# Supplementary material for: Analysis of the TGFβ-induced program in primary airway epithelial cells shows essential role of NF-κB/RelA signaling network in type II epithelial mesenchymal transition
Source: BMC Genomics. 2015 Jul 18;16(1):529. doi: 10.1186/s12864-015-1707-x (PMC4506436; doi:10.1186/s12864-015-1707-x)
Supplement: Additional file 1: — QA/QC of RNA Seq. [file 12864_2015_1707_MOESM1_ESM.xls]

## Sheet: Sheet1
Sample ID	# Reads	% of >= Q30 Bases (PF)	Mean Quality Score (PF)
Con-1_-EMT	107116984	96.73	38.03
Con-1_pEMT	124247548	96.84	38.09
Con-2_-EMT	93777658	96.89	38.1
Con-2_pEMT	117749706	96.91	38.12
Con-3_-EMT	155248008	96.99	38.15
Con-3_pEMT	156968758	96.93	38.12
TNF12h-1_-EMT	126854018	96.93	38.12
TNF12h-1_pEMT	166044602	96.82	38.07
TNF12h-2_-EMT	128672200	96.95	38.13
TNF12h-2_pEMT	186468398	96.69	38.01
TNF12h-3_-EMT	112771758	96.84	38.08
TNF12h-3_pEMT	123170686	96.84	38.07
TNF1h-1_-EMT	66290122	96.83	38.07
TNF1h-1_pEMT	124359186	96.91	38.11
TNF1h-2_-EMT	73315942	96.89	38.1
TNF1h-2_pEMT	117672438	96.83	38.07
TNF1h-3_-EMT	148529338	96.85	38.08
TNF1h-3_pEMT	128294064	96.91	38.11

## Sheet: Sheet2
17439680	20197644	15226306	19017768	25151554	25522206	20634388	27006214	20890766	30317794	18360218	20047894	10771824	20244978	11937272	19134952	24086002	20880444
18007472	20870370	15757796	19789724	26070820	26388140	21321040	27876580	21626172	31292758	18944184	20716966	11135340	20886108	12322066	19756064	24914770	21552606
18166954	21066624	15898174	19989622	26331300	26610100	21504186	28137864	21831420	31586314	19131772	20884358	11241494	21086456	12438200	19942910	25202246	21745964
18171216	21094100	15930842	20018678	26393646	26647002	21529606	28160576	21859478	31649830	19128516	20889114	11259924	21099898	12435132	19971594	25241090	21784310
17767204	20618838	15560526	19565326	25766074	26051032	21039232	27564326	21336196	30961430	18721088	20442820	10993626	20623766	12157756	19535360	24644620	21271546
17564458	20399972	15404014	19368588	25534614	25750278	20825566	27299042	21128168	30660272	18485980	20189534	10887914	20417980	12025516	19331558	24440610	21059194
107116984	124247548	93777658	117749706	155248008	156968758	126854018	166044602	128672200	186468398	112771758	123170686	66290122	124359186	73315942	117672438	148529338	128294064
