# Supplementary material for: Analysis of the TGFβ-induced program in primary airway epithelial cells shows essential role of NF-κB/RelA signaling network in type II epithelial mesenchymal transition
Source: BMC Genomics. 2015 Jul 18;16(1):529. doi: 10.1186/s12864-015-1707-x (PMC4506436; doi:10.1186/s12864-015-1707-x)
Supplement: Additional file 2: — Result of GLM for comparison of DEGs in E vs M state (no TGFβ treatment vs plus TGFβ). [file 12864_2015_1707_MOESM2_ESM.xlsx]

## Sheet: lrtM3_CPvCMbon
Row.No	Genes	logFC	logCPM	LR	PValue	FWER (Bon)		NOTES:
14074	TGM2	9.52992	9.48538	2326.54	0	0		1. Gene names that are highlighted and bold were corrected after Excel read them in as dates instead of formating them as text.
6593	KANK4	9.31542	5.20868	1815.02	0	0		I do not claim to have found every single instance where Excel changed the gene name during when they were taken from the R-output text file.
12185	SCNN1B	-9.16517	6.63858	1661.33	0	0		1st attempt gene name corrections are in YELLOW and corrections to these names are in GREEN,
12347	SERPINB13	-9.04077	4.77613	1646.97	0	0		2. Excel will not accept Exponential Notations less than about 1.0E-308 such are occasionally found in p-values (i.e. 1.0E-323).
12694	SLC27A2	-8.98931	4.4095	1486.28	0	0		I changed these arbitrarily to -306 so that they would format.
10725	PPL	-8.60753	8.67314	1862.19	0	0		If you don't do this, they will not sort and you will inadvertantly miss genes with extraordinarily low p-values.
1935	CADM3	8.31971	6.16148	1557.63	0	0		Again, I don't claim to have caught all of these.
749	AQP3	-8.16059	6.38947	1833.82	0	0
6262	IGFBP2	-7.94025	5.01995	1519.67	0	0
5555	GRHL2	-7.79347	5.26322	1887.53	0	0		p-value(Bon)	# of genes
8396	METTL7A	-7.54804	4.89247	1595.33	0	0		1e-05	3979
9738	OLFML2A	-7.42464	5.95536	1715.89	0	0		0.0001	4374
8082	MAL2	-7.37064	6.38196	1741.93	0	0		0.001	4736
3996	EHF	-7.17862	7.5439	1927.9	0	0		0.01	5163
2377	CDH1	-6.93337	7.98728	1996.82	0	0
12187	SCNN1G	-6.61113	6.62985	1604.99	0	0
14723	TRIM29	-6.39599	8.63882	1513	0	0
12358	SERPINE1	6.37143	13.1038	1608.23	0	0
550	ANGPTL4	6.20224	7.81639	1617.51	0	0
12801	SLC46A3	6.13393	7.16666	1492.88	0	0
4267	ESRP1	-6.02868	6.50647	1549.65	0	0
5231	GFPT2	5.75095	5.71161	1504.98	0	0
12271	SELENBP1	-5.74236	5.13705	1493.8	0	0
92	ABLIM3	4.90827	8.03361	1512.36	0	0
11245	RAB25	-6.29773	5.01922	1478.29	1.97626e-306	3.23396e-306
6296	IL11	7.12828	4.48242	1476.87	3.95252516672997e-323	6.46791e-306
15526	WNT4	-7.8044	5.80922	1455.1	2.22993e-306	3.64905e-306
13525	ST14	-6.78368	6.43129	1446.5	1.65563e-306	2.70927e-306
414	AKR1B10	-9.20204	6.16116	1439.95	4.38641e-306	7.17792e-308
5472	GPR110	-8.68782	3.61341	1420.27	8.27059e-306	1.3534e-306
554	ANK3	-6.03555	4.85441	1416.46	5.57338e-306	9.12028e-306
14046	TFCP2L1	-5.5273	8.21755	1416.25	6.17351e-306	1.01023e-305
9602	NTM	7.90129	4.33048	1406.93	6.53818e-308	1.06991e-303
2703	CLCA2	-5.43908	7.66859	1384.57	4.72819e-303	7.73721e-299
1951	CALML3	-8.07598	5.21744	1362.49	2.97714e-298	4.87178e-294
3089	CSF3	6.44163	8.46544	1354.12	1.95996e-296	3.20729e-292
12167	SCG5	6.53368	5.4778	1347.02	6.82839e-295	1.1174e-290
1653	C1orf116	-6.34789	7.28138	1344.61	2.28955e-294	3.74663e-290
490	ALOX5AP	9.68126	6.96114	1332.56	9.50037e-292	1.55464e-287
7062	LAPTM5	7.79103	4.03537	1309.71	8.76385e-287	1.43412e-282
10912	PROM2	-5.40477	6.0881	1308.64	1.4967e-286	2.4492e-282
9818	OVOL1	-9.01382	5.15014	1302.32	3.53632e-285	5.78683e-281
2638	CHRNA9	7.20722	4.41027	1298.4	2.5174e-284	4.11948e-280
5710	HAS3	-5.49836	5.28099	1283.84	3.67711e-281	6.01722e-277
6370	IMPA2	-5.97366	5.36423	1274.65	3.65317e-279	5.97804e-275
12988	SNAI1	7.07397	4.26352	1266.4	2.26134e-277	3.70046e-273
14219	TMC4	-5.91561	4.82724	1264.6	5.57996e-277	9.13104e-273
353	AGR2	-9.48465	3.73667	1257.56	1.88628e-275	3.08671e-271
4189	EPHB6	-7.30587	4.52228	1256.01	4.10694e-275	6.72059e-271
7332	LOC100128338	-5.56822	3.95541	1253.35	1.55117e-274	2.53833e-270
3260	CYP1A1	-6.39106	3.8144	1253.26	1.62435e-274	2.65808e-270
2379	CDH11	9.7829	7.09039	1248.72	1.57787e-273	2.58203e-269
4268	ESRP2	-4.80364	5.38498	1228.65	3.61934e-269	5.92269e-265
3206	CXCL1	6.87289	8.32308	1222.84	6.63481e-268	1.08572e-263
6354	IL7R	7.10827	6.45681	1220.36	2.29125e-267	3.7494e-263
5967	HMOX1	5.50948	4.79653	1213.32	7.78011e-266	1.27314e-261
13538	ST6GALNAC2	-5.09986	4.90045	1213.21	8.20697e-266	1.34299e-261
11061	PTAFR	-5.40665	4.94183	1197	2.73488e-262	4.47536e-258
5348	GMPR	-6.72205	3.76384	1193.02	2.00305e-261	3.27779e-257
7533	LOC100506834	-5.7633	4.06839	1191.86	3.5879e-261	5.87123e-257
3802	DSG3	-4.86204	7.82646	1180.7	9.54193e-259	1.56144e-254
824	ARHGEF37	-4.48237	5.54558	1175.17	1.52097e-257	2.48892e-253
3292	CYP4X1	-7.1253	3.28582	1158.61	6.02642e-254	9.86163e-250
10706	PPFIBP2	-6.05206	3.75494	1154.85	3.96571e-253	6.48949e-249
10693	PPARGC1A	-6.39266	3.89924	1150.61	3.30297e-252	5.40498e-248
439	ALDH1A3	-4.70761	8.07982	1145.67	3.91984e-251	6.41443e-247
13406	SPRR3	-10.4423	4.28416	1143.43	1.20195e-250	1.96687e-246
13472	SRPX	4.7541	6.36285	1124.91	1.27521e-246	2.08676e-242
90	ABLIM1	-4.38303	7.38208	1099.89	3.4956e-241	5.7202e-237
13807	TACSTD2	-4.38202	8.2967	1099.4	4.46597e-241	7.30811e-237
8404	MFAP2	4.71661	5.64125	1099.05	5.31313e-241	8.69441e-237
441	ALDH1L1	-5.1205	3.89301	1093.53	8.43259e-240	1.37991e-235
10131	PDPN	4.05763	8.33236	1088.27	1.16799e-238	1.91129e-234
6524	ITGB3	8.65323	4.47133	1088.05	1.30367e-238	2.13332e-234
213	ADAM19	8.53322	6.86064	1083.06	1.58735e-237	2.59754e-233
6351	IL6R	-4.57464	6.44146	1077.47	2.60547e-236	4.2636e-232
5174	GBP6	-6.66281	2.95133	1077.08	3.16138e-236	5.17329e-232
10354	PIM1	-3.87954	6.93178	1060.58	1.22201e-232	1.9997e-228
14387	TMEM30B	-5.31562	4.9631	1041.87	1.42607e-228	2.33362e-224
1205	BBOX1	-7.89462	4.85351	1039.12	5.6493e-228	9.24451e-224
12227	SDPR	-4.27532	4.9972	1038.84	6.47196e-228	1.05907e-223
6143	HTR1D	7.01756	3.40861	1038.42	8.00872e-228	1.31055e-223
9885	PALMD	-4.61596	4.48327	1031.34	2.764e-226	4.523e-222
10509	PLLP	-6.35139	3.9719	1031.19	2.97953e-226	4.87571e-222
5556	GRHL3	-6.9771	3.96406	1024.55	8.27079e-225	1.35343e-220
6972	KRT13	-8.78535	4.07249	1023.57	1.35328e-224	2.21451e-220
1194	BARX2	-7.04355	3.28495	1021.52	3.77656e-224	6.17996e-220
13371	SPINK5	-6.84602	3.96325	1021.21	4.41403e-224	7.22311e-220
12451	SH2D2A	8.72284	4.61885	1020.47	6.3663e-224	1.04178e-219
1961	CAMK2B	-7.71492	3.01875	1006.98	5.4601e-221	8.93491e-217
2727	CLDN7	-4.78305	5.74602	1001.15	1.01023e-219	1.65314e-215
5115	GALNT15	7.30296	3.38693	995.938	1.37158e-218	2.24445e-214
10425	PLA2G4F	-9.66678	2.4535	988.559	5.51076e-217	9.0178e-213
2562	CGN	-5.49062	3.58143	980.604	2.95359e-215	4.83325e-211
271	ADIRF	-5.50203	5.49378	978.743	7.4942e-215	1.22635e-210
2195	CCDC80	3.71416	6.77256	974.205	7.26549e-214	1.18892e-209
4944	FOXA2	-6.73653	3.53064	967.368	2.22577e-212	3.64225e-208
2691	CKB	-5.32828	5.45569	966.448	3.52733e-212	5.77213e-208
6644	KCNJ12	7.09738	4.17193	965.719	5.0791e-212	8.31145e-208
5939	HLF	-7.10771	2.50746	965.166	6.69874e-212	1.09618e-207
8151	MAP7	-3.88226	4.76123	961.142	5.0216e-211	8.21734e-207
13781	SYT12	-5.63864	3.07884	958.583	1.80744e-210	2.95769e-206
12803	SLC47A2	-6.52733	2.81269	957.581	2.98462e-210	4.88404e-206
4199	EPN3	-5.6653	5.12839	957.285	3.46139e-210	5.66421e-206
4792	FGFR3	-5.49895	8.05823	954.746	1.23326e-209	2.01811e-205
6993	KRT4	-9.06911	4.37443	953.082	2.83597e-209	4.64078e-205
7303	LMCD1	5.62136	5.69997	947.639	4.32488e-208	7.07723e-204
7171	LIMD2	5.63364	4.24704	946.917	6.20619e-208	1.01558e-203
10782	PPP2R2C	5.06992	3.52654	941.472	9.47312e-207	1.55018e-202
11417	RASSF6	-5.05213	3.96465	938.639	3.91152e-206	6.40082e-202
12056	S100A8	-6.90403	7.2886	937.022	8.7879e-206	1.43805e-201
12867	SLC9A9	-4.22366	4.76717	935.35	2.02918e-205	3.32055e-201
10852	PRICKLE1	-4.77832	3.42773	933.883	4.22964e-205	6.92139e-201
13360	SPHK1	4.50196	6.37463	919.297	6.26471e-202	1.02516e-197
10052	PCP4L1	-5.7111	2.58461	916.975	2.00308e-201	3.27784e-197
10537	PMEPA1	5.92084	10.047	916.356	2.73086e-201	4.46879e-197
6269	IGFL1	4.85255	5.896	914.862	5.76904e-201	9.44046e-197
528	AMTN	6.60918	2.90328	913.792	9.85317e-201	1.61237e-196
14162	TIMP3	-3.56021	7.11153	902.895	2.30389e-198	3.77008e-194
10966	PRRG4	-4.62655	5.69527	901.189	5.41202e-198	8.85623e-194
813	ARHGEF16	-4.24724	5.34456	898.941	1.66758e-197	2.72883e-193
231	ADAMTS6	6.01005	5.49336	893.694	2.30449e-196	3.77106e-192
6314	IL17RE	-4.96985	3.17468	892.809	3.58978e-196	5.87432e-192
13398	SPRR1A	-9.66298	5.00071	892.742	3.71136e-196	6.07327e-192
3286	CYP4B1	-4.26778	3.48585	892.071	5.19517e-196	8.50138e-192
3290	CYP4F3	-8.05979	1.88395	888.516	3.07912e-195	5.03867e-191
5554	GRHL1	-5.31015	3.52101	882.496	6.26591e-194	1.02535e-189
4287	ETV5	3.74999	4.6865	881.362	1.10557e-193	1.80916e-189
2058	CBLC	-4.3589	4.21966	881.185	1.20777e-193	1.9764e-189
14065	TGFBI	4.07177	13.2322	878.702	4.1862e-193	6.8503e-189
290	ADRA1B	7.29578	4.00314	876.974	9.94372e-193	1.62719e-188
4595	FAM83B	-4.60461	5.45215	873.205	6.55792e-192	1.07314e-187
2861	COBL	-7.39721	2.51928	870.141	3.0409e-191	4.97613e-187
14620	TPD52L1	-4.03023	5.59972	868.823	5.88152e-191	9.62452e-187
5495	GPR176	4.46106	4.07429	868.57	6.67429e-191	1.09218e-186
14828	TSPAN1	-5.48066	4.34084	867.553	1.11071e-190	1.81757e-186
8671	MMP28	-5.00061	6.11696	867.213	1.31667e-190	2.15461e-186
8466	MICAL2	3.76389	7.28622	866.222	2.16237e-190	3.5385e-186
9433	NMU	-4.92638	3.72514	862.225	1.59866e-189	2.61605e-185
9273	NEDD9	3.81789	6.31879	861.117	2.78444e-189	4.55645e-185
7925	LRRC4	-5.36913	3.40638	858.801	8.87598e-189	1.45247e-184
5101	GAL	6.04118	3.53283	858.201	1.19837e-188	1.96101e-184
8739	MPP7	-5.07456	3.54959	851.773	2.99351e-187	4.89857e-183
8196	MARCKSL1	3.81905	6.31281	847.948	2.03052e-186	3.32275e-182
10311	PID1	3.44652	7.26808	843.083	2.31926e-185	3.79524e-181
12359	SERPINE2	3.98324	7.82519	840.705	7.62569e-185	1.24787e-180
6892	KLHDC8A	9.8855	3.12733	839.295	1.54449e-184	2.52741e-180
6410	INSC	8.9508	2.66085	837.289	4.21787e-184	6.90212e-180
6267	IGFBP7	3.84187	8.38798	829.553	2.02714e-182	3.31721e-178
9412	NLRP3	8.971	3.64525	823.849	3.52254e-181	5.76428e-177
3209	CXCL14	-5.05645	5.83561	818.725	4.58022e-180	7.49506e-176
6355	IL8	5.03888	8.63222	818.586	4.91233e-180	8.03854e-176
6926	KLK10	-9.11883	3.14229	818.249	5.81347e-180	9.51316e-176
2158	CCDC3	-4.41629	3.8768	806.587	1.995e-177	3.26462e-173
2978	CPA4	-4.88954	3.48794	806.232	2.38288e-177	3.89935e-173
2383	CDH2	6.97965	7.01835	805.173	4.05012e-177	6.62762e-173
2694	CKMT1A	-7.66888	2.95412	804.339	6.14819e-177	1.00609e-172
12092	SAMSN1	8.62232	2.70395	803.667	8.6074e-177	1.40851e-172
7047	LAMC2	3.90391	12.3796	803.602	8.8919e-177	1.45507e-172
6218	IFITM10	-4.72469	3.97375	802.954	1.22945e-176	2.01187e-172
15682	ZBTB7C	-6.2304	2.85986	798.39	1.20792e-175	1.97664e-171
3213	CXCL3	4.33103	6.86053	798.086	1.40691e-175	2.30227e-171
5521	GPRC5C	-4.27188	4.36912	797.326	2.05817e-175	3.36798e-171
4218	ERBB3	-4.332	3.93661	793.506	1.39276e-174	2.27911e-170
3179	CTTNBP2	9.90334	4.00284	793.467	1.42027e-174	2.32413e-170
4135	ENKUR	5.0673	3.11644	790.595	5.98309e-174	9.79073e-170
4918	FN1	9.99907	14.8501	787.945	2.25428e-173	3.6889e-169
10412	PKP2	-3.51439	5.55295	787.831	2.38677e-173	3.90571e-169
9042	MYO5C	-4.67061	3.42273	787.6	2.67909e-173	4.38405e-169
6350	IL6	6.28246	6.72807	784.172	1.49072e-172	2.43941e-168
14073	TGM1	-4.57843	5.30812	781.63	5.32239e-172	8.70957e-168
2031	CASP14	-5.94147	4.68595	777.234	4.80629e-171	7.86501e-167
5437	GPAM	3.79322	7.83743	775.984	8.98754e-171	1.47072e-166
3465	DENND1C	-5.4942	2.92911	773.907	2.54228e-170	4.16019e-166
11085	PTGES	-3.59125	6.63622	773.404	3.26983e-170	5.35075e-166
15309	VIM	3.89255	10.6849	771.245	9.64182e-170	1.57779e-165
10910	PRODH	-4.9254	3.90151	768.479	3.84962e-169	6.29952e-165
13400	SPRR2A	-6.05504	3.53258	763.762	4.08359e-168	6.68238e-164
11721	RNF150	-4.70858	2.88603	759.529	3.3997e-167	5.56327e-163
13402	SPRR2D	-6.21099	4.27997	758.908	4.63891e-167	7.59111e-163
3701	DNER	5.46728	8.32515	758.061	7.0897e-167	1.16016e-162
8207	MARVELD3	-5.24259	2.41517	754.275	4.71989e-166	7.72363e-162
6578	JPH2	4.66713	4.07327	754.03	5.33422e-166	8.72892e-162
379	AIM1	-4.30848	7.71755	751.015	2.41338e-165	3.94926e-161
374	AIF1L	-5.20631	2.58109	748.545	8.31327e-165	1.36038e-160
4516	FAM213A	-4.0018	5.35663	747.65	1.30117e-164	2.12924e-160
16232	ZNF750	-9.96981	3.9003	743.355	1.11765e-163	1.82892e-159
793	ARHGAP31	4.80487	4.18395	743.155	1.23527e-163	2.0214e-159
15494	WFDC2	-5.90662	6.18284	742.859	1.43226e-163	2.34375e-159
4081	ELN	-6.64886	2.62228	737.306	2.3097e-162	3.77959e-158
9184	NCKAP5	-5.13902	2.51714	736.319	3.7863e-162	6.19591e-158
13279	SOX15	-3.79585	5.30531	735.2	6.6295e-162	1.08485e-157
10349	PIK3R3	-3.65375	5.91872	727.685	2.85507e-160	4.67203e-156
5072	G0S2	3.70196	7.08207	727.678	2.86555e-160	4.68918e-156
11416	RASSF5	-3.82861	3.15625	724.358	1.51016e-159	2.47122e-155
5533	GPX2	-5.31897	2.30705	722.958	3.04385e-159	4.98095e-155
6264	IGFBP4	4.58418	5.80607	720.024	1.3225e-158	2.16413e-154
12337	SERPINA1	3.54904	6.2004	718.958	2.25532e-158	3.69061e-154
13537	ST6GALNAC1	-6.31097	1.76311	716.156	9.17378e-158	1.5012e-153
3341	DBP	-5.39126	3.40717	713.454	3.54885e-157	5.80734e-153
8023	LYPD3	-3.71323	5.92763	711.495	9.46322e-157	1.54856e-152
8259	MCF2	6.41618	2.77022	709.823	2.18616e-156	3.57743e-152
10957	PRR5L	4.25546	4.64425	707.842	5.89286e-156	9.64308e-152
515	AMIGO2	4.42732	7.90828	704.496	3.14852e-155	5.15224e-151
3288	CYP4F12	-3.78321	3.02234	702.898	7.00832e-155	1.14684e-150
11708	RNF128	-4.25868	2.56997	701.955	1.12376e-154	1.83891e-150
8668	MMP2	5.32937	7.22119	698.105	7.72353e-154	1.26388e-149
13388	SPP1	9.58098	2.09144	697.404	1.09682e-153	1.79484e-149
586	ANKRD22	-8.85747	1.40509	697.05	1.30959e-153	2.14301e-149
15369	VSTM2L	3.79441	5.44708	695.52	2.81784e-153	4.61111e-149
5016	FSTL1	4.46107	8.4726	695.008	3.64059e-153	5.95746e-149
4786	FGFBP1	-7.26957	6.55771	693.086	9.53486e-153	1.56028e-148
13572	STARD5	-3.41107	4.82967	692.064	1.58999e-152	2.60186e-148
9350	NGFR	-4.96376	3.5658	691.544	2.06275e-152	3.37548e-148
5457	GPD1L	-3.5588	4.06421	689.757	5.04878e-152	8.26182e-148
238	ADAP1	-4.18731	3.64039	686.869	2.1434e-151	3.50746e-147
6005	HOOK1	-3.73202	4.27565	685.236	4.85703e-151	7.94805e-147
14165	TINCR	-5.73084	2.1566	684.567	6.7898e-151	1.11108e-146
8747	MPZL2	-3.60649	6.30351	684.523	6.93866e-151	1.13544e-146
7131	LEPREL2	6.74685	3.05623	683.113	1.40581e-150	2.30047e-146
13399	SPRR1B	-9.24725	7.69967	682.452	1.95748e-150	3.20323e-146
3513	DGKI	7.86301	1.69085	678.717	1.27056e-149	2.07915e-145
12957	SMIM16	6.85119	1.77352	677.816	1.99507e-149	3.26473e-145
11148	PTPRZ1	-3.71154	4.075	675.509	6.33384e-149	1.03647e-144
3618	DMBT1	6.25023	2.91369	675.383	6.74638e-149	1.10398e-144
3018	CRB3	-5.79699	3.34508	675.294	7.05169e-149	1.15394e-144
7089	LCE3D	5.06523	3.6651	675.17	7.50476e-149	1.22808e-144
15286	VAV3	-3.18747	5.01692	674.798	9.03863e-149	1.47908e-144
5541	GRAMD2	-4.26001	4.61576	674.174	1.23542e-148	2.02165e-144
447	ALDH3A2	-3.38611	7.61013	669.601	1.21992e-147	1.99628e-143
14068	TGFBR3	-4.5022	4.65917	667.995	2.72707e-147	4.46258e-143
10971	PRSS12	-3.47349	3.95444	667.395	3.68184e-147	6.02496e-143
4138	ENO2	4.24558	3.32976	666.995	4.49865e-147	7.3616e-143
4290	EVA1A	5.04054	3.23657	666.02	7.33046e-147	1.19956e-142
6328	IL1RN	-6.3996	6.46941	662.114	5.18302e-146	8.48149e-142
15300	VEPH1	5.9401	2.99256	661.951	5.62434e-146	9.20366e-142
4280	ETNK2	-3.73641	6.97232	656.394	9.09147e-145	1.48773e-140
11248	RAB27B	-3.63899	5.06334	654.594	2.2392e-144	3.66423e-140
3255	CYGB	3.81846	5.26545	653.604	3.67494e-144	6.01368e-140
11567	RFTN1	3.33316	5.4361	651.636	9.84649e-144	1.61128e-139
6087	HSD11B2	-5.90446	2.40311	649.665	2.64212e-143	4.32356e-139
8647	MLPH	3.20154	5.69971	648.781	4.11352e-143	6.73137e-139
12372	SESN3	-3.57516	5.80463	648.058	5.90811e-143	9.66804e-139
282	ADORA2B	-3.81349	3.82305	647.36	8.38166e-143	1.37157e-138
1084	ATP8B1	-4.44397	4.58198	643.711	5.21021e-142	8.52598e-138
4179	EPHA1	-3.58476	4.32582	641.112	1.91485e-141	3.13346e-137
13456	SRGAP3	-3.80502	5.11029	638.129	8.52877e-141	1.39565e-136
10560	PNLIPRP3	-4.11486	3.93458	636.639	1.79874e-140	2.94346e-136
4176	EPCAM	-5.57596	2.15072	634.672	4.81543e-140	7.87996e-136
9195	NCOA7	-5.02188	7.811	632.071	1.77191e-139	2.89955e-135
4791	FGFR2	-3.19493	4.33084	631.985	1.84955e-139	3.02661e-135
2650	CHST2	5.23002	7.11522	631.37	2.51738e-139	4.11944e-135
15289	VCAN	7.29532	7.03472	630.168	4.59569e-139	7.52038e-135
15528	WNT5B	4.54016	3.51844	629.163	7.59966e-139	1.24361e-134
4450	FAM167A	4.30822	3.13402	628.761	9.29402e-139	1.52087e-134
1321	BMP6	6.3542	3.14251	624.608	7.44092e-138	1.21763e-133
13382	SPOCK1	5.44306	7.00771	623.21	1.49854e-137	2.4522e-133
6263	IGFBP3	4.59568	3.098	621.642	3.28502e-137	5.37561e-133
12476	SH3KBP1	2.89558	6.59171	620.953	4.63874e-137	7.59084e-133
8026	LYPD6B	-5.79156	2.17606	620.952	4.6419e-137	7.596e-133
2281	CD14	-3.54857	4.07028	618.927	1.2799e-136	2.09443e-132
9819	OVOL2	-4.78336	2.56979	618.133	1.90508e-136	3.11748e-132
396	AKAP12	5.78627	6.55921	618.009	2.02688e-136	3.31679e-132
9597	NT5E	3.63547	8.11352	617.238	2.98231e-136	4.88025e-132
11507	RCN3	5.71785	2.45916	616.704	3.89529e-136	6.37425e-132
6208	IFI44	-3.83108	5.04445	611.901	4.31869e-135	7.0671e-131
6212	IFIT1	-4.51564	3.95899	611.472	5.35366e-135	8.76073e-131
10340	PIK3C2B	-3.99075	3.6085	607.524	3.86644e-134	6.32703e-130
7249	LINC00607	6.62055	1.9246	607.356	4.20658e-134	6.88365e-130
11620	RHOBTB1	3.70002	3.18555	607.025	4.96484e-134	8.12446e-130
4665	FBLN5	5.51136	5.41063	606.906	5.26886e-134	8.62196e-130
8453	MGLL	4.0784	6.57071	606.043	8.11586e-134	1.32808e-129
6123	HSPA4L	-3.9506	5.82303	605.553	1.03752e-133	1.69779e-129
3308	DAB2	5.31929	4.25674	605.355	1.14592e-133	1.87518e-129
15525	WNT3A	-7.15092	2.3846	601.015	1.00724e-132	1.64825e-128
4985	FRAS1	-3.88211	2.98893	600.31	1.43374e-132	2.34617e-128
4187	EPHB3	-5.24142	4.26	599.793	1.85736e-132	3.03938e-128
13249	SOCS2	3.34834	3.60515	599.429	2.22821e-132	3.64624e-128
9715	OCLN	-5.47559	1.67146	596.898	7.91701e-132	1.29554e-127
5017	FSTL3	3.53819	8.36797	595.575	1.5358e-131	2.51319e-127
5785	HECW2	7.81744	3.45544	589.824	2.7369e-130	4.47866e-126
4391	FAM110C	-3.57174	3.76931	586.442	1.48908e-129	2.43674e-125
1896	CA11	-4.01554	2.43331	585.787	2.06684e-129	3.38218e-125
3531	DHRS3	-4.77025	3.98616	585.693	2.16665e-129	3.54551e-125
2459	CEBPA	-4.99184	2.1111	584.482	3.97379e-129	6.50271e-125
10694	PPARGC1B	-2.75335	5.26497	581.919	1.43405e-128	2.34668e-124
2226	CCNA1	-5.77209	1.70385	581.836	1.49504e-128	2.44648e-124
11681	RNASE7	3.3988	3.85516	581.208	2.04782e-128	3.35105e-124
3607	DLK2	-4.21051	3.67417	579.943	3.85869e-128	6.31435e-124
32	ABCA12	-4.56184	2.64282	579.382	5.11101e-128	8.36365e-124
7378	LOC100130899	-3.29573	3.60915	579.374	5.13227e-128	8.39845e-124
9910	PAPSS2	3.50514	4.72241	577.9	1.07371e-127	1.75703e-123
11730	RNF175	4.5752	2.56182	576.099	2.64565e-127	4.32934e-123
5139	GAS1	-3.48046	6.74285	574.521	5.83278e-127	9.54476e-123
6551	IVNS1ABP	2.93867	8.52689	573.625	9.1363e-127	1.49506e-122
13756	SYN3	-7.04145	1.44099	573.351	1.04815e-126	1.71519e-122
2995	CPNE7	3.99924	4.62841	573.132	1.16982e-126	1.91429e-122
5602	GSR	-2.68457	5.96753	572.547	1.56739e-126	2.56488e-122
16342	ZSCAN31	-3.2052	3.25521	572.311	1.76474e-126	2.88782e-122
12603	SLC16A7	-3.56695	3.52302	572.273	1.79882e-126	2.94358e-122
7847	LOXL2	4.21476	5.3346	572.078	1.98312e-126	3.24518e-122
669	AP1S3	-3.92594	3.78906	569.741	6.39138e-126	1.04589e-121
1215	BCAM	-4.81603	5.82408	569.674	6.60969e-126	1.08161e-121
10515	PLS1	-3.38737	3.99389	568.811	1.0184e-125	1.66651e-121
9700	OAS1	-5.8612	4.73901	568.318	1.30378e-125	2.1335e-121
1306	BLNK	-5.54505	1.36609	567.519	1.94572e-125	3.18398e-121
13673	STXBP5-AS1	5.62405	3.18382	566.872	2.68939e-125	4.40093e-121
11613	RHCG	-7.31362	3.81778	566.598	3.08552e-125	5.04914e-121
659	AOX1	3.68085	6.15584	566.16	3.84347e-125	6.28946e-121
5113	GALNT12	-3.99158	2.32385	566.123	3.9154e-125	6.40716e-121
842	ARID5B	-3.47391	4.21543	565.163	6.33265e-125	1.03627e-120
8890	MT1L	3.42109	4.45948	564.452	9.03934e-125	1.4792e-120
5728	HCAR3	-4.58441	4.67024	562.722	2.15012e-124	3.51846e-120
6074	HS3ST1	-6.28103	1.43803	562.659	2.21974e-124	3.63238e-120
3270	CYP27C1	8.11187	2.24763	562.517	2.38256e-124	3.89882e-120
7015	KRTDAP	-7.53461	2.55767	562.158	2.85204e-124	4.66707e-120
13473	SRPX2	4.48811	3.20985	561.463	4.03902e-124	6.60945e-120
11471	RBM47	-3.18248	5.68075	559.448	1.10845e-123	1.81388e-119
12711	SLC2A3	4.67186	1.76882	558.614	1.68302e-123	2.7541e-119
4190	EPHX1	-2.86855	5.47828	556.673	4.45033e-123	7.28253e-119
1322	BMP7	-7.08054	1.0035	556.045	6.09525e-123	9.97426e-119
5700	HAP1	-3.99589	3.12629	553.027	2.76354e-122	4.52225e-118
1671	C1orf210	-6.38275	1.53884	552.5	3.59853e-122	5.88863e-118
11378	RAPGEFL1	-4.09165	5.63957	552.365	3.8499e-122	6.29998e-118
8855	MSC	6.7239	3.86018	551.727	5.30077e-122	8.67419e-118
8125	MAP2K6	-4.69429	1.35248	551.114	7.20625e-122	1.17923e-117
5203	GDF6	9.43134	2.97263	551.059	7.40663e-122	1.21202e-117
14929	TUBA1A	5.04167	6.86434	550.909	7.98396e-122	1.30649e-117
6654	KCNK5	-4.13696	3.24091	550.832	8.29654e-122	1.35765e-117
13837	TAGLN	4.8843	7.87123	547.485	4.4379e-121	7.26218e-117
4491	FAM196B	8.64347	1.95505	543.916	2.65117e-120	4.33838e-116
11083	PTGER4	-5.27026	4.31039	543.389	3.453e-120	5.65049e-116
15133	UGT1A6	-4.74014	2.08573	541.795	7.67431e-120	1.25582e-115
13902	TBC1D8	-2.67658	5.45949	541.335	9.66269e-120	1.5812e-115
1235	BCL11B	-3.90245	3.06134	539.489	2.43561e-119	3.98563e-115
7079	LBH	4.25859	6.01497	539.284	2.69865e-119	4.41608e-115
307	AFAP1L1	2.74852	6.18142	537.98	5.1876e-119	8.48899e-115
6214	IFIT2	-3.75431	3.35787	536.658	1.00573e-118	1.64578e-114
2695	CKMT1B	-4.99792	4.05181	536.364	1.16527e-118	1.90685e-114
6796	KIAA1644	4.35407	3.22154	536.243	1.23839e-118	2.0265e-114
3370	DCN	5.25717	3.96237	535.899	1.47133e-118	2.40768e-114
14716	TRIM22	-3.35146	3.91946	535.712	1.61508e-118	2.64292e-114
7033	LAD1	-3.46358	7.28366	534.006	3.79661e-118	6.21277e-114
12255	SEC24D	2.80125	6.07111	533.657	4.52248e-118	7.40058e-114
7211	LINC00313	3.84464	2.57057	533.213	5.64931e-118	9.24452e-114
10543	PMP22	3.22816	3.37228	532.741	7.15438e-118	1.17074e-113
12080	SAMD12	-4.22021	2.01372	531.77	1.16375e-117	1.90437e-113
8667	MMP19	4.25932	3.44733	530.656	2.03344e-117	3.32752e-113
9314	NFASC	-3.26667	3.63233	529.79	3.13834e-117	5.13558e-113
3297	CYSTM1	-3.18782	5.09748	529.416	3.78352e-117	6.19134e-113
2670	CIITA	-7.62042	2.85563	528.735	5.32267e-117	8.71001e-113
13403	SPRR2E	-7.87277	2.46499	527.244	1.12315e-116	1.83793e-112
10687	PPAPDC1A	8.15773	1.64925	526.647	1.51483e-116	2.47887e-112
14614	TP73	-4.57961	4.55729	525.96	2.13747e-116	3.49775e-112
11390	RASA3	2.67265	5.46902	524.963	3.5213e-116	5.76226e-112
7959	LRRK2	-3.49577	2.72878	524.107	5.40654e-116	8.84726e-112
9684	NWD1	-4.38047	1.66939	524.034	5.60823e-116	9.17731e-112
3321	DAPK2	-3.94469	2.6359	523.947	5.85779e-116	9.58568e-112
6326	IL1RL1	5.36852	2.47615	522.912	9.84213e-116	1.61057e-111
7007	KRT81	8.5183	4.10562	522.644	1.12556e-115	1.84187e-111
10242	PHACTR3	-3.51377	4.79959	521.848	1.67707e-115	2.74436e-111
5015	FST	-3.6784	3.16466	521.165	2.36058e-115	3.86285e-111
4152	ENTPD3	-4.49414	1.59883	520.903	2.69141e-115	4.40422e-111
2883	COL22A1	8.07597	4.42613	518.384	9.51099e-115	1.55638e-110
2388	CDH3	-2.80184	8.38051	517.827	1.25699e-114	2.05694e-110
9211	NDRG4	3.27984	3.2579	517.394	1.56172e-114	2.5556e-110
12057	S100A9	-6.37172	8.8414	517.34	1.60439e-114	2.62543e-110
8674	MMRN2	-5.44964	1.3571	514.151	7.92772e-114	1.29729e-109
6917	KLHL4	-4.38882	1.759	513.152	1.30769e-113	2.13991e-109
10472	PLEKHA7	-3.82197	3.04342	510.767	4.31868e-113	7.06709e-109
9051	MYOM3	4.99473	2.51793	509.062	1.01443e-112	1.66001e-108
9481	NOXA1	-4.70329	1.3431	508.818	1.14627e-112	1.87575e-108
2180	CCDC64	-2.96545	5.62366	508.569	1.29902e-112	2.12571e-108
2086	CCBE1	3.20054	6.44234	506.962	2.90563e-112	4.75476e-108
8975	MX1	-3.24954	5.07065	506.337	3.97335e-112	6.50199e-108
6209	IFI44L	-3.54371	4.22371	505.345	6.53292e-112	1.06905e-107
5529	GPSM3	3.15345	3.42189	505.179	7.09824e-112	1.16156e-107
9922	PARD6B	-5.47191	2.14659	504.675	9.13739e-112	1.49524e-107
3994	EHD3	2.86742	4.56865	504.657	9.22042e-112	1.50883e-107
12764	SLC38A4	4.92055	1.52507	503.946	1.31631e-111	2.15401e-107
5727	HCAR2	-4.45301	3.98507	503.028	2.08562e-111	3.41291e-107
2530	CERCAM	3.17187	4.60921	502.759	2.38608e-111	3.90458e-107
6331	IL20RB	-4.20186	7.68485	502.025	3.44582e-111	5.63874e-107
14194	TLR3	-3.41871	3.25832	501.369	4.78851e-111	7.83592e-107
13692	SULF2	-2.71258	9.28449	501.31	4.93156e-111	8.07001e-107
3530	DHRS2	4.38982	4.88327	500.707	6.66909e-111	1.09133e-106
6206	IFI30	-3.14528	6.04995	500.408	7.74975e-111	1.26817e-106
15527	WNT5A	8.15409	3.19012	500.174	8.71317e-111	1.42582e-106
6647	KCNJ15	2.57282	7.38789	498.413	2.10467e-110	3.44409e-106
4603	FAM84B	-3.36024	3.99199	497.501	3.32418e-110	5.43969e-106
2782	CLU	-3.45169	6.10522	496.936	4.4114e-110	7.21881e-106
8440	MGC16121	4.67708	1.92769	495.831	7.67608e-110	1.25611e-105
7920	LRRC37A4P	-3.79509	2.0038	494.641	1.3933e-109	2.28e-105
11345	RALGAPA2	-3.22868	6.45895	494.1	1.82726e-109	2.99012e-105
13749	SYDE1	4.35026	5.79411	494.079	1.84659e-109	3.02176e-105
15209	USP2	-3.44623	3.76616	493.642	2.29815e-109	3.76069e-105
5117	GALNT18	-2.89291	5.26227	492.967	3.2232e-109	5.27444e-105
11759	RNF39	-3.0053	3.6707	492.077	5.03478e-109	8.23892e-105
6	A2ML1	-8.4843	3.15906	491.461	6.85387e-109	1.12157e-104
11246	RAB26	-4.27564	2.16	488.342	3.27085e-108	5.35242e-104
2843	CNRIP1	4.68781	2.61639	488.058	3.76971e-108	6.16875e-104
12013	RTN4RL1	-3.56555	3.31186	487.578	4.79467e-108	7.846e-104
5010	FSD1	5.25376	2.4568	487.329	5.43242e-108	8.88961e-104
2548	CFH	-3.27882	4.00526	487.191	5.82277e-108	9.52838e-104
3722	DOCK2	7.28505	1.17047	485.56	1.31767e-107	2.15624e-103
4282	ETS2	-2.46185	8.54423	485.375	1.44632e-107	2.36675e-103
10222	PGF	3.24993	3.17586	483.484	3.72918e-107	6.10243e-103
11139	PTPRJ	4.04453	3.43711	483.32	4.04822e-107	6.62451e-103
4286	ETV4	3.41426	4.10433	482.666	5.61893e-107	9.19481e-103
6106	HSF2BP	3.13839	4.06692	482.658	5.64112e-107	9.23113e-103
3583	DKFZp434J0226	7.90625	2.00038	481.931	8.12069e-107	1.32887e-102
11385	RARRES3	-6.55513	1.46455	481.927	8.13691e-107	1.33152e-102
1811	C6orf141	-3.33772	2.36098	481.782	8.74795e-107	1.43151e-102
546	ANGPT1	-4.07721	1.7312	480.65	1.54312e-106	2.52516e-102
12485	SH3YL1	-2.80243	5.43732	479.948	2.19294e-106	3.58853e-102
653	ANXA6	5.21691	6.05161	475.771	1.77851e-105	2.91036e-101
7294	LLGL2	-3.25101	4.56818	475.529	2.00719e-105	3.28457e-101
11261	RAB38	-3.3861	5.36159	474.561	3.25987e-105	5.33446e-101
9701	OAS2	-4.58426	3.62335	474.527	3.31686e-105	5.4277e-101
1936	CADM4	-3.19982	2.73749	474.511	3.34247e-105	5.46962e-101
5274	GJB2	-2.98895	6.7925	474.031	4.25278e-105	6.95926e-101
15749	ZEB1	5.39505	4.2249	473.69	5.04313e-105	8.25257e-101
16000	ZNF395	-2.3932	7.22015	473.109	6.74954e-105	1.1045e-100
4331	EXPH5	-2.90362	2.77911	471.69	1.37441e-104	2.24908e-100
4375	FAM101B	5.05725	2.5536	470.902	2.03923e-104	3.33699e-100
8183	MARC1	-3.5531	2.63751	470.778	2.17049e-104	3.5518e-100
6768	KIAA1199	-3.26747	2.74082	469.293	4.56577e-104	7.47143e-100
10220	PGBD5	3.31601	3.49138	467.966	8.8778e-104	1.45276e-99
3324	DAPP1	-3.41483	4.31253	467.833	9.49216e-104	1.5533e-99
12828	SLC6A11	-4.36403	2.34082	467.702	1.0137e-103	1.65882e-99
3210	CXCL16	-3.31004	3.875	467.6	1.06692e-103	1.74591e-99
11633	RHOV	-4.88422	3.00243	467.579	1.07773e-103	1.7636e-99
10168	PERP	-2.91485	10.096	467.15	1.33629e-103	2.18671e-99
6075	HS3ST2	8.07531	2.41782	466.766	1.62013e-103	2.65118e-99
6530	ITGB8	-4.07331	4.94704	465.463	3.11258e-103	5.09343e-99
12572	SLAMF9	5.32522	3.35722	464.586	4.82993e-103	7.9037e-99
10102	PDGFB	5.11762	5.35677	463.008	1.06504e-102	1.74282e-98
6067	HRH1	2.59572	5.83147	462.321	1.50258e-102	2.45882e-98
5587	GRTP1	-3.87093	1.80599	461.604	2.15143e-102	3.52059e-98
2715	CLDN1	-4.36934	8.10506	461.198	2.63788e-102	4.31663e-98
14195	TLR4	3.05878	5.20117	460.905	3.05498e-102	4.99917e-98
13733	SV2A	3.62248	3.34375	460.667	3.4416e-102	5.63183e-98
2328	CD9	-4.54123	7.58319	459.644	5.74537e-102	9.40173e-98
15367	VSNL1	-4.23138	2.23428	458.703	9.20743e-102	1.5067e-97
3359	DCBLD1	2.52509	5.82462	458.673	9.34889e-102	1.52985e-97
13373	SPINK7	-6.28076	1.22801	458.268	1.14518e-101	1.87398e-97
827	ARHGEF4	-3.20644	5.24478	456.39	2.93437e-101	4.80181e-97
380	AIM1L	-4.06887	3.64792	455.408	4.80038e-101	7.85534e-97
13752	SYK	-3.37835	5.00153	454.184	8.86233e-101	1.45023e-96
16274	ZNF812	-5.26901	0.685691	454.134	9.08914e-101	1.48735e-96
14823	TSLP	-3.69473	1.89375	452.869	1.71338e-100	2.80377e-96
15739	ZDHHC23	-3.1969	3.67784	452.67	1.8922e-100	3.09639e-96
3054	CRNN	-7.42338	1.54685	450.209	6.49579e-100	1.06297e-95
733	APOL3	-3.10303	3.39082	449.446	9.51937e-100	1.55775e-95
9983	PCDH9	3.87261	2.13514	449.328	1.01003e-99	1.65282e-95
15751	ZEB2	4.325	2.53899	449.254	1.04848e-99	1.71573e-95
6975	KRT16	-5.28102	8.48175	448.86	1.27679e-99	2.08935e-95
6941	KLRC3	-4.38534	1.66146	448.725	1.36628e-99	2.23577e-95
5044	FUT3	-6.06645	1.00313	448.598	1.45653e-99	2.38347e-95
5468	GPNMB	-3.49405	2.67279	448.269	1.71742e-99	2.81038e-95
5950	HMGA2	3.80615	7.12057	447.865	2.10249e-99	3.44051e-95
7518	LOC100506394	3.43895	2.95589	447.138	3.02625e-99	4.95216e-95
639	ANPEP	7.01232	5.05012	446.156	4.9499e-99	8.10001e-95
234	ADAMTS9	8.40929	3.262	444.324	1.24021e-98	2.02948e-94
3578	DIXDC1	2.9691	6.63185	444.251	1.28593e-98	2.1043e-94
10439	PLB1	-3.98011	1.45829	443.235	2.1404e-98	3.50255e-94
10973	PRSS22	-4.94523	1.59395	440.77	7.36123e-98	1.20459e-93
9763	ORAI2	3.72012	4.63061	440.563	8.16341e-98	1.33586e-93
3448	DDX60	-3.28231	5.97397	439.206	1.61192e-97	2.63774e-93
15251	UST	-2.42547	4.90278	438.936	1.84529e-97	3.01963e-93
8048	MACC1	-8.9828	1.19448	434.434	1.76126e-96	2.88213e-92
8993	MYCL1	-2.75536	3.04751	434.351	1.83607e-96	3.00455e-92
8658	MME	3.92571	4.62595	432.507	4.62563e-96	7.56937e-92
3484	DEPTOR	-3.98057	1.55299	432.491	4.664e-96	7.63217e-92
16054	ZNF488	-3.5752	2.8742	431.661	7.06756e-96	1.15653e-91
12285	SEMA4A	-3.96834	4.12639	430.144	1.51204e-95	2.4743e-91
8293	MDK	3.6332	5.75191	429.98	1.64169e-95	2.68646e-91
5002	FRRS1	-3.41339	2.68707	428.683	3.14422e-95	5.1452e-91
15196	USH1G	-7.27976	0.978261	428.538	3.3812e-95	5.533e-91
3930	EDNRA	5.20852	2.25525	428.34	3.73487e-95	6.11174e-91
5723	HBEGF	-2.48517	6.33166	427.784	4.93327e-95	8.0728e-91
6322	IL1R1	3.15839	5.79957	427.749	5.02112e-95	8.21656e-91
1905	CA9	-4.85444	1.27087	425.669	1.42418e-94	2.33053e-90
3282	CYP39A1	-3.47819	2.40526	425.415	1.61783e-94	2.64742e-90
2303	CD36	-6.05951	0.721174	424.69	2.32629e-94	3.80674e-90
1788	C5AR2	6.56576	1.62054	424.235	2.92131e-94	4.78044e-90
3205	CXADR	-5.20821	2.34706	423.702	3.81566e-94	6.24394e-90
2359	CDC42EP4	-2.49258	7.62991	423.7	3.82072e-94	6.25223e-90
10445	PLCB4	5.86695	2.92301	421.965	9.11558e-94	1.49167e-89
10496	PLEKHO1	3.35388	3.20227	420.136	2.27932e-93	3.72987e-89
12418	SFTPD	-5.21956	3.70344	419.949	2.50387e-93	4.09733e-89
2799	CMTM3	2.23524	5.39144	419.409	3.28112e-93	5.36922e-89
1452	C10orf54	-2.91621	3.28494	417.586	8.18432e-93	1.33928e-88
12461	SH3BP1	-2.85414	5.85894	416.742	1.249e-92	2.04387e-88
8221	MATN3	3.7792	2.19556	416.185	1.6516e-92	2.70267e-88
12348	SERPINB2	-4.55954	7.70613	415.195	2.71157e-92	4.43721e-88
5196	GDA	4.16688	3.84917	415.097	2.84809e-92	4.66061e-88
3198	CUX2	5.10365	5.6808	415.05	2.91608e-92	4.77187e-88
1296	BIN1	3.15947	4.88462	415.028	2.94839e-92	4.82475e-88
7096	LCN2	-3.06427	3.81083	414.814	3.28213e-92	5.37087e-88
1240	BCL2L11	-2.64835	4.6222	414.476	3.88972e-92	6.36514e-88
11265	RAB3D	-2.42474	6.05218	414.42	3.99995e-92	6.54552e-88
5509	GPR68	2.78481	6.13733	414.295	4.25811e-92	6.96798e-88
1545	C15orf52	3.93752	6.02831	414.111	4.66865e-92	7.63978e-88
1469	C11orf45	-3.66481	2.14269	413.854	5.31091e-92	8.69078e-88
7335	LOC100128531	-5.45054	0.693371	413.629	5.9449e-92	9.72823e-88
10406	PKN1	3.62826	5.66922	413.415	6.61855e-92	1.08306e-87
1401	BTBD11	-2.63861	3.90162	413.218	7.30708e-92	1.19573e-87
14226	TMCC3	-2.43602	4.37119	412.732	9.31996e-92	1.52512e-87
2462	CEBPD	-3.70747	6.2529	412.227	1.2006e-91	1.96466e-87
3048	CRLF1	4.70332	4.32144	412.075	1.29534e-91	2.1197e-87
8408	MFAP5	3.03949	3.16744	411.975	1.36203e-91	2.22883e-87
2044	CAT	-2.50717	5.97668	411.775	1.50605e-91	2.46449e-87
11935	RPS6KA5	-2.8158	3.91892	411.736	1.53522e-91	2.51223e-87
3325	DARC	8.18361	4.65187	411.103	2.10888e-91	3.45097e-87
1225	BCAT1	3.91337	4.11675	409.665	4.33593e-91	7.09532e-87
4782	FGF2	5.83547	3.90294	408.94	6.23404e-91	1.02014e-86
14628	TPM1	2.68535	9.69413	408.913	6.31924e-91	1.03408e-86
1264	BDNF	3.44323	2.4294	408.287	8.64895e-91	1.41531e-86
4842	FLI1	2.37377	4.80626	407.52	1.2705e-90	2.07905e-86
6898	KLHL13	-3.27785	2.23978	406.945	1.69505e-90	2.77377e-86
1152	B4GALNT3	-3.36467	2.29055	405.974	2.75694e-90	4.51145e-86
7886	LRMP	-6.62408	0.454835	404.801	4.96486e-90	8.1245e-86
13457	SRGN	3.99794	3.25769	404.571	5.56955e-90	9.11401e-86
446	ALDH3A1	-9.73907	8.14921	404.018	7.35041e-90	1.20282e-85
12368	SERTAD4	-2.57987	2.73972	403.811	8.152e-90	1.33399e-85
11229	RAB11FIP4	-2.3836	3.5049	403.441	9.81677e-90	1.60642e-85
549	ANGPTL2	7.1295	1.09374	401.981	2.04069e-89	3.33939e-85
4114	EML1	2.66356	3.67108	401.823	2.20881e-89	3.61449e-85
2645	CHST10	2.51208	4.43367	401.632	2.43004e-89	3.97652e-85
9041	MYO5B	-2.24468	4.67053	400.871	3.55886e-89	5.82372e-85
6982	KRT19	-8.77371	11.5591	399.905	5.77449e-89	9.44938e-85
6927	KLK11	-8.82449	1.20137	399.542	6.92758e-89	1.13363e-84
571	ANKRD1	6.63213	1.74957	398.969	9.23189e-89	1.51071e-84
6330	IL20RA	-5.43968	0.496146	398.93	9.41645e-89	1.54091e-84
6991	KRT34	7.26097	2.49563	398.11	1.41997e-88	2.32364e-84
3287	CYP4F11	-2.97744	2.11002	397.947	1.54098e-88	2.52166e-84
10949	PRR15L	-5.59304	1.43104	397.528	1.90104e-88	3.11086e-84
10877	PRKCH	-2.1908	4.55447	396.758	2.79701e-88	4.57702e-84
4940	FOSB	-3.88667	6.28514	396.392	3.36037e-88	5.49891e-84
14054	TFPI2	2.697	5.99265	396.08	3.92961e-88	6.43042e-84
1488	C11orf91	3.51745	2.23637	395.92	4.25669e-88	6.96565e-84
12028	RUSC2	3.7564	7.02628	393.762	1.25571e-87	2.05484e-83
14531	TNIK	-3.64332	3.3842	393.676	1.31135e-87	2.14589e-83
2887	COL4A1	5.02678	9.75143	393.478	1.44766e-87	2.36895e-83
2705	CLCA4	-5.80531	0.35112	392.373	2.519e-87	4.12208e-83
8141	MAP3K8	-3.03711	3.38064	390.489	6.47902e-87	1.06023e-82
4395	FAM114A1	2.52585	5.81055	390.306	7.09901e-87	1.16168e-82
3800	DSG1	-8.6473	2.79554	390.286	7.17335e-87	1.17385e-82
9349	NGF	5.94296	0.713421	389.852	8.91292e-87	1.45851e-82
13780	SYT11	5.12516	1.4983	389.822	9.05071e-87	1.48106e-82
1997	CAPNS2	-5.88643	0.772021	388.464	1.78732e-86	2.92477e-82
5604	GSTA4	-2.78707	4.90723	388.343	1.89929e-86	3.10799e-82
8206	MARVELD2	-2.62128	3.1375	388.037	2.21421e-86	3.62333e-82
6970	KRT1	-9.45136	2.67476	387.967	2.29319e-86	3.75257e-82
666	AP1M2	-4.02122	5.81036	387.043	3.6435e-86	5.96223e-82
5081	GAB3	3.27691	1.9898	384.87	1.08317e-85	1.77249e-81
9724	OGDHL	-3.01089	1.89782	384.624	1.22515e-85	2.00484e-81
3963	EFHD1	-3.35316	1.95818	384.247	1.48005e-85	2.42195e-81
6511	ITGA5	2.92361	8.42616	382.59	3.39761e-85	5.55985e-81
6522	ITGB2	6.36973	1.80228	381.815	5.01071e-85	8.19953e-81
12976	SMPDL3B	-6.45679	0.416652	381.556	5.7037e-85	9.33354e-81
8189	2014-03-04	6.09008	5.0008	381.223	6.74027e-85	1.10298e-80
4361	FABP6	-3.92031	1.80185	380.923	7.83426e-85	1.282e-80
4655	FAT2	-4.65032	9.29897	380.516	9.60793e-85	1.57224e-80
8981	MXRA5	-4.70443	4.88279	380.377	1.02991e-84	1.68534e-80
7870	LPXN	3.07235	5.49231	379.819	1.36234e-84	2.22933e-80
14543	TNNI2	-2.71283	4.75124	379.376	1.70185e-84	2.78491e-80
165	ACSM3	-3.50561	1.6259	378.381	2.8023e-84	4.58569e-80
3266	CYP24A1	7.20405	2.15107	378.32	2.88819e-84	4.72623e-80
10458	PLD1	-2.32381	4.24226	378.126	3.18352e-84	5.20951e-80
14193	TLR2	3.10991	6.06215	377.915	3.53898e-84	5.79118e-80
151	ACPP	-5.53309	0.778033	377.784	3.77897e-84	6.18391e-80
5811	HES2	-2.78881	3.31224	377.714	3.91449e-84	6.40567e-80
3988	EGR3	-5.6051	5.44573	377.56	4.22792e-84	6.91857e-80
10584	POF1B	-3.13022	4.71716	377.476	4.41153e-84	7.21903e-80
5492	GPR161	2.33737	4.97763	375.678	1.08654e-83	1.77801e-79
2560	CGB8	7.93661	1.04238	374.887	1.61536e-83	2.64337e-79
449	ALDH3B2	-10.1106	0.610991	374.324	2.14214e-83	3.50539e-79
8955	MUC1	-5.03127	6.40151	373.165	3.82867e-83	6.26523e-79
9795	OSR1	-3.88629	1.67187	372.716	4.79448e-83	7.84569e-79
7437	LOC100287036	3.87099	1.45958	371.103	1.07649e-82	1.76157e-78
729	APOD	-3.1833	1.76681	370.075	1.80235e-82	2.94936e-78
5591	GSDMC	-3.06251	2.80503	369.922	1.9462e-82	3.18476e-78
9511	NPR2	4.12505	4.48765	369.802	2.06721e-82	3.38278e-78
5550	GRB7	-2.61925	4.12002	369.488	2.41943e-82	3.95916e-78
12612	SLC19A2	2.73803	5.88594	369.121	2.90735e-82	4.75758e-78
12297	SEMA7A	3.34897	5.01022	368.961	3.15119e-82	5.1566e-78
4599	FAM83F	-2.57185	4.12965	368.841	3.3461e-82	5.47557e-78
4386	FAM108C1	-3.69675	5.24234	367.403	6.88013e-82	1.12587e-77
10856	PRICKLE4	-2.51086	3.6066	367.301	7.24238e-82	1.18514e-77
11376	RAPGEF5	-2.88602	2.53319	365.941	1.4321e-81	2.34349e-77
12339	SERPINA3	-2.88021	5.99173	365.22	2.05526e-81	3.36323e-77
4161	EOMES	-6.07332	-0.0780349	364.753	2.59856e-81	4.25228e-77
12701	SLC29A1	2.31692	6.67773	364.26	3.32737e-81	5.44491e-77
12090	SAMHD1	-2.30205	4.72703	363.939	3.90704e-81	6.39347e-77
6020	HOXB2	2.83898	2.51964	363.765	4.26385e-81	6.97737e-77
6341	IL32	4.82151	3.69552	363.655	4.50514e-81	7.37221e-77
7947	LRRC8B	-3.36213	3.21576	362.647	7.46848e-81	1.22214e-76
13381	SPOCD1	2.96698	2.36347	362.48	8.12183e-81	1.32906e-76
11060	PSTPIP2	-2.26163	5.01871	361.759	1.16582e-80	1.90775e-76
6858	KIFC3	2.92561	6.94769	361.536	1.30352e-80	2.13308e-76
3821	DTX4	-2.36962	5.04667	360.955	1.74415e-80	2.85413e-76
5245	GGT6	-9.84899	0.272454	360.584	2.1011e-80	3.43824e-76
11383	RARG	-2.37752	6.25464	360.054	2.74008e-80	4.48387e-76
12668	SLC25A37	2.2786	6.54123	359.95	2.8865e-80	4.72347e-76
2707	CLCF1	2.52885	3.59477	359.085	4.45414e-80	7.28875e-76
13500	SSBP2	-2.96899	5.53608	359.084	4.45653e-80	7.29266e-76
12079	SAMD11	6.60764	0.816476	359.056	4.51969e-80	7.39602e-76
5160	GATSL3	-2.61146	3.99923	358.849	5.01425e-80	8.20531e-76
3776	DQX1	-2.52583	3.10581	358.36	6.40715e-80	1.04847e-75
6411	INSIG1	2.65655	6.95232	357.966	7.80817e-80	1.27773e-75
168	ACSS1	-2.33586	4.64879	357.893	8.09811e-80	1.32517e-75
3088	CSF2	5.18065	5.04177	357.847	8.28819e-80	1.35628e-75
3718	DOC2A	-3.63596	1.66286	357.671	9.05141e-80	1.48117e-75
1675	C1orf226	-2.2524	5.37065	357.567	9.53812e-80	1.56082e-75
8758	MRGPRX3	2.40268	6.03773	356.809	1.39475e-79	2.28238e-75
10985	PRUNE2	3.88955	1.11541	356.073	2.01697e-79	3.30058e-75
5278	GJB6	-4.1279	0.766403	355.836	2.27193e-79	3.71779e-75
13661	STX2	2.12847	4.6405	354.771	3.87385e-79	6.33917e-75
6974	KRT15	-8.9697	7.39704	354.514	4.40717e-79	7.21189e-75
10448	PLCD4	-2.14746	4.25837	354.133	5.33379e-79	8.72822e-75
14118	THRB	-2.60553	2.5378	354.085	5.46509e-79	8.94308e-75
2324	CD82	-2.22093	6.77044	353.946	5.8596e-79	9.58865e-75
10070	PDCD1LG2	3.34009	2.40166	353.534	7.20467e-79	1.17897e-74
11235	RAB17	-3.68548	2.0309	353.528	7.22541e-79	1.18237e-74
1918	CACNA1E	5.39574	1.7086	353.513	7.27915e-79	1.19116e-74
9474	NOTCH3	-5.78188	2.22469	352.972	9.55009e-79	1.56278e-74
8113	MAP1B	5.81278	5.78584	352.774	1.05444e-78	1.72548e-74
3789	DSC2	-2.97359	4.79531	352.719	1.08386e-78	1.77363e-74
3816	DTWD2	-2.6175	3.17145	352.101	1.47779e-78	2.41826e-74
13765	SYNGR2	-3.06517	6.31819	351.833	1.69047e-78	2.76629e-74
5559	GRIA3	4.95728	1.32198	351.027	2.53171e-78	4.1429e-74
5528	GPSM2	-2.55513	6.48459	350.716	2.95973e-78	4.84331e-74
881	ARMC9	2.06694	5.41462	350.688	3.00198e-78	4.91244e-74
148	ACP5	-3.18247	2.09441	350.471	3.346e-78	5.47539e-74
9538	NR4A2	-4.0095	3.87948	350.397	3.47235e-78	5.68216e-74
4122	EMP3	3.10667	6.44753	349.801	4.68252e-78	7.66248e-74
6077	HS3ST3B1	6.26691	2.03111	349.794	4.69994e-78	7.69099e-74
12440	SGPP2	-2.62072	4.95161	349.291	6.04704e-78	9.89538e-74
13589	STC2	3.27304	7.11061	349.269	6.11549e-78	1.00074e-73
11091	PTGIR	8.36715	1.67973	348.394	9.4794e-78	1.55121e-73
6356	ILDR1	-5.62103	0.677565	348.04	1.13234e-77	1.85296e-73
15508	WIPF1	3.6853	4.53894	347.991	1.16033e-77	1.89876e-73
9878	PAK6	-3.87455	4.62644	347.96	1.17863e-77	1.92871e-73
883	ARMCX3	3.46428	1.68628	347.402	1.55952e-77	2.55199e-73
10974	PRSS23	2.47238	6.05366	346.994	1.91303e-77	3.13048e-73
11944	RPSAP52	4.59164	2.2408	345.858	3.38133e-77	5.53321e-73
6211	IFIH1	-2.54124	4.65729	345.698	3.66363e-77	5.99516e-73
2389	CDH4	5.51695	3.08574	345.678	3.70034e-77	6.05524e-73
7090	LCE3E	6.89278	0.594199	345.252	4.58337e-77	7.50022e-73
3614	DLX3	-4.08515	1.49021	345.238	4.61545e-77	7.55272e-73
2575	CHCHD10	-2.36447	5.58457	344.884	5.51018e-77	9.01686e-73
10469	PLEKHA4	-3.37836	1.74605	344.829	5.6658e-77	9.27151e-73
3825	DUOXA1	-3.19465	1.66967	344.026	8.47416e-77	1.38671e-72
3087	CSF1R	4.36258	1.89191	343.478	1.11568e-76	1.8257e-72
8950	MTUS1	-2.12417	4.41196	343.429	1.14326e-76	1.87084e-72
3013	CRABP2	-3.86348	2.44012	342.37	1.94463e-76	3.18219e-72
9425	NMI	-2.43217	4.02581	341.952	2.39695e-76	3.92237e-72
3207	CXCL10	-4.96966	5.19236	341.892	2.47024e-76	4.04229e-72
7644	LOC285629	-3.95413	0.773874	340.898	4.06816e-76	6.65713e-72
3173	CTSL2	-2.15634	5.49867	339.956	6.52273e-76	1.06738e-71
14017	TESK2	-2.95962	4.08639	339.694	7.43807e-76	1.21717e-71
4793	FGFR4	-3.65863	3.15147	339.3	9.06378e-76	1.4832e-71
2758	CLMN	-2.40054	4.11879	339.21	9.48414e-76	1.55199e-71
10374	PIR	-4.41755	0.801787	336.464	3.75749e-75	6.14876e-71
13311	SPARC	2.19759	10.2389	336.42	3.84257e-75	6.28798e-71
10229	PGLYRP4	-6.5951	2.64954	336.348	3.98296e-75	6.51771e-71
3987	EGR2	-4.82846	3.74749	335.439	6.28341e-75	1.02822e-70
3262	CYP1B1	-3.76183	7.08774	334.717	9.02654e-75	1.4771e-70
11752	RNF24	2.40489	4.69266	334.693	9.13555e-75	1.49494e-70
14476	TMPRSS4	-9.77486	0.662484	334.57	9.71762e-75	1.59019e-70
6935	KLK9	-7.848	-0.106542	334.11	1.22391e-74	2.0028e-70
14486	TMTC2	-2.37257	3.5733	333.707	1.4979e-74	2.45116e-70
9320	NFATC4	3.50689	2.48471	332.521	2.71438e-74	4.44181e-70
4178	EPGN	-2.99725	3.21843	332.275	3.0716e-74	5.02637e-70
5807	HERC6	-2.47789	4.42423	332.246	3.11589e-74	5.09884e-70
592	ANKRD29	-3.56801	1.27218	331.773	3.95101e-74	6.46544e-70
2355	CDC42BPG	-3.76302	5.57349	331.493	4.54491e-74	7.4373e-70
9836	P2RY2	-2.51907	4.13108	330.047	9.38693e-74	1.53608e-69
8149	MAP6	4.62452	2.30256	329.808	1.05817e-73	1.73159e-69
13698	SULT2B1	-8.86558	1.53092	329.193	1.44088e-73	2.35786e-69
4779	FGF13	6.22485	0.446489	328.385	2.16076e-73	3.53587e-69
12047	S100A12	-7.93982	0.949038	327.507	3.35516e-73	5.49039e-69
9551	NREP	2.23747	5.80464	326.876	4.60446e-73	7.53473e-69
5500	GPR37	-5.00516	0.83408	326.865	4.63048e-73	7.57732e-69
12049	S100A14	-4.79583	8.8294	326.649	5.16072e-73	8.445e-69
5745	HCP5	-3.18811	3.1461	326.555	5.40777e-73	8.84927e-69
4482	FAM189A2	-3.20394	1.76183	326.474	5.63385e-73	9.21922e-69
2332	CD99L2	2.07161	6.70033	325.338	9.9562e-73	1.62923e-68
4365	FADS3	2.23721	7.17871	325.311	1.0092e-72	1.65145e-68
2333	CDA	2.65868	4.09903	325.245	1.04346e-72	1.70751e-68
308	AFAP1L2	1.99222	4.73491	324.143	1.81366e-72	2.96787e-68
5275	GJB3	-2.23785	7.32039	324.1	1.85311e-72	3.03242e-68
13427	SPTLC3	-2.16597	4.38275	324.059	1.89094e-72	3.09433e-68
12597	SLC16A14	-2.50259	2.75717	323.736	2.22426e-72	3.63978e-68
6995	KRT5	-2.36687	13.6744	323.688	2.27791e-72	3.72757e-68
12860	SLC9A3R1	-2.40453	6.28921	323.548	2.44352e-72	3.99858e-68
6771	KIAA1217	-3.0547	6.71669	323.513	2.48723e-72	4.0701e-68
6695	KDELR3	2.87978	5.09749	323.469	2.54204e-72	4.15979e-68
7114	LDLRAD3	-2.07382	6.0187	323.399	2.63383e-72	4.31e-68
6482	IRX5	-3.25848	3.38637	322.536	4.05951e-72	6.64298e-68
9543	NRARP	-3.27998	3.12651	322.221	4.755e-72	7.78108e-68
828	ARHGEF40	2.97055	6.26325	322.151	4.92443e-72	8.05834e-68
6804	KIAA1755	7.15731	1.10351	322.062	5.14967e-72	8.42692e-68
10663	POSTN	9.44773	1.70542	322.029	5.23551e-72	8.56739e-68
8673	MMP9	5.7637	5.16741	321.453	6.98971e-72	1.1438e-67
14262	TMEM125	-5.69571	0.662234	321.379	7.25391e-72	1.18703e-67
3058	CROT	-2.31369	5.15563	321.305	7.52813e-72	1.2319e-67
12797	SLC45A3	3.01978	2.75377	321.301	7.54332e-72	1.23439e-67
2380	CDH13	2.46807	6.27471	320.761	9.89005e-72	1.61841e-67
4754	FDXR	-2.82527	4.71469	320.002	1.44705e-71	2.36796e-67
210	ADAM12	4.35058	4.01271	319.937	1.49488e-71	2.44622e-67
3032	CREG1	-2.52422	6.60809	318.846	2.58384e-71	4.22819e-67
13528	ST3GAL1	1.98577	6.34471	318.719	2.75336e-71	4.5056e-67
15000	TYSND1	-2.06092	5.28133	318.712	2.76398e-71	4.52298e-67
3445	DDX58	-2.27996	5.52001	318.708	2.76969e-71	4.53232e-67
10273	PHKA1	-2.03921	4.34271	318.473	3.11598e-71	5.099e-67
10053	PCSK1	-2.78262	3.02716	318.339	3.3321e-71	5.45264e-67
6270	IGFL2	4.80062	0.970441	318.303	3.39328e-71	5.55276e-67
3849	DUSP6	-2.02505	8.50969	318.134	3.69261e-71	6.04259e-67
9663	NUP210	-4.85172	0.321449	318.035	3.88156e-71	6.35178e-67
6946	KLRG2	-5.82954	0.870099	318.02	3.90921e-71	6.39704e-67
14161	TIMP2	3.39525	7.38885	316.246	9.51887e-71	1.55767e-66
14597	TOX	4.0514	1.38268	316.182	9.83086e-71	1.60872e-66
15989	ZNF365	2.89079	2.53954	316.055	1.0476e-70	1.71429e-66
15157	UNC5B	-3.91052	6.16438	315.969	1.09382e-70	1.78993e-66
12163	SCEL	-4.1731	2.8061	315.406	1.45104e-70	2.37448e-66
14188	TLL1	3.16451	4.22877	315.352	1.49045e-70	2.43898e-66
7902	LRRC1	-2.10882	4.02322	315.02	1.76084e-70	2.88144e-66
7879	LRG1	-4.9991	1.45823	314.858	1.90981e-70	3.12522e-66
14836	TSPAN18	4.9307	3.6077	314.834	1.93259e-70	3.1625e-66
13571	STARD4-AS1	2.94875	3.14257	314.233	2.61233e-70	4.27482e-66
7147	LGALSL	-2.35085	4.16056	314.081	2.81996e-70	4.61459e-66
12852	SLC7A8	-2.30508	5.41074	313.559	3.66419e-70	5.99608e-66
4602	FAM84A	-2.47277	2.82146	313.543	3.69425e-70	6.04527e-66
6790	KIAA1549L	5.35818	4.57174	313.396	3.97666e-70	6.50741e-66
9537	NR4A1	-3.22959	6.00304	312.97	4.92305e-70	8.05608e-66
8439	MGC12916	4.94309	1.33768	312.951	4.97057e-70	8.13384e-66
3612	DLX1	2.26211	3.36978	312.711	5.60491e-70	9.17188e-66
9428	NMNAT3	-3.38395	1.08686	312.602	5.92154e-70	9.69001e-66
3880	DZIP1L	2.35862	2.51438	311.958	8.17791e-70	1.33823e-65
6989	KRT32	-7.70767	-0.327531	311.683	9.38676e-70	1.53605e-65
9398	NKX3-1	2.74967	5.128	311.633	9.62655e-70	1.57529e-65
940	ASCL2	-4.84642	1.04239	310.818	1.44892e-69	2.37101e-65
5547	GRB10	1.91388	5.99236	309.993	2.19102e-69	3.58538e-65
6317	IL18R1	3.13944	3.99939	309.371	2.99394e-69	4.89929e-65
4926	FNDC4	2.58753	2.87861	308.786	4.01466e-69	6.5696e-65
4191	EPHX2	-3.40814	1.94867	308.743	4.10246e-69	6.71327e-65
5519	GPRC5A	-1.96504	4.56998	308.44	4.77582e-69	7.81516e-65
5573	GRIP1	-3.03082	2.67801	308.224	5.3233e-69	8.71105e-65
4277	ETFDH	-2.1225	4.62935	308.139	5.55499e-69	9.09018e-65
5833	HHIP	5.32444	1.62756	307.972	6.03939e-69	9.88286e-65
10755	PPP1R16B	-6.11708	-0.159973	307.708	6.89423e-69	1.12817e-64
12126	SBSN	-5.74903	3.69355	307.587	7.32798e-69	1.19915e-64
9777	OSBP2	2.28331	4.55543	307.556	7.44004e-69	1.21749e-64
14499	TNFAIP3	2.06277	9.85007	307.507	7.62807e-69	1.24826e-64
12062	S1PR3	4.16064	3.95666	306.402	1.32757e-68	2.17243e-64
6061	HR	-3.31085	5.36334	306.322	1.38153e-68	2.26073e-64
4231	EREG	-3.3485	6.74633	306.136	1.51667e-68	2.48187e-64
8960	MUC21	-8.31361	0.658649	305.895	1.71197e-68	2.80147e-64
1900	CA2	-2.39429	2.40116	305.446	2.14472e-68	3.50962e-64
15558	XDH	2.45365	4.12018	305.313	2.29204e-68	3.75069e-64
4151	ENTPD2	-3.9251	2.89886	305.268	2.34454e-68	3.8366e-64
10159	PELI2	-2.79025	3.19918	304.846	2.89722e-68	4.74101e-64
9001	MYH14	-8.72396	1.44908	304.324	3.76448e-68	6.16019e-64
14790	TRPM2	7.89804	0.579308	303.956	4.52854e-68	7.4105e-64
5576	GRK5	2.16839	3.6365	303.888	4.6847e-68	7.66604e-64
11634	RHPN1	-3.08571	2.20201	303.421	5.92082e-68	9.68883e-64
6674	KCTD1	-1.90193	5.64071	303.364	6.0949e-68	9.9737e-64
15531	WNT7B	-3.25656	3.21628	303.285	6.33884e-68	1.03729e-63
2725	CLDN4	-3.92153	3.14614	302.557	9.13306e-68	1.49453e-63
6635	KCNG1	3.01316	4.76185	302.262	1.05896e-67	1.73288e-63
5539	GRAMD1B	3.29379	1.61908	302.134	1.12939e-67	1.84813e-63
7160	LHX6	2.58739	3.58533	301.148	1.85251e-67	3.03146e-63
4448	FAM162A	-2.15411	5.51673	301.038	1.95685e-67	3.20219e-63
6404	INPP5D	-4.33467	-0.0302377	300.729	2.28492e-67	3.73905e-63
6108	HSH2D	-3.2137	1.68558	300.594	2.4449e-67	4.00084e-63
5119	GALNT3	-2.29851	4.59944	300.256	2.89805e-67	4.74236e-63
5589	GSDMA	4.92256	0.839072	300.126	3.09333e-67	5.06193e-63
1662	C1orf172	-2.47378	3.84303	300.115	3.10902e-67	5.0876e-63
6275	IGSF10	-5.36204	-0.472977	299.955	3.37005e-67	5.51475e-63
3279	CYP2S1	-3.33071	1.79633	299.42	4.40583e-67	7.20969e-63
14391	TMEM38A	-2.68556	2.16203	299	5.43962e-67	8.90139e-63
6506	ITGA11	7.05369	2.87591	298.958	5.55674e-67	9.09306e-63
10918	PROSER2	2.26799	6.77429	298.956	5.56119e-67	9.10034e-63
1025	ATP1A1	-1.98556	10.1107	298.545	6.83412e-67	1.11833e-62
5795	HEPHL1	2.61419	2.80579	297.752	1.01757e-66	1.66515e-62
2899	COL6A3	6.67319	2.02133	297.711	1.03887e-66	1.70001e-62
14894	TTC39B	-2.12546	4.04113	297.61	1.09258e-66	1.7879e-62
10867	PRKAG2-AS1	-4.25226	0.93513	297.554	1.12388e-66	1.83912e-62
14050	TFEB	-2.24339	4.85928	297.039	1.45472e-66	2.38051e-62
14516	TNFRSF21	-3.01936	8.18925	296.819	1.62491e-66	2.659e-62
2402	CDK14	2.40576	5.61782	296.664	1.75606e-66	2.87362e-62
6128	HSPB1	-3.16441	10.2931	296.317	2.09046e-66	3.42083e-62
301	AEBP1	6.46265	3.50008	295.664	2.90096e-66	4.74713e-62
10970	PRRT4	-4.02332	1.44478	295.421	3.27617e-66	5.36113e-62
917	ARTN	-3.20339	3.30287	295.262	3.54774e-66	5.80552e-62
7313	LMO3	-2.42165	4.24302	295.093	3.86271e-66	6.32094e-62
6881	KLF5	-2.88865	8.14393	294.416	5.42489e-66	8.87729e-62
362	AHCYL2	-1.87044	4.93225	293.922	6.95091e-66	1.13745e-61
14427	TMEM63C	-2.77656	3.54187	293.622	8.07926e-66	1.32209e-61
1443	C10orf114	2.66805	2.27461	293.264	9.66888e-66	1.58222e-61
1524	C14orf159	-1.88429	5.78873	292.555	1.37994e-65	2.25813e-61
4899	FLRT2	3.35486	6.70502	292.366	1.51722e-65	2.48277e-61
5479	GPR132	2.93133	1.07641	292.137	1.7018e-65	2.78482e-61
8020	LYL1	3.8935	1.25987	290.815	3.30321e-65	5.40537e-61
5678	H19	-2.13675	3.63998	290.674	3.54479e-65	5.80069e-61
5276	GJB4	-3.1179	2.07855	290.588	3.70186e-65	6.05772e-61
10609	POLM	2.8324	6.59945	290.346	4.17996e-65	6.84009e-61
9536	NR3C2	-4.78188	-0.0445291	290.154	4.60297e-65	7.53231e-61
15639	ZBED2	3.14913	7.88836	290.107	4.71348e-65	7.71314e-61
9178	NCF2	4.34973	4.64708	289.997	4.9807e-65	8.15042e-61
5333	GLUL	-3.59062	10.2354	289.882	5.27571e-65	8.63318e-61
2007	CARD11	2.89261	4.66765	289.377	6.79742e-65	1.11233e-60
9145	NAV3	4.3118	2.6687	289.014	8.15616e-65	1.33467e-60
4265	ESR1	-3.6355	0.9677	286.243	3.27445e-64	5.35831e-60
2786	CLYBL	-2.40434	2.8638	286.06	3.59038e-64	5.87529e-60
10482	PLEKHG3	-2.3618	6.49452	285.965	3.76549e-64	6.16184e-60
10084	PDE2A	3.02927	1.62714	285.234	5.43291e-64	8.89041e-60
8253	MCAM	2.32323	8.36435	285.162	5.63199e-64	9.21618e-60
12864	SLC9A7	-2.98048	2.34211	284.612	7.42161e-64	1.21447e-59
10997	PSG4	4.87971	0.661618	284.504	7.8357e-64	1.28223e-59
10420	PLA2G4A	-2.35425	2.98028	284.411	8.21277e-64	1.34394e-59
9475	NOTCH4	5.32589	3.03165	284.396	8.27419e-64	1.35399e-59
3805	DST	-3.33232	9.50825	283.98	1.01941e-63	1.66817e-59
12349	SERPINB3	-3.72957	2.3012	283.522	1.28236e-63	2.09845e-59
2876	COL13A1	5.87869	0.880276	283.447	1.332e-63	2.17969e-59
907	ARRDC4	-2.54613	4.41516	282.73	1.90879e-63	3.12355e-59
5054	FXYD3	-8.70968	7.93116	282.34	2.32083e-63	3.79781e-59
12610	SLC18B1	-2.06746	4.06158	281.923	2.86159e-63	4.6827e-59
6203	IFI27	-3.37069	3.96561	281.552	3.44732e-63	5.64119e-59
5200	GDF11	1.805	4.45348	281.315	3.88092e-63	6.35074e-59
2759	CLMP	2.5488	4.42745	281.273	3.96502e-63	6.48836e-59
5188	GCNT1	2.07485	4.09135	280.813	4.99393e-63	8.17206e-59
8976	MX2	-4.26238	2.28168	280.705	5.27283e-63	8.62846e-59
4169	EPB41L4A	-2.80799	6.00518	279.818	8.22585e-63	1.34608e-58
12503	SHISA9	6.157	2.37154	278.617	1.50275e-62	2.45909e-58
12370	SESN1	-1.92608	4.5505	278.405	1.67182e-62	2.73577e-58
4806	FIBCD1	4.46837	0.871515	278.343	1.72443e-62	2.82185e-58
15308	VILL	-5.00371	0.465105	278.292	1.76899e-62	2.89477e-58
4246	ERMP1	-2.1788	6.07763	277.756	2.3154e-62	3.78891e-58
12541	SIRPB2	-2.48376	1.82743	277.153	3.13283e-62	5.12657e-58
7408	LOC100132891	4.33963	2.6027	276.797	3.74691e-62	6.13144e-58
13625	STOM	-2.02988	8.09194	276.082	5.36199e-62	8.77435e-58
2888	COL4A2	4.01054	9.86873	275.952	5.72452e-62	9.3676e-58
5758	HDAC9	2.66365	2.6474	275.765	6.28912e-62	1.02915e-57
5097	GADD45B	2.52019	6.3895	275.575	6.91757e-62	1.13199e-57
227	ADAMTS16	7.42196	0.0735498	275.374	7.65103e-62	1.25201e-57
12844	SLC7A2	3.623	7.24949	275.354	7.72711e-62	1.26446e-57
6784	KIAA1462	3.65375	2.46379	275.146	8.58018e-62	1.40406e-57
10279	PHLDA1	-2.17659	7.42125	275.014	9.16734e-62	1.50014e-57
9548	NRCAM	4.52598	2.95361	274.682	1.08288e-61	1.77203e-57
14400	TMEM44	2.10453	4.82882	274.455	1.21354e-61	1.98584e-57
6670	KCNS3	-2.88577	3.67286	274.027	1.50402e-61	2.46118e-57
8256	MCCC1	-1.99415	4.39808	273.965	1.55122e-61	2.53841e-57
14473	TMPRSS13	-6.44513	0.534779	273.664	1.8049e-61	2.95353e-57
14040	TFAP2C	-2.06953	3.84623	273.394	2.06665e-61	3.38187e-57
3907	ECHDC2	-1.97877	3.60179	273.3	2.16664e-61	3.5455e-57
6845	KIF3C	2.3398	5.4011	273.114	2.37871e-61	3.89253e-57
8160	MAPK13	-1.84041	4.85786	272.398	3.40637e-61	5.57418e-57
8426	MFSD6	-2.97313	5.2947	272.088	3.98003e-61	6.51293e-57
6673	KCP	-4.27534	-0.0104403	272.081	3.99437e-61	6.53639e-57
4965	FOXN1	-6.84887	0.0210565	272.003	4.15244e-61	6.79505e-57
14697	TREM2	-5.90466	-0.442152	271.703	4.82685e-61	7.89865e-57
4292	EVA1C	-2.21772	4.06187	271.696	4.84367e-61	7.92618e-57
13790	SYTL1	-2.05239	5.5459	271.683	4.87655e-61	7.97999e-57
12228	SDR16C5	-3.12971	2.96911	270.851	7.40242e-61	1.21133e-56
12715	SLC2A6	3.28875	6.37975	270.577	8.49645e-61	1.39036e-56
6008	HOPX	-5.25328	0.494388	270.494	8.85618e-61	1.44922e-56
11332	RAET1G	-2.59381	4.60886	270.34	9.56702e-61	1.56555e-56
3298	CYTH1	1.94031	7.55757	269.931	1.1745e-60	1.92194e-56
9703	OASL	-3.0675	4.033	269.88	1.20516e-60	1.97213e-56
6388	INHBA	3.73006	6.75895	269.224	1.67525e-60	2.74138e-56
12792	SLC44A3	-2.89196	1.48276	269.056	1.82259e-60	2.98248e-56
8705	MORC4	-2.10783	4.84491	268.978	1.89533e-60	3.10151e-56
8109	MAOA	-2.08382	7.40634	268.044	3.02811e-60	4.9552e-56
232	ADAMTS7	4.51185	5.72439	267.99	3.11161e-60	5.09184e-56
10972	PRSS16	-2.15116	3.73059	267.847	3.34233e-60	5.46938e-56
11252	RAB30	-2.49699	1.86666	267.744	3.52029e-60	5.76061e-56
493	ALPK2	4.73395	1.51709	267.541	3.89823e-60	6.37907e-56
9969	PCBD1	-2.24349	4.17924	267.526	3.92669e-60	6.42563e-56
9645	NUDT7	-2.3702	2.65541	266.902	5.37171e-60	8.79026e-56
10471	PLEKHA6	-2.72183	2.8012	266.859	5.48961e-60	8.9832e-56
14895	TTC39C	-1.96453	4.01046	266.618	6.19363e-60	1.01353e-55
14520	TNFSF10	-2.90745	4.86363	265.417	1.13158e-59	1.85172e-55
10981	PRSS8	-2.47679	5.85314	264.898	1.46835e-59	2.40281e-55
4207	EPS8	-1.82576	4.82015	264.85	1.50469e-59	2.46227e-55
1349	BPGM	2.03896	5.51935	264.617	1.69103e-59	2.7672e-55
2895	COL5A1	8.49082	2.44812	263.902	2.42079e-59	3.96138e-55
4357	FAAH2	-2.61272	2.35708	263.881	2.44698e-59	4.00424e-55
9834	P2RY1	-3.19702	1.57329	263.593	2.82719e-59	4.62642e-55
248	ADCK3	-1.78459	4.6786	262.695	4.43657e-59	7.26e-55
14851	TSPYL4	1.85274	6.32834	262.534	4.81014e-59	7.87132e-55
9838	P2RY6	3.28648	1.7269	262.257	5.52786e-59	9.04578e-55
6076	HS3ST3A1	8.72631	1.12262	262.135	5.8781e-59	9.61893e-55
14636	TPPP	-3.12023	3.50744	261.846	6.7947e-59	1.11188e-54
10948	PRR15	-3.1492	1.51453	261.033	1.0218e-58	1.67207e-54
3823	DUOX1	-3.01424	4.76741	260.535	1.31172e-58	2.1465e-54
4638	FAP	7.16579	0.481793	260.134	1.60454e-58	2.62567e-54
4253	ERRFI1	-1.79262	8.15986	259.829	1.86961e-58	3.05943e-54
3323	DAPL1	-9.15701	-0.867075	259.67	2.02501e-58	3.31373e-54
8571	MIR492	-6.75841	-0.235183	259.483	2.22442e-58	3.64005e-54
6336	IL24	3.69567	2.46191	259.408	2.30976e-58	3.7797e-54
10965	PRRG2	-2.51066	2.51122	259.189	2.57785e-58	4.21839e-54
756	ARAP2	-2.33242	3.74274	258.319	3.98879e-58	6.52725e-54
8400	MEX3B	3.52475	2.84635	258.092	4.47062e-58	7.31572e-54
6027	HOXB9	2.32104	3.10435	257.984	4.72009e-58	7.72396e-54
14799	TRPV4	-2.55809	2.49542	257.715	5.40319e-58	8.84178e-54
4456	FAM171A1	2.0441	4.10745	257.25	6.82327e-58	1.11656e-53
3660	DNAJB5	2.23382	6.81958	256.916	8.06664e-58	1.32003e-53
905	ARRDC3	-2.01054	6.2969	256.807	8.51971e-58	1.39416e-53
1034	ATP2B4	-2.6202	7.32744	256.23	1.13841e-57	1.86289e-53
9310	NEXN	4.84823	1.9891	256.053	1.24423e-57	2.03605e-53
1416	BTG2	-2.53125	5.56878	255.918	1.33144e-57	2.17877e-53
5304	GLIPR2	3.14187	4.25879	255.843	1.38223e-57	2.26189e-53
12714	SLC2A5	-3.67359	0.339755	255.268	1.84529e-57	3.01963e-53
13375	SPINT2	-2.64019	7.96615	255.238	1.87347e-57	3.06574e-53
517	AMMECR1	-2.09729	5.86543	255.232	1.87895e-57	3.07471e-53
4363	FADS1	1.97837	7.90489	255.102	2.00532e-57	3.28151e-53
10087	PDE4B	2.87594	2.96127	254.698	2.45606e-57	4.0191e-53
731	APOL1	-2.00476	3.6539	254.636	2.53409e-57	4.14679e-53
8243	MBNL3	-2.79965	4.05533	254.627	2.54499e-57	4.16462e-53
14619	TPD52	-2.49024	5.51999	254.408	2.84116e-57	4.64928e-53
8989	MYC	-1.90099	8.26089	254.23	3.1071e-57	5.08446e-53
8040	LYST	-2.59044	5.04969	253.344	4.84634e-57	7.93055e-53
4061	ELAVL2	-2.20503	4.13769	253.221	5.15521e-57	8.43598e-53
14613	TP63	-2.00626	7.81071	253.144	5.35901e-57	8.76948e-53
3585	DKK1	2.48621	6.59462	252.931	5.96272e-57	9.75739e-53
12206	SDC4	-1.90646	10.1561	251.889	1.00584e-56	1.64595e-52
13284	SOX4	2.3491	6.82218	251.789	1.0576e-56	1.73066e-52
13410	SPRY2	-1.63802	4.7713	251.687	1.11321e-56	1.82166e-52
2814	CNGB1	3.2905	1.47559	251.63	1.14561e-56	1.87468e-52
376	AIFM2	-1.68732	4.09715	251.097	1.49688e-56	2.4495e-52
9479	NOX4	9.92493	0.120741	250.916	1.63992e-56	2.68357e-52
4990	FRK	-2.3635	2.18266	250.757	1.77592e-56	2.90612e-52
5055	FXYD5	2.00731	7.50705	250.532	1.98819e-56	3.25348e-52
2029	CASP1	-1.95365	4.58949	250.524	1.99588e-56	3.26606e-52
13285	SOX6	-2.67339	2.91618	250.119	2.44663e-56	4.00366e-52
6321	IL1B	1.87018	8.83599	250.094	2.47688e-56	4.05317e-52
14452	TMEM92	2.10258	2.94197	250.079	2.49531e-56	4.08333e-52
15588	XYLT1	8.06871	1.8411	250.002	2.59362e-56	4.2442e-52
4598	FAM83E	-4.60897	0.238776	249.651	3.09433e-56	5.06356e-52
5087	GABBR2	6.88833	0.304131	249.45	3.42166e-56	5.5992e-52
8465	MICAL1	2.24878	5.72633	249.057	4.16904e-56	6.82221e-52
3451	DEC1	6.92887	0.936085	248.661	5.08548e-56	8.32187e-52
3720	DOCK10	-3.12969	1.07637	248.54	5.40363e-56	8.8425e-52
13024	SNN	-1.68584	5.78455	248.417	5.74863e-56	9.40705e-52
8751	MRAS	2.25087	4.88389	248.405	5.7825e-56	9.46248e-52
1263	BDKRB2	-1.86292	4.16922	248.011	7.04707e-56	1.15318e-51
11797	ROS1	3.09124	6.13361	247.973	7.18207e-56	1.17527e-51
12687	SLC26A2	3.07026	9.36648	247.883	7.51395e-56	1.22958e-51
8255	MCC	-2.12031	6.95474	247.624	8.55835e-56	1.40049e-51
13658	STX19	-6.02322	0.000973287	247.571	8.78805e-56	1.43808e-51
14495	TNC	4.35653	9.09162	247.187	1.0659e-55	1.74425e-51
6148	HTRA1	1.94823	8.72564	247.163	1.07891e-55	1.76553e-51
14208	TM7SF3	-2.18809	5.74585	246.99	1.17666e-55	1.92548e-51
1787	C5AR1	-3.5511	1.02465	246.856	1.2585e-55	2.05941e-51
13997	TEF	-1.93037	4.23212	244.664	3.78217e-55	6.18915e-51
14843	TSPAN5	1.97885	5.74006	244.487	4.13377e-55	6.7645e-51
3218	CXCR2	-6.18567	-0.473509	244.403	4.31277e-55	7.05742e-51
12099	SAPCD2	-2.84542	6.70142	244.224	4.71652e-55	7.71812e-51
7808	LOC729013	-1.95338	4.10302	244.157	4.87872e-55	7.98353e-51
2320	CD74	-4.52957	4.50726	243.539	6.65425e-55	1.0889e-50
14526	TNFSF15	-3.78577	3.82462	243.151	8.08395e-55	1.32286e-50
5121	GALNT5	-2.0509	3.11088	243.149	8.09125e-55	1.32405e-50
6377	INADL	-2.0107	5.52443	243.051	8.50203e-55	1.39127e-50
12910	SMAD6	4.32325	1.36793	242.818	9.556e-55	1.56374e-50
9574	NSG1	2.56996	4.49355	242.624	1.05312e-54	1.72332e-50
1315	BMF	1.85552	4.97159	242.142	1.34144e-54	2.19514e-50
1966	CAMK4	2.47125	2.15025	241.913	1.50538e-54	2.46341e-50
450	ALDH4A1	-1.85884	5.16669	241.525	1.82883e-54	2.99269e-50
37	ABCA4	4.98307	1.49383	241.155	2.20189e-54	3.60317e-50
12615	SLC1A3	-1.85757	5.83501	241.095	2.26924e-54	3.71338e-50
841	ARID5A	2.20192	3.14241	240.729	2.72724e-54	4.46285e-50
6689	KCTD7	1.95809	4.00412	240.626	2.87288e-54	4.70119e-50
4337	EYA1	-2.43518	3.1366	240.448	3.13997e-54	5.13824e-50
14345	TMEM204	2.30438	2.8439	240.176	3.60028e-54	5.8915e-50
12686	SLC26A11	-3.14062	1.94588	240.108	3.72536e-54	6.09618e-50
10669	POU2F2	5.85009	1.87027	239.619	4.76105e-54	7.79098e-50
14942	TUBB3	1.93383	6.53627	238.736	7.41702e-54	1.21372e-49
1993	CAPN6	-4.60254	-0.461651	238.727	7.45303e-54	1.21961e-49
4289	ETV7	-5.28026	0.862485	238.476	8.45473e-54	1.38353e-49
2284	CD163L1	3.71658	0.999106	238.121	1.01004e-53	1.65282e-49
2538	CES2	-1.82173	6.7044	238.106	1.01764e-53	1.66526e-49
1953	CALML5	-7.91777	0.922061	237.984	1.08221e-53	1.77093e-49
1553	C16orf45	1.83753	4.88883	237.766	1.20748e-53	1.97593e-49
10152	PEAR1	3.79201	5.02975	237.005	1.7693e-53	2.89528e-49
4948	FOXD1	3.74372	5.33745	236.976	1.79498e-53	2.93731e-49
4631	FANCE	-1.61574	4.74144	236.749	2.0118e-53	3.29211e-49
964	ASS1	-3.0298	8.11298	236.292	2.53036e-53	4.14069e-49
9541	NR6A1	-3.2444	0.542835	236.265	2.56484e-53	4.19711e-49
9209	NDRG2	-2.73954	3.60523	236.021	2.89998e-53	4.74553e-49
13269	SORL1	-2.13407	4.33554	235.619	3.54874e-53	5.80716e-49
11422	RAVER2	-2.04145	4.26839	235.525	3.72044e-53	6.08813e-49
3791	DSCAM	3.96409	1.40673	235.369	4.02311e-53	6.58342e-49
11431	RBBP8NL	-9.21855	-0.477378	235.293	4.17973e-53	6.83972e-49
11531	REEP6	-2.33987	3.49796	235.258	4.25389e-53	6.96106e-49
1606	C19orf21	-2.06294	5.82305	234.874	5.15842e-53	8.44124e-49
5485	GPR143	3.76355	2.70584	234.855	5.20733e-53	8.52128e-49
13788	SYT8	-2.30196	7.06686	233.955	8.18078e-53	1.3387e-48
12983	SMURF2	2.10422	5.97888	233.894	8.43649e-53	1.38055e-48
1636	C1QTNF1	4.31376	3.56597	233.141	1.2316e-52	2.01539e-48
1385	BRSK1	5.08744	1.17164	232.639	1.58448e-52	2.59284e-48
5158	GATM	-3.14026	0.685543	232.38	1.80445e-52	2.95281e-48
3799	DSEL	2.55364	2.83008	232.335	1.84582e-52	3.0205e-48
2718	CLDN14	2.80417	1.27224	231.224	3.22376e-52	5.27535e-48
3928	EDN1	1.79242	5.41402	231.136	3.36967e-52	5.51413e-48
5066	FZD5	-2.82338	3.17515	230.929	3.7382e-52	6.11719e-48
3615	DLX4	-3.29033	0.442494	230.247	5.26689e-52	8.61874e-48
4262	ESM1	10.3384	1.33995	229.797	6.5999e-52	1.08001e-47
2062	CBR3	-2.52796	2.81155	229.723	6.8524e-52	1.12133e-47
9015	MYL9	2.04967	3.39464	229.703	6.92057e-52	1.13248e-47
14999	TYRO3	2.01272	4.398	229.637	7.15167e-52	1.1703e-47
7190	LINC00152	2.18243	3.87356	229.298	8.47973e-52	1.38762e-47
2999	CPPED1	1.57247	5.12715	229.189	8.95782e-52	1.46586e-47
4666	FBLN7	4.83192	0.915117	228.955	1.00737e-51	1.64845e-47
3979	EGFL6	-9.17792	-0.564062	228.592	1.20888e-51	1.9782e-47
8457	MGST1	-1.82728	7.27848	228.296	1.40287e-51	2.29566e-47
5336	GM2A	-1.84467	7.8073	228.202	1.47055e-51	2.40641e-47
11619	RHOB	1.83083	7.13812	227.505	2.08632e-51	3.41405e-47
7130	LEPREL1	-2.09149	5.48487	227.404	2.19577e-51	3.59316e-47
10812	PPTC7	-2.16471	6.35068	226.727	3.08422e-51	5.04703e-47
882	ARMCX1	4.37721	1.21217	226.395	3.64301e-51	5.96142e-47
7905	LRRC16A	-1.69569	4.81082	226.114	4.19562e-51	6.86571e-47
5469	GPR1	-1.98229	4.71729	226.11	4.20475e-51	6.88065e-47
5173	GBP5	4.01645	1.2197	226.105	4.21504e-51	6.89748e-47
3790	DSC3	-2.54395	8.10122	225.991	4.46359e-51	7.30423e-47
3804	DSP	-2.74264	10.9919	225.98	4.4878e-51	7.34384e-47
12571	SLAMF8	5.80833	0.903934	225.932	4.59704e-51	7.52259e-47
6413	INSL4	-4.30615	-0.156934	225.831	4.83786e-51	7.91667e-47
7300	LMBR1L	1.64562	4.92851	225.561	5.53977e-51	9.06528e-47
14807	TSC22D1	-1.80187	8.68267	225.292	6.34159e-51	1.03774e-46
2282	CD151	1.73058	8.50778	224.725	8.4291e-51	1.37934e-46
4955	FOXF2	3.17737	2.88393	224.3	1.04339e-50	1.7074e-46
8651	MLXIPL	-5.61845	-0.537016	223.918	1.26416e-50	2.06867e-46
2800	CMTM4	-1.77851	6.17552	223.713	1.40091e-50	2.29244e-46
4203	EPPK1	-4.30723	5.22858	223.706	1.40614e-50	2.30101e-46
4338	EYA2	-1.68131	5.9073	223.127	1.88098e-50	3.07804e-46
7983	LSR	-2.31851	6.63288	223.091	1.91531e-50	3.13422e-46
5360	GNAO1	-2.824	1.72423	223.074	1.93135e-50	3.16047e-46
12705	SLC2A1	-2.33262	8.61529	223.047	1.958e-50	3.20407e-46
12084	SAMD4A	2.24003	5.81192	223.046	1.9585e-50	3.20489e-46
10092	PDE6A	1.69756	3.51987	222.8	2.21652e-50	3.62712e-46
12840	SLC6A9	-2.66702	3.99187	222.645	2.39542e-50	3.91987e-46
7705	LOC440173	-5.52118	-0.02362	222.584	2.47046e-50	4.04266e-46
14820	TSHZ2	-3.47153	1.81506	221.149	5.07982e-50	8.31262e-46
12145	SCARA5	-6.89258	-0.302638	220.913	5.71717e-50	9.35557e-46
7014	KRTCAP3	-2.3876	2.99856	220.452	7.2063e-50	1.17924e-45
7604	LOC254559	-8.73848	-0.987601	220.198	8.19004e-50	1.34022e-45
3608	DLL1	-2.4267	4.03813	219.567	1.12399e-49	1.83929e-45
7882	LRIG1	-2.492	4.79977	219.335	1.2634e-49	2.06743e-45
11174	PVRL3	2.54986	3.93302	219.022	1.47813e-49	2.41881e-45
3284	CYP3A5	-2.48149	1.70645	219	1.49468e-49	2.44589e-45
9679	NUPR1	-3.74426	3.94565	218.93	1.5482e-49	2.53348e-45
5494	GPR173	3.72751	2.76798	218.892	1.57824e-49	2.58263e-45
9907	PAPPA	4.88405	2.4877	218.68	1.75489e-49	2.87169e-45
8350	MEIS1	-1.7498	4.13848	217.947	2.53656e-49	4.15083e-45
14696	TREM1	5.55394	0.729459	217.144	3.79657e-49	6.21271e-45
11339	RAI14	2.18276	7.00097	217.113	3.85634e-49	6.31051e-45
15313	VIPR1	-2.27052	3.50758	217.071	3.93724e-49	6.4429e-45
9317	NFATC2	5.56887	1.84174	216.675	4.80583e-49	7.86426e-45
695	APBB1	1.87105	4.26241	216.506	5.23112e-49	8.5602e-45
9609	NTRK1	6.29232	0.421904	216.404	5.50663e-49	9.01104e-45
4675	FBXL16	-3.24661	2.89397	215.993	6.76749e-49	1.10743e-44
5359	GNAL	-1.92214	2.98581	215.919	7.02307e-49	1.14926e-44
9964	PBX1	-1.74722	4.29276	215.832	7.33667e-49	1.20057e-44
10154	PECAM1	-4.38889	0.108637	215.632	8.11273e-49	1.32757e-44
8159	MAPK12	1.67269	4.52309	215.477	8.76959e-49	1.43506e-44
14532	TNIP1	1.86866	9.69614	214.94	1.14859e-48	1.87954e-44
4820	FKBP10	1.66841	7.90662	214.74	1.26988e-48	2.07803e-44
6613	KAZN	-2.14088	2.55536	214.573	1.38102e-48	2.2599e-44
2468	CEL	-2.78433	1.72166	214.499	1.43347e-48	2.34573e-44
5452	GPC3	-4.9575	-0.312218	214.32	1.56793e-48	2.56576e-44
10122	PDLIM1	-1.77411	8.2432	214.262	1.61425e-48	2.64156e-44
4996	FRMD6	1.67582	7.77246	214.171	1.69027e-48	2.76596e-44
2181	CCDC64B	-4.17909	0.457306	213.959	1.87977e-48	3.07606e-44
6973	KRT14	-3.14344	9.87532	213.947	1.89144e-48	3.09515e-44
13969	TCP11L2	-2.18573	2.59616	213.794	2.04201e-48	3.34154e-44
5143	GAS2L3	-2.10839	3.53896	213.712	2.12889e-48	3.48371e-44
12671	SLC25A4	-1.71163	4.69453	213.417	2.46799e-48	4.03861e-44
6626	KCNB1	-3.91438	0.663307	213.247	2.6883e-48	4.39913e-44
173	ACTBL2	5.35463	-0.352974	212.849	3.2827e-48	5.37181e-44
15299	VEGFC	3.27114	4.84791	212.377	4.16218e-48	6.81099e-44
4269	ESRRA	-1.73464	6.61391	211.55	6.3054e-48	1.03182e-43
5168	GBP1	-1.75954	5.78062	210.688	9.72263e-48	1.59101e-43
13855	TAPBPL	-1.65093	5.53791	210.258	1.20661e-47	1.9745e-43
10446	PLCD1	-1.68371	4.41729	210.158	1.26889e-47	2.07641e-43
6093	HSD17B2	5.0256	2.36169	210.025	1.3562e-47	2.21928e-43
2458	CEACAM6	-8.80805	-0.509466	209.896	1.44723e-47	2.36825e-43
6997	KRT6B	-1.84702	7.53197	209.479	1.78438e-47	2.91995e-43
1957	CALU	1.7105	8.59972	209.17	2.08469e-47	3.41138e-43
1395	BSPRY	-7.25246	-0.131038	209.037	2.22881e-47	3.64723e-43
8361	MERTK	-3.30278	-0.239527	209.009	2.25968e-47	3.69774e-43
14062	TGFB1I1	2.57809	5.87027	208.749	2.57512e-47	4.21393e-43
1505	C12orf54	-2.12053	2.6082	208.707	2.63051e-47	4.30457e-43
1066	ATP6V0E2	-2.546	3.45248	208.673	2.67565e-47	4.37843e-43
5834	HHIP-AS1	3.96789	0.756373	208.654	2.70106e-47	4.42002e-43
4556	FAM46A	-2.35447	2.80311	208.559	2.83353e-47	4.63678e-43
8642	MLLT11	2.1782	3.30987	208.434	3.01644e-47	4.9361e-43
5928	HLA-DRA	-5.83927	1.69159	208.31	3.20995e-47	5.25277e-43
12515	SHROOM4	2.23621	2.12836	208.226	3.34865e-47	5.47973e-43
14699	TRERF1	-2.98321	5.58746	208.209	3.37826e-47	5.52819e-43
1237	BCL2A1	4.62504	2.13483	208.047	3.66375e-47	5.99537e-43
4123	EMR2	-2.17762	2.35835	207.988	3.77521e-47	6.17776e-43
15046	UBE2H	-1.62903	8.0549	207.969	3.80966e-47	6.23413e-43
6798	KIAA1671	-2.88102	7.11149	207.737	4.28149e-47	7.00624e-43
6052	HPGD	-3.778	0.340615	207.608	4.56791e-47	7.47493e-43
4345	F11R	-1.53605	7.78621	207.554	4.69284e-47	7.67936e-43
9411	NLRP2	-1.53318	4.56029	207.212	5.57252e-47	9.11887e-43
8337	MEDAG	9.43124	-0.25767	206.976	6.27664e-47	1.02711e-42
3144	CTDSPL	-1.66304	6.93403	206.853	6.67643e-47	1.09253e-42
13003	SNCAIP	1.75403	4.41308	206.727	7.11325e-47	1.16401e-42
6334	IL22RA2	-9.10659	-0.775918	206.624	7.48842e-47	1.22541e-42
5320	GLS2	-2.47185	1.36874	206.601	7.57472e-47	1.23953e-42
4442	FAM160A1	-2.34871	3.59118	206.445	8.19315e-47	1.34073e-42
3011	CPT2	-1.58102	5.35124	206.175	9.38346e-47	1.53551e-42
393	AKAP1	-1.49729	6.22241	206.094	9.7751e-47	1.5996e-42
13250	SOCS2-AS1	5.07125	0.00376175	205.975	1.03741e-46	1.69762e-42
7695	LOC401109	-3.86976	0.0912005	205.672	1.20846e-46	1.97752e-42
10073	PDCD4	-2.38464	7.52256	205.5	1.31747e-46	2.15591e-42
5307	GLIS3	5.32743	2.443	205.358	1.41488e-46	2.31532e-42
8220	MATN2	-2.44213	1.68194	205.242	1.49984e-46	2.45434e-42
14417	TMEM56	-4.12387	0.039738	204.941	1.74442e-46	2.85458e-42
9841	P4HA3	5.50211	0.483029	204.655	2.01381e-46	3.29541e-42
377	AIFM3	-2.60797	0.996669	203.934	2.89383e-46	4.73547e-42
6230	IFNGR1	-1.84342	7.68402	203.877	2.97676e-46	4.87117e-42
13930	TBX3	3.21141	3.27526	203.71	3.23814e-46	5.29889e-42
10989	PSAT1	-2.16349	6.13458	203.565	3.48309e-46	5.69973e-42
12780	SLC39A8	2.06006	7.25137	203.463	3.66512e-46	5.9976e-42
3634	DNAAF3	-2.23329	1.9176	203.031	4.55505e-46	7.45389e-42
7664	LOC344887	-2.55327	0.929106	202.978	4.67772e-46	7.65462e-42
12794	SLC44A5	-2.24417	2.50721	202.5	5.94624e-46	9.73043e-42
1124	AVPI1	-1.97123	5.89068	202.455	6.08361e-46	9.95523e-42
10723	PPIP5K1	-1.6884	4.82367	202.34	6.44572e-46	1.05478e-41
12707	SLC2A10	3.29116	2.86204	202.241	6.7728e-46	1.1083e-41
7036	LAMA1	4.11608	0.71497	202.202	6.90807e-46	1.13044e-41
2447	CDS1	-1.84913	5.44813	202.172	7.01096e-46	1.14727e-41
6660	KCNMB4	2.33671	2.80024	202.121	7.19385e-46	1.1772e-41
1693	C20orf112	3.05785	4.82012	202.016	7.58439e-46	1.24111e-41
451	ALDH5A1	-1.86308	3.19114	201.833	8.31355e-46	1.36043e-41
2286	CD164L2	-3.06425	1.14985	201.788	8.50639e-46	1.39199e-41
6170	ICAM1	3.37843	6.38167	201.716	8.81975e-46	1.44326e-41
3897	EBI3	9.133	1.69011	201.614	9.28342e-46	1.51914e-41
12772	SLC39A13	1.78095	7.06001	201.494	9.85917e-46	1.61336e-41
7129	LEPRE1	1.85497	6.30052	201.489	9.8821e-46	1.61711e-41
9390	NKD1	2.41757	3.90706	201.473	9.96535e-46	1.63073e-41
4883	FLJ42709	4.38655	-0.0553356	201.191	1.14809e-45	1.87874e-41
12192	SCPEP1	-1.71043	5.88578	200.624	1.52649e-45	2.49795e-41
9271	NEDD4L	-1.54377	6.79478	200.608	1.53865e-45	2.51785e-41
6527	ITGB5	1.86308	6.87904	200.593	1.55059e-45	2.53738e-41
5405	GOLGA2P5	-1.74211	2.42829	200.244	1.84713e-45	3.02264e-41
9702	OAS3	-2.47271	7.09791	200.16	1.92711e-45	3.15352e-41
14063	TGFB2	4.01134	3.20975	199.351	2.8936e-45	4.73509e-41
4962	FOXL1	1.57746	5.27052	198.878	3.66938e-45	6.00457e-41
9872	PAIP2B	-1.91735	2.923	198.708	3.99775e-45	6.54193e-41
12058	S100P	-4.57237	0.594145	198.707	3.99955e-45	6.54486e-41
13757	SYNC	-2.18604	1.8544	198.662	4.0906e-45	6.69386e-41
12702	SLC29A2	-2.52078	2.92593	198.549	4.33087e-45	7.08703e-41
6495	ISOC2	-1.79388	6.0179	197.843	6.17513e-45	1.0105e-40
11430	RBBP8	-2.04737	6.76265	197.835	6.19756e-45	1.01417e-40
2902	COL8A1	2.8705	5.75606	197.35	7.9101e-45	1.29441e-40
9393	NKPD1	-2.36724	2.2421	197.326	8.00701e-45	1.31027e-40
9970	PCBD2	-1.70751	3.61901	197.193	8.55703e-45	1.40027e-40
11206	QPCT	6.12119	-0.182077	197.04	9.24071e-45	1.51215e-40
6078	HS3ST6	-8.96013	-0.497731	196.784	1.05139e-44	1.7205e-40
2947	CORO1A	2.24955	4.53446	196.75	1.06936e-44	1.74989e-40
6472	IRF5	-2.43193	2.45565	196.445	1.24662e-44	2.03997e-40
9485	NPAS2	-2.62472	4.06059	196.399	1.27542e-44	2.0871e-40
8008	LXN	-1.88021	2.42131	196.053	1.51739e-44	2.48305e-40
14663	TRAF3IP2	-1.66065	6.57344	195.627	1.87958e-44	3.07575e-40
2885	COL27A1	3.13412	5.88059	195.519	1.98452e-44	3.24747e-40
5476	GPR124	5.16021	1.342	195.203	2.32645e-44	3.807e-40
1029	ATP1B3	-1.51175	7.74697	195.141	2.40015e-44	3.92761e-40
14845	TSPAN7	-2.78173	0.704756	194.988	2.59158e-44	4.24086e-40
3529	DHRS13	-1.69613	3.82465	194.799	2.85007e-44	4.66385e-40
4936	FOLR3	5.49326	0.971675	194.799	2.85021e-44	4.66409e-40
1233	BCL10	-2.0843	5.27675	194.485	3.338e-44	5.4623e-40
4597	FAM83D	-1.69148	6.57981	194.034	4.18748e-44	6.85239e-40
1083	ATP8A2	7.05124	-0.440942	194.025	4.20577e-44	6.88233e-40
904	ARRDC2	1.79668	6.59001	193.91	4.45635e-44	7.29237e-40
14196	TLR5	-3.64877	0.544293	193.782	4.75119e-44	7.77485e-40
10271	PHGDH	-2.17173	5.29077	193.751	4.82589e-44	7.89709e-40
12335	SERINC5	-1.93784	5.22775	193.583	5.25235e-44	8.59495e-40
14703	TRIB1	-2.04953	6.07514	193.557	5.31928e-44	8.70447e-40
4351	F2RL3	6.4846	0.124016	193.386	5.79672e-44	9.48575e-40
5301	GLIPR1	1.99773	4.42882	193.222	6.29658e-44	1.03037e-39
4264	ESPN	-5.07481	0.314306	193.149	6.53254e-44	1.06898e-39
7210	LINC00312	2.97394	1.74979	192.871	7.51158e-44	1.22919e-39
2045	CATSPER1	4.08835	1.48935	192.439	9.33299e-44	1.52725e-39
12897	SLPI	-2.51685	8.21175	192.339	9.81264e-44	1.60574e-39
8157	MAPK10	-2.14535	1.71331	192.213	1.04529e-43	1.71051e-39
4594	FAM83A	1.72092	7.03028	192.041	1.13982e-43	1.8652e-39
5211	GDPD5	3.2356	4.23091	191.8	1.28646e-43	2.10516e-39
15846	ZNF121	-1.96911	2.46925	191.754	1.3166e-43	2.15448e-39
10228	PGLYRP3	-6.27892	0.423442	191.086	1.84242e-43	3.01494e-39
6217	IFITM1	-2.75273	2.21799	190.895	2.0274e-43	3.31764e-39
3167	CTSD	-2.23049	9.5014	190.666	2.27478e-43	3.72246e-39
6725	KHK	-2.52221	1.14381	190.604	2.34631e-43	3.83949e-39
12862	SLC9A5	2.55032	2.15777	190.587	2.36728e-43	3.87381e-39
3212	CXCL2	2.10698	6.12266	190.556	2.40379e-43	3.93356e-39
511	AMER1	-1.58474	3.2886	190.472	2.50849e-43	4.1049e-39
5185	GCLC	-1.70645	6.41558	190.386	2.61834e-43	4.28465e-39
1150	B4GALNT1	2.47954	1.80236	190.373	2.63604e-43	4.31361e-39
3009	CPT1A	-2.17688	1.9722	189.98	3.21084e-43	5.25421e-39
8980	MXI1	-1.50953	4.62411	189.947	3.26545e-43	5.34358e-39
7855	LPAR6	-2.10525	4.59145	189.751	3.60311e-43	5.89613e-39
5845	HID1	-2.52612	1.2598	189.539	4.00927e-43	6.56076e-39
159	ACSL1	-1.75495	7.02933	189.509	4.06863e-43	6.65791e-39
13693	SULT1A1	-2.22457	3.37624	189.265	4.60074e-43	7.52865e-39
241	ADARB1	1.58044	4.6466	189.173	4.81706e-43	7.88264e-39
8110	MAOB	-3.12883	0.796569	188.984	5.29863e-43	8.67068e-39
10341	PIK3C2G	-7.03394	-1.04895	188.948	5.39534e-43	8.82893e-39
2030	CASP10	-1.91242	3.24228	188.842	5.68875e-43	9.30906e-39
8010	LY6E	-1.71121	7.02187	188.825	5.73916e-43	9.39156e-39
7176	LIMS2	6.10327	0.225616	188.754	5.94574e-43	9.72961e-39
7992	LTBP2	3.56987	8.4846	188.56	6.55701e-43	1.07299e-38
12102	SARDH	4.01302	0.376665	188.481	6.82355e-43	1.11661e-38
4905	FLVCR2	-1.91617	2.60205	188.398	7.11282e-43	1.16394e-38
3731	DOK1	2.01767	2.97376	188.325	7.37898e-43	1.2075e-38
12149	SCARF2	3.4776	4.94365	188.249	7.66608e-43	1.25448e-38
8025	LYPD6	1.83669	2.81047	187.853	9.35149e-43	1.53028e-38
5960	HMGN3	-1.69236	5.1099	187.8	9.60864e-43	1.57236e-38
7815	LOC729683	6.2295	0.428538	187.783	9.68944e-43	1.58558e-38
14629	TPM2	1.69004	5.20562	187.65	1.03609e-42	1.69545e-38
6830	KIF20A	-1.75765	7.5786	187.421	1.16216e-42	1.90176e-38
12162	SCD5	-1.66693	5.48183	187.21	1.29213e-42	2.11444e-38
4846	FLJ11235	-2.55864	1.18466	187.195	1.3022e-42	2.13091e-38
12889	SLIT3	5.62946	1.72587	186.984	1.44807e-42	2.36963e-38
10296	PI3	-2.32122	6.33689	186.897	1.51272e-42	2.47542e-38
4987	FRAT2	-1.85829	4.36009	186.647	1.71456e-42	2.8057e-38
8853	MSANTD3	1.74857	5.34533	185.829	2.58655e-42	4.23263e-38
9672	NUP62CL	-1.88992	2.00366	185.63	2.85953e-42	4.67934e-38
7589	LOC152225	5.18973	0.239854	185.471	3.09765e-42	5.06899e-38
2897	COL5A3	-2.56338	1.48802	185.382	3.23922e-42	5.30066e-38
112	ACAN	8.36828	0.863614	185.313	3.35303e-42	5.4869e-38
15491	WEE1	-2.3191	5.47727	185.243	3.47359e-42	5.68418e-38
7312	LMO2	-2.45674	2.76657	185.149	3.64098e-42	5.9581e-38
14501	TNFAIP8	-2.0786	6.26701	185.101	3.73086e-42	6.10517e-38
14502	TNFAIP8L1	-1.71064	4.67418	184.739	4.47591e-42	7.32437e-38
2042	CAST	-1.6085	8.70531	184.626	4.73677e-42	7.75126e-38
2238	CCNE2	2.14328	3.94456	184.299	5.58288e-42	9.13582e-38
13566	STARD13	1.4661	5.53012	184.218	5.81434e-42	9.51458e-38
12203	SDC1	-1.5445	8.74276	184.18	5.92683e-42	9.69866e-38
3021	CRCT1	-8.79458	-0.288073	184	6.48695e-42	1.06152e-37
9045	MYO7B	8.86477	-0.79775	183.841	7.0275e-42	1.14998e-37
5167	GBGT1	2.24668	1.71987	183.798	7.17987e-42	1.17491e-37
5375	GNG11	2.84812	4.7251	183.546	8.15293e-42	1.33415e-37
734	APOL6	-1.66268	5.07159	183.476	8.4447e-42	1.38189e-37
11124	PTPN22	5.52474	-0.660541	183.355	8.97118e-42	1.46804e-37
13934	TC2N	-1.74704	4.3845	183.281	9.31272e-42	1.52393e-37
8194	MARCH9	-2.02478	3.09446	183.176	9.81529e-42	1.60617e-37
3177	CTSZ	1.46521	8.30787	183.098	1.02103e-41	1.67081e-37
13760	SYNE2	-2.52268	7.27247	182.968	1.08974e-41	1.78325e-37
1231	BCKDHB	-1.7594	4.03535	182.821	1.17354e-41	1.92039e-37
4783	FGF5	3.96975	1.04121	182.661	1.27183e-41	2.08122e-37
12630	SLC22A4	1.77156	3.98984	182.521	1.36482e-41	2.23339e-37
11580	RGCC	-4.02508	-0.543257	182.149	1.64523e-41	2.69225e-37
16146	ZNF608	-1.81586	4.80876	181.845	1.91644e-41	3.13607e-37
1262	BDKRB1	-2.69365	2.92749	181.708	2.05303e-41	3.35958e-37
14971	TWIST2	2.42644	2.8722	181.624	2.14258e-41	3.50612e-37
12086	SAMD5	-2.2925	2.24082	181.523	2.25322e-41	3.68717e-37
12926	SMARCD2	-1.61827	7.42851	181.316	2.50024e-41	4.09139e-37
6258	IGF2BP1	3.73809	-0.112383	181.091	2.80018e-41	4.58221e-37
6584	JUN	1.75195	8.06425	180.67	3.46062e-41	5.66296e-37
12717	SLC2A9	-1.75807	4.22607	180.428	3.90819e-41	6.39536e-37
10233	PGM3	1.81073	6.26021	180.238	4.30063e-41	7.03756e-37
10502	PLIN4	-3.38289	0.440744	180.153	4.48691e-41	7.34238e-37
9982	PCDH7	-2.6525	2.83403	180.123	4.55633e-41	7.45598e-37
3967	EFNA3	-1.67394	3.37215	179.941	4.9926e-41	8.1699e-37
7100	LCP2	7.13305	0.252395	179.924	5.03497e-41	8.23922e-37
5116	GALNT16	3.91845	0.841266	179.672	5.71428e-41	9.35085e-37
14913	TTLL12	-1.90751	7.49355	179.665	5.73497e-41	9.3847e-37
13597	STIM2	-1.64472	5.5219	179.651	5.77598e-41	9.45182e-37
9595	NT5DC2	1.90529	6.78628	179.626	5.84914e-41	9.57153e-37
13420	SPTB	-2.53601	3.01554	179.625	5.85318e-41	9.57814e-37
851	ARL14	-2.72778	0.883692	179.476	6.30869e-41	1.03235e-36
1424	BTN3A3	-1.92024	3.52672	179.363	6.6761e-41	1.09248e-36
8073	MAGI2-AS3	3.65508	-0.0758168	179.102	7.61254e-41	1.24572e-36
11689	RNASET2	-1.91398	2.42816	179.058	7.78156e-41	1.27337e-36
4074	ELL3	-1.78894	3.47489	179.005	7.99157e-41	1.30774e-36
4171	EPB41L4B	-2.36418	5.41755	178.95	8.21605e-41	1.34447e-36
9974	PCBP4	1.55028	5.0364	178.862	8.58657e-41	1.40511e-36
6680	KCTD16	2.71371	1.34917	178.265	1.15948e-40	1.89737e-36
8283	MCTP2	-1.87963	4.30382	178.093	1.26448e-40	2.06919e-36
14314	TMEM178B	-3.66731	0.16796	177.859	1.42166e-40	2.3264e-36
9600	NTF4	-1.74285	3.75612	177.859	1.42233e-40	2.3275e-36
5708	HAS2	6.7769	0.436451	177.696	1.54323e-40	2.52534e-36
10232	PGM2L1	3.3776	3.92075	177.599	1.62085e-40	2.65236e-36
7987	LTA4H	-1.47018	6.94768	177.597	1.62227e-40	2.65468e-36
4119	EML6	-2.19328	2.03155	177.535	1.67319e-40	2.738e-36
12831	SLC6A14	-5.69483	1.23302	177.342	1.84457e-40	3.01845e-36
12709	SLC2A12	-1.99003	3.18167	177.283	1.89939e-40	3.10817e-36
11119	PTPN13	-2.27011	6.51322	177.265	1.91658e-40	3.1363e-36
1642	C1R	-1.69632	5.63329	177.215	1.96583e-40	3.21689e-36
13441	SRD5A1	-1.50601	5.63585	177.168	2.01303e-40	3.29412e-36
3589	DLC1	2.0111	4.35201	177.158	2.02242e-40	3.30949e-36
10136	PDSS1	-1.60623	4.04346	176.899	2.30414e-40	3.7705e-36
9559	NRIP3	2.45619	3.56357	176.668	2.5878e-40	4.23468e-36
4509	FAM20C	3.02505	3.91297	176.524	2.78243e-40	4.55316e-36
12891	SLITRK6	-1.64449	4.55163	176.491	2.82914e-40	4.6296e-36
3121	CSTA	-2.90968	7.51899	176.323	3.07846e-40	5.03759e-36
14743	TRIM6	-2.09971	2.05828	176.296	3.11985e-40	5.10532e-36
8431	MGAM	3.26653	0.676551	176.153	3.3537e-40	5.488e-36
6504	ITGA1	2.6872	4.58636	175.999	3.62209e-40	5.92719e-36
5953	HMGB3	1.65456	6.8527	175.982	3.65311e-40	5.97795e-36
1490	C11orf93	-4.68745	-0.88449	175.936	3.74031e-40	6.12064e-36
6283	IGSF9	-2.40281	4.86152	175.701	4.20872e-40	6.88715e-36
1128	AXL	2.17749	6.616	175.695	4.22218e-40	6.90917e-36
15250	USPL1	1.60054	4.4567	175.676	4.26234e-40	6.9749e-36
3240	CYB5D2	-1.49666	3.8547	175.444	4.78939e-40	7.83736e-36
2875	COL12A1	3.32322	7.29733	175.322	5.09263e-40	8.33358e-36
16040	ZNF462	-2.15254	5.66159	175.269	5.22875e-40	8.55633e-36
4821	FKBP11	1.4604	5.51334	175.248	5.28635e-40	8.65058e-36
14104	THEM6	-1.8777	4.06843	175.014	5.94558e-40	9.72935e-36
3616	DLX5	-3.82819	0.4318	174.914	6.25241e-40	1.02314e-35
14645	TPST1	2.35353	5.95782	174.877	6.36977e-40	1.04235e-35
2877	COL15A1	6.95922	-0.0293812	174.731	6.85562e-40	1.12185e-35
9916	PAQR8	1.74942	2.68847	174.632	7.20455e-40	1.17895e-35
8066	MAGED1	1.48382	7.25778	174.624	7.23449e-40	1.18385e-35
5551	GREB1	-2.48064	1.14396	174.492	7.72991e-40	1.26492e-35
3338	DBNDD1	-3.48976	-0.167053	174.427	7.98657e-40	1.30692e-35
8366	MEST	-2.03046	1.98085	174.375	8.19681e-40	1.34133e-35
1151	B4GALNT2	-3.34212	0.0674264	174.27	8.64029e-40	1.4139e-35
429	AKT3	2.96898	2.52683	174.15	9.17898e-40	1.50205e-35
1879	C9orf3	-1.96458	5.39064	174.006	9.87118e-40	1.61532e-35
3520	DHDH	-3.07393	0.0959115	173.172	1.50123e-39	2.45662e-35
4804	FHOD1	2.27424	6.39931	172.771	1.83634e-39	3.00498e-35
12978	SMTN	2.34224	7.12178	172.768	1.83941e-39	3.01002e-35
9968	PC	-1.66251	5.62078	172.711	1.89302e-39	3.09774e-35
14905	TTF2	-1.47805	5.45642	172.552	2.05057e-39	3.35555e-35
975	ATAD3C	-2.51546	1.20696	172.292	2.33647e-39	3.82339e-35
9803	OTOP3	-1.94912	1.96824	171.911	2.82937e-39	4.62998e-35
4667	FBN1	3.09709	5.70326	171.842	2.9299e-39	4.79449e-35
14342	TMEM200B	4.30878	-0.0261404	171.427	3.61057e-39	5.90834e-35
10988	PSAPL1	-8.55765	-0.501662	171.329	3.7918e-39	6.2049e-35
5553	GREM1	6.69816	-0.852781	171.279	3.88796e-39	6.36226e-35
2476	CELSR2	-3.24939	6.82295	171.017	4.43612e-39	7.25926e-35
5294	GLDC	-2.64349	0.691494	170.819	4.90071e-39	8.01953e-35
10875	PRKCE	-1.51951	3.36342	170.731	5.12324e-39	8.38366e-35
9095	NACAD	4.47217	1.49669	170.708	5.18226e-39	8.48025e-35
12007	RTN1	1.8136	4.12033	170.67	5.28228e-39	8.64392e-35
4992	FRMD3	3.09529	1.28566	170.577	5.53628e-39	9.05956e-35
3405	DDR1	-2.50403	8.69605	170.572	5.54791e-39	9.07859e-35
11415	RASSF4	2.73941	2.14585	170.452	5.89459e-39	9.6459e-35
2078	CBX8	1.793	2.62737	170.417	5.99841e-39	9.8158e-35
7556	LOC100507463	-2.48387	1.47155	170.384	6.09819e-39	9.97908e-35
2205	CCDC88C	-2.39861	5.77679	170.095	7.05238e-39	1.15405e-34
12032	RWDD2A	1.77201	3.12946	170.085	7.09089e-39	1.16035e-34
12184	SCNN1A	-2.04415	8.63726	169.996	7.41373e-39	1.21318e-34
12441	SGSH	-2.32526	3.77342	169.84	8.01753e-39	1.31199e-34
8138	MAP3K5	-1.87148	3.72335	169.705	8.58397e-39	1.40468e-34
12590	SLC15A2	-1.98214	3.56241	169.639	8.87203e-39	1.45182e-34
4983	FPR1	6.05694	1.51564	169.621	8.95451e-39	1.46532e-34
11032	PSMD2	1.96677	9.44942	169.009	1.21821e-38	1.99348e-34
5114	GALNT14	3.49681	0.260488	168.863	1.3109e-38	2.14515e-34
13415	SPSB1	1.56481	5.609	168.715	1.41218e-38	2.31089e-34
14207	TM7SF2	-1.86688	2.2996	168.682	1.43529e-38	2.34871e-34
4173	EPB49	-1.78958	3.4624	168.645	1.46275e-38	2.39365e-34
15018	UBA7	-1.39747	4.20687	168.631	1.47298e-38	2.41038e-34
3215	CXCL6	6.90371	1.94256	168.389	1.66384e-38	2.7227e-34
2740	CLEC5A	5.06327	-0.520694	168.275	1.76151e-38	2.88253e-34
8248	MBP	-1.55368	5.07929	168.217	1.81357e-38	2.96772e-34
16024	ZNF436	-1.38073	4.77754	168.195	1.83391e-38	3.00101e-34
6934	KLK8	-7.12158	-0.460251	167.84	2.19273e-38	3.58818e-34
5731	HCFC1R1	-1.50739	4.70336	167.645	2.41846e-38	3.95757e-34
12041	RYR1	-4.34048	-0.400143	167.598	2.47651e-38	4.05257e-34
14750	TRIM7	-1.50269	5.17238	167.499	2.60215e-38	4.25816e-34
3908	ECHDC3	-1.59528	3.14401	167.443	2.67708e-38	4.38078e-34
13779	SYT1	3.7213	0.276663	167.352	2.80225e-38	4.5856e-34
9689	NXPE3	1.54766	4.79833	167.168	3.07362e-38	5.02968e-34
1317	BMP1	1.90267	7.65489	167.001	3.34387e-38	5.47192e-34
4065	ELF3	-3.55907	1.51644	166.988	3.36533e-38	5.50703e-34
676	AP3B2	-3.69544	-0.548713	166.665	3.95886e-38	6.47828e-34
4364	FADS2	1.77982	8.16941	166.455	4.40044e-38	7.20088e-34
3745	DPCR1	-4.36306	-0.353413	166.357	4.62365e-38	7.56614e-34
4355	FA2H	-6.79706	-0.0391856	166.32	4.70957e-38	7.70674e-34
4763	FERMT2	1.74479	6.6794	166.108	5.24034e-38	8.5753e-34
4488	FAM195A	-1.97081	4.03271	165.89	5.84549e-38	9.56555e-34
5379	GNG2	-1.60824	3.64853	165.67	6.53093e-38	1.06872e-33
11398	RASEF	-2.97444	0.274531	165.383	7.54451e-38	1.23458e-33
9942	PARP9	-1.58761	5.13195	165.2	8.27222e-38	1.35367e-33
6877	KLF17	6.62577	-0.376844	164.962	9.32232e-38	1.5255e-33
644	ANXA11	-1.4371	7.47234	164.817	1.00307e-37	1.64142e-33
6291	IKZF2	-2.30523	3.45539	164.712	1.05754e-37	1.73057e-33
14831	TSPAN12	4.27389	0.0571838	164.596	1.12067e-37	1.83387e-33
14175	TJP3	-4.94843	0.200568	164.41	1.23085e-37	2.01416e-33
8972	MVD	1.51961	6.29743	164.354	1.26581e-37	2.07137e-33
10125	PDLIM4	1.68994	7.06472	163.769	1.69929e-37	2.78071e-33
5257	GIMAP2	-2.05156	1.90714	163.728	1.73438e-37	2.83815e-33
13575	STARD8	2.65491	0.474067	163.431	2.01403e-37	3.29575e-33
10167	PER3	-1.72212	3.6315	163.386	2.06062e-37	3.37199e-33
8406	MFAP3L	2.15242	2.32802	163.271	2.1828e-37	3.57194e-33
4939	FOS	-1.60474	5.74028	163.211	2.24942e-37	3.68094e-33
12078	SAMD10	-2.60711	2.06711	162.971	2.53868e-37	4.1543e-33
15151	UNC13A	6.01546	1.01075	162.964	2.54696e-37	4.16784e-33
6021	HOXB3	2.0032	2.16183	162.793	2.77607e-37	4.54276e-33
13941	TCEAL3	1.45385	4.30478	162.446	3.30531e-37	5.40882e-33
5691	HABP4	1.45305	3.97408	162.263	3.62453e-37	5.93118e-33
12537	SIPA1L2	-1.58692	4.44032	161.841	4.48188e-37	7.33414e-33
15010	UAP1	1.67451	6.48582	161.733	4.73127e-37	7.74225e-33
11158	PTX3	3.45665	5.93789	161.589	5.08696e-37	8.3243e-33
6942	KLRC4	-4.18515	-0.312251	161.336	5.77699e-37	9.45346e-33
10422	PLA2G4C	3.87981	0.808511	161.075	6.58826e-37	1.0781e-32
12453	SH2D3C	-3.57579	1.25237	161.055	6.65478e-37	1.08899e-32
13444	SRD5A3	-1.56236	4.47028	160.866	7.31944e-37	1.19775e-32
10105	PDGFRA	4.32325	-0.250881	160.745	7.77789e-37	1.27277e-32
4316	EXOC6	-2.13569	2.53429	160.322	9.62198e-37	1.57454e-32
3929	EDN2	-3.23912	2.18951	160.041	1.10844e-36	1.81386e-32
15132	UGT1A1	-5.82641	-1.64602	159.947	1.16206e-36	1.9016e-32
13643	STRIP2	1.45062	3.72456	159.886	1.19848e-36	1.9612e-32
14912	TTLL11	1.58143	5.19213	159.525	1.43668e-36	2.35098e-32
5503	GPR4	6.66872	1.19806	158.983	1.88691e-36	3.08774e-32
10634	POLR3B	-1.37213	4.23276	158.747	2.12517e-36	3.47764e-32
6940	KLRC2	-2.99947	0.994406	158.618	2.26752e-36	3.71057e-32
2237	CCNE1	1.82999	3.43701	158.604	2.28424e-36	3.73793e-32
10528	PLXNB1	-2.02265	7.84903	158.547	2.35065e-36	3.84661e-32
8717	MOV10	-1.41024	6.33498	158.289	2.67598e-36	4.37897e-32
10155	PECR	-1.95265	3.18534	158.271	2.70025e-36	4.41869e-32
2382	CDH16	-6.80239	-0.603466	158.169	2.84284e-36	4.65202e-32
1483	C11orf80	-2.10137	4.68502	158.126	2.90403e-36	4.75215e-32
6893	KLHDC8B	-1.34838	4.69961	158.088	2.96112e-36	4.84558e-32
10574	PNPO	-1.3333	5.67507	158.08	2.97317e-36	4.8653e-32
4281	ETS1	2.21876	7.74416	157.959	3.1595e-36	5.1702e-32
6676	KCTD11	1.43616	6.88048	157.681	3.63283e-36	5.94476e-32
11018	PSMB9	-3.02848	4.85658	157.572	3.83778e-36	6.28015e-32
7597	LOC201651	-2.0365	1.5269	157.456	4.06957e-36	6.65945e-32
3094	CSMD3	2.13273	1.5332	157.43	4.12307e-36	6.74699e-32
1014	ATOH8	2.35862	2.17361	157.325	4.34554e-36	7.11103e-32
14366	TMEM238	-3.25429	0.995889	157.318	4.36237e-36	7.13859e-32
15608	YIPF5	1.66399	7.46945	157.209	4.6073e-36	7.53939e-32
1959	CAMK1D	-1.70222	2.7142	157.198	4.63439e-36	7.58372e-32
8438	MGAT5B	3.69255	2.81483	157.121	4.81606e-36	7.88101e-32
862	ARL5A	-1.84789	6.04847	157.076	4.92724e-36	8.06294e-32
1858	C8orf58	1.37401	3.97939	157.029	5.04461e-36	8.25499e-32
7851	LPAR1	1.52159	3.40076	157.025	5.05551e-36	8.27284e-32
6933	KLK7	-8.88597	-0.426916	156.686	5.99516e-36	9.81048e-32
6979	KRT17	-2.41854	12.4485	156.468	6.69076e-36	1.09488e-31
11140	PTPRK	2.21823	8.2358	156.451	6.74585e-36	1.10389e-31
2951	CORO2B	4.04771	1.49745	156.05	8.25479e-36	1.35081e-31
6466	IRF1	-1.45414	7.70185	155.975	8.57241e-36	1.40279e-31
12842	SLC7A11	-2.84011	4.46379	155.773	9.49249e-36	1.55335e-31
10475	PLEKHB1	-3.93718	-0.851392	155.334	1.18384e-35	1.93723e-31
10236	PGPEP1	-1.53457	3.42933	155.316	1.19417e-35	1.95414e-31
5956	HMGCS1	1.83905	7.81752	155.308	1.19935e-35	1.96262e-31
3636	DNAH10	1.49132	3.64866	155.131	1.31118e-35	2.14561e-31
4583	FAM72A	-2.01354	1.93827	155.004	1.39732e-35	2.28657e-31
8094	MAN1A1	2.81963	3.13908	154.957	1.43116e-35	2.34194e-31
389	AK3	-1.57765	6.96202	154.758	1.58126e-35	2.58757e-31
10874	PRKCDBP	1.72197	6.20563	154.674	1.64944e-35	2.69914e-31
14421	TMEM59L	5.48416	0.0744552	154.622	1.69324e-35	2.77081e-31
1681	C1orf51	-1.94969	1.23294	154.395	1.89843e-35	3.10659e-31
4772	FGD3	-4.29883	-1.11292	154.356	1.93642e-35	3.16875e-31
12408	SFRP1	-1.6254	8.7847	154.304	1.98755e-35	3.25243e-31
5271	GJA1	-1.6508	5.35025	154.259	2.03324e-35	3.32719e-31
9143	NAV1	2.54785	7.24827	154.252	2.03988e-35	3.33806e-31
12834	SLC6A2	-8.19441	-1.4155	154.223	2.0704e-35	3.38801e-31
6523	ITGB2-AS1	5.85592	0.0969877	154.139	2.15978e-35	3.53426e-31
8009	LY6D	-8.48344	-0.0755944	154.102	2.2001e-35	3.60025e-31
9048	MYOF	-1.5356	8.18182	154.026	2.28604e-35	3.74088e-31
9468	NOS1AP	-1.84002	2.99502	153.937	2.3905e-35	3.91182e-31
9003	MYH16	4.62942	-0.653614	153.917	2.41414e-35	3.9505e-31
807	ARHGDIB	1.52429	6.14783	153.771	2.59869e-35	4.2525e-31
14096	THBS1	2.52877	10.8841	153.731	2.65191e-35	4.33959e-31
6839	KIF26B	4.24426	1.99151	153.686	2.71285e-35	4.43932e-31
1085	ATP8B2	1.58984	4.05138	153.51	2.96313e-35	4.84886e-31
2728	CLDN8	-8.54605	-1.36111	153.014	3.80436e-35	6.22545e-31
3234	CYB561	-1.44217	5.30041	152.946	3.93716e-35	6.44277e-31
6455	IQGAP2	-2.11494	2.3452	152.789	4.25941e-35	6.97009e-31
10853	PRICKLE2	1.64345	4.40007	152.592	4.70321e-35	7.69633e-31
2646	CHST11	1.7446	5.70266	152.478	4.98245e-35	8.15329e-31
4668	FBN2	3.0544	6.62572	152.29	5.47671e-35	8.96209e-31
722	APOBEC3B	-1.84706	2.78783	152.277	5.51254e-35	9.02072e-31
6215	IFIT3	-1.91911	4.49908	152.184	5.77708e-35	9.45361e-31
4810	FIG4	-1.41285	3.54353	152.154	5.86319e-35	9.59452e-31
10281	PHLDA3	-1.48748	5.58453	152.121	5.96203e-35	9.75627e-31
4641	FARP1	1.54479	5.92549	152.013	6.29569e-35	1.03023e-30
129	ACHE	3.79086	0.750917	151.991	6.36478e-35	1.04153e-30
9919	PARD3	-1.34764	6.51426	151.899	6.6654e-35	1.09073e-30
438	ALDH1A1	1.55627	3.52482	151.877	6.74192e-35	1.10325e-30
10257	PHF15	-1.43289	7.64383	151.829	6.9051e-35	1.12995e-30
1910	CABLES1	2.04059	3.74659	151.793	7.03082e-35	1.15052e-30
1809	C6orf132	-2.19679	5.65608	151.592	7.78085e-35	1.27326e-30
4158	ENTPD8	-5.90776	-1.58466	151.576	7.8434e-35	1.28349e-30
10216	PGBD1	1.47377	3.43812	151.573	7.85395e-35	1.28522e-30
816	ARHGEF19	-1.38202	3.65836	151.42	8.48281e-35	1.38813e-30
2802	CMTM7	1.85392	3.61534	151.278	9.11035e-35	1.49082e-30
10525	PLXNA2	2.62652	7.33208	151.214	9.4102e-35	1.53988e-30
7660	LOC340113	8.52178	-1.34727	151.142	9.75624e-35	1.59651e-30
10411	PKP1	-1.83114	9.55714	151.047	1.02335e-34	1.67461e-30
162	ACSL5	-1.68637	3.75668	150.909	1.09723e-34	1.79551e-30
12204	SDC2	1.56841	4.0941	150.863	1.12273e-34	1.83724e-30
4127	ENDOD1	-1.3037	5.51577	150.469	1.36921e-34	2.24058e-30
15107	UCA1	4.2372	-0.406792	150.456	1.3783e-34	2.25546e-30
10735	PPM1L	-3.11196	0.697633	150.375	1.43524e-34	2.34863e-30
14283	TMEM14A	-1.48531	4.81396	150.238	1.53775e-34	2.51638e-30
7906	LRRC16B	-3.73984	-0.39165	150.207	1.56225e-34	2.55647e-30
8132	MAP3K14	-1.87439	5.20745	150.106	1.64382e-34	2.68995e-30
2437	CDKN3	-1.49002	5.08845	150.101	1.64761e-34	2.69616e-30
12055	S100A7	-5.44127	0.0555347	149.839	1.87978e-34	3.07606e-30
16043	ZNF469	7.19769	0.59721	149.777	1.94004e-34	3.17468e-30
11114	PTPLB	-1.5904	4.77511	149.58	2.14128e-34	3.50399e-30
3831	DUSP1	1.60989	8.19515	149.348	2.40749e-34	3.93961e-30
10520	PLTP	-1.6455	5.49124	149.241	2.53966e-34	4.1559e-30
1137	B3GALT5	9.05323	-0.400815	149.204	2.58762e-34	4.23438e-30
7890	LRP12	1.56137	5.10687	149.134	2.68022e-34	4.38591e-30
7449	LOC100288748	-5.91919	-0.975289	148.796	3.17707e-34	5.19896e-30
14222	TMC7	-1.42314	3.20489	148.65	3.42038e-34	5.59711e-30
13708	SUN3	3.37009	0.0120357	148.483	3.72032e-34	6.08793e-30
5146	GAS6	1.95168	8.02558	148.394	3.88966e-34	6.36503e-30
134	ACO2	-1.50776	7.00226	148.269	4.144e-34	6.78125e-30
2151	CCDC19	2.82668	0.193573	148.168	4.35969e-34	7.1342e-30
8874	MSRB3	1.81153	5.41411	147.921	4.93718e-34	8.0792e-30
6202	IFI16	-1.64305	7.48833	147.905	4.97647e-34	8.1435e-30
4914	FMO5	-2.67784	0.422915	147.79	5.27259e-34	8.62806e-30
2985	CPEB3	-2.74887	2.45506	147.781	5.29732e-34	8.66853e-30
7441	LOC100287314	1.70476	2.80532	147.618	5.75069e-34	9.41043e-30
6333	IL22RA1	-1.56067	4.2656	147.484	6.15213e-34	1.00673e-29
5843	HIC1	4.51171	2.26525	147.469	6.19874e-34	1.01436e-29
14438	TMEM79	-1.95272	4.17699	147.464	6.21365e-34	1.0168e-29
9163	NCAM1	3.89335	0.246609	147.396	6.43039e-34	1.05227e-29
12177	SCN1B	3.06824	1.11571	146.92	8.16841e-34	1.33668e-29
15597	YBX2	-3.81097	-0.73564	146.877	8.35005e-34	1.3664e-29
7320	LMX1B	-4.37374	-1.17027	146.819	8.59791e-34	1.40696e-29
14036	TEX9	-1.91967	2.30657	146.65	9.358e-34	1.53134e-29
3600	DLG4	2.46	2.36906	146.643	9.39023e-34	1.53662e-29
959	ASPHD2	1.60791	3.09217	146.593	9.63408e-34	1.57652e-29
13513	SSR3	1.58289	7.70637	146.567	9.75728e-34	1.59668e-29
11990	RSPH1	-2.4735	0.256347	146.414	1.05381e-33	1.72445e-29
6124	HSPA5	1.41526	10.0756	146.168	1.1928e-33	1.95189e-29
11264	RAB3B	2.06866	5.06219	146.107	1.23018e-33	2.01306e-29
1652	C1orf115	-1.97461	2.55091	146.077	1.24893e-33	2.04375e-29
15681	ZBTB7B	-1.60673	6.22047	146.04	1.27219e-33	2.08181e-29
4112	EMILIN2	2.23779	1.80118	146.002	1.29709e-33	2.12255e-29
5842	HIBCH	-1.70463	4.18889	145.955	1.32807e-33	2.17326e-29
7262	LINC00659	-2.43602	0.203065	145.874	1.38299e-33	2.26313e-29
9507	NPNT	-2.5007	0.49225	145.816	1.42444e-33	2.33096e-29
2790	CMBL	-1.71212	4.33423	145.577	1.60613e-33	2.62828e-29
88	ABL1	1.79117	8.6491	145.34	1.80964e-33	2.96129e-29
5040	FUT1	-1.46326	2.48254	145.313	1.83481e-33	3.00249e-29
12287	SEMA4C	2.09741	4.95263	145.29	1.8556e-33	3.0365e-29
10104	PDGFD	-2.60255	0.822804	145.279	1.86619e-33	3.05384e-29
4120	EMP1	-1.69181	5.99661	145.258	1.88594e-33	3.08615e-29
5277	GJB5	-2.28827	6.12783	145.212	1.92986e-33	3.15803e-29
5464	GPM6B	-1.83163	1.2358	145.167	1.97426e-33	3.23069e-29
3310	DACT1	5.61098	-1.00261	145.091	2.05114e-33	3.35649e-29
2315	CD68	1.63813	5.19206	145.039	2.10581e-33	3.44594e-29
181	ACTN1	1.54155	9.81159	144.801	2.37343e-33	3.88388e-29
8091	MAML3	-1.60623	3.82114	144.779	2.40012e-33	3.92755e-29
11041	PSME1	-1.64715	7.38055	144.686	2.51479e-33	4.1152e-29
8971	MVB12B	2.96898	3.26409	144.638	2.57716e-33	4.21727e-29
6103	HSDL2	-1.44846	5.79493	144.52	2.73409e-33	4.47406e-29
7483	LOC100505687	1.98805	2.52142	144.517	2.73919e-33	4.48241e-29
10511	PLOD2	2.26526	7.25487	144.402	2.90219e-33	4.74915e-29
8070	MAGEH1	2.92977	2.70848	144.222	3.17783e-33	5.20021e-29
11636	RHPN2	-1.52976	3.15466	144.205	3.20437e-33	5.24364e-29
262	ADD3	-1.52338	5.5592	144.185	3.23685e-33	5.29678e-29
8861	MSI2	-1.32518	4.38368	144.008	3.53913e-33	5.79143e-29
4478	FAM185A	-1.62612	2.27099	143.964	3.61787e-33	5.92029e-29
10581	PODNL1	2.4409	2.66556	143.948	3.64651e-33	5.96715e-29
12431	SGK223	-3.03456	4.65792	143.946	3.6506e-33	5.97385e-29
11814	RPGR	1.90885	3.75462	143.826	3.87917e-33	6.34788e-29
1226	BCAT2	-1.46359	5.7161	143.314	5.01879e-33	8.21275e-29
1738	C2orf54	-8.90183	0.202163	143.105	5.57611e-33	9.12474e-29
3222	CXCR7	1.4012	5.66226	143.05	5.7322e-33	9.38016e-29
9975	PCCA	-1.33526	4.40602	142.881	6.24025e-33	1.02115e-28
641	ANTXR2	1.89477	5.82097	142.832	6.39678e-33	1.04677e-28
2362	CDC42SE2	-1.54845	6.15956	142.718	6.77335e-33	1.10839e-28
14053	TFPI	2.03819	4.45912	142.578	7.27121e-33	1.18986e-28
3735	DOK7	-2.07578	1.01515	142.506	7.53596e-33	1.23318e-28
6907	KLHL25	1.68185	3.90262	142.468	7.68468e-33	1.25752e-28
164	ACSM1	-3.3464	-0.140067	142.229	8.6671e-33	1.41828e-28
10086	PDE4A	2.50777	3.72906	142.074	9.36898e-33	1.53314e-28
12171	SCIN	-8.22642	-1.73982	141.967	9.88613e-33	1.61777e-28
2360	CDC42EP5	1.75765	3.08371	141.891	1.02743e-32	1.68129e-28
8763	MROH6	-2.06373	3.28573	141.559	1.2142e-32	1.98691e-28
11643	RILP	-1.74552	2.95113	141.549	1.2202e-32	1.99674e-28
1089	ATP9A	-1.33943	4.44959	141.516	1.24083e-32	2.03049e-28
2390	CDHR1	2.35631	1.67489	141.502	1.24984e-32	2.04523e-28
13772	SYNPO	2.74188	7.48588	141.451	1.28217e-32	2.09814e-28
11931	RPS6KA2	1.857	6.80653	141.379	1.32914e-32	2.17501e-28
14136	TIE1	8.23115	-0.984124	141.328	1.36429e-32	2.23252e-28
7068	LARP6	2.06686	4.89033	141.226	1.43615e-32	2.35011e-28
6928	KLK12	-8.33416	-0.627609	141.183	1.46703e-32	2.40064e-28
12854	SLC8A1	3.56011	-0.00580891	141.121	1.51386e-32	2.47729e-28
9316	NFATC1	4.74491	0.32853	141.027	1.58744e-32	2.59768e-28
6095	HSD17B4	-1.36167	7.35998	141.009	1.60174e-32	2.6211e-28
13709	SUOX	-1.33905	4.57038	140.871	1.7172e-32	2.81002e-28
14567	TOM1	1.34047	6.09846	140.781	1.79649e-32	2.93977e-28
3741	DOPEY2	-1.61707	2.8548	140.72	1.85286e-32	3.03203e-28
747	AQP10	-2.98595	-0.180179	140.678	1.89234e-32	3.09662e-28
2983	CPE	-1.46304	4.84018	140.66	1.90959e-32	3.12485e-28
13803	TACC2	-2.02983	7.06752	140.111	2.51744e-32	4.11955e-28
7613	LOC283070	-1.82385	2.7407	140.04	2.60845e-32	4.26846e-28
13695	SULT1B1	5.06849	-0.771439	139.99	2.6759e-32	4.37885e-28
5696	HADHB	-1.96384	7.41978	139.988	2.6778e-32	4.38195e-28
2393	CDHR4	-4.12075	-0.964018	139.795	2.9514e-32	4.82967e-28
714	APLP1	2.5994	3.10204	139.778	2.97755e-32	4.87247e-28
14506	TNFRSF10D	1.3989	6.08522	139.773	2.98444e-32	4.88374e-28
390	AK4	-1.56791	4.86561	139.713	3.07636e-32	5.03415e-28
6473	IRF6	-1.75085	8.05614	139.658	3.16279e-32	5.17559e-28
452	ALDH6A1	-1.84831	3.57525	139.553	3.3334e-32	5.45478e-28
8880	MST4	-1.50922	4.51716	139.52	3.38919e-32	5.54608e-28
7120	LEF1	4.4265	-0.461394	139.047	4.30062e-32	7.03753e-28
6189	IDI1	1.64222	6.92679	139.014	4.37341e-32	7.15664e-28
12516	SIAE	-1.26388	5.30887	139.009	4.3842e-32	7.17431e-28
5835	HHIPL1	3.37096	0.103105	138.774	4.93414e-32	8.07423e-28
1087	ATP8B4	-5.20359	-0.808716	138.701	5.12084e-32	8.37974e-28
12248	SEC23A	1.33619	6.83612	138.694	5.13805e-32	8.4079e-28
13577	STAT1	-1.31067	7.02731	138.687	5.15538e-32	8.43627e-28
10670	POU2F3	-4.91691	-1.54735	138.58	5.44258e-32	8.90624e-28
15304	VGLL1	-5.55432	-0.942128	138.459	5.78329e-32	9.46378e-28
9604	NTN1	3.00481	4.89796	138.293	6.28707e-32	1.02882e-27
7003	KRT78	-4.46149	-0.292327	138.283	6.31927e-32	1.03409e-27
3746	DPF1	1.60826	2.47711	138.247	6.43633e-32	1.05324e-27
5516	GPR97	5.28111	-0.52258	138.126	6.84108e-32	1.11947e-27
9056	MYRF	2.75306	1.15434	138.095	6.94585e-32	1.13662e-27
13787	SYT7	-2.17836	3.55419	137.852	7.85331e-32	1.28512e-27
584	ANKRD2	-2.24603	0.886964	137.816	7.99387e-32	1.30812e-27
5962	HMGN5	-1.99107	2.45367	137.766	8.19981e-32	1.34182e-27
6980	KRT18	-1.53745	6.63853	137.728	8.35641e-32	1.36744e-27
567	ANKLE2	1.25389	7.4856	137.728	8.35814e-32	1.36773e-27
3208	CXCL11	-3.51482	3.28242	137.561	9.09243e-32	1.48788e-27
13852	TAP1	-1.35281	6.2565	137.517	9.2921e-32	1.52056e-27
7050	LAMP3	-2.41048	2.36991	137.422	9.75044e-32	1.59556e-27
11420	RASSF9	-2.26723	1.4496	137.355	1.0086e-31	1.65047e-27
3518	DHCR7	1.6591	7.21013	137.182	1.10034e-31	1.8006e-27
13422	SPTBN2	-2.18833	5.76373	137.023	1.19222e-31	1.95095e-27
8916	MTHFD1L	1.49552	5.01128	136.831	1.31307e-31	2.14871e-27
1495	C12orf23	1.93203	5.36009	136.809	1.32757e-31	2.17243e-27
1482	C11orf75	2.78316	1.1663	136.638	1.44712e-31	2.36807e-27
7141	LGALS3	-1.32871	7.66945	136.584	1.48689e-31	2.43314e-27
5126	GAMT	-2.47066	1.16255	136.465	1.57893e-31	2.58375e-27
16345	ZSCAN9	1.3726	3.52463	136.316	1.70188e-31	2.78495e-27
7273	LINC00704	2.22544	1.63111	136.233	1.77421e-31	2.90332e-27
10166	PER2	-2.03624	4.45963	136.138	1.86129e-31	3.04582e-27
13005	SNCG	-2.47276	3.86351	135.842	2.16012e-31	3.53481e-27
12266	SECTM1	-1.56507	5.75396	135.757	2.2551e-31	3.69024e-27
12916	SMARCA1	2.2154	2.40694	135.708	2.3115e-31	3.78253e-27
1068	ATP6V1A	-1.52163	6.24641	135.301	2.83676e-31	4.64208e-27
10424	PLA2G4E	-5.74212	0.344049	134.992	3.3155e-31	5.42549e-27
3170	CTSH	-2.17879	3.84114	134.979	3.33617e-31	5.4593e-27
1291	BICC1	2.17486	3.9646	134.731	3.78034e-31	6.18614e-27
10127	PDLIM7	1.65919	8.08396	134.645	3.94837e-31	6.46111e-27
3553	DHX58	-1.45991	3.79296	134.556	4.12855e-31	6.75596e-27
597	ANKRD33B	-2.48423	4.32995	134.55	4.14061e-31	6.7757e-27
12015	RTP4	-8.24104	-0.134086	134.516	4.21374e-31	6.89536e-27
8107	MANF	1.30489	6.80613	134.289	4.72416e-31	7.73061e-27
8503	MIR181A2HG	2.88675	0.776246	134.133	5.11057e-31	8.36294e-27
4317	EXOC6B	-1.29343	4.78371	133.832	5.94723e-31	9.73205e-27
6556	JAG2	-2.64866	6.7496	133.724	6.27811e-31	1.02735e-26
5000	FRMPD1	-3.807	-1.25201	133.453	7.19637e-31	1.17761e-26
14555	TNRC6B	-1.42433	5.89106	133.403	7.37872e-31	1.20745e-26
12279	SEMA3A	-2.4177	1.0423	133.385	7.449e-31	1.21895e-26
6759	KIAA1024	3.73577	0.61229	133.252	7.96181e-31	1.30287e-26
3024	CREB3L1	7.30868	-0.374069	133.128	8.47604e-31	1.38702e-26
5059	FYCO1	-1.65931	5.17989	133.046	8.83542e-31	1.44583e-26
2312	CD59	1.86419	9.79532	133.039	8.86541e-31	1.45074e-26
12782	SLC3A2	-1.31088	9.4785	132.931	9.36192e-31	1.53198e-26
8013	LY6G6C	-4.48796	-0.539566	132.92	9.41087e-31	1.53999e-26
766	ARFGAP1	1.42725	7.42911	132.78	1.01021e-30	1.65311e-26
13194	SNRK	-1.44151	4.46584	132.753	1.02411e-30	1.67586e-26
492	ALPK1	-1.45324	4.2595	132.467	1.18283e-30	1.93558e-26
13214	SNTA1	1.36614	4.6503	132.189	1.3602e-30	2.22583e-26
14293	TMEM159	-1.60317	3.96377	132.003	1.49403e-30	2.44483e-26
7219	LINC00340	2.45615	0.576198	132.002	1.49474e-30	2.44599e-26
10314	PIF1	-1.3405	4.2099	131.985	1.50773e-30	2.46726e-26
12008	RTN2	1.49698	3.68724	131.941	1.54134e-30	2.52225e-26
2944	COQ7	-1.24226	4.67276	131.729	1.71472e-30	2.80596e-26
5701	HAPLN3	1.50897	3.22465	131.727	1.71694e-30	2.80959e-26
16305	ZNF883	-1.51449	2.80354	131.637	1.79664e-30	2.94003e-26
2760	CLN3	-1.35366	5.27313	131.592	1.83804e-30	3.00776e-26
3781	DRAXIN	6.10174	1.02096	131.526	1.89931e-30	3.10803e-26
12654	SLC25A23	-1.9871	6.09659	131.475	1.94916e-30	3.1896e-26
9436	NNT	-1.28789	6.69593	131.357	2.06847e-30	3.38485e-26
3811	DTL	1.25547	5.24027	131.114	2.33784e-30	3.82564e-26
2480	CENPA	-1.48594	4.78047	130.949	2.54065e-30	4.15753e-26
2127	CCDC147	3.80685	0.66413	130.917	2.58231e-30	4.2257e-26
14841	TSPAN33	-2.26031	0.420717	130.824	2.70499e-30	4.42645e-26
11	AACSP1	-3.32944	-0.528038	130.745	2.815e-30	4.60647e-26
7348	LOC100129480	-2.61877	0.705202	130.585	3.05108e-30	4.99278e-26
4356	FAAH	-1.41337	3.16483	130.561	3.08936e-30	5.05543e-26
13610	STK32A	-5.35955	-1.39334	130.183	3.73672e-30	6.11476e-26
11397	RASD2	5.57874	-0.948237	130.148	3.80376e-30	6.22448e-26
7479	LOC100505633	-2.17063	2.35668	130.048	3.9993e-30	6.54446e-26
7151	LGR4	-1.90891	5.92858	129.876	4.3618e-30	7.13765e-26
7651	LOC338799	1.6121	3.50043	129.693	4.78207e-30	7.82538e-26
102	ACACB	-2.00451	2.93395	129.56	5.11478e-30	8.36983e-26
10497	PLEKHO2	1.26666	5.49209	129.435	5.44662e-30	8.91285e-26
4571	FAM63A	-1.26268	3.43378	129.404	5.53177e-30	9.0522e-26
2566	CH25H	-4.9645	1.09377	129.357	5.66444e-30	9.26929e-26
4830	FKBP5	-1.45202	9.97974	129.311	5.79695e-30	9.48613e-26
15102	UBXN2B	-1.7761	4.61843	128.967	6.89389e-30	1.12812e-25
6024	HOXB6	2.28553	1.34587	128.654	8.07265e-30	1.32101e-25
10026	PCED1B	2.22206	2.92618	128.536	8.56941e-30	1.4023e-25
4492	FAM198B	-1.96137	1.57283	128.118	1.05744e-29	1.7304e-25
4565	FAM53B	-1.47706	5.69535	128.007	1.1187e-29	1.83065e-25
12742	SLC35D1	-1.3026	5.17627	127.958	1.14644e-29	1.87603e-25
6010	HOTAIRM1	1.33954	4.28293	127.825	1.226e-29	2.00622e-25
10799	PPP4R1L	1.44338	3.57246	127.778	1.25536e-29	2.05427e-25
7509	LOC100506178	5.22013	-0.430477	127.763	1.2651e-29	2.0702e-25
625	ANO1	2.50088	2.06136	127.545	1.41156e-29	2.30987e-25
10521	PLVAP	8.18603	-1.24498	127.532	1.42059e-29	2.32466e-25
3852	DUSP9	-2.64298	0.576118	127.501	1.44316e-29	2.36158e-25
9751	OPN3	1.57163	3.18987	127.42	1.50323e-29	2.45989e-25
3183	CTXN1	3.49759	2.30959	127.412	1.50933e-29	2.46986e-25
14504	TNFRSF10A	-1.28362	3.61017	127.396	1.52171e-29	2.49013e-25
4208	EPS8L1	-2.07082	2.65055	127.376	1.53735e-29	2.51571e-25
13590	STEAP1	2.358	1.1862	127.346	1.5602e-29	2.55311e-25
2494	CENPP	-1.39774	3.29046	127.242	1.64477e-29	2.6915e-25
12138	SCAMP5	-1.46636	3.67315	126.933	1.92132e-29	3.14405e-25
14441	TMEM82	7.15992	-0.662965	126.841	2.013e-29	3.29407e-25
5825	HEYL	4.66575	-0.66338	126.818	2.0358e-29	3.33138e-25
15180	UQCRC2	-1.41383	7.97134	126.804	2.05024e-29	3.35501e-25
859	ARL4A	-1.44856	4.05001	126.697	2.16394e-29	3.54108e-25
10825	PRCD	2.57167	0.646945	126.692	2.16966e-29	3.55043e-25
10836	PRDM8	2.0251	2.18941	126.56	2.31918e-29	3.79511e-25
5433	GP1BA	-2.21406	0.647655	126.53	2.35424e-29	3.85248e-25
7028	L3MBTL3	1.49803	3.95022	126.463	2.4352e-29	3.98496e-25
3406	DDR2	3.45147	0.174917	126.368	2.55467e-29	4.18047e-25
12561	SKIL	1.86757	5.73774	126.292	2.65362e-29	4.34239e-25
14066	TGFBR1	1.73328	7.55721	126.222	2.74961e-29	4.49946e-25
15275	VANGL2	-1.86004	4.2622	126.211	2.76401e-29	4.52302e-25
14711	TRIM16	-2.05231	6.36645	126.118	2.89688e-29	4.74046e-25
14220	TMC5	-3.25006	-0.859808	126.088	2.94198e-29	4.81426e-25
10214	PGAP2	-1.17785	4.93177	126.074	2.96234e-29	4.84757e-25
9921	PARD6A	-2.90964	0.320209	126.038	3.01681e-29	4.93671e-25
3962	EFHC2	-4.07193	-0.581837	125.85	3.3164e-29	5.42696e-25
5281	GJC2	2.27713	1.15441	125.732	3.52003e-29	5.76017e-25
10688	PPAPDC1B	1.33357	4.46071	125.699	3.57842e-29	5.85572e-25
12361	SERPINF1	-1.64329	2.52895	125.631	3.70247e-29	6.05871e-25
5460	GPHN	-1.25907	4.65329	125.63	3.70539e-29	6.0635e-25
7315	LMO7	-1.66174	5.22155	125.562	3.83449e-29	6.27476e-25
10662	PORCN	1.80538	5.70495	125.382	4.19793e-29	6.8695e-25
6587	JUP	-2.39197	9.93001	125.343	4.28114e-29	7.00566e-25
11170	PVR	1.53445	6.91206	125.284	4.41115e-29	7.21841e-25
7009	KRT86	5.14201	-0.86055	125.105	4.82675e-29	7.8985e-25
9553	NRG1	-1.45121	1.89584	124.843	5.50986e-29	9.01634e-25
8037	LYSMD2	-1.61389	2.1385	124.786	5.66828e-29	9.27557e-25
9935	PARP14	-1.64779	5.95122	124.326	7.14842e-29	1.16977e-24
2405	CDK18	-1.92556	3.83041	124.3	7.24192e-29	1.18507e-24
9932	PARP10	-1.70307	5.54178	124.244	7.44892e-29	1.21894e-24
9014	MYL7	5.09928	0.0296859	124.215	7.55832e-29	1.23684e-24
14598	TOX2	2.13846	3.30341	124.187	7.66586e-29	1.25444e-24
3918	EDA	-1.84549	1.0732	124.04	8.25651e-29	1.3511e-24
11498	RCBTB2	-1.2924	3.98883	124.008	8.39068e-29	1.37305e-24
4389	FAM110A	-1.87616	5.41545	123.992	8.45914e-29	1.38425e-24
5280	GJC1	1.72589	4.74431	123.941	8.67767e-29	1.42001e-24
935	ASB9	-2.47638	1.03685	123.883	8.93452e-29	1.46204e-24
2687	CKAP2	-1.41854	7.39672	123.876	8.96681e-29	1.46733e-24
8956	MUC12	5.0555	-0.996315	123.774	9.44136e-29	1.54498e-24
14521	TNFSF11	-8.31138	-1.61814	123.701	9.79231e-29	1.60241e-24
7635	LOC284837	-2.06552	1.92462	123.613	1.02404e-28	1.67574e-24
15153	UNC13D	2.591	2.35921	123.46	1.10603e-28	1.8099e-24
8239	MBLAC2	-1.31449	3.93784	123.407	1.13581e-28	1.85863e-24
14677	TRANK1	-1.27585	4.82897	123.392	1.14476e-28	1.87328e-24
10356	PIM3	-1.601	6.54869	123.123	1.31092e-28	2.14519e-24
1486	C11orf84	1.28335	4.99785	123.092	1.33118e-28	2.17835e-24
7823	LOC730102	-1.50279	2.01557	123.07	1.34583e-28	2.20232e-24
9840	P4HA2	1.22251	8.2455	122.872	1.48756e-28	2.43424e-24
6986	KRT24	-7.86595	-1.1451	122.845	1.50755e-28	2.46696e-24
2057	CBLB	-1.52806	4.59045	122.812	1.53315e-28	2.50884e-24
9555	NRG4	-1.95415	1.15129	122.495	1.79898e-28	2.94386e-24
2453	CDYL2	1.95414	2.79707	122.372	1.91328e-28	3.13089e-24
14454	TMEM98	2.13603	4.06732	122.249	2.03574e-28	3.33128e-24
3910	ECI1	-1.59308	5.53145	122.142	2.1493e-28	3.51712e-24
3709	DNM3	-1.54105	2.39877	122.086	2.21069e-28	3.61758e-24
8662	MMP11	2.57799	0.950893	122.068	2.23015e-28	3.64941e-24
16266	ZNF792	2.69413	1.26234	122.061	2.23825e-28	3.66267e-24
3155	CTNNBIP1	-1.31	6.10201	122.044	2.25792e-28	3.69486e-24
1432	BVES	2.56902	3.3718	121.999	2.30926e-28	3.77888e-24
10345	PIK3CD	2.41146	5.33132	121.999	2.30996e-28	3.78001e-24
8291	MDH1B	-2.62243	0.175355	121.897	2.43136e-28	3.97868e-24
13409	SPRY1	-2.97491	-0.0693158	121.802	2.5508e-28	4.17414e-24
12665	SLC25A34	2.34675	2.50304	121.745	2.62452e-28	4.29476e-24
7397	LOC100131825	8.43616	-1.44869	121.664	2.73402e-28	4.47396e-24
13915	TBKBP1	2.32302	3.0916	121.592	2.83594e-28	4.64072e-24
14229	TMCO4	-1.20385	4.37175	121.563	2.87731e-28	4.70844e-24
1610	C19orf35	5.3092	-0.671072	121.479	3.00176e-28	4.91208e-24
12405	SFN	-1.7214	10.2181	121.192	3.4696e-28	5.67766e-24
9788	OSCAR	3.1621	0.581406	121.128	3.58322e-28	5.86359e-24
1439	C10orf10	2.91374	2.07022	121.017	3.78814e-28	6.19891e-24
5461	GPI	-1.23448	8.32036	120.998	3.82594e-28	6.26076e-24
8681	MNS1	-2.01956	2.91412	120.936	3.94602e-28	6.45727e-24
14989	TXNIP	-2.05775	8.38092	120.859	4.10183e-28	6.71223e-24
4340	EYA4	-1.47888	4.74761	120.798	4.23097e-28	6.92356e-24
9090	NAB2	-1.43977	5.66324	120.786	4.25588e-28	6.96432e-24
4897	FLOT2	-1.21355	7.81011	120.779	4.27223e-28	6.99107e-24
11107	PTP4A1	-1.553	8.53024	120.693	4.46174e-28	7.3012e-24
693	APBA2	1.36116	4.78106	120.604	4.66466e-28	7.63324e-24
11208	QRFP	4.25711	-0.00315907	120.563	4.76302e-28	7.79421e-24
14106	THG1L	-1.15547	5.21816	120.54	4.8182e-28	7.8845e-24
12343	SERPINB1	-1.39347	5.84328	120.462	5.01278e-28	8.20292e-24
6013	HOXA11	2.02728	0.814078	120.371	5.247e-28	8.58619e-24
9742	OMA1	-1.52713	3.97307	120.361	5.27485e-28	8.63177e-24
3232	CXorf57	-1.67755	2.75477	120.262	5.5439e-28	9.07203e-24
13374	SPINT1	-1.94168	7.39394	120.175	5.79264e-28	9.47907e-24
3876	DYSF	1.9654	3.96871	120.139	5.8993e-28	9.65362e-24
9172	NCCRP1	-5.11064	0.264239	120.134	5.91246e-28	9.67514e-24
206	ADAD2	-4.82635	-0.884524	120.117	5.9632e-28	9.75818e-24
12286	SEMA4B	-2.08168	7.91682	120.089	6.04893e-28	9.89847e-24
7728	LOC541471	1.67077	3.85883	119.86	6.7878e-28	1.11076e-23
6529	ITGB7	-2.31693	0.578962	119.658	7.51687e-28	1.23006e-23
12728	SLC34A1	-7.82885	-2.15054	119.656	7.52496e-28	1.23138e-23
12695	SLC27A3	-1.36611	4.23859	119.492	8.17079e-28	1.33707e-23
8033	LYRM5	-1.47323	3.41546	119.377	8.66126e-28	1.41733e-23
9137	NAT14	1.33046	4.04182	119.352	8.76801e-28	1.4348e-23
1874	C9orf169	-1.78812	1.75607	119.25	9.23337e-28	1.51095e-23
10582	PODXL	2.26551	5.85018	119.142	9.75059e-28	1.59559e-23
3482	DEPDC5	-1.14455	4.69984	119.065	1.01374e-27	1.65889e-23
5611	GSTM4	-1.39063	3.7745	118.77	1.17626e-27	1.92483e-23
12205	SDC3	1.8325	7.15663	118.754	1.18584e-27	1.94051e-23
6201	IFFO2	-1.84597	6.19544	118.584	1.2914e-27	2.11325e-23
2071	CBX2	1.63632	3.67836	118.532	1.32628e-27	2.17033e-23
14280	TMEM144	-1.67741	1.66941	118.514	1.33828e-27	2.18996e-23
15716	ZCCHC24	1.84338	3.73806	118.455	1.37868e-27	2.25607e-23
3778	DRAM1	1.61843	4.93344	118.376	1.43418e-27	2.34689e-23
10504	PLK1	-1.53372	7.37808	118.276	1.50898e-27	2.46929e-23
3773	DPYSL2	1.1975	6.19924	118.17	1.59137e-27	2.60412e-23
582	ANKRD18B	-1.74045	1.30482	118.155	1.60341e-27	2.62381e-23
9435	NNMT	2.56854	7.80519	118.143	1.61297e-27	2.63947e-23
14584	TOP2A	-1.44112	9.00188	118.099	1.64984e-27	2.6998e-23
8004	LURAP1L	1.55045	1.92319	118.095	1.65264e-27	2.70438e-23
6271	IGFL3	7.92766	-1.24022	118.082	1.66359e-27	2.7223e-23
15519	WNT10A	-4.74508	-0.43661	117.922	1.803e-27	2.95043e-23
4519	FAM214B	1.25523	7.15438	117.897	1.82618e-27	2.98835e-23
453	ALDH7A1	-1.53921	7.22063	117.883	1.83911e-27	3.00952e-23
6256	IGF2	5.56035	0.267246	117.799	1.9185e-27	3.13943e-23
5815	HES7	-2.2322	2.27564	117.702	2.01501e-27	3.29737e-23
14064	TGFB3	-1.64541	1.23458	117.596	2.12545e-27	3.47809e-23
6787	KIAA1522	-2.26021	8.11942	117.586	2.13594e-27	3.49526e-23
7111	LDHD	-3.02192	0.156154	117.361	2.39303e-27	3.91595e-23
9780	OSBPL1A	-1.2126	4.94643	117.321	2.44156e-27	3.99536e-23
6823	KIF16B	-1.52708	5.41323	117.228	2.55843e-27	4.18661e-23
5170	GBP2	-1.521	4.54924	117.043	2.80871e-27	4.59617e-23
7016	KSR1	-2.26935	3.42048	116.971	2.91313e-27	4.76705e-23
7764	LOC646268	2.89475	1.46639	116.754	3.24952e-27	5.31752e-23
6588	KAL1	-1.75843	3.98378	116.753	3.25215e-27	5.32182e-23
15281	VASH2	3.13454	0.935797	116.735	3.28108e-27	5.36916e-23
7435	LOC100286922	-5.52141	-1.49091	116.612	3.49061e-27	5.71204e-23
2598	CHGB	1.91033	1.4832	116.426	3.83342e-27	6.27301e-23
6116	HSPA13	1.32997	5.52766	116.392	3.90117e-27	6.38388e-23
11551	RETSAT	-1.1571	6.72154	116.355	3.97475e-27	6.50428e-23
12016	RTTN	1.45214	5.99453	116.353	3.97722e-27	6.50833e-23
93	ABP1	3.39374	-0.566749	116.345	3.99429e-27	6.53625e-23
13429	SPTSSB	-8.22485	-1.45325	116.286	4.11406e-27	6.73225e-23
367	AHR	-2.27799	6.24013	116.252	4.18556e-27	6.84925e-23
14606	TP53I3	1.92617	7.39582	116.165	4.37294e-27	7.15588e-23
6127	HSPA9	-1.22818	8.90715	116.123	4.46707e-27	7.30992e-23
1964	CAMK2N1	2.08046	6.14259	116.121	4.47267e-27	7.31908e-23
3882	E2F1	1.61958	4.84219	116.091	4.54065e-27	7.43032e-23
9883	PALM2	2.68179	2.40013	116.087	4.54862e-27	7.44336e-23
4584	FAM72B	-1.71281	2.38733	116.076	4.57496e-27	7.48647e-23
5808	HERPUD1	1.2192	6.59682	115.978	4.80635e-27	7.86511e-23
5593	GSE1	-2.56109	5.43125	115.874	5.06421e-27	8.28708e-23
9319	NFATC3	-1.27997	5.44568	115.86	5.09996e-27	8.34558e-23
6607	KATNA1	-1.16835	4.67174	115.856	5.11143e-27	8.36434e-23
9332	NFKBIA	1.46371	8.83931	115.835	5.16409e-27	8.45051e-23
1318	BMP2	2.06396	5.45805	115.799	5.26084e-27	8.60884e-23
6049	HPCAL4	2.60432	0.8667	115.636	5.71071e-27	9.345e-23
1260	BDH1	-1.24992	4.95844	115.551	5.9611e-27	9.75475e-23
14107	THNSL1	-1.3602	3.30813	115.543	5.98356e-27	9.7915e-23
3626	DMRTA1	-2.07065	0.65054	115.486	6.1578e-27	1.00766e-22
2553	CFL2	1.38479	5.30165	115.401	6.42891e-27	1.05203e-22
3474	DENND5B	1.8209	3.55967	115.342	6.62207e-27	1.08364e-22
930	ASB2	-4.40802	-0.853444	115.305	6.74852e-27	1.10433e-22
15029	UBASH3B	1.6537	3.31462	115.25	6.93855e-27	1.13542e-22
11347	RALGDS	-1.52673	5.95404	115.235	6.98986e-27	1.14382e-22
10586	POFUT2	1.35118	5.45222	115.202	7.10702e-27	1.16299e-22
3365	DCLK1	1.72159	0.991707	115.043	7.70023e-27	1.26007e-22
9337	NFKBIZ	1.37247	7.21873	115.003	7.8565e-27	1.28564e-22
4689	FBXO10	1.18618	3.89183	114.929	8.15686e-27	1.33479e-22
3033	CREG2	-4.64188	-1.8941	114.922	8.18663e-27	1.33966e-22
14271	TMEM132B	5.08209	0.910962	114.916	8.21164e-27	1.34375e-22
219	ADAM28	-2.84177	-0.615212	114.837	8.54554e-27	1.39839e-22
901	ARRB1	1.91636	1.99613	114.793	8.73611e-27	1.42958e-22
6401	INPP4B	1.46559	4.33678	114.76	8.88017e-27	1.45315e-22
8735	MPP3	1.62183	3.34808	114.713	9.09724e-27	1.48867e-22
4699	FBXO25	-1.61573	4.38849	114.678	9.25745e-27	1.51489e-22
12226	SDK2	5.4608	0.164482	114.347	1.09403e-26	1.79027e-22
4912	FMNL3	1.4705	5.18699	114.274	1.13487e-26	1.85711e-22
3836	DUSP14	-1.27612	5.49948	114.253	1.14671e-26	1.87648e-22
8215	MAT2A	-1.29799	8.24329	114.251	1.1481e-26	1.87875e-22
7291	LITAF	-1.18045	7.56917	114.231	1.1596e-26	1.89756e-22
11930	RPS6KA1	-1.20221	6.96213	114.212	1.17072e-26	1.91576e-22
1172	BAG1	-1.94039	7.21345	114.126	1.22295e-26	2.00123e-22
6724	KHDRBS3	2.10371	0.984624	114.105	1.23596e-26	2.02253e-22
1289	BHLHE41	-2.36706	2.98498	113.713	1.5064e-26	2.46507e-22
15052	UBE2L6	-1.97544	5.39329	113.668	1.54028e-26	2.52052e-22
14561	TOB1	-1.58599	4.91411	113.592	1.60114e-26	2.6201e-22
15504	WHAMMP3	2.65398	0.44066	113.517	1.66208e-26	2.71983e-22
12719	SLC30A2	-6.27063	-1.11501	113.469	1.70343e-26	2.78749e-22
333	AGFG2	-1.31284	3.82782	113.464	1.7077e-26	2.79449e-22
1511	C12orf66	-1.44029	2.72996	113.381	1.78073e-26	2.91399e-22
12588	SLC13A3	1.28669	3.31468	113.373	1.78811e-26	2.92606e-22
5153	GATA6	-2.40885	4.23852	113.276	1.87707e-26	3.07163e-22
8655	MMACHC	-1.19098	3.79975	113.265	1.88816e-26	3.08978e-22
10198	PFKFB2	-1.14826	4.36118	113.222	1.92909e-26	3.15677e-22
5381	GNG4	2.32866	0.484997	113.203	1.94733e-26	3.18661e-22
415	AKR1B15	-5.55995	-1.07642	113.176	1.97483e-26	3.23161e-22
12824	SLC5A3	-1.64018	4.9157	113.15	2.00035e-26	3.27337e-22
9939	PARP4	-1.10624	6.5795	113.142	2.00815e-26	3.28614e-22
4895	FLNC	4.13432	0.155264	113.079	2.0738e-26	3.39357e-22
2008	CARD14	-1.80515	1.66785	113.043	2.11149e-26	3.45524e-22
5004	FRS3	1.62391	2.36834	113.003	2.15419e-26	3.52512e-22
11155	PTTG1IP	1.13284	8.40887	112.864	2.3106e-26	3.78107e-22
818	ARHGEF25	2.33984	0.860095	112.768	2.42551e-26	3.96911e-22
12350	SERPINB4	-3.31894	0.0725851	112.689	2.52416e-26	4.13054e-22
417	AKR1C2	-1.84623	5.60523	112.499	2.77753e-26	4.54516e-22
8892	MT2A	1.43512	11.69	112.427	2.88075e-26	4.71406e-22
8119	MAP2K1	1.09701	6.68335	112.397	2.92407e-26	4.78495e-22
3572	DIRC2	-1.26304	4.71335	112.286	3.09288e-26	5.0612e-22
10465	PLEK2	1.77235	7.63231	112.271	3.11637e-26	5.09962e-22
5058	FYB	-4.34793	-0.804444	112.232	3.1789e-26	5.20195e-22
15383	VWA8	-1.58765	5.06565	112.224	3.19124e-26	5.22214e-22
3774	DPYSL3	2.15309	1.21161	112.101	3.39485e-26	5.55533e-22
13304	SPAG4	2.569	1.43908	112.059	3.46873e-26	5.67623e-22
4003	EID2B	1.83694	1.7515	111.898	3.76103e-26	6.15455e-22
4133	ENHO	-2.14839	0.589567	111.885	3.78566e-26	6.19486e-22
12846	SLC7A5	-2.13455	11.2832	111.85	3.85379e-26	6.30634e-22
10362	PINLYP	3.06065	0.47144	111.8	3.95255e-26	6.46795e-22
9109	NAGS	2.13678	1.61359	111.799	3.95337e-26	6.46929e-22
116	ACAT1	-1.19006	5.43183	111.723	4.109e-26	6.72398e-22
958	ASPHD1	1.60582	1.54118	111.524	4.542e-26	7.43252e-22
1009	ATL2	-1.39124	5.88506	111.481	4.6421e-26	7.59633e-22
6994	KRT42P	-3.83486	-1.12799	111.436	4.74943e-26	7.77197e-22
5453	GPC4	1.93735	2.97202	111.422	4.78326e-26	7.82732e-22
10489	PLEKHH3	-2.09642	4.97385	111.386	4.87004e-26	7.96933e-22
6783	KIAA1456	-2.06261	1.23393	111.25	5.21504e-26	8.53389e-22
2535	CERS4	-1.8302	1.06902	111.164	5.44848e-26	8.91589e-22
1673	C1orf216	1.36287	4.50214	111.134	5.52951e-26	9.04848e-22
13955	TCF4	-1.54606	5.55064	111.095	5.6393e-26	9.22815e-22
13507	SSH3	-1.25684	6.6767	110.991	5.94251e-26	9.72432e-22
1287	BHLHE40	1.3867	8.25379	110.923	6.15043e-26	1.00646e-21
8397	METTL8	-1.71994	4.54562	110.874	6.30504e-26	1.03176e-21
6186	IDH3A	-1.28959	6.20968	110.677	6.9645e-26	1.13967e-21
5966	HMMR	-1.47891	7.35111	110.613	7.19327e-26	1.17711e-21
6302	IL13RA1	1.36021	6.07539	110.575	7.33254e-26	1.1999e-21
16104	ZNF562	-1.34919	4.92603	110.499	7.62006e-26	1.24695e-21
6162	HYOU1	1.14756	8.1709	110.404	7.99118e-26	1.30768e-21
6665	KCNQ3	6.5883	-0.997197	110.371	8.12708e-26	1.32992e-21
3086	CSF1	2.67309	5.88852	110.276	8.5264e-26	1.39526e-21
14496	TNF	3.80767	4.59503	110.238	8.68863e-26	1.42181e-21
6799	KIAA1683	-3.61301	-1.31261	110.209	8.8189e-26	1.44312e-21
10143	PDZD2	-2.04899	5.36921	110.195	8.882e-26	1.45345e-21
6286	IKBIP	1.30148	5.68809	110.184	8.93006e-26	1.46132e-21
7040	LAMA5	-2.92429	8.49188	110.121	9.21965e-26	1.5087e-21
5861	HIPK3	-1.61822	5.78237	110.117	9.23886e-26	1.51185e-21
2216	CCIN	4.84493	-0.923087	110.112	9.25865e-26	1.51509e-21
2657	CHSY3	5.18536	0.200242	110.084	9.39065e-26	1.53669e-21
15207	USP18	-2.05135	1.84844	110.033	9.63682e-26	1.57697e-21
12425	SGCB	1.3779	5.25697	110.004	9.78175e-26	1.60069e-21
912	ARSG	-1.77104	1.06205	109.994	9.82928e-26	1.60846e-21
4376	FAM102A	-1.99432	4.65724	109.66	1.16336e-25	1.90373e-21
113	ACAP1	2.02287	1.52273	109.567	1.21932e-25	1.9953e-21
12082	SAMD14	3.74202	0.277544	109.484	1.27112e-25	2.08006e-21
258	ADCY7	1.98246	4.77528	109.354	1.35733e-25	2.22114e-21
13833	TAF8	-1.04942	5.06186	109.348	1.3615e-25	2.22795e-21
2204	CCDC88B	-2.2809	2.63121	109.301	1.39449e-25	2.28194e-21
3845	DUSP3	1.17354	6.46534	109.288	1.40305e-25	2.29595e-21
11446	RBM15	-1.21781	4.18416	109.199	1.46789e-25	2.40206e-21
10950	PRR16	3.92764	-0.820636	109.043	1.58822e-25	2.59897e-21
11489	RBPMS	1.74579	3.62923	108.998	1.62412e-25	2.65772e-21
14515	TNFRSF1B	-3.4464	1.72625	108.933	1.67875e-25	2.7471e-21
110	ACADSB	-1.77001	3.74931	108.909	1.69939e-25	2.78088e-21
7871	LRBA	-1.48653	6.75465	108.837	1.76223e-25	2.88371e-21
1725	C2CD4A	-6.17251	-0.470943	108.792	1.80249e-25	2.9496e-21
9113	NAMPT	1.66975	7.69368	108.739	1.85095e-25	3.02889e-21
11213	QSOX1	1.74846	7.53013	108.702	1.88595e-25	3.08617e-21
14163	TIMP4	2.07209	2.83954	108.661	1.92518e-25	3.15036e-21
13793	SYTL4	1.31627	2.92271	108.556	2.0304e-25	3.32254e-21
4089	ELOVL7	-1.96266	3.49494	108.482	2.1076e-25	3.44888e-21
5426	GORAB	1.43841	3.6975	108.473	2.11757e-25	3.4652e-21
3914	ECSCR	7.90073	-1.3798	108.437	2.15624e-25	3.52847e-21
15503	WHAMMP2	2.47638	0.341376	108.309	2.29973e-25	3.76327e-21
6697	KDM1B	-1.1675	4.82598	108.087	2.57295e-25	4.21037e-21
10766	PPP1R3B	1.45187	3.95081	108.071	2.59339e-25	4.24382e-21
6681	KCTD17	1.21641	4.70996	108.018	2.66319e-25	4.35805e-21
9832	P2RX6	-2.36328	0.471678	107.948	2.75861e-25	4.5142e-21
6864	KITLG	-1.88397	2.01982	107.914	2.8063e-25	4.59223e-21
10527	PLXNA4	3.46444	-0.687338	107.884	2.8497e-25	4.66324e-21
9323	NFE2L2	-1.74756	8.11545	107.867	2.87444e-25	4.70373e-21
14832	TSPAN13	-1.30764	5.03778	107.695	3.13503e-25	5.13016e-21
14729	TRIM36	2.73452	1.85066	107.687	3.14716e-25	5.15001e-21
2520	CEP70	-1.58085	3.94865	107.64	3.22308e-25	5.27425e-21
2919	COMTD1	-1.92483	4.52336	107.557	3.36086e-25	5.49971e-21
4771	FGD2	-6.11457	-1.87908	107.525	3.41526e-25	5.58872e-21
12915	SMAP2	-1.13271	5.37591	107.513	3.43711e-25	5.62448e-21
7153	LHB	2.41055	0.205207	107.508	3.44512e-25	5.63759e-21
9806	OTUD1	-1.72089	3.19489	107.488	3.48092e-25	5.69618e-21
16201	ZNF697	1.90572	5.03906	107.331	3.76646e-25	6.16344e-21
11253	RAB31	1.30283	6.62031	107.223	3.97879e-25	6.51088e-21
5258	GIMAP8	-7.66907	-2.02377	107.105	4.22123e-25	6.90763e-21
1216	BCAN	-3.39088	-1.36627	106.976	4.50662e-25	7.37464e-21
11511	RCSD1	-4.22589	-1.31662	106.919	4.63848e-25	7.59041e-21
10660	POPDC3	1.34422	4.15208	106.873	4.74743e-25	7.7687e-21
14582	TOP1MT	-1.26053	4.77398	106.797	4.93156e-25	8.07e-21
3467	DENND2C	-1.7981	2.78946	106.778	4.98018e-25	8.14957e-21
9698	OAF	1.4461	5.61069	106.757	5.03318e-25	8.23629e-21
[truncated: 14,365 more rows]

## Sheet: CPvCM_pv00001Bon_FC2x
Row.No	genes	logFC	logCPM	LR	pValue	FWER (Bon)
13406	SPRR3	-10.4423	4.28416	1143.43	1.20195e-250	1.96687e-246
449	ALDH3B2	-10.1106	0.610991	374.324	2.14214e-83	3.50539e-79
16232	ZNF750	-9.96981	3.9003	743.355	1.11765e-163	1.82892e-159
5245	GGT6	-9.84899	0.272454	360.584	2.1011e-80	3.43824e-76
14476	TMPRSS4	-9.77486	0.662484	334.57	9.71762e-75	1.59019e-70
446	ALDH3A1	-9.73907	8.14921	404.018	7.35041e-90	1.20282e-85
10425	PLA2G4F	-9.66678	2.4535	988.559	5.51076e-217	9.0178e-213
13398	SPRR1A	-9.66298	5.00071	892.742	3.71136e-196	6.07327e-192
353	AGR2	-9.48465	3.73667	1257.56	1.88628e-275	3.08671e-271
6970	KRT1	-9.45136	2.67476	387.967	2.29319e-86	3.75257e-82
13399	SPRR1B	-9.24725	7.69967	682.452	1.95748e-150	3.20323e-146
11431	RBBP8NL	-9.21855	-0.477378	235.293	4.17973e-53	6.83972e-49
414	AKR1B10	-9.20204	6.16116	1439.95	4.38641e-307	7.17792e-307
3979	EGFL6	-9.17792	-0.564062	228.592	1.20888e-51	1.9782e-47
12185	SCNN1B	-9.16517	6.63858	1661.33	0	0
3323	DAPL1	-9.15701	-0.867075	259.67	2.02501e-58	3.31373e-54
6926	KLK10	-9.11883	3.14229	818.249	5.81347e-180	9.51316e-176
6334	IL22RA2	-9.10659	-0.775918	206.624	7.48842e-47	1.22541e-42
6993	KRT4	-9.06911	4.37443	953.082	2.83597e-209	4.64078e-205
12347	SERPINB13	-9.04077	4.77613	1646.97	0	0
9818	OVOL1	-9.01382	5.15014	1302.32	3.53632e-285	5.78683e-281
12694	SLC27A2	-8.98931	4.4095	1486.28	0	0
8048	MACC1	-8.9828	1.19448	434.434	1.76126e-96	2.88213e-92
6974	KRT15	-8.9697	7.39704	354.514	4.40717e-79	7.21189e-75
6078	HS3ST6	-8.96013	-0.497731	196.784	1.05139e-44	1.7205e-40
1738	C2orf54	-8.90183	0.202163	143.105	5.57611e-33	9.12474e-29
6933	KLK7	-8.88597	-0.426916	156.686	5.99516e-36	9.81048e-32
13698	SULT2B1	-8.86558	1.53092	329.193	1.44088e-73	2.35786e-69
586	ANKRD22	-8.85747	1.40509	697.05	1.30959e-153	2.14301e-149
6927	KLK11	-8.82449	1.20137	399.542	6.92758e-89	1.13363e-84
2458	CEACAM6	-8.80805	-0.509466	209.896	1.44723e-47	2.36825e-43
3021	CRCT1	-8.79458	-0.288073	184	6.48695e-42	1.06152e-37
6972	KRT13	-8.78535	4.07249	1023.57	1.35328e-224	2.21451e-220
6982	KRT19	-8.77371	11.5591	399.905	5.77449e-89	9.44938e-85
7604	LOC254559	-8.73848	-0.987601	220.198	8.19004e-50	1.34022e-45
9001	MYH14	-8.72396	1.44908	304.324	3.76448e-68	6.16019e-64
5054	FXYD3	-8.70968	7.93116	282.34	2.32083e-63	3.79781e-59
5472	GPR110	-8.68782	3.61341	1420.27	8.27058821236076e-311	1.3534e-306
3800	DSG1	-8.6473	2.79554	390.286	7.17335e-87	1.17385e-82
10725	PPL	-8.60753	8.67314	1862.19	0	0
10988	PSAPL1	-8.55765	-0.501662	171.329	3.7918e-39	6.2049e-35
2728	CLDN8	-8.54605	-1.36111	153.014	3.80436e-35	6.22545e-31
6	A2ML1	-8.4843	3.15906	491.461	6.85387e-109	1.12157e-104
8009	LY6D	-8.48344	-0.0755944	154.102	2.2001e-35	3.60025e-31
6928	KLK12	-8.33416	-0.627609	141.183	1.46703e-32	2.40064e-28
8960	MUC21	-8.31361	0.658649	305.895	1.71197e-68	2.80147e-64
14521	TNFSF11	-8.31138	-1.61814	123.701	9.79231e-29	1.60241e-24
12015	RTP4	-8.24104	-0.134086	134.516	4.21374e-31	6.89536e-27
12171	SCIN	-8.22642	-1.73982	141.967	9.88613e-33	1.61777e-28
13429	SPTSSB	-8.22485	-1.45325	116.286	4.11406e-27	6.73225e-23
12834	SLC6A2	-8.19441	-1.4155	154.223	2.0704e-35	3.38801e-31
749	AQP3	-8.16059	6.38947	1833.82	0	0
1951	CALML3	-8.07598	5.21744	1362.49	2.97714e-298	4.87178e-294
3290	CYP4F3	-8.05979	1.88395	888.516	3.07912e-195	5.03867e-191
14644	TPRXL	-7.98868	-1.60763	102.432	4.46529e-24	7.307e-20
6262	IGFBP2	-7.94025	5.01995	1519.67	0	0
12047	S100A12	-7.93982	0.949038	327.507	3.35516e-73	5.49039e-69
1953	CALML5	-7.91777	0.922061	237.984	1.08221e-53	1.77093e-49
1205	BBOX1	-7.89462	4.85351	1039.12	5.6493e-228	9.24451e-224
13403	SPRR2E	-7.87277	2.46499	527.244	1.12315e-116	1.83793e-112
6986	KRT24	-7.86595	-1.1451	122.845	1.50755e-28	2.46696e-24
6935	KLK9	-7.848	-0.106542	334.11	1.22391e-74	2.0028e-70
12728	SLC34A1	-7.82885	-2.15054	119.656	7.52496e-28	1.23138e-23
15526	WNT4	-7.8044	5.80922	1455.1	2.2299257672528e-318	3.64905e-307
5555	GRHL2	-7.79347	5.26322	1887.53	0	0
6345	IL36RN	-7.78843	-1.22638	98.6537	3.00748e-23	4.92145e-19
11237	RAB19	-7.74272	-1.57835	88.6708	4.66302e-21	7.63057e-17
1961	CAMK2B	-7.71492	3.01875	1006.98	5.4601e-221	8.93491e-217
6989	KRT32	-7.70767	-0.327531	311.683	9.38676e-70	1.53605e-65
5258	GIMAP8	-7.66907	-2.02377	107.105	4.22123e-25	6.90763e-21
2694	CKMT1A	-7.66888	2.95412	804.339	6.14819e-177	1.00609e-172
2670	CIITA	-7.62042	2.85563	528.735	5.32267e-117	8.71001e-113
8396	METTL7A	-7.54804	4.89247	1595.33	0	0
7015	KRTDAP	-7.53461	2.55767	562.158	2.85204e-124	4.66707e-120
11981	RSAD2	-7.51104	-1.10631	89.3583	3.294e-21	5.3903e-17
3538	DHRS9	-7.48612	-2.33138	69.7465	6.74377e-17	1.10355e-12
9738	OLFML2A	-7.42464	5.95536	1715.89	0	0
3054	CRNN	-7.42338	1.54685	450.209	6.49579e-100	1.06297e-95
2861	COBL	-7.39721	2.51928	870.141	3.0409e-191	4.97613e-187
14800	TRPV6	-7.39565	-1.78713	83.0491	8.00406e-20	1.30978e-15
8007	LUZP2	-7.3867	-2.40782	85.8298	1.96105e-20	3.20907e-16
8082	MAL2	-7.37064	6.38196	1741.93	0	0
11613	RHCG	-7.31362	3.81778	566.598	3.08552e-125	5.04914e-121
4189	EPHB6	-7.30587	4.52228	1256.01	4.10694e-275	6.72059e-271
2010	CARD17	-7.28427	-1.7826	81.9753	1.37801e-19	2.25497e-15
15196	USH1G	-7.27976	0.978261	428.538	3.3812e-95	5.533e-91
4786	FGFBP1	-7.26957	6.55771	693.086	9.53486e-153	1.56028e-148
1395	BSPRY	-7.25246	-0.131038	209.037	2.22881e-47	3.64723e-43
700	APCDD1	-7.22833	-2.43905	78.82	6.80352e-19	1.11333e-14
6929	KLK13	-7.19548	-1.80077	74.6511	5.61714e-18	9.19189e-14
371	AHSG	-7.18791	-2.57123	63.0519	2.01336e-15	3.29466e-11
3996	EHF	-7.17862	7.5439	1927.9	0	0
15525	WNT3A	-7.15092	2.3846	601.015	1.00724e-132	1.64825e-128
3292	CYP4X1	-7.1253	3.28582	1158.61	6.02642e-254	9.86163e-250
6934	KLK8	-7.12158	-0.460251	167.84	2.19273e-38	3.58818e-34
5939	HLF	-7.10771	2.50746	965.166	6.69874e-212	1.09618e-207
1322	BMP7	-7.08054	1.0035	556.045	6.09525e-123	9.97426e-119
6740	KIAA0319	-7.07722	-2.33494	70.9525	3.65927e-17	5.98803e-13
1194	BARX2	-7.04355	3.28495	1021.52	3.77656e-224	6.17996e-220
13756	SYN3	-7.04145	1.44099	573.351	1.04815e-126	1.71519e-122
10341	PIK3C2G	-7.03394	-1.04895	188.948	5.39534e-43	8.82893e-39
2652	CHST4	-6.97763	-2.50485	65.3588	6.24296e-16	1.0216e-11
5556	GRHL3	-6.9771	3.96406	1024.55	8.27079e-225	1.35343e-220
6931	KLK5	-6.96126	-2.47584	58.0112	2.60632e-14	4.26498e-10
2532	CERKL	-6.94521	-2.6927	50.846	9.99047e-13	1.63484e-08
2377	CDH1	-6.93337	7.98728	1996.82	0	0
12056	S100A8	-6.90403	7.2886	937.022	8.7879e-206	1.43805e-201
12145	SCARA5	-6.89258	-0.302638	220.913	5.71717e-50	9.35557e-46
8957	MUC15	-6.85364	-2.21525	47.3455	5.95155e-12	9.73911e-08
4965	FOXN1	-6.84887	0.0210565	272.003	4.15244e-61	6.79505e-57
13371	SPINK5	-6.84602	3.96325	1021.21	4.41403e-224	7.22311e-220
5484	GPR141	-6.83373	-1.53805	58.3376	2.20784e-14	3.61291e-10
12900	SLURP1	-6.8292	-2.25412	49.2347	2.27101e-12	3.71627e-08
2382	CDH16	-6.80239	-0.603466	158.169	2.84284e-36	4.65202e-32
4355	FA2H	-6.79706	-0.0391856	166.32	4.70957e-38	7.70674e-34
13525	ST14	-6.78368	6.43129	1446.5	1.65563e-307	2.70927e-307
8571	MIR492	-6.75841	-0.235183	259.483	2.22442e-58	3.64005e-54
4944	FOXA2	-6.73653	3.53064	967.368	2.22577e-212	3.64225e-208
5348	GMPR	-6.72205	3.76384	1193.02	2.00305e-261	3.27779e-257
5174	GBP6	-6.66281	2.95133	1077.08	3.16138e-236	5.17329e-232
4081	ELN	-6.64886	2.62228	737.306	2.3097e-162	3.77959e-158
266	ADH7	-6.64291	-2.82057	45.1693	1.8072e-11	2.9573e-07
7886	LRMP	-6.62408	0.454835	404.801	4.96486e-90	8.1245e-86
12187	SCNN1G	-6.61113	6.62985	1604.99	0	0
10229	PGLYRP4	-6.5951	2.64954	336.348	3.98296e-75	6.51771e-71
11385	RARRES3	-6.55513	1.46455	481.927	8.13691e-107	1.33152e-102
12803	SLC47A2	-6.52733	2.81269	957.581	2.98462e-210	4.88404e-206
1578	C17orf50	-6.50138	-2.33055	45.9175	1.23341e-11	2.01836e-07
12976	SMPDL3B	-6.45679	0.416652	381.556	5.7037e-85	9.33354e-81
1489	C11orf92	-6.44981	-3.26421	44.0227	3.24588e-11	5.31156e-07
14473	TMPRSS13	-6.44513	0.534779	273.664	1.8049e-61	2.95353e-57
6328	IL1RN	-6.3996	6.46941	662.114	5.18302e-146	8.48149e-142
12415	SFTA2	-6.39895	-2.71846	44.1763	3.00089e-11	4.91065e-07
14723	TRIM29	-6.39599	8.63882	1513	0	0
10693	PPARGC1A	-6.39266	3.89924	1150.61	3.30297e-252	5.40498e-248
3260	CYP1A1	-6.39106	3.8144	1253.26	1.62435e-274	2.65808e-270
1671	C1orf210	-6.38275	1.53884	552.5	3.59853e-122	5.88863e-118
12057	S100A9	-6.37172	8.8414	517.34	1.60439e-114	2.62543e-110
10509	PLLP	-6.35139	3.9719	1031.19	2.97953e-226	4.87571e-222
1653	C1orf116	-6.34789	7.28138	1344.61	2.28955e-294	3.74663e-290
5046	FUT6	-6.34712	-2.77884	42.6005	6.71434e-11	1.09874e-06
13537	ST6GALNAC1	-6.31097	1.76311	716.156	9.17378e-158	1.5012e-153
11245	RAB25	-6.29773	5.01922	1478.29	1.97626258336499e-323	3.23395609141846e-319
2630	CHRM1	-6.28794	-2.10554	97.569	5.20132e-23	8.51143e-19
6074	HS3ST1	-6.28103	1.43803	562.659	2.21974e-124	3.63238e-120
13373	SPINK7	-6.28076	1.22801	458.268	1.14518e-101	1.87398e-97
10228	PGLYRP3	-6.27892	0.423442	191.086	1.84242e-43	3.01494e-39
12719	SLC30A2	-6.27063	-1.11501	113.469	1.70343e-26	2.78749e-22
15682	ZBTB7C	-6.2304	2.85986	798.39	1.20792e-175	1.97664e-171
13402	SPRR2D	-6.21099	4.27997	758.908	4.63891e-167	7.59111e-163
3218	CXCR2	-6.18567	-0.473509	244.403	4.31277e-55	7.05742e-51
1725	C2CD4A	-6.17251	-0.470943	108.792	1.80249e-25	2.9496e-21
10755	PPP1R16B	-6.11708	-0.159973	307.708	6.89423e-69	1.12817e-64
4771	FGD2	-6.11457	-1.87908	107.525	3.41526e-25	5.58872e-21
15496	WFDC5	-6.07383	-0.922093	81.7298	1.56021e-19	2.55313e-15
4161	EOMES	-6.07332	-0.0780349	364.753	2.59856e-81	4.25228e-77
5044	FUT3	-6.06645	1.00313	448.598	1.45653e-99	2.38347e-95
2303	CD36	-6.05951	0.721174	424.69	2.32629e-94	3.80674e-90
13400	SPRR2A	-6.05504	3.53258	763.762	4.08359e-168	6.68238e-164
10706	PPFIBP2	-6.05206	3.75494	1154.85	3.96571e-253	6.48949e-249
554	ANK3	-6.03555	4.85441	1416.46	5.57338106435145e-310	9.12028e-306
4267	ESRP1	-6.02868	6.50647	1549.65	0	0
13658	STX19	-6.02322	0.000973287	247.571	8.78805e-56	1.43808e-51
6370	IMPA2	-5.97366	5.36423	1274.65	3.65317e-279	5.97804e-275
2031	CASP14	-5.94147	4.68595	777.234	4.80629e-171	7.86501e-167
7449	LOC100288748	-5.91919	-0.975289	148.796	3.17707e-34	5.19896e-30
14219	TMC4	-5.91561	4.82724	1264.6	5.57996e-277	9.13104e-273
4158	ENTPD8	-5.90776	-1.58466	151.576	7.8434e-35	1.28349e-30
15494	WFDC2	-5.90662	6.18284	742.859	1.43226e-163	2.34375e-159
14697	TREM2	-5.90466	-0.442152	271.703	4.82685e-61	7.89865e-57
6087	HSD11B2	-5.90446	2.40311	649.665	2.64212e-143	4.32356e-139
1997	CAPNS2	-5.88643	0.772021	388.464	1.78732e-86	2.92477e-82
9700	OAS1	-5.8612	4.73901	568.318	1.30378e-125	2.1335e-121
126	ACE2	-5.84569	-0.708375	90.2039	2.14839e-21	3.51562e-17
5928	HLA-DRA	-5.83927	1.69159	208.31	3.20995e-47	5.25277e-43
6946	KLRG2	-5.82954	0.870099	318.02	3.90921e-71	6.39704e-67
15132	UGT1A1	-5.82641	-1.64602	159.947	1.16206e-36	1.9016e-32
6932	KLK6	-5.80729	-1.91846	93.2448	4.62094e-22	7.5617e-18
2705	CLCA4	-5.80531	0.35112	392.373	2.519e-87	4.12208e-83
3018	CRB3	-5.79699	3.34508	675.294	7.05169e-149	1.15394e-144
8026	LYPD6B	-5.79156	2.17606	620.952	4.6419e-137	7.596e-133
9474	NOTCH3	-5.78188	2.22469	352.972	9.55009e-79	1.56278e-74
2226	CCNA1	-5.77209	1.70385	581.836	1.49504e-128	2.44648e-124
7533	LOC100506834	-5.7633	4.06839	1191.86	3.5879e-261	5.87123e-257
13401	SPRR2C	-5.75937	-1.79404	69.6646	7.02949e-17	1.15031e-12
12126	SBSN	-5.74903	3.69355	307.587	7.32798e-69	1.19915e-64
12271	SELENBP1	-5.74236	5.13705	1493.8	0	0
10424	PLA2G4E	-5.74212	0.344049	134.992	3.3155e-31	5.42549e-27
14165	TINCR	-5.73084	2.1566	684.567	6.7898e-151	1.11108e-146
10052	PCP4L1	-5.7111	2.58461	916.975	2.00308e-201	3.27784e-197
5929	HLA-DRB1	-5.69797	0.221894	76.8901	1.8074e-18	2.95762e-14
14262	TMEM125	-5.69571	0.662234	321.379	7.25391e-72	1.18703e-67
12831	SLC6A14	-5.69483	1.23302	177.342	1.84457e-40	3.01845e-36
4199	EPN3	-5.6653	5.12839	957.285	3.46139e-210	5.66421e-206
13781	SYT12	-5.63864	3.07884	958.583	1.80744e-210	2.95769e-206
6356	ILDR1	-5.62103	0.677565	348.04	1.13234e-77	1.85296e-73
8651	MLXIPL	-5.61845	-0.537016	223.918	1.26416e-50	2.06867e-46
3988	EGR3	-5.6051	5.44573	377.56	4.22792e-84	6.91857e-80
10949	PRR15L	-5.59304	1.43104	397.528	1.90104e-88	3.11086e-84
4176	EPCAM	-5.57596	2.15072	634.672	4.81543e-140	7.87996e-136
7332	LOC100128338	-5.56822	3.95541	1253.35	1.55117e-274	2.53833e-270
415	AKR1B15	-5.55995	-1.07642	113.176	1.97483e-26	3.23161e-22
15304	VGLL1	-5.55432	-0.942128	138.459	5.78329e-32	9.46378e-28
1306	BLNK	-5.54505	1.36609	567.519	1.94572e-125	3.18398e-121
151	ACPP	-5.53309	0.778033	377.784	3.77897e-84	6.18391e-80
14046	TFCP2L1	-5.5273	8.21755	1416.25	6.1735053850016e-310	1.01023e-305
7435	LOC100286922	-5.52141	-1.49091	116.612	3.49061e-27	5.71204e-23
7705	LOC440173	-5.52118	-0.02362	222.584	2.47046e-50	4.04266e-46
271	ADIRF	-5.50203	5.49378	978.743	7.4942e-215	1.22635e-210
4792	FGFR3	-5.49895	8.05823	954.746	1.23326e-209	2.01811e-205
5710	HAS3	-5.49836	5.28099	1283.84	3.67711e-281	6.01722e-277
3465	DENND1C	-5.4942	2.92911	773.907	2.54228e-170	4.16019e-166
2562	CGN	-5.49062	3.58143	980.604	2.95359e-215	4.83325e-211
14828	TSPAN1	-5.48066	4.34084	867.553	1.11071e-190	1.81757e-186
9715	OCLN	-5.47559	1.67146	596.898	7.91701e-132	1.29554e-127
9922	PARD6B	-5.47191	2.14659	504.675	9.13739e-112	1.49524e-107
7335	LOC100128531	-5.45054	0.693371	413.629	5.9449e-92	9.72823e-88
8674	MMRN2	-5.44964	1.3571	514.151	7.92772e-114	1.29729e-109
12055	S100A7	-5.44127	0.0555347	149.839	1.87978e-34	3.07606e-30
6330	IL20RA	-5.43968	0.496146	398.93	9.41645e-89	1.54091e-84
2703	CLCA2	-5.43908	7.66859	1384.57	4.72819e-303	7.73721e-299
5001	FRMPD2	-5.43344	-2.61697	51.8538	5.97911e-13	9.78421e-09
2054	CBFA2T3	-5.42042	-2.10926	62.7021	2.40456e-15	3.93482e-11
11061	PTAFR	-5.40665	4.94183	1197	2.73488e-262	4.47536e-258
10912	PROM2	-5.40477	6.0881	1308.64	1.4967e-286	2.4492e-282
4543	FAM25A	-5.39855	-1.81942	66.1845	4.10632e-16	6.71959e-12
3341	DBP	-5.39126	3.40717	713.454	3.54885e-157	5.80734e-153
7925	LRRC4	-5.36913	3.40638	858.801	8.87598e-189	1.45247e-184
6275	IGSF10	-5.36204	-0.472977	299.955	3.37005e-67	5.51475e-63
13610	STK32A	-5.35955	-1.39334	130.183	3.73672e-30	6.11476e-26
2691	CKB	-5.32828	5.45569	966.448	3.52733e-212	5.77213e-208
5533	GPX2	-5.31897	2.30705	722.958	3.04385e-159	4.98095e-155
14387	TMEM30B	-5.31562	4.9631	1041.87	1.42607e-228	2.33362e-224
5554	GRHL1	-5.31015	3.52101	882.496	6.26591e-194	1.02535e-189
6975	KRT16	-5.28102	8.48175	448.86	1.27679e-99	2.08935e-95
4289	ETV7	-5.28026	0.862485	238.476	8.45473e-54	1.38353e-49
11083	PTGER4	-5.27026	4.31039	543.389	3.453e-120	5.65049e-116
16274	ZNF812	-5.26901	0.685691	454.134	9.08914e-101	1.48735e-96
6008	HOPX	-5.25328	0.494388	270.494	8.85618e-61	1.44922e-56
8207	MARVELD3	-5.24259	2.41517	754.275	4.71989e-166	7.72363e-162
4187	EPHB3	-5.24142	4.26	599.793	1.85736e-132	3.03938e-128
12418	SFTPD	-5.21956	3.70344	419.949	2.50387e-93	4.09733e-89
3205	CXADR	-5.20821	2.34706	423.702	3.81566e-94	6.24394e-90
374	AIF1L	-5.20631	2.58109	748.545	8.31327e-165	1.36038e-160
1087	ATP8B4	-5.20359	-0.808716	138.701	5.12084e-32	8.37974e-28
9313	NFAM1	-5.19686	-0.883879	87.9658	6.65955e-21	1.08977e-16
10121	PDK4	-5.18543	-2.53945	52.871	3.56198e-13	5.82882e-09
8214	MAT1A	-5.17915	-2.52931	48.6002	3.13837e-12	5.13563e-08
6064	HRASLS2	-5.17101	-1.36647	68.7616	1.11114e-16	1.81827e-12
15493	WFDC12	-5.16826	-1.29113	52.2274	4.94316e-13	8.08898e-09
3458	DEFB1	-5.16408	-2.1458	46.9592	7.24814e-12	1.18609e-07
9184	NCKAP5	-5.13902	2.51714	736.319	3.7863e-162	6.19591e-158
441	ALDH1L1	-5.1205	3.89301	1093.53	8.43259e-240	1.37991e-235
9758	OR7A5	-5.11217	-2.4324	52.9345	3.44857e-13	5.64325e-09
9172	NCCRP1	-5.11064	0.264239	120.134	5.91246e-28	9.67514e-24
13538	ST6GALNAC2	-5.09986	4.90045	1213.21	8.20697e-266	1.34299e-261
6943	KLRC4-KLRK1	-5.08262	-1.90305	71.1858	3.25123e-17	5.32032e-13
4264	ESPN	-5.07481	0.314306	193.149	6.53254e-44	1.06898e-39
8739	MPP7	-5.07456	3.54959	851.773	2.99351e-187	4.89857e-183
3209	CXCL14	-5.05645	5.83561	818.725	4.58022e-180	7.49506e-176
3211	CXCL17	-5.05318	-2.32846	41.6459	1.09393e-10	1.7901e-06
11417	RASSF6	-5.05213	3.96465	938.639	3.91152e-206	6.40082e-202
8955	MUC1	-5.03127	6.40151	373.165	3.82867e-83	6.26523e-79
9195	NCOA7	-5.02188	7.811	632.071	1.77191e-139	2.89955e-135
5500	GPR37	-5.00516	0.83408	326.865	4.63048e-73	7.57732e-69
15308	VILL	-5.00371	0.465105	278.292	1.76899e-62	2.89477e-58
8671	MMP28	-5.00061	6.11696	867.213	1.31667e-190	2.15461e-186
4552	FAM3D	-4.99935	-2.23886	42.0019	9.1185e-11	1.49215e-06
7879	LRG1	-4.9991	1.45823	314.858	1.90981e-70	3.12522e-66
2695	CKMT1B	-4.99792	4.05181	536.364	1.16527e-118	1.90685e-114
2459	CEBPA	-4.99184	2.1111	584.482	3.97379e-129	6.50271e-125
14472	TMPRSS11F	-4.98878	-1.87039	59.6367	1.14086e-14	1.86691e-10
6314	IL17RE	-4.96985	3.17468	892.809	3.58978e-196	5.87432e-192
3207	CXCL10	-4.96966	5.19236	341.892	2.47024e-76	4.04229e-72
2566	CH25H	-4.9645	1.09377	129.357	5.66444e-30	9.26929e-26
9350	NGFR	-4.96376	3.5658	691.544	2.06275e-152	3.37548e-148
5452	GPC3	-4.9575	-0.312218	214.32	1.56793e-48	2.56576e-44
14175	TJP3	-4.94843	0.200568	164.41	1.23085e-37	2.01416e-33
10973	PRSS22	-4.94523	1.59395	440.77	7.36123e-98	1.20459e-93
9859	PADI2	-4.93609	-0.948636	68.5022	1.26735e-16	2.07389e-12
9433	NMU	-4.92638	3.72514	862.225	1.59866e-189	2.61605e-185
10910	PRODH	-4.9254	3.90151	768.479	3.84962e-169	6.29952e-165
10670	POU2F3	-4.91691	-1.54735	138.58	5.44258e-32	8.90624e-28
2978	CPA4	-4.88954	3.48794	806.232	2.38288e-177	3.89935e-173
2027	CASKIN1	-4.8844	-2.77447	43.3331	4.61708e-11	7.55538e-07
11633	RHOV	-4.88422	3.00243	467.579	1.07773e-103	1.7636e-99
5169	GBP1P1	-4.87954	-1.52812	45.7829	1.32113e-11	2.16189e-07
11540	REN	-4.87589	-2.90887	44.7058	2.28978e-11	3.74699e-07
3802	DSG3	-4.86204	7.82646	1180.7	9.54193e-259	1.56144e-254
1905	CA9	-4.85444	1.27087	425.669	1.42418e-94	2.33053e-90
9663	NUP210	-4.85172	0.321449	318.035	3.88156e-71	6.35178e-67
940	ASCL2	-4.84642	1.04239	310.818	1.44892e-69	2.37101e-65
3987	EGR2	-4.82846	3.74749	335.439	6.28341e-75	1.02822e-70
206	ADAD2	-4.82635	-0.884524	120.117	5.9632e-28	9.75818e-24
1215	BCAM	-4.81603	5.82408	569.674	6.60969e-126	1.08161e-121
4268	ESRP2	-4.80364	5.38498	1228.65	3.61934e-269	5.92269e-265
7215	LINC00330	-4.80057	-2.62639	41.2913	1.31151e-10	2.14616e-06
12049	S100A14	-4.79583	8.8294	326.649	5.16072e-73	8.445e-69
9819	OVOL2	-4.78336	2.56979	618.133	1.90508e-136	3.11748e-132
2727	CLDN7	-4.78305	5.74602	1001.15	1.01023e-219	1.65314e-215
9536	NR3C2	-4.78188	-0.0445291	290.154	4.60297e-65	7.53231e-61
10852	PRICKLE1	-4.77832	3.42773	933.883	4.22964e-205	6.92139e-201
3531	DHRS3	-4.77025	3.98616	585.693	2.16665e-129	3.54551e-125
9761	OR7E91P	-4.74752	-2.6884	41.2213	1.35931e-10	2.22438e-06
12282	SEMA3E	-4.74738	-2.94554	41.2149	1.36379e-10	2.2317e-06
15519	WNT10A	-4.74508	-0.43661	117.922	1.803e-27	2.95043e-23
15133	UGT1A6	-4.74014	2.08573	541.795	7.67431e-120	1.25582e-115
11796	RORC	-4.7304	-2.29196	50.0218	1.52045e-12	2.48806e-08
6218	IFITM10	-4.72469	3.97375	802.954	1.22945e-176	2.01187e-172
11721	RNF150	-4.70858	2.88603	759.529	3.3997e-167	5.56327e-163
439	ALDH1A3	-4.70761	8.07982	1145.67	3.91984e-251	6.41443e-247
8981	MXRA5	-4.70443	4.88279	380.377	1.02991e-84	1.68534e-80
9481	NOXA1	-4.70329	1.3431	508.818	1.14627e-112	1.87575e-108
8125	MAP2K6	-4.69429	1.35248	551.114	7.20625e-122	1.17923e-117
1490	C11orf93	-4.68745	-0.88449	175.936	3.74031e-40	6.12064e-36
9042	MYO5C	-4.67061	3.42273	787.6	2.67909e-173	4.38405e-169
4655	FAT2	-4.65032	9.29897	380.516	9.60793e-85	1.57224e-80
3033	CREG2	-4.64188	-1.8941	114.922	8.18663e-27	1.33966e-22
15158	UNC5B-AS1	-4.63473	-1.37405	64.1235	1.16856e-15	1.91224e-11
10966	PRRG4	-4.62655	5.69527	901.189	5.41202e-198	8.85623e-194
9885	PALMD	-4.61596	4.48327	1031.34	2.764e-226	4.523e-222
4598	FAM83E	-4.60897	0.238776	249.651	3.09433e-56	5.06356e-52
4595	FAM83B	-4.60461	5.45215	873.205	6.55792e-192	1.07314e-187
1993	CAPN6	-4.60254	-0.461651	238.727	7.45303e-54	1.21961e-49
5728	HCAR3	-4.58441	4.67024	562.722	2.15012e-124	3.51846e-120
9701	OAS2	-4.58426	3.62335	474.527	3.31686e-105	5.4277e-101
14614	TP73	-4.57961	4.55729	525.96	2.13747e-116	3.49775e-112
14073	TGM1	-4.57843	5.30812	781.63	5.32239e-172	8.70957e-168
6351	IL6R	-4.57464	6.44146	1077.47	2.60547e-236	4.2636e-232
13258	SOD3	-4.57301	-1.421	100.474	1.19957e-23	1.96298e-19
6984	KRT222	-4.57265	-2.45439	57.9309	2.71485e-14	4.44258e-10
12058	S100P	-4.57237	0.594145	198.707	3.99955e-45	6.54486e-41
32	ABCA12	-4.56184	2.64282	579.382	5.11101e-128	8.36365e-124
12348	SERPINB2	-4.55954	7.70613	415.195	2.71157e-92	4.43721e-88
2328	CD9	-4.54123	7.58319	459.644	5.74537e-102	9.40173e-98
2320	CD74	-4.52957	4.50726	243.539	6.65425e-55	1.0889e-50
6212	IFIT1	-4.51564	3.95899	611.472	5.35366e-135	8.76073e-131
14068	TGFBR3	-4.5022	4.65917	667.995	2.72707e-147	4.46258e-143
7002	KRT76	-4.50116	-2.31358	48.1672	3.91385e-12	6.40463e-08
4152	ENTPD3	-4.49414	1.59883	520.903	2.69141e-115	4.40422e-111
14710	TRIM15	-4.48998	-1.63808	89.8419	2.57966e-21	4.22136e-17
8013	LY6G6C	-4.48796	-0.539566	132.92	9.41087e-31	1.53999e-26
12442	SGSM1	-4.48264	-2.09147	76.797	1.89469e-18	3.10048e-14
824	ARHGEF37	-4.48237	5.54558	1175.17	1.52097e-257	2.48892e-253
7003	KRT78	-4.46149	-0.292327	138.283	6.31927e-32	1.03409e-27
5727	HCAR2	-4.45301	3.98507	503.028	2.08562e-111	3.41291e-107
1084	ATP8B1	-4.44397	4.58198	643.711	5.21021e-142	8.52598e-138
3698	DNASE1L3	-4.42541	-1.60992	76.6486	2.04251e-18	3.34236e-14
10374	PIR	-4.41755	0.801787	336.464	3.75749e-75	6.14876e-71
2158	CCDC3	-4.41629	3.8768	806.587	1.995e-177	3.26462e-173
930	ASB2	-4.40802	-0.853444	115.305	6.74852e-27	1.10433e-22
10154	PECAM1	-4.38889	0.108637	215.632	8.11273e-49	1.32757e-44
6917	KLHL4	-4.38882	1.759	513.152	1.30769e-113	2.13991e-109
6941	KLRC3	-4.38534	1.66146	448.725	1.36628e-99	2.23577e-95
90	ABLIM1	-4.38303	7.38208	1099.89	3.4956e-241	5.7202e-237
13807	TACSTD2	-4.38202	8.2967	1099.4	4.46597e-241	7.30811e-237
9684	NWD1	-4.38047	1.66939	524.034	5.60823e-116	9.17731e-112
3272	CYP2C18	-4.37754	-0.688212	71.2358	3.16981e-17	5.18708e-13
7320	LMX1B	-4.37374	-1.17027	146.819	8.59791e-34	1.40696e-29
2715	CLDN1	-4.36934	8.10506	461.198	2.63788e-102	4.31663e-98
12828	SLC6A11	-4.36403	2.34082	467.702	1.0137e-103	1.65882e-99
1016	ATP10B	-4.36362	-0.981289	80.3759	3.09545e-19	5.0654e-15
3745	DPCR1	-4.36306	-0.353413	166.357	4.62365e-38	7.56614e-34
15388	VWF	-4.35961	-2.23539	41.1402	1.41689e-10	2.31859e-06
2058	CBLC	-4.3589	4.21966	881.185	1.20777e-193	1.9764e-189
5058	FYB	-4.34793	-0.804444	112.232	3.1789e-26	5.20195e-22
12041	RYR1	-4.34048	-0.400143	167.598	2.47651e-38	4.05257e-34
6404	INPP5D	-4.33467	-0.0302377	300.729	2.28492e-67	3.73905e-63
4218	ERBB3	-4.332	3.93661	793.506	1.39276e-174	2.27911e-170
379	AIM1	-4.30848	7.71755	751.015	2.41338e-165	3.94926e-161
4203	EPPK1	-4.30723	5.22858	223.706	1.40614e-50	2.30101e-46
6413	INSL4	-4.30615	-0.156934	225.831	4.83786e-51	7.91667e-47
4772	FGD3	-4.29883	-1.11292	154.356	1.93642e-35	3.16875e-31
11246	RAB26	-4.27564	2.16	488.342	3.27085e-108	5.35242e-104
6673	KCP	-4.27534	-0.0104403	272.081	3.99437e-61	6.53639e-57
12227	SDPR	-4.27532	4.9972	1038.84	6.47196e-228	1.05907e-223
5521	GPRC5C	-4.27188	4.36912	797.326	2.05817e-175	3.36798e-171
3286	CYP4B1	-4.26778	3.48585	892.071	5.19517e-196	8.50138e-192
8976	MX2	-4.26238	2.28168	280.705	5.27283e-63	8.62846e-59
5541	GRAMD2	-4.26001	4.61576	674.174	1.23542e-148	2.02165e-144
11708	RNF128	-4.25868	2.56997	701.955	1.12376e-154	1.83891e-150
10867	PRKAG2-AS1	-4.25226	0.93513	297.554	1.12388e-66	1.83912e-62
813	ARHGEF16	-4.24724	5.34456	898.941	1.66758e-197	2.72883e-193
4301	EVPLL	-4.24423	-2.05081	52.0706	5.35398e-13	8.76125e-09
15367	VSNL1	-4.23138	2.23428	458.703	9.20743e-102	1.5067e-97
11511	RCSD1	-4.22589	-1.31662	106.919	4.63848e-25	7.59041e-21
12867	SLC9A9	-4.22366	4.76717	935.35	2.02918e-205	3.32055e-201
12080	SAMD12	-4.22021	2.01372	531.77	1.16375e-117	1.90437e-113
3607	DLK2	-4.21051	3.67417	579.943	3.85869e-128	6.31435e-124
6331	IL20RB	-4.20186	7.68485	502.025	3.44582e-111	5.63874e-107
238	ADAP1	-4.18731	3.64039	686.869	2.1434e-151	3.50746e-147
6942	KLRC4	-4.18515	-0.312251	161.336	5.77699e-37	9.45346e-33
6985	KRT23	-4.18083	-1.43716	90.8091	1.58228e-21	2.58924e-17
2181	CCDC64B	-4.17909	0.457306	213.959	1.87977e-48	3.07606e-44
13407	SPRR4	-4.17411	-1.8108	56.7801	4.87385e-14	7.97556e-10
12163	SCEL	-4.1731	2.8061	315.406	1.45104e-70	2.37448e-66
6654	KCNK5	-4.13696	3.24091	550.832	8.29654e-122	1.35765e-117
5278	GJB6	-4.1279	0.766403	355.836	2.27193e-79	3.71779e-75
3281	CYP2W1	-4.12669	-2.09752	53.7626	2.26236e-13	3.70213e-09
14417	TMEM56	-4.12387	0.039738	204.941	1.74442e-46	2.85458e-42
2393	CDHR4	-4.12075	-0.964018	139.795	2.9514e-32	4.82967e-28
10560	PNLIPRP3	-4.11486	3.93458	636.639	1.79874e-140	2.94346e-136
4182	EPHA3	-4.10284	-1.57892	104.205	1.82451e-24	2.98563e-20
11378	RAPGEFL1	-4.09165	5.63957	552.365	3.8499e-122	6.29998e-118
3614	DLX3	-4.08515	1.49021	345.238	4.61545e-77	7.55272e-73
12729	SLC34A2	-4.07758	-1.41779	78.8773	6.609e-19	1.0815e-14
5921	HLA-DMB	-4.07747	-0.450867	50.5231	1.17768e-12	1.92715e-08
546	ANGPT1	-4.07721	1.7312	480.65	1.54312e-106	2.52516e-102
6530	ITGB8	-4.07331	4.94704	465.463	3.11258e-103	5.09343e-99
3962	EFHC2	-4.07193	-0.581837	125.85	3.3164e-29	5.42696e-25
380	AIM1L	-4.06887	3.64792	455.408	4.80038e-101	7.85534e-97
2979	CPA5	-4.03234	-2.33626	48.7857	2.8552e-12	4.67225e-08
14620	TPD52L1	-4.03023	5.59972	868.823	5.88152e-191	9.62452e-187
11580	RGCC	-4.02508	-0.543257	182.149	1.64523e-41	2.69225e-37
1971	CAMP	-4.02499	-1.62293	92.6044	6.38642e-22	1.04507e-17
10970	PRRT4	-4.02332	1.44478	295.421	3.27617e-66	5.36113e-62
666	AP1M2	-4.02122	5.81036	387.043	3.6435e-86	5.96223e-82
1896	CA11	-4.01554	2.43331	585.787	2.06684e-129	3.38218e-125
9538	NR4A2	-4.0095	3.87948	350.397	3.47235e-78	5.68216e-74
3293	CYP4Z1	-4.00185	-2.46978	43.3652	4.54204e-11	7.43259e-07
4516	FAM213A	-4.0018	5.35663	747.65	1.30117e-164	2.12924e-160
5700	HAP1	-3.99589	3.12629	553.027	2.76354e-122	4.52225e-118
5113	GALNT12	-3.99158	2.32385	566.123	3.9154e-125	6.40716e-121
10340	PIK3C2B	-3.99075	3.6085	607.524	3.86644e-134	6.32703e-130
3484	DEPTOR	-3.98057	1.55299	432.491	4.664e-96	7.63217e-92
10439	PLB1	-3.98011	1.45829	443.235	2.1404e-98	3.50255e-94
1069	ATP6V1B1	-3.96926	-1.97972	79.5888	4.61032e-19	7.54433e-15
13641	STRC	-3.96838	-1.6139	81.4074	1.83673e-19	3.00562e-15
12285	SEMA4A	-3.96834	4.12639	430.144	1.51204e-95	2.4743e-91
7644	LOC285629	-3.95413	0.773874	340.898	4.06816e-76	6.65713e-72
6123	HSPA4L	-3.9506	5.82303	605.553	1.03752e-133	1.69779e-129
3321	DAPK2	-3.94469	2.6359	523.947	5.85779e-116	9.58568e-112
10475	PLEKHB1	-3.93718	-0.851392	155.334	1.18384e-35	1.93723e-31
669	AP1S3	-3.92594	3.78906	569.741	6.39138e-126	1.04589e-121
4151	ENTPD2	-3.9251	2.89886	305.268	2.34454e-68	3.8366e-64
2725	CLDN4	-3.92153	3.14614	302.557	9.13306e-68	1.49453e-63
4361	FABP6	-3.92031	1.80185	380.923	7.83426e-85	1.282e-80
6626	KCNB1	-3.91438	0.663307	213.247	2.6883e-48	4.39913e-44
15157	UNC5B	-3.91052	6.16438	315.969	1.09382e-70	1.78993e-66
1235	BCL11B	-3.90245	3.06134	539.489	2.43561e-119	3.98563e-115
9855	PACSIN1	-3.89207	-2.3028	60.8467	6.16984e-15	1.00963e-10
4940	FOSB	-3.88667	6.28514	396.392	3.36037e-88	5.49891e-84
9795	OSR1	-3.88629	1.67187	372.716	4.79448e-83	7.84569e-79
8151	MAP7	-3.88226	4.76123	961.142	5.0216e-211	8.21734e-207
4985	FRAS1	-3.88211	2.98893	600.31	1.43374e-132	2.34617e-128
10354	PIM1	-3.87954	6.93178	1060.58	1.22201e-232	1.9997e-228
1397	BST2	-3.87507	-0.268092	82.2157	1.22014e-19	1.99663e-15
9878	PAK6	-3.87455	4.62644	347.96	1.17863e-77	1.92871e-73
5587	GRTP1	-3.87093	1.80599	461.604	2.15143e-102	3.52059e-98
7695	LOC401109	-3.86976	0.0912005	205.672	1.20846e-46	1.97752e-42
3013	CRABP2	-3.86348	2.44012	342.37	1.94463e-76	3.18219e-72
6994	KRT42P	-3.83486	-1.12799	111.436	4.74943e-26	7.77197e-22
6208	IFI44	-3.83108	5.04445	611.901	4.31869e-135	7.0671e-131
11416	RASSF5	-3.82861	3.15625	724.358	1.51016e-159	2.47122e-155
3616	DLX5	-3.82819	0.4318	174.914	6.25241e-40	1.02314e-35
10472	PLEKHA7	-3.82197	3.04342	510.767	4.31868e-113	7.06709e-109
282	ADORA2B	-3.81349	3.82305	647.36	8.38166e-143	1.37157e-138
15597	YBX2	-3.81097	-0.73564	146.877	8.35005e-34	1.3664e-29
5000	FRMPD1	-3.807	-1.25201	133.453	7.19637e-31	1.17761e-26
13456	SRGAP3	-3.80502	5.11029	638.129	8.52877e-141	1.39565e-136
13279	SOX15	-3.79585	5.30531	735.2	6.6295e-162	1.08485e-157
7920	LRRC37A4P	-3.79509	2.0038	494.641	1.3933e-109	2.28e-105
442	ALDH1L1-AS1	-3.78978	-2.83714	40.0875	2.42833e-10	3.97372e-06
14526	TNFSF15	-3.78577	3.82462	243.151	8.08395e-55	1.32286e-50
3288	CYP4F12	-3.78321	3.02234	702.898	7.00832e-155	1.14684e-150
6052	HPGD	-3.778	0.340615	207.608	4.56791e-47	7.47493e-43
2355	CDC42BPG	-3.76302	5.57349	331.493	4.54491e-74	7.4373e-70
3262	CYP1B1	-3.76183	7.08774	334.717	9.02654e-75	1.4771e-70
6214	IFIT2	-3.75431	3.35787	536.658	1.00573e-118	1.64578e-114
8022	LYNX1	-3.74647	-0.228637	96.6343	8.33917e-23	1.36462e-18
9679	NUPR1	-3.74426	3.94565	218.93	1.5482e-49	2.53348e-45
7906	LRRC16B	-3.73984	-0.39165	150.207	1.56225e-34	2.55647e-30
4280	ETNK2	-3.73641	6.97232	656.394	9.09147e-145	1.48773e-140
6005	HOOK1	-3.73202	4.27565	685.236	4.85703e-151	7.94805e-147
12349	SERPINB3	-3.72957	2.3012	283.522	1.28236e-63	2.09845e-59
2599	CHI3L1	-3.72404	-1.33039	80.6793	2.6549e-19	4.34447e-15
7542	LOC100507140	-3.72364	-2.45517	52.3273	4.69808e-13	7.68794e-09
15836	ZMYND15	-3.71793	0.17406	93.903	3.31372e-22	5.42257e-18
7203	LINC00261	-3.71594	-2.57968	56.2345	6.43215e-14	1.05256e-09
8023	LYPD3	-3.71323	5.92763	711.495	9.46322e-157	1.54856e-152
11148	PTPRZ1	-3.71154	4.075	675.509	6.33384e-149	1.03647e-144
2462	CEBPD	-3.70747	6.2529	412.227	1.2006e-91	1.96466e-87
4386	FAM108C1	-3.69675	5.24234	367.403	6.88013e-82	1.12587e-77
676	AP3B2	-3.69544	-0.548713	166.665	3.95886e-38	6.47828e-34
14823	TSLP	-3.69473	1.89375	452.869	1.71338e-100	2.80377e-96
1461	C10orf99	-3.69246	-0.384781	90.339	2.0066e-21	3.2836e-17
11235	RAB17	-3.68548	2.0309	353.528	7.22541e-79	1.18237e-74
6648	KCNJ2	-3.67846	2.33445	92.2525	7.62938e-22	1.24847e-17
5015	FST	-3.6784	3.16466	521.165	2.36058e-115	3.86285e-111
12714	SLC2A5	-3.67359	0.339755	255.268	1.84529e-57	3.01963e-53
14314	TMEM178B	-3.66731	0.16796	177.859	1.42166e-40	2.3264e-36
1469	C11orf45	-3.66481	2.14269	413.854	5.31091e-92	8.69078e-88
4793	FGFR4	-3.65863	3.15147	339.3	9.06378e-76	1.4832e-71
10349	PIK3R3	-3.65375	5.91872	727.685	2.85507e-160	4.67203e-156
14196	TLR5	-3.64877	0.544293	193.782	4.75119e-44	7.77485e-40
14531	TNIK	-3.64332	3.3842	393.676	1.31135e-87	2.14589e-83
11248	RAB27B	-3.63899	5.06334	654.594	2.2392e-144	3.66423e-140
3718	DOC2A	-3.63596	1.66286	357.671	9.05141e-80	1.48117e-75
4265	ESR1	-3.6355	0.9677	286.243	3.27445e-64	5.35831e-60
1988	CAPN13	-3.63116	-2.46355	48.101	4.04814e-12	6.62438e-08
6342	IL33	-3.62929	-1.23322	99.4321	2.0301e-23	3.32206e-19
6799	KIAA1683	-3.61301	-1.31261	110.209	8.8189e-26	1.44312e-21
2847	CNTFR	-3.61098	-1.86096	59.4665	1.24391e-14	2.03553e-10
8747	MPZL2	-3.60649	6.30351	684.523	6.93866e-151	1.13544e-146
11085	PTGES	-3.59125	6.63622	773.404	3.26983e-170	5.35075e-166
5333	GLUL	-3.59062	10.2354	289.882	5.27571e-65	8.63318e-61
4179	EPHA1	-3.58476	4.32582	641.112	1.91485e-141	3.13346e-137
12453	SH2D3C	-3.57579	1.25237	161.055	6.65478e-37	1.08899e-32
16054	ZNF488	-3.5752	2.8742	431.661	7.06756e-96	1.15653e-91
12372	SESN3	-3.57516	5.80463	648.058	5.90811e-143	9.66804e-139
4391	FAM110C	-3.57174	3.76931	586.442	1.48908e-129	2.43674e-125
592	ANKRD29	-3.56801	1.27218	331.773	3.95101e-74	6.46544e-70
12603	SLC16A7	-3.56695	3.52302	572.273	1.79882e-126	2.94358e-122
12013	RTN4RL1	-3.56555	3.31186	487.578	4.79467e-108	7.846e-104
14162	TIMP3	-3.56021	7.11153	902.895	2.30389e-198	3.77008e-194
4065	ELF3	-3.55907	1.51644	166.988	3.36533e-38	5.50703e-34
5457	GPD1L	-3.5588	4.06421	689.757	5.04878e-152	8.26182e-148
8183	MARC1	-3.5531	2.63751	470.778	2.17049e-104	3.5518e-100
1787	C5AR1	-3.5511	1.02465	246.856	1.2585e-55	2.05941e-51
2281	CD14	-3.54857	4.07028	618.927	1.2799e-136	2.09443e-132
6209	IFI44L	-3.54371	4.22371	505.345	6.53292e-112	1.06905e-107
9179	NCF4	-3.5324	-2.43437	43.9088	3.44043e-11	5.62991e-07
487	ALOX15B	-3.52531	0.596771	97.9577	4.27411e-23	6.99415e-19
3208	CXCL11	-3.51482	3.28242	137.561	9.09243e-32	1.48788e-27
10412	PKP2	-3.51439	5.55295	787.831	2.38677e-173	3.90571e-169
10242	PHACTR3	-3.51377	4.79959	521.848	1.67707e-115	2.74436e-111
165	ACSM3	-3.50561	1.6259	378.381	2.8023e-84	4.58569e-80
7959	LRRK2	-3.49577	2.72878	524.107	5.40654e-116	8.84726e-112
5468	GPNMB	-3.49405	2.67279	448.269	1.71742e-99	2.81038e-95
3338	DBNDD1	-3.48976	-0.167053	174.427	7.98657e-40	1.30692e-35
5139	GAS1	-3.48046	6.74285	574.521	5.83278e-127	9.54476e-123
3282	CYP39A1	-3.47819	2.40526	425.415	1.61783e-94	2.64742e-90
842	ARID5B	-3.47391	4.21543	565.163	6.33265e-125	1.03627e-120
10971	PRSS12	-3.47349	3.95444	667.395	3.68184e-147	6.02496e-143
14820	TSHZ2	-3.47153	1.81506	221.149	5.07982e-50	8.31262e-46
7033	LAD1	-3.46358	7.28366	534.006	3.79661e-118	6.21277e-114
7338	LOC100128770	-3.4598	-1.31317	88.4923	5.10334e-21	8.3511e-17
2782	CLU	-3.45169	6.10522	496.936	4.4114e-110	7.21881e-106
14515	TNFRSF1B	-3.4464	1.72625	108.933	1.67875e-25	2.7471e-21
15209	USP2	-3.44623	3.76616	493.642	2.29815e-109	3.76069e-105
1595	C17orf99	-3.42854	-2.24974	48.6339	3.08488e-12	5.04809e-08
14194	TLR3	-3.41871	3.25832	501.369	4.78851e-111	7.83592e-107
3324	DAPP1	-3.41483	4.31253	467.833	9.49216e-104	1.5533e-99
5002	FRRS1	-3.41339	2.68707	428.683	3.14422e-95	5.1452e-91
13572	STARD5	-3.41107	4.82967	692.064	1.58999e-152	2.60186e-148
4191	EPHX2	-3.40814	1.94867	308.743	4.10246e-69	6.71327e-65
12843	SLC7A11-AS1	-3.39095	-1.04225	105.888	7.80211e-25	1.27674e-20
1216	BCAN	-3.39088	-1.36627	106.976	4.50662e-25	7.37464e-21
10515	PLS1	-3.38737	3.99389	568.811	1.0184e-125	1.66651e-121
447	ALDH3A2	-3.38611	7.61013	669.601	1.21992e-147	1.99628e-143
11261	RAB38	-3.3861	5.36159	474.561	3.25987e-105	5.33446e-101
9428	NMNAT3	-3.38395	1.08686	312.602	5.92154e-70	9.69001e-66
10502	PLIN4	-3.38289	0.440744	180.153	4.48691e-41	7.34238e-37
10469	PLEKHA4	-3.37836	1.74605	344.829	5.6658e-77	9.27151e-73
13752	SYK	-3.37835	5.00153	454.184	8.86233e-101	1.45023e-96
6203	IFI27	-3.37069	3.96561	281.552	3.44732e-63	5.64119e-59
1152	B4GALNT3	-3.36467	2.29055	405.974	2.75694e-90	4.51145e-86
381	AIM2	-3.36271	-1.58396	55.9134	7.57334e-14	1.2393e-09
7947	LRRC8B	-3.36213	3.21576	362.647	7.46848e-81	1.22214e-76
4603	FAM84B	-3.36024	3.99199	497.501	3.32418e-110	5.43969e-106
3963	EFHD1	-3.35316	1.95818	384.247	1.48005e-85	2.42195e-81
14716	TRIM22	-3.35146	3.91946	535.712	1.61508e-118	2.64292e-114
4231	EREG	-3.3485	6.74633	306.136	1.51667e-68	2.48187e-64
164	ACSM1	-3.3464	-0.140067	142.229	8.6671e-33	1.41828e-28
1151	B4GALNT2	-3.34212	0.0674264	174.27	8.64029e-40	1.4139e-35
1811	C6orf141	-3.33772	2.36098	481.782	8.74795e-107	1.43151e-102
13274	SOWAHB	-3.33317	-1.14719	84.5667	3.71476e-20	6.07883e-16
3805	DST	-3.33232	9.50825	283.98	1.01941e-63	1.66817e-59
3279	CYP2S1	-3.33071	1.79633	299.42	4.40583e-67	7.20969e-63
11	AACSP1	-3.32944	-0.528038	130.745	2.815e-30	4.60647e-26
12350	SERPINB4	-3.31894	0.0725851	112.689	2.52416e-26	4.13054e-22
6061	HR	-3.31085	5.36334	306.322	1.38153e-68	2.26073e-64
3210	CXCL16	-3.31004	3.875	467.6	1.06692e-103	1.74591e-99
8361	MERTK	-3.30278	-0.239527	209.009	2.25968e-47	3.69774e-43
7378	LOC100130899	-3.29573	3.60915	579.374	5.13227e-128	8.39845e-124
3615	DLX4	-3.29033	0.442494	230.247	5.26689e-52	8.61874e-48
3448	DDX60	-3.28231	5.97397	439.206	1.61192e-97	2.63774e-93
9543	NRARP	-3.27998	3.12651	322.221	4.755e-72	7.78108e-68
2548	CFH	-3.27882	4.00526	487.191	5.82277e-108	9.52838e-104
6898	KLHL13	-3.27785	2.23978	406.945	1.69505e-90	2.77377e-86
13370	SPINK4	-3.27691	-1.37053	72.712	1.50016e-17	2.45487e-13
6768	KIAA1199	-3.26747	2.74082	469.293	4.56577e-104	7.47143e-100
9314	NFASC	-3.26667	3.63233	529.79	3.13834e-117	5.13558e-113
6482	IRX5	-3.25848	3.38637	322.536	4.05951e-72	6.64298e-68
15531	WNT7B	-3.25656	3.21628	303.285	6.33884e-68	1.03729e-63
14366	TMEM238	-3.25429	0.995889	157.318	4.36237e-36	7.13859e-32
14103	THEM5	-3.25104	-1.93111	60.0627	9.18836e-15	1.50358e-10
7294	LLGL2	-3.25101	4.56818	475.529	2.00719e-105	3.28457e-101
14220	TMC5	-3.25006	-0.859808	126.088	2.94198e-29	4.81426e-25
8975	MX1	-3.24954	5.07065	506.337	3.97335e-112	6.50199e-108
2476	CELSR2	-3.24939	6.82295	171.017	4.43612e-39	7.25926e-35
7723	LOC441461	-3.24841	-1.76995	42.5207	6.9939e-11	1.14448e-06
12292	SEMA5B	-3.24838	-1.50768	62.63	2.49426e-15	4.08161e-11
4675	FBXL16	-3.24661	2.89397	215.993	6.76749e-49	1.10743e-44
9541	NR6A1	-3.2444	0.542835	236.265	2.56484e-53	4.19711e-49
3929	EDN2	-3.23912	2.18951	160.041	1.10844e-36	1.81386e-32
9537	NR4A1	-3.22959	6.00304	312.97	4.92305e-70	8.05608e-66
11345	RALGAPA2	-3.22868	6.45895	494.1	1.82726e-109	2.99012e-105
9476	NOV	-3.22841	-0.747451	76.0143	2.81614e-18	4.60833e-14
6108	HSH2D	-3.2137	1.68558	300.594	2.4449e-67	4.00084e-63
827	ARHGEF4	-3.20644	5.24478	456.39	2.93437e-101	4.80181e-97
16342	ZSCAN31	-3.2052	3.25521	572.311	1.76474e-126	2.88782e-122
4482	FAM189A2	-3.20394	1.76183	326.474	5.63385e-73	9.21922e-69
917	ARTN	-3.20339	3.30287	295.262	3.54774e-66	5.80552e-62
1936	CADM4	-3.19982	2.73749	474.511	3.34247e-105	5.46962e-101
9834	P2RY1	-3.19702	1.57329	263.593	2.82719e-59	4.62642e-55
15739	ZDHHC23	-3.1969	3.67784	452.67	1.8922e-100	3.09639e-96
4791	FGFR2	-3.19493	4.33084	631.985	1.84955e-139	3.02661e-135
3825	DUOXA1	-3.19465	1.66967	344.026	8.47416e-77	1.38671e-72
5745	HCP5	-3.18811	3.1461	326.555	5.40777e-73	8.84927e-69
3297	CYSTM1	-3.18782	5.09748	529.416	3.78352e-117	6.19134e-113
15286	VAV3	-3.18747	5.01692	674.798	9.03863e-149	1.47908e-144
729	APOD	-3.1833	1.76681	370.075	1.80235e-82	2.94936e-78
11471	RBM47	-3.18248	5.68075	559.448	1.10845e-123	1.81388e-119
148	ACP5	-3.18247	2.09441	350.471	3.346e-78	5.47539e-74
6128	HSPB1	-3.16441	10.2931	296.317	2.09046e-66	3.42083e-62
14390	TMEM37	-3.16281	-1.2888	95.0081	1.89607e-22	3.10272e-18
2534	CERS3	-3.16244	-0.628722	90.9895	1.44438e-21	2.36358e-17
14223	TMC8	-3.15107	-1.00351	62.1506	3.18176e-15	5.20663e-11
10948	PRR15	-3.1492	1.51453	261.033	1.0218e-58	1.67207e-54
6206	IFI30	-3.14528	6.04995	500.408	7.74975e-111	1.26817e-106
6973	KRT14	-3.14344	9.87532	213.947	1.89144e-48	3.09515e-44
12686	SLC26A11	-3.14062	1.94588	240.108	3.72536e-54	6.09618e-50
5158	GATM	-3.14026	0.685543	232.38	1.80445e-52	2.95281e-48
10584	POF1B	-3.13022	4.71716	377.476	4.41153e-84	7.21903e-80
12228	SDR16C5	-3.12971	2.96911	270.851	7.40242e-61	1.21133e-56
3720	DOCK10	-3.12969	1.07637	248.54	5.40363e-56	8.8425e-52
8110	MAOB	-3.12883	0.796569	188.984	5.29863e-43	8.67068e-39
14636	TPPP	-3.12023	3.50744	261.846	6.7947e-59	1.11188e-54
5276	GJB4	-3.1179	2.07855	290.588	3.70186e-65	6.05772e-61
10735	PPM1L	-3.11196	0.697633	150.375	1.43524e-34	2.34863e-30
1275	BEST2	-3.11088	1.1428	73.7674	8.78864e-18	1.43817e-13
733	APOL3	-3.10303	3.39082	449.446	9.51937e-100	1.55775e-95
7710	LOC440335	-3.08587	-1.36971	72.5925	1.59385e-17	2.60817e-13
11634	RHPN1	-3.08571	2.20201	303.421	5.92082e-68	9.68883e-64
11320	RAD51AP2	-3.08368	-2.03258	52.0911	5.29849e-13	8.67045e-09
2546	CFD	-3.07751	-0.0430182	94.2014	2.85003e-22	4.66379e-18
3520	DHDH	-3.07393	0.0959115	173.172	1.50123e-39	2.45662e-35
9703	OASL	-3.0675	4.033	269.88	1.20516e-60	1.97213e-56
14544	TNNI3	-3.06542	-1.794	52.4206	4.4801e-13	7.33123e-09
13765	SYNGR2	-3.06517	6.31819	351.833	1.69047e-78	2.76629e-74
7096	LCN2	-3.06427	3.81083	414.814	3.28213e-92	5.37087e-88
2286	CD164L2	-3.06425	1.14985	201.788	8.50639e-46	1.39199e-41
5591	GSDMC	-3.06251	2.80503	369.922	1.9462e-82	3.18476e-78
6771	KIAA1217	-3.0547	6.71669	323.513	2.48723e-72	4.0701e-68
8141	MAP3K8	-3.03711	3.38064	390.489	6.47902e-87	1.06023e-82
12431	SGK223	-3.03456	4.65792	143.946	3.6506e-33	5.97385e-29
5573	GRIP1	-3.03082	2.67801	308.224	5.3233e-69	8.71105e-65
964	ASS1	-3.0298	8.11298	236.292	2.53036e-53	4.14069e-49
11018	PSMB9	-3.02848	4.85658	157.572	3.83778e-36	6.28015e-32
7111	LDHD	-3.02192	0.156154	117.361	2.39303e-27	3.91595e-23
14516	TNFRSF21	-3.01936	8.18925	296.819	1.62491e-66	2.659e-62
3823	DUOX1	-3.01424	4.76741	260.535	1.31172e-58	2.1465e-54
9724	OGDHL	-3.01089	1.89782	384.624	1.22515e-85	2.00484e-81
11759	RNF39	-3.0053	3.6707	492.077	5.03478e-109	8.23892e-105
6940	KLRC2	-2.99947	0.994406	158.618	2.26752e-36	3.71057e-32
4178	EPGN	-2.99725	3.21843	332.275	3.0716e-74	5.02637e-70
5274	GJB2	-2.98895	6.7925	474.031	4.25278e-105	6.95926e-101
747	AQP10	-2.98595	-0.180179	140.678	1.89234e-32	3.09662e-28
14699	TRERF1	-2.98321	5.58746	208.209	3.37826e-47	5.52819e-43
12864	SLC9A7	-2.98048	2.34211	284.612	7.42161e-64	1.21447e-59
3287	CYP4F11	-2.97744	2.11002	397.947	1.54098e-88	2.52166e-84
5517	GPR98	-2.9758	-1.08925	71.501	2.77113e-17	4.53468e-13
13409	SPRY1	-2.97491	-0.0693158	121.802	2.5508e-28	4.17414e-24
11398	RASEF	-2.97444	0.274531	165.383	7.54451e-38	1.23458e-33
3789	DSC2	-2.97359	4.79531	352.719	1.08386e-78	1.77363e-74
8426	MFSD6	-2.97313	5.2947	272.088	3.98003e-61	6.51293e-57
3913	ECM2	-2.97199	0.493091	75.0047	4.69597e-18	7.68449e-14
13500	SSBP2	-2.96899	5.53608	359.084	4.45653e-80	7.29266e-76
2180	CCDC64	-2.96545	5.62366	508.569	1.29902e-112	2.12571e-108
14017	TESK2	-2.95962	4.08639	339.694	7.43807e-76	1.21717e-71
13331	SPATC1	-2.9441	-2.15799	40.959	1.5546e-10	2.54395e-06
8448	MGC34034	-2.92848	-1.98095	46.9338	7.34257e-12	1.20154e-07
7040	LAMA5	-2.92429	8.49188	110.121	9.21965e-26	1.5087e-21
1452	C10orf54	-2.91621	3.28494	417.586	8.18432e-93	1.33928e-88
10168	PERP	-2.91485	10.096	467.15	1.33629e-103	2.18671e-99
3121	CSTA	-2.90968	7.51899	176.323	3.07846e-40	5.03759e-36
9921	PARD6A	-2.90964	0.320209	126.038	3.01681e-29	4.93671e-25
14520	TNFSF10	-2.90745	4.86363	265.417	1.13158e-59	1.85172e-55
4331	EXPH5	-2.90362	2.77911	471.69	1.37441e-104	2.24908e-100
14546	TNNT2	-2.89833	-1.72613	57.5926	3.2244e-14	5.27641e-10
14246	TMEM105	-2.89457	-0.209592	80.0874	3.58205e-19	5.86167e-15
5117	GALNT18	-2.89291	5.26227	492.967	3.2232e-109	5.27444e-105
12792	SLC44A3	-2.89196	1.48276	269.056	1.82259e-60	2.98248e-56
6881	KLF5	-2.88865	8.14393	294.416	5.42489e-66	8.87729e-62
11376	RAPGEF5	-2.88602	2.53319	365.941	1.4321e-81	2.34349e-77
6670	KCNS3	-2.88577	3.67286	274.027	1.50402e-61	2.46118e-57
5018	FSTL4	-2.88201	-2.49618	41.8828	9.69128e-11	1.58588e-06
6798	KIAA1671	-2.88102	7.11149	207.737	4.28149e-47	7.00624e-43
12339	SERPINA3	-2.88021	5.99173	365.22	2.05526e-81	3.36323e-77
495	ALPL	-2.87982	0.267781	92.3295	7.33835e-22	1.20085e-17
4190	EPHX1	-2.86855	5.47828	556.673	4.45033e-123	7.28253e-119
12461	SH3BP1	-2.85414	5.85894	416.742	1.249e-92	2.04387e-88
12099	SAPCD2	-2.84542	6.70142	244.224	4.71652e-55	7.71812e-51
6863	KIT	-2.845	-1.93338	52.7849	3.72143e-13	6.08974e-09
6998	KRT6C	-2.84222	4.22116	51.9811	5.60387e-13	9.17018e-09
219	ADAM28	-2.84177	-0.615212	114.837	8.54554e-27	1.39839e-22
12842	SLC7A11	-2.84011	4.46379	155.773	9.49249e-36	1.55335e-31
13742	SYBU	-2.82645	0.287525	87.7156	7.55753e-21	1.23671e-16
4754	FDXR	-2.82527	4.71469	320.002	1.44705e-71	2.36796e-67
5360	GNAO1	-2.824	1.72423	223.074	1.93135e-50	3.16047e-46
1702	C20orf26	-2.82399	-2.07877	45.3047	1.68641e-11	2.75963e-07
5066	FZD5	-2.82338	3.17515	230.929	3.7382e-52	6.11719e-48
11935	RPS6KA5	-2.8158	3.91892	411.736	1.53522e-91	2.51223e-87
4169	EPB41L4A	-2.80799	6.00518	279.818	8.22585e-63	1.34608e-58
12485	SH3YL1	-2.80243	5.43732	479.948	2.19294e-106	3.58853e-102
2388	CDH3	-2.80184	8.38051	517.827	1.25699e-114	2.05694e-110
8243	MBNL3	-2.79965	4.05533	254.627	2.54499e-57	4.16462e-53
1538	C15orf27	-2.79838	-0.659938	68.7779	1.10203e-16	1.80336e-12
10159	PELI2	-2.79025	3.19918	304.846	2.89722e-68	4.74101e-64
9833	P2RX7	-2.78889	0.70423	87.9491	6.7161e-21	1.09902e-16
5811	HES2	-2.78881	3.31224	377.714	3.91449e-84	6.40567e-80
5604	GSTA4	-2.78707	4.90723	388.343	1.89929e-86	3.10799e-82
2468	CEL	-2.78433	1.72166	214.499	1.43347e-48	2.34573e-44
10053	PCSK1	-2.78262	3.02716	318.339	3.3321e-71	5.45264e-67
14845	TSPAN7	-2.78173	0.704756	194.988	2.59158e-44	4.24086e-40
14427	TMEM63C	-2.77656	3.54187	293.622	8.07926e-66	1.32209e-61
13385	SPON2	-2.76581	0.316595	98.1368	3.9045e-23	6.38932e-19
13991	TEC	-2.76422	-0.0226622	91.5072	1.11185e-21	1.81944e-17
8993	MYCL1	-2.75536	3.04751	434.351	1.83607e-96	3.00455e-92
10694	PPARGC1B	-2.75335	5.26497	581.919	1.43405e-128	2.34668e-124
6217	IFITM1	-2.75273	2.21799	190.895	2.0274e-43	3.31764e-39
2985	CPEB3	-2.74887	2.45506	147.781	5.29732e-34	8.66853e-30
3804	DSP	-2.74264	10.9919	225.98	4.4878e-51	7.34384e-47
9209	NDRG2	-2.73954	3.60523	236.021	2.89998e-53	4.74553e-49
851	ARL14	-2.72778	0.883692	179.476	6.30869e-41	1.03235e-36
10432	PLAC9	-2.72594	-1.57156	62.1912	3.11682e-15	5.10036e-11
10471	PLEKHA6	-2.72183	2.8012	266.859	5.48961e-60	8.9832e-56
5806	HERC5	-2.71833	0.193349	99.6798	1.79136e-23	2.93138e-19
9505	NPM2	-2.71602	-1.16229	50.5763	1.14621e-12	1.87566e-08
14543	TNNI2	-2.71283	4.75124	379.376	1.70185e-84	2.78491e-80
13692	SULF2	-2.71258	9.28449	501.31	4.93156e-111	8.07001e-107
1262	BDKRB1	-2.69365	2.92749	181.708	2.05303e-41	3.35958e-37
14391	TMEM38A	-2.68556	2.16203	299	5.43962e-67	8.90139e-63
5602	GSR	-2.68457	5.96753	572.547	1.56739e-126	2.56488e-122
4914	FMO5	-2.67784	0.422915	147.79	5.27259e-34	8.62806e-30
13902	TBC1D8	-2.67658	5.45949	541.335	9.66269e-120	1.5812e-115
8586	MIR614	-2.67627	-0.706649	66.1711	4.13424e-16	6.76527e-12
13285	SOX6	-2.67339	2.91618	250.119	2.44663e-56	4.00366e-52
12840	SLC6A9	-2.66702	3.99187	222.645	2.39542e-50	3.91987e-46
9982	PCDH7	-2.6525	2.83403	180.123	4.55633e-41	7.45598e-37
6556	JAG2	-2.64866	6.7496	133.724	6.27811e-31	1.02735e-26
1240	BCL2L11	-2.64835	4.6222	414.476	3.88972e-92	6.36514e-88
5294	GLDC	-2.64349	0.691494	170.819	4.90071e-39	8.01953e-35
3852	DUSP9	-2.64298	0.576118	127.501	1.44316e-29	2.36158e-25
13375	SPINT2	-2.64019	7.96615	255.238	1.87347e-57	3.06574e-53
1401	BTBD11	-2.63861	3.90162	413.218	7.30708e-92	1.19573e-87
7493	LOC100505839	-2.63391	-0.966113	88.3537	5.47364e-21	8.95707e-17
9485	NPAS2	-2.62472	4.06059	196.399	1.27542e-44	2.0871e-40
8291	MDH1B	-2.62243	0.175355	121.897	2.43136e-28	3.97868e-24
8206	MARVELD2	-2.62128	3.1375	388.037	2.21421e-86	3.62333e-82
12440	SGPP2	-2.62072	4.95161	349.291	6.04704e-78	9.89538e-74
1034	ATP2B4	-2.6202	7.32744	256.23	1.13841e-57	1.86289e-53
5550	GRB7	-2.61925	4.12002	369.488	2.41943e-82	3.95916e-78
7348	LOC100129480	-2.61877	0.705202	130.585	3.05108e-30	4.99278e-26
6884	KLF8	-2.61826	-0.946333	69.5618	7.40556e-17	1.21185e-12
3816	DTWD2	-2.6175	3.17145	352.101	1.47779e-78	2.41826e-74
4357	FAAH2	-2.61272	2.35708	263.881	2.44698e-59	4.00424e-55
5160	GATSL3	-2.61146	3.99923	358.849	5.01425e-80	8.20531e-76
377	AIFM3	-2.60797	0.996669	203.934	2.89383e-46	4.73547e-42
12078	SAMD10	-2.60711	2.06711	162.971	2.53868e-37	4.1543e-33
16349	ZSWIM5	-2.60576	0.164357	75.773	3.18226e-18	5.20745e-14
14118	THRB	-2.60553	2.5378	354.085	5.46509e-79	8.94308e-75
10104	PDGFD	-2.60255	0.822804	145.279	1.86619e-33	3.05384e-29
13594	STEAP4	-2.59925	0.284877	45.3458	1.65143e-11	2.70241e-07
11332	RAET1G	-2.59381	4.60886	270.34	9.56702e-61	1.56555e-56
8040	LYST	-2.59044	5.04969	253.344	4.84634e-57	7.93055e-53
12368	SERTAD4	-2.57987	2.73972	403.811	8.152e-90	1.33399e-85
11584	RGMA	-2.57957	-1.27604	50.7257	1.06221e-12	1.73821e-08
4599	FAM83F	-2.57185	4.12965	368.841	3.3461e-82	5.47557e-78
11334	RAET1L	-2.57154	0.0102327	66.099	4.28842e-16	7.01757e-12
5893	HIST1H3G	-2.56735	-0.782119	44.8647	2.11134e-11	3.45499e-07
2897	COL5A3	-2.56338	1.48802	185.382	3.23922e-42	5.30066e-38
5593	GSE1	-2.56109	5.43125	115.874	5.06421e-27	8.28708e-23
1460	C10orf95	-2.55988	-0.665917	47.3507	5.93565e-12	9.7131e-08
4846	FLJ11235	-2.55864	1.18466	187.195	1.3022e-42	2.13091e-38
14799	TRPV4	-2.55809	2.49542	257.715	5.40319e-58	8.84178e-54
5528	GPSM2	-2.55513	6.48459	350.716	2.95973e-78	4.84331e-74
7664	LOC344887	-2.55327	0.929106	202.978	4.67772e-46	7.65462e-42
3646	DNAH9	-2.54939	-1.68716	44.2619	2.8726e-11	4.70072e-07
11519	RDM1	-2.54768	-0.208062	97.1637	6.38247e-23	1.04443e-18
907	ARRDC4	-2.54613	4.41516	282.73	1.90879e-63	3.12355e-59
1066	ATP6V0E2	-2.546	3.45248	208.673	2.67565e-47	4.37843e-43
3790	DSC3	-2.54395	8.10122	225.991	4.46359e-51	7.30423e-47
8024	LYPD5	-2.54226	-0.0379608	73.5338	9.89255e-18	1.61882e-13
6211	IFIH1	-2.54124	4.65729	345.698	3.66363e-77	5.99516e-73
13420	SPTB	-2.53601	3.01554	179.625	5.85318e-41	9.57814e-37
1416	BTG2	-2.53125	5.56878	255.918	1.33144e-57	2.17877e-53
2062	CBR3	-2.52796	2.81155	229.723	6.8524e-52	1.12133e-47
5845	HID1	-2.52612	1.2598	189.539	4.00927e-43	6.56076e-39
3776	DQX1	-2.52583	3.10581	358.36	6.40715e-80	1.04847e-75
3032	CREG1	-2.52422	6.60809	318.846	2.58384e-71	4.22819e-67
13760	SYNE2	-2.52268	7.27247	182.968	1.08974e-41	1.78325e-37
6725	KHK	-2.52221	1.14381	190.604	2.34631e-43	3.83949e-39
12702	SLC29A2	-2.52078	2.92593	198.549	4.33087e-45	7.08703e-41
9836	P2RY2	-2.51907	4.13108	330.047	9.38693e-74	1.53608e-69
12897	SLPI	-2.51685	8.21175	192.339	9.81264e-44	1.60574e-39
975	ATAD3C	-2.51546	1.20696	172.292	2.33647e-39	3.82339e-35
10856	PRICKLE4	-2.51086	3.6066	367.301	7.24238e-82	1.18514e-77
10965	PRRG2	-2.51066	2.51122	259.189	2.57785e-58	4.21839e-54
2044	CAT	-2.50717	5.97668	411.775	1.50605e-91	2.46449e-87
3405	DDR1	-2.50403	8.69605	170.572	5.54791e-39	9.07859e-35
519	AMN	-2.50302	-0.647416	45.6631	1.40444e-11	2.29822e-07
12597	SLC16A14	-2.50259	2.75717	323.736	2.22426e-72	3.63978e-68
9507	NPNT	-2.5007	0.49225	145.816	1.42444e-33	2.33096e-29
11252	RAB30	-2.49699	1.86666	267.744	3.52029e-60	5.76061e-56
12966	SMKR1	-2.49463	-0.815557	75.1398	4.38534e-18	7.17616e-14
2359	CDC42EP4	-2.49258	7.62991	423.7	3.82072e-94	6.25223e-90
7882	LRIG1	-2.492	4.79977	219.335	1.2634e-49	2.06743e-45
14619	TPD52	-2.49024	5.51999	254.408	2.84116e-57	4.64928e-53
5723	HBEGF	-2.48517	6.33166	427.784	4.93327e-95	8.0728e-91
597	ANKRD33B	-2.48423	4.32995	134.55	4.14061e-31	6.7757e-27
7556	LOC100507463	-2.48387	1.47155	170.384	6.09819e-39	9.97908e-35
12541	SIRPB2	-2.48376	1.82743	277.153	3.13283e-62	5.12657e-58
3284	CYP3A5	-2.48149	1.70645	219	1.49468e-49	2.44589e-45
5551	GREB1	-2.48064	1.14396	174.492	7.72991e-40	1.26492e-35
5807	HERC6	-2.47789	4.42423	332.246	3.11589e-74	5.09884e-70
10981	PRSS8	-2.47679	5.85314	264.898	1.46835e-59	2.40281e-55
935	ASB9	-2.47638	1.03685	123.883	8.93452e-29	1.46204e-24
5927	HLA-DQB1	-2.47543	1.01324	93.8169	3.46104e-22	5.66364e-18
50	ABCC11	-2.47493	-0.528272	64.0376	1.22067e-15	1.9975e-11
1662	C1orf172	-2.47378	3.84303	300.115	3.10902e-67	5.0876e-63
11990	RSPH1	-2.4735	0.256347	146.414	1.05381e-33	1.72445e-29
4602	FAM84A	-2.47277	2.82146	313.543	3.69425e-70	6.04527e-66
13005	SNCG	-2.47276	3.86351	135.842	2.16012e-31	3.53481e-27
9702	OAS3	-2.47271	7.09791	200.16	1.92711e-45	3.15352e-41
12014	RTN4RL2	-2.47265	-0.881832	71.2919	3.08097e-17	5.04169e-13
5320	GLS2	-2.47185	1.36874	206.601	7.57472e-47	1.23953e-42
2046	CATSPER2	-2.47113	-0.300093	82.6786	9.65399e-20	1.57978e-15
5126	GAMT	-2.47066	1.16255	136.465	1.57893e-31	2.58375e-27
4282	ETS2	-2.46185	8.54423	485.375	1.44632e-107	2.36675e-103
7312	LMO2	-2.45674	2.76657	185.149	3.64098e-42	5.9581e-38
7996	LTC4S	-2.45014	-0.368043	40.4147	2.05385e-10	3.36092e-06
8220	MATN2	-2.44213	1.68194	205.242	1.49984e-46	2.45434e-42
14226	TMCC3	-2.43602	4.37119	412.732	9.31996e-92	1.52512e-87
7262	LINC00659	-2.43602	0.203065	145.874	1.38299e-33	2.26313e-29
4337	EYA1	-2.43518	3.1366	240.448	3.13997e-54	5.13824e-50
9425	NMI	-2.43217	4.02581	341.952	2.39695e-76	3.92237e-72
6472	IRF5	-2.43193	2.45565	196.445	1.24662e-44	2.03997e-40
3608	DLL1	-2.4267	4.03813	219.567	1.12399e-49	1.83929e-45
15251	UST	-2.42547	4.90278	438.936	1.84529e-97	3.01963e-93
11265	RAB3D	-2.42474	6.05218	414.42	3.99995e-92	6.54552e-88
7313	LMO3	-2.42165	4.24302	295.093	3.86271e-66	6.32094e-62
6979	KRT17	-2.41854	12.4485	156.468	6.69076e-36	1.09488e-31
12279	SEMA3A	-2.4177	1.0423	133.385	7.449e-31	1.21895e-26
7050	LAMP3	-2.41048	2.36991	137.422	9.75044e-32	1.59556e-27
12182	SCN9A	-2.40942	0.72475	106.61	5.41879e-25	8.8673e-21
5153	GATA6	-2.40885	4.23852	113.276	1.87707e-26	3.07163e-22
12860	SLC9A3R1	-2.40453	6.28921	323.548	2.44352e-72	3.99858e-68
2786	CLYBL	-2.40434	2.8638	286.06	3.59038e-64	5.87529e-60
6283	IGSF9	-2.40281	4.86152	175.701	4.20872e-40	6.88715e-36
2758	CLMN	-2.40054	4.11879	339.21	9.48414e-76	1.55199e-71
2205	CCDC88C	-2.39861	5.77679	170.095	7.05238e-39	1.15405e-34
1900	CA2	-2.39429	2.40116	305.446	2.14472e-68	3.50962e-64
16000	ZNF395	-2.3932	7.22015	473.109	6.74954e-105	1.1045e-100
6587	JUP	-2.39197	9.93001	125.343	4.28114e-29	7.00566e-25
7014	KRTCAP3	-2.3876	2.99856	220.452	7.2063e-50	1.17924e-45
10073	PDCD4	-2.38464	7.52256	205.5	1.31747e-46	2.15591e-42
11229	RAB11FIP4	-2.3836	3.5049	403.441	9.81677e-90	1.60642e-85
11383	RARG	-2.37752	6.25464	360.054	2.74008e-80	4.48387e-76
14486	TMTC2	-2.37257	3.5733	333.707	1.4979e-74	2.45116e-70
9645	NUDT7	-2.3702	2.65541	266.902	5.37171e-60	8.79026e-56
1295	BIK	-2.36986	0.848412	73.8507	8.42561e-18	1.37877e-13
3821	DTX4	-2.36962	5.04667	360.955	1.74415e-80	2.85413e-76
9393	NKPD1	-2.36724	2.2421	197.326	8.00701e-45	1.31027e-40
1289	BHLHE41	-2.36706	2.98498	113.713	1.5064e-26	2.46507e-22
6995	KRT5	-2.36687	13.6744	323.688	2.27791e-72	3.72757e-68
2575	CHCHD10	-2.36447	5.58457	344.884	5.51018e-77	9.01686e-73
4171	EPB41L4B	-2.36418	5.41755	178.95	8.21605e-41	1.34447e-36
4990	FRK	-2.3635	2.18266	250.757	1.77592e-56	2.90612e-52
9832	P2RX6	-2.36328	0.471678	107.948	2.75861e-25	4.5142e-21
10482	PLEKHG3	-2.3618	6.49452	285.965	3.76549e-64	6.16184e-60
9554	NRG2	-2.35753	-0.487959	45.7265	1.35971e-11	2.22503e-07
4556	FAM46A	-2.35447	2.80311	208.559	2.83353e-47	4.63678e-43
10420	PLA2G4A	-2.35425	2.98028	284.411	8.21277e-64	1.34394e-59
7147	LGALSL	-2.35085	4.16056	314.081	2.81996e-70	4.61459e-66
4442	FAM160A1	-2.34871	3.59118	206.445	8.19315e-47	1.34073e-42
2550	CFI	-2.34715	-1.52898	56.479	5.68007e-14	9.29486e-10
1402	BTBD16	-2.3459	-0.220741	106.358	6.15343e-25	1.00695e-20
11531	REEP6	-2.33987	3.49796	235.258	4.25389e-53	6.96106e-49
1729	C2orf15	-2.33939	0.399788	93.5921	3.87723e-22	6.3447e-18
168	ACSS1	-2.33586	4.64879	357.893	8.09811e-80	1.32517e-75
12705	SLC2A1	-2.33262	8.61529	223.047	1.958e-50	3.20407e-46
756	ARAP2	-2.33242	3.74274	258.319	3.98879e-58	6.52725e-54
1459	C10orf91	-2.3312	-0.637619	57.174	3.98905e-14	6.52767e-10
12441	SGSH	-2.32526	3.77342	169.84	8.01753e-39	1.31199e-34
10458	PLD1	-2.32381	4.24226	378.126	3.18352e-84	5.20951e-80
15641	ZBED3-AS1	-2.32174	-1.22848	59.6271	1.14643e-14	1.87602e-10
10296	PI3	-2.32122	6.33689	186.897	1.51272e-42	2.47542e-38
15491	WEE1	-2.3191	5.47727	185.243	3.47359e-42	5.68418e-38
7983	LSR	-2.31851	6.63288	223.091	1.91531e-50	3.13422e-46
6529	ITGB7	-2.31693	0.578962	119.658	7.51687e-28	1.23006e-23
3058	CROT	-2.31369	5.15563	321.305	7.52813e-72	1.2319e-67
6291	IKZF2	-2.30523	3.45539	164.712	1.05754e-37	1.73057e-33
12852	SLC7A8	-2.30508	5.41074	313.559	3.66419e-70	5.99608e-66
12090	SAMHD1	-2.30205	4.72703	363.939	3.90704e-81	6.39347e-77
13788	SYT8	-2.30196	7.06686	233.955	8.18078e-53	1.3387e-48
14410	TMEM51-AS1	-2.30045	-0.490552	65.8695	4.81794e-16	7.88408e-12
5119	GALNT3	-2.29851	4.59944	300.256	2.89805e-67	4.74236e-63
6137	HSPG2	-2.29695	7.75848	62.0408	3.36422e-15	5.50522e-11
319	AGAP11	-2.29434	-0.899062	85.4619	2.36206e-20	3.86528e-16
11313	RAD21-AS1	-2.29332	-0.823401	52.4551	4.40193e-13	7.20332e-09
12086	SAMD5	-2.2925	2.24082	181.523	2.25322e-41	3.68717e-37
5277	GJB5	-2.28827	6.12783	145.212	1.92986e-33	3.15803e-29
12706	SLC2A1-AS1	-2.28583	-1.25126	43.8086	3.62109e-11	5.92555e-07
2204	CCDC88B	-2.2809	2.63121	109.301	1.39449e-25	2.28194e-21
10487	PLEKHH1	-2.28045	2.45201	98.9368	2.60692e-23	4.26596e-19
3445	DDX58	-2.27996	5.52001	318.708	2.76969e-71	4.53232e-67
8525	MIR27B	-2.2782	-0.869397	77.3309	1.44583e-18	2.36595e-14
367	AHR	-2.27799	6.24013	116.252	4.18556e-27	6.84925e-23
15533	WNT9A	-2.2715	1.69415	87.8288	7.13704e-21	1.16791e-16
15313	VIPR1	-2.27052	3.50758	217.071	3.93724e-49	6.4429e-45
11119	PTPN13	-2.27011	6.51322	177.265	1.91658e-40	3.1363e-36
7016	KSR1	-2.26935	3.42048	116.971	2.91313e-27	4.76705e-23
11420	RASSF9	-2.26723	1.4496	137.355	1.0086e-31	1.65047e-27
10402	PKIB	-2.26242	-1.41627	41.4564	1.2053e-10	1.97235e-06
11060	PSTPIP2	-2.26163	5.01871	361.759	1.16582e-80	1.90775e-76
14841	TSPAN33	-2.26031	0.420717	130.824	2.70499e-30	4.42645e-26
6787	KIAA1522	-2.26021	8.11942	117.586	2.13594e-27	3.49526e-23
8849	MRVI1	-2.25562	-0.232718	57.1085	4.12417e-14	6.74879e-10
1675	C1orf226	-2.2524	5.37065	357.567	9.53812e-80	1.56082e-75
5824	HEY2	-2.25183	-0.0482072	91.4912	1.1209e-21	1.83425e-17
3242	CYB5R2	-2.24957	-0.616757	43.8996	3.45655e-11	5.6563e-07
584	ANKRD2	-2.24603	0.886964	137.816	7.99387e-32	1.30812e-27
9041	MYO5B	-2.24468	4.67053	400.871	3.55886e-89	5.82372e-85
12794	SLC44A5	-2.24417	2.50721	202.5	5.94624e-46	9.73043e-42
9969	PCBD1	-2.24349	4.17924	267.526	3.92669e-60	6.42563e-56
14050	TFEB	-2.24339	4.85928	297.039	1.45472e-66	2.38051e-62
5275	GJB3	-2.23785	7.32039	324.1	1.85311e-72	3.03242e-68
14411	TMEM52	-2.23617	-0.219477	86.9316	1.12341e-20	1.83834e-16
3634	DNAAF3	-2.23329	1.9176	203.031	4.55505e-46	7.45389e-42
5815	HES7	-2.2322	2.27564	117.702	2.01501e-27	3.29737e-23
3167	CTSD	-2.23049	9.5014	190.666	2.27478e-43	3.72246e-39
13693	SULT1A1	-2.22457	3.37624	189.265	4.60074e-43	7.52865e-39
2324	CD82	-2.22093	6.77044	353.946	5.8596e-79	9.58865e-75
4292	EVA1C	-2.21772	4.06187	271.696	4.84367e-61	7.92618e-57
5433	GP1BA	-2.21406	0.647655	126.53	2.35424e-29	3.85248e-25
2001	CAPS2	-2.21121	-0.419014	79.2231	5.54767e-19	9.07821e-15
2444	CDRT1	-2.21035	0.222196	80.9878	2.27117e-19	3.71654e-15
4061	ELAVL2	-2.20503	4.13769	253.221	5.15521e-57	8.43598e-53
4300	EVPL	-2.19998	5.619	92.5826	6.45714e-22	1.05665e-17
14945	TUBBP5	-2.19956	-0.189091	74.9855	4.7418e-18	7.75949e-14
8985	MYB	-2.19847	-0.0060343	87.5382	8.26693e-21	1.3528e-16
1809	C6orf132	-2.19679	5.65608	151.592	7.78085e-35	1.27326e-30
5220	GEMIN8P4	-2.1965	1.55417	97.2058	6.24837e-23	1.02248e-18
4119	EML6	-2.19328	2.03155	177.535	1.67319e-40	2.738e-36
10877	PRKCH	-2.1908	4.55447	396.758	2.79701e-88	4.57702e-84
13422	SPTBN2	-2.18833	5.76373	137.023	1.19222e-31	1.95095e-27
14208	TM7SF3	-2.18809	5.74585	246.99	1.17666e-55	1.92548e-51
13757	SYNC	-2.18604	1.8544	198.662	4.0906e-45	6.69386e-41
13969	TCP11L2	-2.18573	2.59616	213.794	2.04201e-48	3.34154e-44
15640	ZBED3	-2.18463	1.41896	97.3843	5.70963e-23	9.34323e-19
4246	ERMP1	-2.1788	6.07763	277.756	2.3154e-62	3.78891e-58
3170	CTSH	-2.17879	3.84114	134.979	3.33617e-31	5.4593e-27
13787	SYT7	-2.17836	3.55419	137.852	7.85331e-32	1.28512e-27
4123	EMR2	-2.17762	2.35835	207.988	3.77521e-47	6.17776e-43
3009	CPT1A	-2.17688	1.9722	189.98	3.21084e-43	5.25421e-39
10279	PHLDA1	-2.17659	7.42125	275.014	9.16734e-62	1.50014e-57
7280	LINC00853	-2.17302	-0.636394	68.6788	1.1588e-16	1.89626e-12
10271	PHGDH	-2.17173	5.29077	193.751	4.82589e-44	7.89709e-40
7479	LOC100505633	-2.17063	2.35668	130.048	3.9993e-30	6.54446e-26
13427	SPTLC3	-2.16597	4.38275	324.059	1.89094e-72	3.09433e-68
10812	PPTC7	-2.16471	6.35068	226.727	3.08422e-51	5.04703e-47
10989	PSAT1	-2.16349	6.13458	203.565	3.48309e-46	5.69973e-42
4180	EPHA1-AS1	-2.15652	-1.05498	56.6818	5.12364e-14	8.38432e-10
3173	CTSL2	-2.15634	5.49867	339.956	6.52273e-76	1.06738e-71
4448	FAM162A	-2.15411	5.51673	301.038	1.95685e-67	3.20219e-63
16040	ZNF462	-2.15254	5.66159	175.269	5.22875e-40	8.55633e-36
10972	PRSS16	-2.15116	3.73059	267.847	3.34233e-60	5.46938e-56
4133	ENHO	-2.14839	0.589567	111.885	3.78566e-26	6.19486e-22
10448	PLCD4	-2.14746	4.25837	354.133	5.33379e-79	8.72822e-75
6937	KLLN	-2.14575	-0.164445	73.2138	1.16342e-17	1.90382e-13
8157	MAPK10	-2.14535	1.71331	192.213	1.04529e-43	1.71051e-39
5201	GDF15	-2.14379	0.635995	66.3868	3.70573e-16	6.06406e-12
6613	KAZN	-2.14088	2.55536	214.573	1.38102e-48	2.2599e-44
5678	H19	-2.13675	3.63998	290.674	3.54479e-65	5.80069e-61
4316	EXOC6	-2.13569	2.53429	160.322	9.62198e-37	1.57454e-32
12846	SLC7A5	-2.13455	11.2832	111.85	3.85379e-26	6.30634e-22
2231	CCNB3	-2.13427	-0.439765	84.0581	4.80438e-20	7.86189e-16
13269	SORL1	-2.13407	4.33554	235.619	3.54874e-53	5.80716e-49
14894	TTC39B	-2.12546	4.04113	297.61	1.09258e-66	1.7879e-62
8950	MTUS1	-2.12417	4.41196	343.429	1.14326e-76	1.87084e-72
4277	ETFDH	-2.1225	4.62935	308.139	5.55499e-69	9.09018e-65
12053	S100A4	-2.12141	1.10526	75.5837	3.50236e-18	5.73127e-14
1505	C12orf54	-2.12053	2.6082	208.707	2.63051e-47	4.30457e-43
8255	MCC	-2.12031	6.95474	247.624	8.55835e-56	1.40049e-51
2329	CD93	-2.11547	-1.47329	43.5052	4.22841e-11	6.91938e-07
13631	STOX2	-2.11515	-0.0308437	58.6964	1.83982e-14	3.01069e-10
6455	IQGAP2	-2.11494	2.3452	152.789	4.25941e-35	6.97009e-31
4937	FONG	-2.10895	-0.65943	54.3511	1.67687e-13	2.74403e-09
7902	LRRC1	-2.10882	4.02322	315.02	1.76084e-70	2.88144e-66
5143	GAS2L3	-2.10839	3.53896	213.712	2.12889e-48	3.48371e-44
8705	MORC4	-2.10783	4.84491	268.978	1.89533e-60	3.10151e-56
7855	LPAR6	-2.10525	4.59145	189.751	3.60311e-43	5.89613e-39
5303	GLIPR1L2	-2.10517	-0.735174	61.4223	4.60565e-15	7.53669e-11
1483	C11orf80	-2.10137	4.68502	158.126	2.90403e-36	4.75215e-32
11637	RIBC1	-2.10059	0.480677	104.794	1.35542e-24	2.21801e-20
14743	TRIM6	-2.09971	2.05828	176.296	3.11985e-40	5.10532e-36
517	AMMECR1	-2.09729	5.86543	255.232	1.87895e-57	3.07471e-53
10489	PLEKHH3	-2.09642	4.97385	111.386	4.87004e-26	7.96933e-22
953	ASNS	-2.09445	4.78522	101.846	6.00052e-24	9.81925e-20
7130	LEPREL1	-2.09149	5.48487	227.404	2.19577e-51	3.59316e-47
13694	SULT1A2	-2.08987	-0.7849	45.904	1.2419e-11	2.03225e-07
13784	SYT17	-2.08643	0.422545	91.8177	9.50392e-22	1.55522e-17
1233	BCL10	-2.0843	5.27675	194.485	3.338e-44	5.4623e-40
8109	MAOA	-2.08382	7.40634	268.044	3.02811e-60	4.9552e-56
12286	SEMA4B	-2.08168	7.91682	120.089	6.04893e-28	9.89847e-24
202	ACY1	-2.08104	0.126437	50.672	1.09166e-12	1.78639e-08
14501	TNFAIP8	-2.0786	6.26701	185.101	3.73086e-42	6.10517e-38
14484	TMSB4Y	-2.07774	-0.718586	58.0389	2.56991e-14	4.2054e-10
3735	DOK7	-2.07578	1.01515	142.506	7.53596e-33	1.23318e-28
7114	LDLRAD3	-2.07382	6.0187	323.399	2.63383e-72	4.31e-68
4208	EPS8L1	-2.07082	2.65055	127.376	1.53735e-29	2.51571e-25
3626	DMRTA1	-2.07065	0.65054	115.486	6.1578e-27	1.00766e-22
14040	TFAP2C	-2.06953	3.84623	273.394	2.06665e-61	3.38187e-57
236	ADAMTSL4	-2.06796	5.12443	73.9616	7.96523e-18	1.30343e-13
12610	SLC18B1	-2.06746	4.06158	281.923	2.86159e-63	4.6827e-59
7635	LOC284837	-2.06552	1.92462	123.613	1.02404e-28	1.67574e-24
8763	MROH6	-2.06373	3.28573	141.559	1.2142e-32	1.98691e-28
1606	C19orf21	-2.06294	5.82305	234.874	5.15842e-53	8.44124e-49
6783	KIAA1456	-2.06261	1.23393	111.25	5.21504e-26	8.53389e-22
15000	TYSND1	-2.06092	5.28133	318.712	2.76398e-71	4.52298e-67
14989	TXNIP	-2.05775	8.38092	120.859	4.10183e-28	6.71223e-24
10250	PHEX	-2.05554	0.571509	94.9922	1.91134e-22	3.12771e-18
4737	FCGBP	-2.0551	1.55374	84.9107	3.12153e-20	5.10807e-16
8003	LURAP1	-2.05366	-0.430833	55.7505	8.22754e-14	1.34635e-09
13790	SYTL1	-2.05239	5.5459	271.683	4.87655e-61	7.97999e-57
14711	TRIM16	-2.05231	6.36645	126.118	2.89688e-29	4.74046e-25
5257	GIMAP2	-2.05156	1.90714	163.728	1.73438e-37	2.83815e-33
15207	USP18	-2.05135	1.84844	110.033	9.63682e-26	1.57697e-21
5121	GALNT5	-2.0509	3.11088	243.149	8.09125e-55	1.32405e-50
14703	TRIB1	-2.04953	6.07514	193.557	5.31928e-44	8.70447e-40
10143	PDZD2	-2.04899	5.36921	110.195	8.882e-26	1.45345e-21
11430	RBBP8	-2.04737	6.76265	197.835	6.19756e-45	1.01417e-40
12184	SCNN1A	-2.04415	8.63726	169.996	7.41373e-39	1.21318e-34
11422	RAVER2	-2.04145	4.26839	235.525	3.72044e-53	6.08813e-49
10273	PHKA1	-2.03921	4.34271	318.473	3.11598e-71	5.099e-67
2439	CDON	-2.0376	3.12979	93.0817	5.01786e-22	8.21123e-18
7597	LOC201651	-2.0365	1.5269	157.456	4.06957e-36	6.65945e-32
10166	PER2	-2.03624	4.45963	136.138	1.86129e-31	3.04582e-27
3824	DUOX2	-2.0337	-0.659837	67.2211	2.42697e-16	3.97149e-12
8366	MEST	-2.03046	1.98085	174.375	8.19681e-40	1.34133e-35
13625	STOM	-2.02988	8.09194	276.082	5.36199e-62	8.77435e-58
13803	TACC2	-2.02983	7.06752	140.111	2.51744e-32	4.11955e-28
3849	DUSP6	-2.02505	8.50969	318.134	3.69261e-71	6.04259e-67
8194	MARCH9	-2.02478	3.09446	183.176	9.81529e-42	1.60617e-37
9471	NOTCH1	-2.02395	6.35083	45.512	1.51706e-11	2.48251e-07
10528	PLXNB1	-2.02265	7.84903	158.547	2.35065e-36	3.84661e-32
8681	MNS1	-2.01956	2.91412	120.936	3.94602e-28	6.45727e-24
1246	BCL3	-2.01435	6.02712	74.2923	6.73662e-18	1.10238e-13
6000	HOGA1	-2.01401	0.675556	64.0122	1.2365e-15	2.0234e-11
4583	FAM72A	-2.01354	1.93827	155.004	1.39732e-35	2.28657e-31
6377	INADL	-2.0107	5.52443	243.051	8.50203e-55	1.39127e-50
905	ARRDC3	-2.01054	6.2969	256.807	8.51971e-58	1.39416e-53
5505	GPR56	-2.0068	6.81651	86.2611	1.57678e-20	2.58025e-16
14613	TP63	-2.00626	7.81071	253.144	5.35901e-57	8.76948e-53
731	APOL1	-2.00476	3.6539	254.636	2.53409e-57	4.14679e-53
102	ACACB	-2.00451	2.93395	129.56	5.11478e-30	8.36983e-26
4376	FAM102A	-1.99432	4.65724	109.66	1.16336e-25	1.90373e-21
8256	MCCC1	-1.99415	4.39808	273.965	1.55122e-61	2.53841e-57
12366	SERTAD2	-1.99146	5.36418	97.3346	5.85491e-23	9.58098e-19
5962	HMGN5	-1.99107	2.45367	137.766	8.19981e-32	1.34182e-27
12709	SLC2A12	-1.99003	3.18167	177.283	1.89939e-40	3.10817e-36
11578	RGAG1	-1.98931	-0.631596	52.081	5.3257e-13	8.71498e-09
7386	LOC100131096	-1.98883	0.0630839	43.6321	3.96287e-11	6.48484e-07
8170	MAPK8IP2	-1.98802	2.35691	84.1271	4.63977e-20	7.59253e-16
7463	LOC100289495	-1.98784	-0.56652	60.1614	8.73887e-15	1.43003e-10
12654	SLC25A23	-1.9871	6.09659	131.475	1.94916e-30	3.1896e-26
1025	ATP1A1	-1.98556	10.1107	298.545	6.83412e-67	1.11833e-62
15894	ZNF219	-1.98245	5.5162	83.0857	7.85731e-20	1.28577e-15
5469	GPR1	-1.98229	4.71729	226.11	4.20475e-51	6.88065e-47
12590	SLC15A2	-1.98214	3.56241	169.639	8.87203e-39	1.45182e-34
4558	FAM46C	-1.98081	-0.873159	61.8508	3.7049e-15	6.06269e-11
10757	PPP1R1C	-1.97966	-0.782665	52.6344	4.01798e-13	6.57502e-09
3907	ECHDC2	-1.97877	3.60179	273.3	2.16664e-61	3.5455e-57
15715	ZCCHC2	-1.97788	4.1116	73.725	8.97956e-18	1.46942e-13
15052	UBE2L6	-1.97544	5.39329	113.668	1.54028e-26	2.52052e-22
1652	C1orf115	-1.97461	2.55091	146.077	1.24893e-33	2.04375e-29
9522	NR1D1	-1.97249	4.64498	86.9629	1.10578e-20	1.8095e-16
1124	AVPI1	-1.97123	5.89068	202.455	6.08361e-46	9.95523e-42
4488	FAM195A	-1.97081	4.03271	165.89	5.84549e-38	9.56555e-34
15846	ZNF121	-1.96911	2.46925	191.754	1.3166e-43	2.15448e-39
5519	GPRC5A	-1.96504	4.56998	308.44	4.77582e-69	7.81516e-65
1879	C9orf3	-1.96458	5.39064	174.006	9.87118e-40	1.61532e-35
14895	TTC39C	-1.96453	4.01046	266.618	6.19363e-60	1.01353e-55
5696	HADHB	-1.96384	7.41978	139.988	2.6778e-32	4.38195e-28
4089	ELOVL7	-1.96266	3.49494	108.482	2.1076e-25	3.44888e-21
4492	FAM198B	-1.96137	1.57283	128.118	1.05744e-29	1.7304e-25
9555	NRG4	-1.95415	1.15129	122.495	1.79898e-28	2.94386e-24
2029	CASP1	-1.95365	4.58949	250.524	1.99588e-56	3.26606e-52
7808	LOC729013	-1.95338	4.10302	244.157	4.87872e-55	7.98353e-51
14438	TMEM79	-1.95272	4.17699	147.464	6.21365e-34	1.0168e-29
10155	PECR	-1.95265	3.18534	158.271	2.70025e-36	4.41869e-32
1681	C1orf51	-1.94969	1.23294	154.395	1.89843e-35	3.10659e-31
9803	OTOP3	-1.94912	1.96824	171.911	2.82937e-39	4.62998e-35
13374	SPINT1	-1.94168	7.39394	120.175	5.79264e-28	9.47907e-24
6880	KLF4	-1.94117	7.68837	96.6122	8.43285e-23	1.37995e-18
1172	BAG1	-1.94039	7.21345	114.126	1.22295e-26	2.00123e-22
7146	LGALS9	-1.93818	0.364425	51.5003	7.15866e-13	1.17144e-08
12335	SERINC5	-1.93784	5.22775	193.583	5.25235e-44	8.59495e-40
239	ADAP2	-1.93708	-0.463453	65.4677	5.90751e-16	9.66706e-12
13997	TEF	-1.93037	4.23212	244.664	3.78217e-55	6.18915e-51
12628	SLC22A23	-1.92729	5.8919	106.247	6.50932e-25	1.06518e-20
12370	SESN1	-1.92608	4.5505	278.405	1.67182e-62	2.73577e-58
2405	CDK18	-1.92556	3.83041	124.3	7.24192e-29	1.18507e-24
5491	GPR160	-1.92509	-0.243611	49.2074	2.30282e-12	3.76833e-08
2919	COMTD1	-1.92483	4.52336	107.557	3.36086e-25	5.49971e-21
1917	CACNA1D	-1.92481	-0.41696	57.3437	3.65926e-14	5.98801e-10
6094	HSD17B3	-1.92383	0.511933	81.2743	1.96466e-19	3.21498e-15
5359	GNAL	-1.92214	2.98581	215.919	7.02307e-49	1.14926e-44
4592	FAM81A	-1.92207	1.4741	87.0728	1.046e-20	1.71168e-16
1424	BTN3A3	-1.92024	3.52672	179.363	6.6761e-41	1.09248e-36
14036	TEX9	-1.91967	2.30657	146.65	9.358e-34	1.53134e-29
9149	NBEAL2	-1.91915	5.60408	76.6092	2.08365e-18	3.40968e-14
6215	IFIT3	-1.91911	4.49908	152.184	5.77708e-35	9.45361e-31
9872	PAIP2B	-1.91735	2.923	198.708	3.99775e-45	6.54193e-41
12602	SLC16A6	-1.91734	-0.374133	50.507	1.18739e-12	1.94304e-08
4905	FLVCR2	-1.91617	2.60205	188.398	7.11282e-43	1.16394e-38
11689	RNASET2	-1.91398	2.42816	179.058	7.78156e-41	1.27337e-36
2030	CASP10	-1.91242	3.24228	188.842	5.68875e-43	9.30906e-39
7151	LGR4	-1.90891	5.92858	129.876	4.3618e-30	7.13765e-26
14913	TTLL12	-1.90751	7.49355	179.665	5.73497e-41	9.3847e-37
12206	SDC4	-1.90646	10.1561	251.889	1.00584e-56	1.64595e-52
6674	KCTD1	-1.90193	5.64071	303.364	6.0949e-68	9.9737e-64
8989	MYC	-1.90099	8.26089	254.23	3.1071e-57	5.08446e-53
3055	CROCC	-1.89892	5.20386	82.9454	8.4353e-20	1.38035e-15
1279	BEX2	-1.89083	0.399946	67.1084	2.5698e-16	4.20523e-12
9672	NUP62CL	-1.88992	2.00366	185.63	2.85953e-42	4.67934e-38
1524	C14orf159	-1.88429	5.78873	292.555	1.37994e-65	2.25813e-61
6864	KITLG	-1.88397	2.01982	107.914	2.8063e-25	4.59223e-21
8008	LXN	-1.88021	2.42131	196.053	1.51739e-44	2.48305e-40
7561	LOC100507564	-1.88002	-0.20352	60.7676	6.42278e-15	1.05102e-10
8283	MCTP2	-1.87963	4.30382	178.093	1.26448e-40	2.06919e-36
1082	ATP8A1	-1.87856	0.0613807	56.5563	5.46134e-14	8.93694e-10
14104	THEM6	-1.8777	4.06843	175.014	5.94558e-40	9.72935e-36
4389	FAM110A	-1.87616	5.41545	123.992	8.45914e-29	1.38425e-24
5272	GJA3	-1.87597	0.348031	76.9996	1.70993e-18	2.79813e-14
8132	MAP3K14	-1.87439	5.20745	150.106	1.64382e-34	2.68995e-30
6131	HSPB8	-1.87269	0.95944	81.3462	1.89447e-19	3.10011e-15
8138	MAP3K5	-1.87148	3.72335	169.705	8.58397e-39	1.40468e-34
362	AHCYL2	-1.87044	4.93225	293.922	6.95091e-66	1.13745e-61
3748	DPF3	-1.86945	0.0187899	82.7489	9.3167e-20	1.52459e-15
14207	TM7SF2	-1.86688	2.2996	168.682	1.43529e-38	2.34871e-34
13286	SOX7	-1.86688	5.13792	56.035	7.11938e-14	1.16502e-09
5043	FUT2	-1.86413	1.59379	95.9599	1.17235e-22	1.91843e-18
451	ALDH5A1	-1.86308	3.19114	201.833	8.31355e-46	1.36043e-41
1263	BDKRB2	-1.86292	4.16922	248.011	7.04707e-56	1.15318e-51
15275	VANGL2	-1.86004	4.2622	126.211	2.76401e-29	4.52302e-25
450	ALDH4A1	-1.85884	5.16669	241.525	1.82883e-54	2.99269e-50
4987	FRAT2	-1.85829	4.36009	186.647	1.71456e-42	2.8057e-38
12627	SLC22A20	-1.85804	0.593661	76.075	2.73097e-18	4.46895e-14
12615	SLC1A3	-1.85757	5.83501	241.095	2.26924e-54	3.71338e-50
9262	NEB	-1.85527	1.93266	80.6515	2.69254e-19	4.40607e-15
4946	FOXC1	-1.85416	4.21912	77.7999	1.14028e-18	1.86595e-14
8162	MAPK15	-1.85244	1.20434	61.2698	4.97647e-15	8.1435e-11
2317	CD7	-1.85098	-0.0502136	72.6769	1.52708e-17	2.49891e-13
2447	CDS1	-1.84913	5.44813	202.172	7.01096e-46	1.14727e-41
452	ALDH6A1	-1.84831	3.57525	139.553	3.3334e-32	5.45478e-28
862	ARL5A	-1.84789	6.04847	157.076	4.92724e-36	8.06294e-32
722	APOBEC3B	-1.84706	2.78783	152.277	5.51254e-35	9.02072e-31
6997	KRT6B	-1.84702	7.53197	209.479	1.78438e-47	2.91995e-43
417	AKR1C2	-1.84623	5.60523	112.499	2.77753e-26	4.54516e-22
6201	IFFO2	-1.84597	6.19544	118.584	1.2914e-27	2.11325e-23
3918	EDA	-1.84549	1.0732	124.04	8.25651e-29	1.3511e-24
6099	HSD17B8	-1.84519	3.19914	82.985	8.26785e-20	1.35295e-15
5336	GM2A	-1.84467	7.8073	228.202	1.47055e-51	2.40641e-47
1186	BAIAP3	-1.84453	-0.809353	46.6578	8.45319e-12	1.38328e-07
6230	IFNGR1	-1.84342	7.68402	203.877	2.97676e-46	4.87117e-42
8160	MAPK13	-1.84041	4.85786	272.398	3.40637e-61	5.57418e-57
9468	NOS1AP	-1.84002	2.99502	153.937	2.3905e-35	3.91182e-31
2061	CBR1	-1.83975	6.49849	92.1831	7.90181e-22	1.29305e-17
2811	CNFN	-1.83824	0.231332	59.5318	1.20336e-14	1.96918e-10
3597	DLG1-AS1	-1.83359	-0.395059	41.3619	1.265e-10	2.07005e-06
5464	GPM6B	-1.83163	1.2358	145.167	1.97426e-33	3.23069e-29
10411	PKP1	-1.83114	9.55714	151.047	1.02335e-34	1.67461e-30
13652	STX11	-1.8308	2.45586	80.8542	2.43006e-19	3.97655e-15
2535	CERS4	-1.8302	1.06902	111.164	5.44848e-26	8.91589e-22
8457	MGST1	-1.82728	7.27848	228.296	1.40287e-51	2.29566e-47
4207	EPS8	-1.82576	4.82015	264.85	1.50469e-59	2.46227e-55
7613	LOC283070	-1.82385	2.7407	140.04	2.60845e-32	4.26846e-28
14712	TRIM16L	-1.82385	3.3388	89.6856	2.79183e-21	4.56856e-17
2538	CES2	-1.82173	6.7044	238.106	1.01764e-53	1.66526e-49
16146	ZNF608	-1.81586	4.80876	181.845	1.91644e-41	3.13607e-37
11074	PTCHD4	-1.81367	0.0976056	60.8721	6.09056e-15	9.96659e-11
2862	COBLL1	-1.81354	4.55375	103.904	2.12385e-24	3.47547e-20
11138	PTPRH	-1.81133	-1.28401	46.995	7.11667e-12	1.16457e-07
12625	SLC22A18	-1.80991	3.61876	103.452	2.66713e-24	4.36449e-20
4606	FAM86B3P	-1.80563	-1.20064	39.8147	2.79241e-10	4.5695e-06
2008	CARD14	-1.80515	1.66785	113.043	2.11149e-26	3.45524e-22
14807	TSC22D1	-1.80187	8.68267	225.292	6.34159e-51	1.03774e-46
3652	DNAJB1	-1.80096	7.86703	95.8255	1.25469e-22	2.05317e-18
617	ANKRD65	-1.80008	0.932541	91.4538	1.14229e-21	1.86925e-17
3467	DENND2C	-1.7981	2.78946	106.778	4.98018e-25	8.14957e-21
6486	ISG15	-1.79472	5.16596	86.7255	1.24682e-20	2.04029e-16
6495	ISOC2	-1.79388	6.0179	197.843	6.17513e-45	1.0105e-40
4253	ERRFI1	-1.79262	8.15986	259.829	1.86961e-58	3.05943e-54
12075	SALL2	-1.79174	0.286341	80.7583	2.55089e-19	4.17428e-15
4173	EPB49	-1.78958	3.4624	168.645	1.46275e-38	2.39365e-34
4074	ELL3	-1.78894	3.47489	179.005	7.99157e-41	1.30774e-36
1874	C9orf169	-1.78812	1.75607	119.25	9.23337e-28	1.51095e-23
248	ADCK3	-1.78459	4.6786	262.695	4.43657e-59	7.26e-55
328	AGBL2	-1.78413	0.562273	59.8263	1.0361e-14	1.69547e-10
8608	MITF	-1.78185	2.04626	101.52	7.07564e-24	1.15786e-19
2800	CMTM4	-1.77851	6.17552	223.713	1.40091e-50	2.29244e-46
7989	LTB4R	-1.77699	5.75037	71.6022	2.63261e-17	4.30801e-13
6772	KIAA1244	-1.77642	1.02576	90.1773	2.17748e-21	3.56323e-17
15102	UBXN2B	-1.7761	4.61843	128.967	6.89389e-30	1.12812e-25
10122	PDLIM1	-1.77411	8.2432	214.262	1.61425e-48	2.64156e-44
588	ANKRD24	-1.77147	-0.548105	41.1691	1.39611e-10	2.2846e-06
11484	RBP1	-1.77123	-0.523775	48.2842	3.68716e-12	6.03368e-08
912	ARSG	-1.77104	1.06205	109.994	9.82928e-26	1.60846e-21
110	ACADSB	-1.77001	3.74931	108.909	1.69939e-25	2.78088e-21
16277	ZNF815P	-1.76885	0.111507	59.7167	1.09545e-14	1.79259e-10
5473	GPR113	-1.76205	0.149946	73.016	1.28603e-17	2.10446e-13
5168	GBP1	-1.75954	5.78062	210.688	9.72263e-48	1.59101e-43
1231	BCKDHB	-1.7594	4.03535	182.821	1.17354e-41	1.92039e-37
6588	KAL1	-1.75843	3.98378	116.753	3.25215e-27	5.32182e-23
4585	FAM72D	-1.75819	1.65591	83.589	6.09107e-20	9.96743e-16
12717	SLC2A9	-1.75807	4.22607	180.428	3.90819e-41	6.39536e-37
6830	KIF20A	-1.75765	7.5786	187.421	1.16216e-42	1.90176e-38
159	ACSL1	-1.75495	7.02933	189.509	4.06863e-43	6.65791e-39
6470	IRF2BPL	-1.75315	6.68791	69.7182	6.84126e-17	1.1195e-12
6473	IRF6	-1.75085	8.05614	139.658	3.16279e-32	5.17559e-28
8350	MEIS1	-1.7498	4.13848	217.947	2.53656e-49	4.15083e-45
9323	NFE2L2	-1.74756	8.11545	107.867	2.87444e-25	4.70373e-21
9964	PBX1	-1.74722	4.29276	215.832	7.33667e-49	1.20057e-44
13934	TC2N	-1.74704	4.3845	183.281	9.31272e-42	1.52393e-37
11643	RILP	-1.74552	2.95113	141.549	1.2202e-32	1.99674e-28
3012	CPVL	-1.74419	1.69673	94.367	2.6212e-22	4.28933e-18
9600	NTF4	-1.74285	3.75612	177.859	1.42233e-40	2.3275e-36
5405	GOLGA2P5	-1.74211	2.42829	200.244	1.84713e-45	3.02264e-41
7024	L2HGDH	-1.74096	3.44649	102.346	4.66241e-24	7.62956e-20
582	ANKRD18B	-1.74045	1.30482	118.155	1.60341e-27	2.62381e-23
13939	TCEA3	-1.73607	0.691303	94.1581	2.91298e-22	4.7668e-18
4269	ESRRA	-1.73464	6.61391	211.55	6.3054e-48	1.03182e-43
10386	PITX1	-1.73415	7.1545	92.7818	5.83894e-22	9.55484e-18
15560	XK	-1.731	0.328831	51.2173	8.26883e-13	1.35311e-08
5530	GPT	-1.7274	0.0771672	53.5965	2.462e-13	4.02882e-09
1804	C5orf56	-1.72563	1.23332	67.9467	1.67974e-16	2.74873e-12
7282	LINC00857	-1.72218	1.48707	67.4228	2.19096e-16	3.58528e-12
10167	PER3	-1.72212	3.6315	163.386	2.06062e-37	3.37199e-33
889	ARNT2	-1.72185	0.591692	96.4325	9.23412e-23	1.51107e-18
12405	SFN	-1.7214	10.2181	121.192	3.4696e-28	5.67766e-24
9806	OTUD1	-1.72089	3.19489	107.488	3.48092e-25	5.69618e-21
8397	METTL8	-1.71994	4.54562	110.874	6.30504e-26	1.03176e-21
14542	TNNI1	-1.71739	-0.463538	54.4124	1.62536e-13	2.65973e-09
6791	KIAA1551	-1.71597	4.82234	93.2198	4.67985e-22	7.65811e-18
3309	DAB2IP	-1.71489	7.64839	99.1378	2.3553e-23	3.85421e-19
4584	FAM72B	-1.71281	2.38733	116.076	4.57496e-27	7.48647e-23
2790	CMBL	-1.71212	4.33423	145.577	1.60613e-33	2.62828e-29
12671	SLC25A4	-1.71163	4.69453	213.417	2.46799e-48	4.03861e-44
8010	LY6E	-1.71121	7.02187	188.825	5.73916e-43	9.39156e-39
411	AKNAD1	-1.71097	1.28701	97.067	6.7019e-23	1.0967e-18
14502	TNFAIP8L1	-1.71064	4.67418	184.739	4.47591e-42	7.32437e-38
12192	SCPEP1	-1.71043	5.88578	200.624	1.52649e-45	2.49795e-41
1749	C2orf81	-1.70864	1.46526	88.8614	4.23471e-21	6.92968e-17
9970	PCBD2	-1.70751	3.61901	197.193	8.55703e-45	1.40027e-40
5185	GCLC	-1.70645	6.41558	190.386	2.61834e-43	4.28465e-39
5842	HIBCH	-1.70463	4.18889	145.955	1.32807e-33	2.17326e-29
2438	CDNF	-1.70311	0.544386	76.6943	1.99574e-18	3.26582e-14
9932	PARP10	-1.70307	5.54178	124.244	7.44892e-29	1.21894e-24
5431	GOT1	-1.70298	6.88479	91.2209	1.28495e-21	2.10269e-17
1959	CAMK1D	-1.70222	2.7142	157.198	4.63439e-36	7.58372e-32
12422	SFXN4	-1.69877	4.45308	86.9501	1.11295e-20	1.82123e-16
8458	MGST2	-1.69783	5.71165	69.2497	8.67537e-17	1.41964e-12
1642	C1R	-1.69632	5.63329	177.215	1.96583e-40	3.21689e-36
3529	DHRS13	-1.69613	3.82465	194.799	2.85007e-44	4.66385e-40
7905	LRRC16A	-1.69569	4.81082	226.114	4.19562e-51	6.86571e-47
5960	HMGN3	-1.69236	5.1099	187.8	9.60864e-43	1.57236e-38
4120	EMP1	-1.69181	5.99661	145.258	1.88594e-33	3.08615e-29
1923	CACNA2D3	-1.6918	-0.538917	43.0378	5.36932e-11	8.78636e-07
4597	FAM83D	-1.69148	6.57981	194.034	4.18748e-44	6.85239e-40
14902	TTC9	-1.68993	1.05069	87.0563	1.05477e-20	1.72602e-16
10723	PPIP5K1	-1.6884	4.82367	202.34	6.44572e-46	1.05478e-41
3376	DCST2	-1.68813	-0.0815288	54.7876	1.34287e-13	2.19748e-09
376	AIFM2	-1.68732	4.09715	251.097	1.49688e-56	2.4495e-52
15377	VWA2	-1.68699	-0.164279	49.59	1.89479e-12	3.10063e-08
162	ACSL5	-1.68637	3.75668	150.909	1.09723e-34	1.79551e-30
13024	SNN	-1.68584	5.78455	248.417	5.74863e-56	9.40705e-52
10446	PLCD1	-1.68371	4.41729	210.158	1.26889e-47	2.07641e-43
14610	TP53TG1	-1.68332	3.98593	64.5958	9.19493e-16	1.50466e-11
4338	EYA2	-1.68131	5.9073	223.127	1.88098e-50	3.07804e-46
15117	UCP2	-1.68048	1.10015	78.1146	9.72339e-19	1.59114e-14
2454	CEACAM1	-1.6799	0.942938	68.2521	1.43871e-16	2.3543e-12
3232	CXorf57	-1.67755	2.75477	120.262	5.5439e-28	9.07203e-24
14280	TMEM144	-1.67741	1.66941	118.514	1.33828e-27	2.18996e-23
3967	EFNA3	-1.67394	3.37215	179.941	4.9926e-41	8.1699e-37
3277	CYP2J2	-1.67201	0.433213	52.1755	5.07565e-13	8.30579e-09
12162	SCD5	-1.66693	5.48183	187.21	1.29213e-42	2.11444e-38
14690	TRAPPC6A	-1.66562	3.3656	53.3567	2.78159e-13	4.55179e-09
3144	CTDSPL	-1.66304	6.93403	206.853	6.67643e-47	1.09253e-42
734	APOL6	-1.66268	5.07159	183.476	8.4447e-42	1.38189e-37
9968	PC	-1.66251	5.62078	172.711	1.89302e-39	3.09774e-35
7315	LMO7	-1.66174	5.22155	125.562	3.83449e-29	6.27476e-25
2724	CLDN23	-1.66106	1.317	71.3363	3.01242e-17	4.92953e-13
14663	TRAF3IP2	-1.66065	6.57344	195.627	1.87958e-44	3.07575e-40
11609	RHBDL1	-1.66058	1.00025	56.7837	4.86489e-14	7.96091e-10
5059	FYCO1	-1.65931	5.17989	133.046	8.83542e-31	1.44583e-26
13855	TAPBPL	-1.65093	5.53791	210.258	1.20661e-47	1.9745e-43
5271	GJA1	-1.6508	5.35025	154.259	2.03324e-35	3.32719e-31
10519	PLSCR4	-1.64957	2.17598	97.251	6.10731e-23	9.99401e-19
9935	PARP14	-1.64779	5.95122	124.326	7.14842e-29	1.16977e-24
11041	PSME1	-1.64715	7.38055	144.686	2.51479e-33	4.1152e-29
14395	TMEM40	-1.64579	4.34975	63.9483	1.27726e-15	2.09011e-11
10520	PLTP	-1.6455	5.49124	149.241	2.53966e-34	4.1559e-30
14064	TGFB3	-1.64541	1.23458	117.596	2.12545e-27	3.47809e-23
12051	S100A2	-1.64475	10.8895	45.8406	1.2828e-11	2.09918e-07
13597	STIM2	-1.64472	5.5219	179.651	5.77598e-41	9.45182e-37
12891	SLITRK6	-1.64449	4.55163	176.491	2.82914e-40	4.6296e-36
127	ACER2	-1.64417	1.11915	93.6783	3.71215e-22	6.07456e-18
12361	SERPINF1	-1.64329	2.52895	125.631	3.70247e-29	6.05871e-25
6202	IFI16	-1.64305	7.48833	147.905	4.97647e-34	8.1435e-30
8517	MIR221	-1.64031	1.76293	69.6754	6.99117e-17	1.14403e-12
12824	SLC5A3	-1.64018	4.9157	113.15	2.00035e-26	3.27337e-22
13410	SPRY2	-1.63802	4.7713	251.687	1.11321e-56	1.82166e-52
9028	MYO18A	-1.63673	6.35653	85.7559	2.03579e-20	3.33136e-16
4118	EML5	-1.63538	0.990631	76.887	1.81021e-18	2.96223e-14
7490	LOC100505783	-1.63314	2.22545	58.453	2.08205e-14	3.40707e-10
6770	KIAA1211L	-1.62925	2.45767	51.8487	5.99474e-13	9.80979e-09
15046	UBE2H	-1.62903	8.0549	207.969	3.80966e-47	6.23413e-43
3472	DENND4C	-1.62814	5.94977	104.923	1.27001e-24	2.07824e-20
4478	FAM185A	-1.62612	2.27099	143.964	3.61787e-33	5.92029e-29
12408	SFRP1	-1.6254	8.7847	154.304	1.98755e-35	3.25243e-31
1786	C5	-1.62347	1.73587	73.9424	8.04301e-18	1.31616e-13
10280	PHLDA2	-1.62078	5.84062	94.4493	2.51456e-22	4.11483e-18
7558	LOC100507501	-1.62047	-0.136007	47.231	6.30944e-12	1.03248e-07
7754	LOC644649	-1.6197	0.243749	60.1887	8.61874e-15	1.41037e-10
12926	SMARCD2	-1.61827	7.42851	181.316	2.50024e-41	4.09139e-37
5861	HIPK3	-1.61822	5.78237	110.117	9.23886e-26	1.51185e-21
3741	DOPEY2	-1.61707	2.8548	140.72	1.85286e-32	3.03203e-28
4731	FBXW7	-1.61685	4.98841	95.6016	1.4049e-22	2.29897e-18
14863	TSTD1	-1.61585	4.18801	64.0634	1.20479e-15	1.97152e-11
4631	FANCE	-1.61574	4.74144	236.749	2.0118e-53	3.29211e-49
4699	FBXO25	-1.61573	4.38849	114.678	9.25745e-27	1.51489e-22
8037	LYSMD2	-1.61389	2.1385	124.786	5.66828e-29	9.27557e-25
5906	HIST3H2A	-1.61364	3.25537	42.148	8.46212e-11	1.38474e-06
4700	FBXO27	-1.61227	0.293565	70.4883	4.62996e-17	7.57646e-13
4080	ELMSAN1	-1.61184	6.5631	75.5137	3.62879e-18	5.93816e-14
8347	MEGF9	-1.61046	5.62028	71.5945	2.64297e-17	4.32496e-13
2042	CAST	-1.6085	8.70531	184.626	4.73677e-42	7.75126e-38
5379	GNG2	-1.60824	3.64853	165.67	6.53093e-38	1.06872e-33
15681	ZBTB7B	-1.60673	6.22047	146.04	1.27219e-33	2.08181e-29
8091	MAML3	-1.60623	3.82114	144.779	2.40012e-33	3.92755e-29
10136	PDSS1	-1.60623	4.04346	176.899	2.30414e-40	3.7705e-36
4939	FOS	-1.60474	5.74028	163.211	2.24942e-37	3.68094e-33
8034	LYRM7	-1.60438	5.14739	78.0865	9.86252e-19	1.6139e-14
14293	TMEM159	-1.60317	3.96377	132.003	1.49403e-30	2.44483e-26
10356	PIM3	-1.601	6.54869	123.123	1.31092e-28	2.14519e-24
861	ARL4D	-1.59697	5.64711	83.5489	6.21597e-20	1.01718e-15
7935	LRRC56	-1.59549	1.29343	54.9923	1.21006e-13	1.98014e-09
3908	ECHDC3	-1.59528	3.14401	167.443	2.67708e-38	4.38078e-34
5212	GDPGP1	-1.595	0.393365	65.4929	5.83238e-16	9.54411e-12
11705	RNF125	-1.59489	1.40642	92.7597	5.90465e-22	9.66237e-18
9796	OSR2	-1.59409	1.7605	102.849	3.61739e-24	5.9195e-20
3910	ECI1	-1.59308	5.53145	122.142	2.1493e-28	3.51712e-24
3985	EGLN3	-1.59147	3.17837	104.957	1.24811e-24	2.04241e-20
2820	CNKSR3	-1.59123	2.96863	83.8654	5.29622e-20	8.66673e-16
9520	NQO1	-1.59059	7.70614	63.714	1.43861e-15	2.35414e-11
11114	PTPLB	-1.5904	4.77511	149.58	2.14128e-34	3.50399e-30
16099	ZNF556	-1.58833	1.02192	67.806	1.80396e-16	2.95199e-12
15383	VWA8	-1.58765	5.06565	112.224	3.19124e-26	5.22214e-22
9942	PARP9	-1.58761	5.13195	165.2	8.27222e-38	1.35367e-33
12537	SIPA1L2	-1.58692	4.44032	161.841	4.48188e-37	7.33414e-33
16298	ZNF860	-1.58608	2.38905	88.8604	4.23672e-21	6.93297e-17
14561	TOB1	-1.58599	4.91411	113.592	1.60114e-26	2.6201e-22
511	AMER1	-1.58474	3.2886	190.472	2.50849e-43	4.1049e-39
3011	CPT2	-1.58102	5.35124	206.175	9.38346e-47	1.53551e-42
2520	CEP70	-1.58085	3.94865	107.64	3.22308e-25	5.27425e-21
389	AK3	-1.57765	6.96202	154.758	1.58126e-35	2.58757e-31
390	AK4	-1.56791	4.86561	139.713	3.07636e-32	5.03415e-28
11553	REV3L	-1.56733	5.45744	64.0697	1.20093e-15	1.9652e-11
3942	EEPD1	-1.56697	0.687409	62.0808	3.29657e-15	5.3945e-11
12266	SECTM1	-1.56507	5.75396	135.757	2.2551e-31	3.69024e-27
13444	SRD5A3	-1.56236	4.47028	160.866	7.31944e-37	1.19775e-32
6333	IL22RA1	-1.56067	4.2656	147.484	6.15213e-34	1.00673e-29
3629	DMXL1	-1.55821	6.1901	95.2886	1.64562e-22	2.69289e-18
410	AKNA	-1.55765	3.09456	63.2298	1.83949e-15	3.01014e-11
13317	SPATA18	-1.55438	1.3539	94.0538	3.07064e-22	5.02479e-18
13736	SVIP	-1.55391	1.72673	103.757	2.28769e-24	3.74357e-20
8248	MBP	-1.55368	5.07929	168.217	1.81357e-38	2.96772e-34
11107	PTP4A1	-1.553	8.53024	120.693	4.46174e-28	7.3012e-24
8617	MKNK2	-1.55231	7.68565	86.7106	1.25622e-20	2.05568e-16
2344	CDC25B	-1.55139	8.78037	84.7894	3.31904e-20	5.43128e-16
11017	PSMB8	-1.55133	5.99017	56.4112	5.87936e-14	9.62098e-10
10533	PM20D2	-1.54896	3.8155	82.2068	1.22566e-19	2.00566e-15
7001	KRT75	-1.54852	0.172624	50.8344	1.00499e-12	1.64457e-08
2362	CDC42SE2	-1.54845	6.15956	142.718	6.77335e-33	1.10839e-28
12570	SLAMF7	-1.54723	0.444173	48.0811	4.08944e-12	6.69195e-08
13955	TCF4	-1.54606	5.55064	111.095	5.6393e-26	9.22815e-22
12203	SDC1	-1.5445	8.74276	184.18	5.92683e-42	9.69866e-38
9271	NEDD4L	-1.54377	6.79478	200.608	1.53865e-45	2.51785e-41
13723	SUSD2	-1.54363	1.01472	45.0832	1.88835e-11	3.09009e-07
3709	DNM3	-1.54105	2.39877	122.086	2.21069e-28	3.61758e-24
9860	PADI3	-1.54068	0.329529	69.3365	8.30197e-17	1.35853e-12
1927	CACNB4	-1.5406	0.668318	76.2719	2.4718e-18	4.04486e-14
8416	MFNG	-1.5405	0.194217	78.0673	9.9589e-19	1.62967e-14
453	ALDH7A1	-1.53921	7.22063	117.883	1.83911e-27	3.00952e-23
3728	DOCK8	-1.5375	2.02416	89.2568	3.4675e-21	5.67421e-17
6980	KRT18	-1.53745	6.63853	137.728	8.35641e-32	1.36744e-27
9348	NGEF	-1.53662	0.807327	78.7218	7.15017e-19	1.17005e-14
4345	F11R	-1.53605	7.78621	207.554	4.69284e-47	7.67936e-43
12089	SAMD9L	-1.53563	3.83759	72.6814	1.52364e-17	2.49329e-13
9048	MYOF	-1.5356	8.18182	154.026	2.28604e-35	3.74088e-31
10236	PGPEP1	-1.53457	3.42933	155.316	1.19417e-35	1.95414e-31
10504	PLK1	-1.53372	7.37808	118.276	1.50898e-27	2.46929e-23
9411	NLRP2	-1.53318	4.56029	207.212	5.57252e-47	9.11887e-43
11636	RHPN2	-1.52976	3.15466	144.205	3.20437e-33	5.24364e-29
2057	CBLB	-1.52806	4.59045	122.812	1.53315e-28	2.50884e-24
9742	OMA1	-1.52713	3.97307	120.361	5.27485e-28	8.63177e-24
6823	KIF16B	-1.52708	5.41323	117.228	2.55843e-27	4.18661e-23
11347	RALGDS	-1.52673	5.95404	115.235	6.98986e-27	1.14382e-22
2945	COQ9	-1.52397	6.64843	75.5358	3.58842e-18	5.8721e-14
5548	GRB14	-1.52345	2.22285	103.165	3.08356e-24	5.04594e-20
262	ADD3	-1.52338	5.5592	144.185	3.23685e-33	5.29678e-29
1068	ATP6V1A	-1.52163	6.24641	135.301	2.83676e-31	4.64208e-27
5170	GBP2	-1.521	4.54924	117.043	2.80871e-27	4.59617e-23
10875	PRKCE	-1.51951	3.36342	170.731	5.12324e-39	8.38366e-35
631	ANO9	-1.51913	4.09892	54.1812	1.82823e-13	2.99172e-09
3241	CYB5R1	-1.51712	5.79903	99.5063	1.95543e-23	3.19987e-19
10486	PLEKHG6	-1.51528	0.418803	49.3408	2.15142e-12	3.52058e-08
1974	CAMSAP3	-1.51523	4.26842	44.6216	2.39034e-11	3.91155e-07
16305	ZNF883	-1.51449	2.80354	131.637	1.79664e-30	2.94003e-26
5299	GLI3	-1.51281	5.35325	40.729	1.7487e-10	2.86157e-06
4121	EMP2	-1.5125	5.53406	99.9129	1.59246e-23	2.60591e-19
1029	ATP1B3	-1.51175	7.74697	195.141	2.40015e-44	3.92761e-40
2853	CNTRL	-1.51091	5.58335	69.9593	6.0542e-17	9.9071e-13
5488	GPR155	-1.50967	2.97887	69.7165	6.84719e-17	1.12047e-12
8980	MXI1	-1.50953	4.62411	189.947	3.26545e-43	5.34358e-39
8880	MST4	-1.50922	4.51716	139.52	3.38919e-32	5.54608e-28
134	ACO2	-1.50776	7.00226	148.269	4.144e-34	6.78125e-30
5731	HCFC1R1	-1.50739	4.70336	167.645	2.41846e-38	3.95757e-34
3468	DENND2D	-1.50601	4.34657	98.1156	3.94651e-23	6.45807e-19
13441	SRD5A1	-1.50601	5.63585	177.168	2.01303e-40	3.29412e-36
7823	LOC730102	-1.50279	2.01557	123.07	1.34583e-28	2.20232e-24
14750	TRIM7	-1.50269	5.17238	167.499	2.60215e-38	4.25816e-34
687	AP5B1	-1.49772	6.04694	84.6983	3.47557e-20	5.68743e-16
393	AKAP1	-1.49729	6.22241	206.094	9.7751e-47	1.5996e-42
3240	CYB5D2	-1.49666	3.8547	175.444	4.78939e-40	7.83736e-36
378	AIG1	-1.49516	5.37008	98.1315	3.91503e-23	6.40656e-19
1883	C9orf43	-1.49181	0.683944	52.4885	4.32774e-13	7.08192e-09
1962	CAMK2D	-1.49003	4.34443	98.4201	3.38406e-23	5.53768e-19
2437	CDKN3	-1.49002	5.08845	150.101	1.64761e-34	2.69616e-30
10281	PHLDA3	-1.48748	5.58453	152.121	5.96203e-35	9.75627e-31
2880	COL18A1	-1.48698	3.55515	49.3726	2.11679e-12	3.46392e-08
7871	LRBA	-1.48653	6.75465	108.837	1.76223e-25	2.88371e-21
2480	CENPA	-1.48594	4.78047	130.949	2.54065e-30	4.15753e-26
14283	TMEM14A	-1.48531	4.81396	150.238	1.53775e-34	2.51638e-30
5966	HMMR	-1.47891	7.35111	110.613	7.19327e-26	1.17711e-21
4340	EYA4	-1.47888	4.74761	120.798	4.23097e-28	6.92356e-24
14905	TTF2	-1.47805	5.45642	172.552	2.05057e-39	3.35555e-35
4565	FAM53B	-1.47706	5.69535	128.007	1.1187e-29	1.83065e-25
8084	MALL	-1.47637	1.27987	62.3985	2.80532e-15	4.59063e-11
15382	VWA7	-1.47487	1.52078	71.0584	3.46807e-17	5.67516e-13
6207	IFI35	-1.47408	4.22786	68.3745	1.35213e-16	2.21262e-12
8033	LYRM5	-1.47323	3.41546	119.377	8.66126e-28	1.41733e-23
13433	SQRDL	-1.47231	7.20756	85.4433	2.38436e-20	3.90177e-16
10032	PCGF5	-1.47206	5.17881	79.0266	6.12804e-19	1.00279e-14
15488	WDSUB1	-1.47191	2.07797	106.328	6.24998e-25	1.02275e-20
12505	SHMT1	-1.47068	5.0427	88.2661	5.72153e-21	9.36271e-17
1313	BLVRB	-1.4705	5.84939	57.8213	2.87042e-14	4.69716e-10
7987	LTA4H	-1.47018	6.94768	177.597	1.62227e-40	2.65468e-36
3986	EGR1	-1.46859	8.221	55.1737	1.10333e-13	1.80548e-09
16318	ZNRF2	-1.46819	4.42543	95.7828	1.28204e-22	2.09793e-18
5572	GRINA	-1.468	8.49453	49.837	1.67063e-12	2.73381e-08
6913	KLHL31	-1.46657	0.970139	73.1369	1.20959e-17	1.97937e-13
12138	SCAMP5	-1.46636	3.67315	126.933	1.92132e-29	3.14405e-25
1226	BCAT2	-1.46359	5.7161	143.314	5.01879e-33	8.21275e-29
5914	HK2	-1.46355	5.66796	85.9689	1.8279e-20	2.99117e-16
6210	IFI6	-1.46339	4.98905	94.4258	2.54453e-22	4.16388e-18
5040	FUT1	-1.46326	2.48254	145.313	1.83481e-33	3.00249e-29
2983	CPE	-1.46304	4.84018	140.66	1.90959e-32	3.12485e-28
108	ACADM	-1.46084	5.42179	104.631	1.47128e-24	2.4076e-20
3553	DHX58	-1.45991	3.79296	134.556	4.12855e-31	6.75596e-27
3224	CXXC5	-1.45916	3.36665	85.6255	2.17458e-20	3.55848e-16
15866	ZNF165	-1.45812	2.01036	64.4454	9.92432e-16	1.62402e-11
122	ACBD7	-1.45668	0.417905	51.6562	6.61226e-13	1.08203e-08
11661	RIPK3	-1.45565	1.56772	45.8381	1.2844e-11	2.10179e-07
5463	GPLD1	-1.45421	0.0226756	42.6853	6.42924e-11	1.05208e-06
6466	IRF1	-1.45414	7.70185	155.975	8.57241e-36	1.40279e-31
492	ALPK1	-1.45324	4.2595	132.467	1.18283e-30	1.93558e-26
4830	FKBP5	-1.45202	9.97974	129.311	5.79695e-30	9.48613e-26
9553	NRG1	-1.45121	1.89584	124.843	5.50986e-29	9.01634e-25
859	ARL4A	-1.44856	4.05001	126.697	2.16394e-29	3.54108e-25
6103	HSDL2	-1.44846	5.79493	144.52	2.73409e-33	4.47406e-29
11675	RMND5A	-1.44746	5.04217	93.6686	3.73026e-22	6.1042e-18
8212	MAST4	-1.44683	7.3627	44.1683	3.01324e-11	4.93087e-07
12293	SEMA6A	-1.44396	1.4194	69.1439	9.15335e-17	1.49785e-12
3234	CYB561	-1.44217	5.30041	152.946	3.93716e-35	6.44277e-31
13194	SNRK	-1.44151	4.46584	132.753	1.02411e-30	1.67586e-26
14584	TOP2A	-1.44112	9.00188	118.099	1.64984e-27	2.6998e-23
2485	CENPF	-1.4406	8.08752	69.6564	7.05897e-17	1.15513e-12
1511	C12orf66	-1.44029	2.72996	113.381	1.78073e-26	2.91399e-22
9090	NAB2	-1.43977	5.66324	120.786	4.25588e-28	6.96432e-24
7900	LRPPRC	-1.43945	7.49718	79.6022	4.57915e-19	7.49331e-15
644	ANXA11	-1.4371	7.47234	164.817	1.00307e-37	1.64142e-33
10257	PHF15	-1.43289	7.64383	151.829	6.9051e-35	1.12995e-30
3343	DBT	-1.43146	4.82689	60.9562	5.83583e-15	9.54975e-11
287	ADPRHL1	-1.43053	0.769069	50.4842	1.20129e-12	1.9658e-08
6374	IMPDH2	-1.429	8.77402	57.5207	3.34437e-14	5.47272e-10
6831	KIF20B	-1.42636	6.23365	64.6134	9.11324e-16	1.49129e-11
10037	PCLO	-1.42451	4.6346	41.5134	1.17064e-10	1.91563e-06
14555	TNRC6B	-1.42433	5.89106	133.403	7.37872e-31	1.20745e-26
14222	TMC7	-1.42314	3.20489	148.65	3.42038e-34	5.59711e-30
13563	STAP2	-1.42151	5.73319	76.6846	2.00558e-18	3.28194e-14
12088	SAMD9	-1.41917	6.38126	84.0651	4.78739e-20	7.83408e-16
2687	CKAP2	-1.41854	7.39672	123.876	8.96681e-29	1.46733e-24
8108	MANSC1	-1.41787	4.06968	96.5697	8.61553e-23	1.40985e-18
336	AGL	-1.41605	5.20562	76.3749	2.34615e-18	3.83924e-14
5176	GCA	-1.4148	2.43468	103.244	2.96327e-24	4.84909e-20
7495	LOC100505865	-1.41463	1.00841	73.9243	8.11704e-18	1.32827e-13
15180	UQCRC2	-1.41383	7.97134	126.804	2.05024e-29	3.35501e-25
4356	FAAH	-1.41337	3.16483	130.561	3.08936e-30	5.05543e-26
4810	FIG4	-1.41285	3.54353	152.154	5.86319e-35	9.59452e-31
10213	PGAP1	-1.41254	4.40549	79.9014	3.93573e-19	6.44043e-15
5250	GHR	-1.41245	0.755837	42.8257	5.98423e-11	9.7926e-07
5695	HADHA	-1.41105	8.52181	71.67	2.54375e-17	4.16259e-13
8717	MOV10	-1.41024	6.33498	158.289	2.67598e-36	4.37897e-32
14182	TLE2	-1.41003	2.45599	40.2608	2.22219e-10	3.63639e-06
5478	GPR126	-1.40643	6.19311	85.5507	2.25835e-20	3.69556e-16
351	AGPHD1	-1.40345	0.572898	61.1516	5.28452e-15	8.64759e-11
7895	LRP5	-1.40318	6.13558	40.5291	1.93713e-10	3.16992e-06
2803	CMTM8	-1.40244	0.718106	47.7857	4.75437e-12	7.78006e-08
2494	CENPP	-1.39774	3.29046	127.242	1.64477e-29	2.6915e-25
15018	UBA7	-1.39747	4.20687	168.631	1.47298e-38	2.41038e-34
4692	FBXO16	-1.39731	1.96856	75.9971	2.84089e-18	4.64883e-14
7319	LMTK3	-1.39674	2.37992	45.8656	1.26648e-11	2.07246e-07
3391	DCXR	-1.39606	6.10722	72.0259	2.12396e-17	3.47565e-13
4368	FAH	-1.39582	4.23084	104.168	1.85843e-24	3.04114e-20
12343	SERPINB1	-1.39347	5.84328	120.462	5.01278e-28	8.20292e-24
1009	ATL2	-1.39124	5.88506	111.481	4.6421e-26	7.59633e-22
14058	TG	-1.39118	0.953678	71.6456	2.57534e-17	4.21429e-13
5611	GSTM4	-1.39063	3.7745	118.77	1.17626e-27	1.92483e-23
14876	TTC22	-1.38943	2.5097	48.3062	3.64602e-12	5.96635e-08
3820	DTX3L	-1.38858	5.70545	73.5588	9.76816e-18	1.59846e-13
11532	REL	-1.38777	3.16049	60.1987	8.57491e-15	1.4032e-10
2975	COX7B	-1.38754	7.47505	89.2351	3.50568e-21	5.73669e-17
8584	MIR600HG	-1.38611	2.17768	61.6374	4.12909e-15	6.75684e-11
1299	BIRC3	-1.38557	8.14833	72.0345	2.11471e-17	3.46051e-13
5103	GAL3ST4	-1.38253	1.26076	49.8239	1.68181e-12	2.75211e-08
2879	COL17A1	-1.38235	10.2619	68.9579	1.00589e-16	1.64605e-12
816	ARHGEF19	-1.38202	3.65836	151.42	8.48281e-35	1.38813e-30
11624	RHOD	-1.38162	6.27376	69.4285	7.92358e-17	1.29662e-12
16024	ZNF436	-1.38073	4.77754	168.195	1.83391e-38	3.00101e-34
267	ADHFE1	-1.37956	1.11163	45.3402	1.65618e-11	2.71017e-07
12546	SIRT5	-1.3794	4.36901	91.9383	8.94221e-22	1.4633e-17
2228	CCNB1	-1.37884	8.35437	65.4658	5.91312e-16	9.67624e-12
2484	CENPE	-1.37881	6.30404	55.6225	8.7811e-14	1.43694e-09
12468	SH3D21	-1.37753	3.82451	95.385	1.5674e-22	2.5649e-18
14455	TMEM99	-1.37717	3.75471	58.9995	1.57711e-14	2.58078e-10
3642	DNAH3	-1.37692	0.713616	58.1869	2.38359e-14	3.9005e-10
11042	PSME2	-1.37656	6.32273	66.0151	4.47477e-16	7.32251e-12
13899	TBC1D4	-1.37486	4.22806	69.052	9.59034e-17	1.56936e-12
13265	SORBS2	-1.37416	4.1898	92.0386	8.50023e-22	1.39098e-17
12763	SLC38A2	-1.37354	9.40854	77.3807	1.40989e-18	2.30714e-14
10634	POLR3B	-1.37213	4.23276	158.747	2.12517e-36	3.47764e-32
2429	CDKN1C	-1.37198	4.51323	100.564	1.14661e-23	1.87632e-19
3304	D2HGDH	-1.36949	3.89681	52.9668	3.39226e-13	5.55109e-09
406	AKD1	-1.36897	2.47555	65.3642	6.22584e-16	1.0188e-11
1423	BTN3A2	-1.36793	4.9344	71.724	2.47498e-17	4.05006e-13
1796	C5orf38	-1.36673	4.28551	78.1125	9.73372e-19	1.59283e-14
12695	SLC27A3	-1.36611	4.23859	119.492	8.17079e-28	1.33707e-23
157	ACSF2	-1.36567	5.18495	71.7988	2.38295e-17	3.89945e-13
6821	KIF14	-1.36451	5.40426	50.6935	1.07979e-12	1.76697e-08
8653	MMAA	-1.36326	2.87997	96.9681	7.04549e-23	1.15292e-18
8295	MDM2	-1.36214	5.21638	63.5944	1.52865e-15	2.50149e-11
6095	HSD17B4	-1.36167	7.35998	141.009	1.60174e-32	2.6211e-28
14107	THNSL1	-1.3602	3.30813	115.543	5.98356e-27	9.7915e-23
3969	EFNA5	-1.35947	5.06989	77.3871	1.40529e-18	2.29961e-14
5510	GPR75	-1.35755	1.42786	57.1114	4.11807e-14	6.7388e-10
10413	PKP3	-1.35439	7.41457	101.98	5.608e-24	9.17693e-20
2760	CLN3	-1.35366	5.27313	131.592	1.83804e-30	3.00776e-26
988	ATF7IP2	-1.35328	0.660761	51.9815	5.60258e-13	9.16805e-09
6879	KLF3	-1.35287	6.67431	56.0026	7.23759e-14	1.18436e-09
13852	TAP1	-1.35281	6.2565	137.517	9.2921e-32	1.52056e-27
5513	GPR87	-1.35224	6.17019	60.2197	8.48399e-15	1.38832e-10
6478	IRS1	-1.35151	4.9698	42.77	6.15697e-11	1.00753e-06
13770	SYNJ2BP	-1.3511	5.05966	98.4512	3.33135e-23	5.45143e-19
3592	DLEU1	-1.35053	2.94669	88.126	6.14136e-21	1.00497e-16
1714	C21orf91	-1.35004	3.82607	58.665	1.86934e-14	3.05899e-10
4518	FAM214A	-1.34974	5.07807	65.9281	4.67684e-16	7.65318e-12
6572	JMJD7	-1.34948	2.3912	58.0716	2.52746e-14	4.13594e-10
16104	ZNF562	-1.34919	4.92603	110.499	7.62006e-26	1.24695e-21
6893	KLHDC8B	-1.34838	4.69961	158.088	2.96112e-36	4.84558e-32
14997	TYMP	-1.34789	5.20531	77.3144	1.45798e-18	2.38583e-14
9919	PARD3	-1.34764	6.51426	151.899	6.6654e-35	1.09073e-30
11574	RFX5	-1.34749	7.10862	94.4731	2.4845e-22	4.06564e-18
5332	GLUD2	-1.34731	5.49632	106.665	5.27195e-25	8.62701e-21
4941	FOSL1	-1.34722	7.55518	51.1539	8.53989e-13	1.39747e-08
16116	ZNF573	-1.34509	-0.108896	42.4461	7.26573e-11	1.18896e-06
9792	OSGIN1	-1.34466	1.92656	56.5275	5.54171e-14	9.06845e-10
6313	IL17RD	-1.34285	1.52843	69.7192	6.83761e-17	1.11891e-12
13328	SPATA6L	-1.34212	1.3357	60.5286	7.25168e-15	1.18667e-10
10314	PIF1	-1.3405	4.2099	131.985	1.50773e-30	2.46726e-26
15884	ZNF204P	-1.33982	3.11307	54.174	1.83498e-13	3.00276e-09
1089	ATP9A	-1.33943	4.44959	141.516	1.24083e-32	2.03049e-28
13709	SUOX	-1.33905	4.57038	140.871	1.7172e-32	2.81002e-28
14377	TMEM253	-1.33643	1.10426	84.0419	4.84397e-20	7.92667e-16
4360	FABP5	-1.33611	1.65044	57.2295	3.8782e-14	6.34628e-10
9975	PCCA	-1.33526	4.40602	142.881	6.24025e-33	1.02115e-28
3863	DYNC2H1	-1.33519	4.51709	67.6256	1.9768e-16	3.23484e-12
11351	RAMP1	-1.33406	4.03693	101.641	6.65637e-24	1.08925e-19
10574	PNPO	-1.3333	5.67507	158.08	2.97317e-36	4.8653e-32
4913	FMO4	-1.33207	1.62506	83.1412	7.63972e-20	1.25016e-15
8199	MARK2	-1.33024	6.01297	64.3022	1.06728e-15	1.74651e-11
826	ARHGEF39	-1.32897	3.75066	105.061	1.18457e-24	1.93843e-20
7141	LGALS3	-1.32871	7.66945	136.584	1.48689e-31	2.43314e-27
4572	FAM63B	-1.32637	3.27703	55.6118	8.82908e-14	1.44479e-09
8861	MSI2	-1.32518	4.38368	144.008	3.53913e-33	5.79143e-29
401	AKAP6	-1.32512	1.61067	82.3839	1.12063e-19	1.8338e-15
6825	KIF18A	-1.32505	4.98058	62.1279	3.21856e-15	5.26685e-11
16112	ZNF57	-1.32396	2.68724	92.3007	7.44561e-22	1.2184e-17
6899	KLHL15	-1.3232	3.65331	76.2725	2.47107e-18	4.04366e-14
11592	RGS14	-1.32206	4.01288	84.4509	3.93879e-20	6.44544e-16
2230	CCNB2	-1.32024	6.7349	81.3577	1.88344e-19	3.08207e-15
9325	NFIA	-1.31794	5.44579	101.633	6.68161e-24	1.09338e-19
2540	CES4A	-1.31655	2.59661	82.6285	9.90169e-20	1.62031e-15
8239	MBLAC2	-1.31449	3.93784	123.407	1.13581e-28	1.85863e-24
333	AGFG2	-1.31284	3.82782	113.464	1.7077e-26	2.79449e-22
902	ARRB2	-1.31214	4.44631	97.6505	4.99135e-23	8.16784e-19
10787	PPP2R5A	-1.31213	4.81622	80.8307	2.45912e-19	4.02411e-15
12782	SLC3A2	-1.31088	9.4785	132.931	9.36192e-31	1.53198e-26
13577	STAT1	-1.31067	7.02731	138.687	5.15538e-32	8.43627e-28
3155	CTNNBIP1	-1.31	6.10201	122.044	2.25792e-28	3.69486e-24
2234	CCND2	-1.30798	5.81728	106.751	5.0485e-25	8.26137e-21
14832	TSPAN13	-1.30764	5.03778	107.695	3.13503e-25	5.13016e-21
11662	RIPK4	-1.3075	5.96473	67.6297	1.9727e-16	3.22812e-12
7949	LRRC8D	-1.30648	6.35234	103.315	2.85909e-24	4.67861e-20
3817	DTX2	-1.30424	5.31365	52.4454	4.42385e-13	7.23918e-09
7489	LOC100505761	-1.30383	2.27898	74.1326	7.3041e-18	1.19524e-13
9533	NR2F2	-1.30378	4.48897	53.049	3.25331e-13	5.32372e-09
4127	ENDOD1	-1.3037	5.51577	150.469	1.36921e-34	2.24058e-30
12742	SLC35D1	-1.3026	5.17627	127.958	1.14644e-29	1.87603e-25
6481	IRX3	-1.29859	5.04525	55.2137	1.0811e-13	1.76912e-09
8215	MAT2A	-1.29799	8.24329	114.251	1.1481e-26	1.87875e-22
6720	KGFLP2	-1.29666	1.15975	67.5283	2.07685e-16	3.39856e-12
1472	C11orf54	-1.29499	3.42204	89.9343	2.46202e-21	4.02885e-17
9243	NDUFB5	-1.29486	6.60225	87.6507	7.80951e-21	1.27795e-16
13268	SORD	-1.29432	4.52976	51.7801	6.20788e-13	1.01586e-08
4317	EXOC6B	-1.29343	4.78371	133.832	5.94723e-31	9.73205e-27
11498	RCBTB2	-1.2924	3.98883	124.008	8.39068e-29	1.37305e-24
3479	DEPDC1	-1.29191	5.68095	69.4783	7.72596e-17	1.26428e-12
9409	NLRC5	-1.29093	3.77751	85.2806	2.58894e-20	4.23655e-16
6677	KCTD12	-1.28985	5.41306	60.9688	5.79859e-15	9.48882e-11
5856	HINT3	-1.28971	3.94822	46.1418	1.09995e-11	1.79995e-07
6186	IDH3A	-1.28959	6.20968	110.677	6.9645e-26	1.13967e-21
9436	NNT	-1.28789	6.69593	131.357	2.06847e-30	3.38485e-26
14178	TKT	-1.28762	9.73548	75.5576	3.54894e-18	5.80749e-14
14221	TMC6	-1.28683	4.25335	60.8148	6.27052e-15	1.02611e-10
6971	KRT10	-1.28677	5.2864	54.4772	1.57264e-13	2.57347e-09
1115	AURKA	-1.28669	6.77328	106.282	6.39542e-25	1.04655e-20
794	ARHGAP32	-1.28613	5.54356	45.8395	1.28346e-11	2.10026e-07
6006	HOOK2	-1.28611	4.66518	93.6914	3.68755e-22	6.03431e-18
12	AADAC	-1.28413	1.35411	48.945	2.63246e-12	4.30775e-08
10202	PFKM	-1.284	6.65969	80.4227	3.02308e-19	4.94697e-15
9976	PCCB	-1.28394	5.19188	72.0145	2.13617e-17	3.49563e-13
14504	TNFRSF10A	-1.28362	3.61017	127.396	1.52171e-29	2.49013e-25
16248	ZNF774	-1.28312	0.61299	40.8693	1.62755e-10	2.66332e-06
15550	WWOX	-1.28209	2.34783	66.2713	3.92947e-16	6.43018e-12
8127	MAP3K1	-1.28204	4.40957	75.7661	3.1934e-18	5.22568e-14
1779	C4orf32	-1.28108	3.63022	50.0845	1.47264e-12	2.40982e-08
9319	NFATC3	-1.27997	5.44568	115.86	5.09996e-27	8.34558e-23
11649	RIMS3	-1.27983	1.03734	50.21	1.38143e-12	2.26057e-08
10165	PER1	-1.2773	8.13145	43.3345	4.61378e-11	7.54999e-07
7213	LINC00324	-1.27663	0.927234	43.3011	4.69319e-11	7.67994e-07
3836	DUSP14	-1.27612	5.49948	114.253	1.14671e-26	1.87648e-22
14677	TRANK1	-1.27585	4.82897	123.392	1.14476e-28	1.87328e-24
8748	MPZL3	-1.27554	2.14421	82.5048	1.05413e-19	1.72497e-15
3772	DPYD	-1.27131	4.3738	98.7034	2.933e-23	4.79956e-19
12037	RXRA	-1.27065	8.00319	43.2959	4.70565e-11	7.70032e-07
6809	KIAA1958	-1.26992	1.7358	75.3896	3.86413e-18	6.32327e-14
4428	FAM135A	-1.26814	4.6185	45.5241	1.50773e-11	2.46725e-07
3892	EAF2	-1.26749	1.52948	74.0989	7.42996e-18	1.21584e-13
4256	ERVMER34-1	-1.26585	3.52381	82.3258	1.15404e-19	1.88848e-15
5193	GCSAM	-1.26552	3.14065	67.727	1.87776e-16	3.07276e-12
6574	JMY	-1.26424	5.04406	48.6368	3.08038e-12	5.04074e-08
12516	SIAE	-1.26388	5.30887	139.009	4.3842e-32	7.17431e-28
9376	NIPAL1	-1.2635	2.74466	40.1888	2.30564e-10	3.77295e-06
3572	DIRC2	-1.26304	4.71335	112.286	3.09288e-26	5.0612e-22
4571	FAM63A	-1.26268	3.43378	129.404	5.53177e-30	9.0522e-26
3847	DUSP5	-1.2616	5.38566	68.8625	1.05572e-16	1.72759e-12
863	ARL5B	-1.26096	5.11864	54.4603	1.58618e-13	2.59562e-09
14582	TOP1MT	-1.26053	4.77398	106.797	4.93156e-25	8.07e-21
5460	GPHN	-1.25907	4.65329	125.63	3.70539e-29	6.0635e-25
13507	SSH3	-1.25684	6.6767	110.991	5.94251e-26	9.72432e-22
9282	NEK2	-1.25541	5.14285	98.2273	3.73005e-23	6.10385e-19
15019	UBAC1	-1.25504	6.98819	44.8782	2.09679e-11	3.43118e-07
8257	MCCC2	-1.25414	6.98337	87.4004	8.86308e-21	1.45035e-16
821	ARHGEF3	-1.25408	5.23454	94.9965	1.90724e-22	3.12101e-18
3606	DLGAP5	-1.25344	6.36377	83.3232	6.9676e-20	1.14018e-15
4616	FAM8A1	-1.25302	4.53106	62.1795	3.1353e-15	5.13061e-11
7794	LOC728323	-1.25241	0.592101	41.8422	9.89464e-11	1.61916e-06
9681	NUSAP1	-1.25146	7.36975	89.7189	2.74515e-21	4.49217e-17
9208	NDRG1	-1.25119	9.27576	71.4642	2.82337e-17	4.62016e-13
418	AKR1C3	-1.25086	3.94621	66.9139	2.83625e-16	4.64124e-12
7990	LTB4R2	-1.25074	1.445	55.2842	1.04301e-13	1.70678e-09
6452	IQCH-AS1	-1.25	3.40742	75.2937	4.05642e-18	6.63793e-14
1260	BDH1	-1.24992	4.95844	115.551	5.9611e-27	9.75475e-23
6407	INPP5J	-1.24916	1.56252	52.4352	4.44688e-13	7.27687e-09
3313	DAG1	-1.24749	7.60112	50.0702	1.48342e-12	2.42748e-08
7030	LACE1	-1.24675	2.46406	83.6007	6.05509e-20	9.90854e-16
4210	EPSTI1	-1.2458	3.97373	97.5082	5.36349e-23	8.77682e-19
15949	ZNF296	-1.24441	2.63802	57.602	3.20904e-14	5.25128e-10
2944	COQ7	-1.24226	4.67276	131.729	1.71472e-30	2.80596e-26
1713	C21orf7	-1.24211	4.00672	105.944	7.58674e-25	1.24149e-20
579	ANKRD16	-1.23898	2.49853	81.8578	1.46237e-19	2.39302e-15
486	ALOX12P2	-1.23855	1.02325	48.5094	3.28704e-12	5.37891e-08
10855	PRICKLE3	-1.23782	4.79972	40.7036	1.77156e-10	2.89899e-06
6803	KIAA1737	-1.23685	4.46305	88.4026	5.34004e-21	8.73843e-17
12680	SLC25A5	-1.23683	8.90644	49.5909	1.89392e-12	3.0992e-08
8692	MOCOS	-1.23681	5.12874	103.901	2.12642e-24	3.47968e-20
14485	TMTC1	-1.23449	6.20276	94.9544	1.94825e-22	3.18812e-18
5461	GPI	-1.23448	8.32036	120.998	3.82594e-28	6.26076e-24
11515	RDH13	-1.23435	3.49227	62.6516	2.46699e-15	4.03697e-11
4426	FAM134B	-1.23381	4.51118	95.0239	1.88101e-22	3.07809e-18
9666	NUP35	-1.23274	3.86358	88.9499	4.04938e-21	6.62641e-17
10325	PIGN	-1.23193	4.8653	106.755	5.03821e-25	8.24452e-21
656	ANXA9	-1.23001	1.15641	54.7298	1.38293e-13	2.26302e-09
12224	SDHD	-1.22895	6.00026	69.1694	9.03611e-17	1.47867e-12
6127	HSPA9	-1.22818	8.90715	116.123	4.46707e-27	7.30992e-23
5330	GLUD1	-1.22805	6.66105	75.5256	3.60701e-18	5.90252e-14
11127	PTPN4	-1.22726	4.33306	50.6477	1.10523e-12	1.8086e-08
5064	FZD3	-1.22468	3.68838	90.417	1.92903e-21	3.15667e-17
13621	STK40	-1.22455	4.88962	65.984	4.54608e-16	7.43921e-12
13844	TANC1	-1.2241	6.49185	89.2706	3.44343e-21	5.63483e-17
6601	KAT2B	-1.22361	3.17159	53.61	2.44507e-13	4.00111e-09
3915	ECSIT	-1.2235	5.9182	72.5316	1.64377e-17	2.68986e-13
13791	SYTL2	-1.22306	1.19848	50.6774	1.08866e-12	1.78148e-08
4650	FASTKD1	-1.22023	5.42434	89.645	2.8497e-21	4.66324e-17
4430	FAM13A	-1.22022	3.21917	97.6664	4.95143e-23	8.10252e-19
8071	MAGI1	-1.21942	3.99583	50.7573	1.04521e-12	1.71039e-08
11446	RBM15	-1.21781	4.18416	109.199	1.46789e-25	2.40206e-21
8879	MST1R	-1.21755	5.98262	58.4077	2.13052e-14	3.48638e-10
4304	EXD2	-1.21469	5.06694	87.5175	8.35387e-21	1.36703e-16
2035	CASP6	-1.21425	4.23286	69.3299	8.32981e-17	1.36309e-12
3254	CYFIP2	-1.21385	3.04861	88.9723	4.00378e-21	6.55179e-17
4897	FLOT2	-1.21355	7.81011	120.779	4.27223e-28	6.99107e-24
9780	OSBPL1A	-1.2126	4.94643	117.321	2.44156e-27	3.99536e-23
1136	B3GALT4	-1.21159	1.72801	55.4493	9.59028e-14	1.56935e-09
11348	RALGPS1	-1.2113	3.43421	91.6675	1.02537e-21	1.67792e-17
4919	FN3K	-1.21114	1.09263	41.4488	1.20999e-10	1.98003e-06
14822	TSKU	-1.21068	6.50562	48.0192	4.22056e-12	6.90653e-08
11190	PYCARD	-1.21018	5.46857	67.0273	2.67778e-16	4.38192e-12
3841	DUSP2	-1.20884	1.56585	55.054	1.17264e-13	1.91891e-09
8513	MIR205HG	-1.20464	6.29258	71.6621	2.55391e-17	4.17921e-13
14179	TLCD1	-1.20394	3.46768	89.5899	2.93019e-21	4.79496e-17
14229	TMCO4	-1.20385	4.37175	121.563	2.87731e-28	4.70844e-24
12619	SLC20A2	-1.20287	6.20408	96.2748	9.99961e-23	1.63634e-18
11930	RPS6KA1	-1.20221	6.96213	114.212	1.17072e-26	1.91576e-22
9326	NFIB	-1.20188	6.27791	41.2788	1.31994e-10	2.15996e-06
2176	CCDC6	-1.20079	6.1878	73.137	1.20956e-17	1.97932e-13
12133	SCAI	-1.20054	3.16802	55.8922	7.65538e-14	1.25273e-09
8292	MDH2	-1.20033	8.37152	84.4262	3.98837e-20	6.52656e-16
12841	SLC7A1	-1.20027	7.59362	44.981	1.98951e-11	3.25564e-07
2154	CCDC24	-1.19953	3.75449	79.9471	3.84561e-19	6.29295e-15
7677	LOC389641	-1.1993	1.81289	51.9165	5.79115e-13	9.47664e-09
5606	GSTK1	-1.19753	6.9469	52.5752	4.14092e-13	6.7762e-09
5933	HLA-F	-1.1962	4.67734	75.5574	3.5493e-18	5.80807e-14
11370	RAP2B	-1.19441	6.03999	77.9483	1.05771e-18	1.73083e-14
6192	IDNK	-1.19438	1.24865	45.3766	1.62565e-11	2.66021e-07
7795	LOC728377	-1.19377	1.34865	51.4332	7.4076e-13	1.21218e-08
2976	COX7C	-1.19316	7.2906	44.7355	2.25532e-11	3.6906e-07
14535	TNK1	-1.19185	4.18002	87.7839	7.30095e-21	1.19473e-16
14426	TMEM63B	-1.1916	6.36154	44.982	1.98851e-11	3.25399e-07
8655	MMACHC	-1.19098	3.79975	113.265	1.88816e-26	3.08978e-22
1348	BORA	-1.19011	4.40968	81.8686	1.45438e-19	2.37995e-15
116	ACAT1	-1.19006	5.43183	111.723	4.109e-26	6.72398e-22
788	ARHGAP25	-1.18993	2.71585	54.178	1.83122e-13	2.9966e-09
12457	SH3BGR	-1.18928	1.48582	67.7987	1.81069e-16	2.96301e-12
2678	CISD1	-1.18809	4.87	85.799	1.99188e-20	3.25952e-16
7142	LGALS3BP	-1.18789	8.00921	58.0899	2.50403e-14	4.0976e-10
16202	ZNF699	-1.18713	1.57964	49.0867	2.44891e-12	4.0074e-08
2698	CKS2	-1.18521	7.19052	76.6302	2.06162e-18	3.37363e-14
10269	PHF7	-1.18472	3.2773	106.182	6.72758e-25	1.1009e-20
8947	MTSS1	-1.18466	6.9091	59.5054	1.21961e-14	1.99578e-10
109	ACADS	-1.18283	3.06312	71.991	2.16182e-17	3.5376e-13
2171	CCDC51	-1.18065	5.15408	58.694	1.84204e-14	3.01431e-10
7291	LITAF	-1.18045	7.56917	114.231	1.1596e-26	1.89756e-22
4344	EZR	-1.17995	8.10341	73.5182	9.97115e-18	1.63168e-13
575	ANKRD13A	-1.17883	6.15147	105.964	7.51014e-25	1.22896e-20
3881	DZIP3	-1.17875	3.90683	63.2619	1.8097e-15	2.9614e-11
10214	PGAP2	-1.17785	4.93177	126.074	2.96234e-29	4.84757e-25
1438	BZW2	-1.17606	6.11292	70.4247	4.78176e-17	7.82487e-13
15022	UBALD1	-1.17534	5.11419	43.4547	4.3388e-11	7.10001e-07
1621	C19orf57	-1.17509	1.228	50.6873	1.08319e-12	1.77253e-08
15179	UQCRC1	-1.17473	8.66586	42.0915	8.71019e-11	1.42534e-06
5920	HLA-DMA	-1.17392	1.71471	43.8303	3.58109e-11	5.8601e-07
16103	ZNF561	-1.17249	5.61275	97.3107	5.92586e-23	9.69708e-19
3599	DLG3	-1.17238	4.75359	95.6335	1.38249e-22	2.26231e-18
688	AP5M1	-1.17154	5.53207	71.8721	2.29612e-17	3.75738e-13
1037	ATP5A1	-1.17127	9.15829	50.474	1.20754e-12	1.97603e-08
5632	GTF2I	-1.17119	6.14016	58.6267	1.9061e-14	3.11914e-10
13450	SRF	-1.17109	6.32205	56.6288	5.26346e-14	8.61313e-10
8166	MAPK6	-1.16902	7.50129	71.0409	3.49889e-17	5.72558e-13
6607	KATNA1	-1.16835	4.67174	115.856	5.11143e-27	8.36434e-23
6697	KDM1B	-1.1675	4.82598	108.087	2.57295e-25	4.21037e-21
8481	MIF4GD	-1.16599	3.43635	80.7038	2.62215e-19	4.29089e-15
12804	SLC48A1	-1.16534	2.6052	90.2865	2.0605e-21	3.37181e-17
4757	FEM1B	-1.16519	5.71544	99.813	1.67484e-23	2.74071e-19
12324	SEPT9	-1.16367	8.71611	54.7318	1.38155e-13	2.26077e-09
6175	ICK	-1.16339	4.53402	60.2008	8.56572e-15	1.40169e-10
6469	IRF2BP2	-1.16089	7.07255	44.5282	2.50726e-11	4.10288e-07
6119	HSPA1B	-1.15878	5.5727	68.3103	1.39693e-16	2.28593e-12
11737	RNF19B	-1.15804	6.53097	89.2492	3.48079e-21	5.69597e-17
2083	CC2D2A	-1.15711	4.25267	102.99	3.3679e-24	5.51123e-20
11551	RETSAT	-1.1571	6.72154	116.355	3.97475e-27	6.50428e-23
2752	CLIP4	-1.1567	4.88771	80.3753	3.09644e-19	5.06701e-15
13777	SYPL1	-1.1556	7.39861	81.5167	1.7379e-19	2.84391e-15
14106	THG1L	-1.15547	5.21816	120.54	4.8182e-28	7.8845e-24
11077	PTEN	-1.15534	5.6062	57.9007	2.75693e-14	4.51144e-10
4570	FAM60A	-1.15529	5.23978	43.5144	4.20856e-11	6.88689e-07
6306	IL16	-1.15502	3.08295	70.7006	4.15765e-17	6.80359e-13
8704	MORC3	-1.15441	5.70785	73.5782	9.67291e-18	1.58287e-13
3905	ECH1	-1.15369	5.95194	63.0974	1.9673e-15	3.21929e-11
3245	CYB5RL	-1.1534	2.17282	65.7377	5.15099e-16	8.42908e-12
10866	PRKAG2	-1.15276	5.16229	74.9966	4.71516e-18	7.71589e-14
11344	RALGAPA1	-1.15222	3.31844	53.3787	2.75067e-13	4.5012e-09
853	ARL15	-1.15134	4.43423	76.4414	2.26848e-18	3.71214e-14
1708	C21orf33	-1.15131	6.5772	45.9982	1.18364e-11	1.93691e-07
2918	COMT	-1.14975	6.4563	74.8232	5.14807e-18	8.42431e-14
5164	GBAS	-1.14954	5.95443	87.8499	7.06144e-21	1.15553e-16
12196	SCRN3	-1.14884	4.95233	84.4719	3.89717e-20	6.37733e-16
10198	PFKFB2	-1.14826	4.36118	113.222	1.92909e-26	3.15677e-22
9686	NXN	-1.14748	6.18388	98.4623	3.31267e-23	5.42085e-19
10119	PDK2	-1.14646	5.49668	94.2046	2.84536e-22	4.65614e-18
9592	NT5C3	-1.14584	4.35361	61.6045	4.19857e-15	6.87054e-11
2706	CLCC1	-1.14572	5.11701	92.7469	5.94299e-22	9.72511e-18
3482	DEPDC5	-1.14455	4.69984	119.065	1.01374e-27	1.65889e-23
12968	SMO	-1.14421	2.32898	76.1243	2.66362e-18	4.35874e-14
1969	CAMKMT	-1.14413	2.57382	78.8312	6.76501e-19	1.10703e-14
12802	SLC47A1	-1.14349	2.81106	101.518	7.08349e-24	1.15914e-19
1797	C5orf4	-1.14108	3.55968	97.0921	6.61759e-23	1.0829e-18
4209	EPS8L2	-1.14015	7.19139	81.18	2.06071e-19	3.37214e-15
11599	RGS3	-1.13621	5.93663	60.549	7.17705e-15	1.17445e-10
1984	CAPN1	-1.13545	8.57658	78.6983	7.23579e-19	1.18407e-14
13684	SUDS3	-1.13544	5.44958	104.404	1.6498e-24	2.69973e-20
12811	SLC4A7	-1.1348	5.37486	50.1454	1.42762e-12	2.33616e-08
918	ARV1	-1.13371	4.45581	83.2889	7.08967e-20	1.16015e-15
5477	GPR125	-1.13352	5.79767	93.461	4.14276e-22	6.77922e-18
12915	SMAP2	-1.13271	5.37591	107.513	3.43711e-25	5.62448e-21
789	ARHGAP26	-1.13159	5.00372	65.1187	7.05206e-16	1.154e-11
5339	GMDS	-1.13156	4.17098	84.2335	4.39664e-20	7.19466e-16
2105	CCDC115	-1.13142	4.56389	50.0783	1.47729e-12	2.41743e-08
11349	RALGPS2	-1.13009	3.62012	59.3527	1.318e-14	2.15678e-10
13588	STC1	-1.13	2.36309	72.4973	1.67261e-17	2.73706e-13
44	ABCB6	-1.12909	4.18066	53.5295	2.54732e-13	4.16844e-09
14071	TGIF1	-1.12791	6.60981	74.9838	4.74599e-18	7.76634e-14
9205	NDFIP2	-1.12744	6.61736	92.3695	7.19131e-22	1.17679e-17
6690	KCTD9	-1.12732	5.26049	70.6232	4.32412e-17	7.07599e-13
2537	CERS6	-1.12701	6.40283	67.1096	2.56822e-16	4.20263e-12
15183	UQCRHL	-1.12576	5.83121	44.1758	3.00168e-11	4.91195e-07
135	ACOT11	-1.12475	4.31658	75.8297	3.09216e-18	5.06001e-14
11010	PSMB10	-1.12327	5.48604	42.5459	6.90424e-11	1.12981e-06
7889	LRP11	-1.12289	6.42559	44.3047	2.81034e-11	4.59884e-07
5210	GDPD3	-1.12277	1.24083	44.2636	2.87e-11	4.69647e-07
6857	KIFC2	-1.12113	4.58009	44.7096	2.28537e-11	3.73977e-07
16272	ZNF808	-1.11952	1.65326	59.4341	1.2646e-14	2.06939e-10
14678	TRAP1	-1.11844	7.03056	79.8515	4.03626e-19	6.60494e-15
11194	PYGB	-1.11686	7.67323	92.4259	6.98949e-22	1.14376e-17
3345	DCAF11	-1.11683	6.60631	47.1366	6.62094e-12	1.08345e-07
8690	MOB3C	-1.11615	5.07055	104.068	1.95483e-24	3.19889e-20
11093	PTGR2	-1.11343	3.78624	70.8827	3.79109e-17	6.20374e-13
11154	PTTG1	-1.11303	6.58088	46.3495	9.8931e-12	1.61891e-07
6461	IRAK1BP1	-1.11284	1.53951	46.3741	9.76992e-12	1.59875e-07
1053	ATP5O	-1.10806	7.82497	79.1006	5.90272e-19	9.65922e-15
5067	FZD6	-1.10651	6.57743	62.9355	2.1359e-15	3.49519e-11
9939	PARP4	-1.10624	6.5795	113.142	2.00815e-26	3.28614e-22
5599	GSN	-1.10595	7.98304	85.8185	1.97231e-20	3.2275e-16
316	AFTPH	-1.10549	5.49496	83.4719	6.46282e-20	1.05758e-15
11527	REEP2	-1.1042	1.22782	53.6897	2.34785e-13	3.84203e-09
1248	BCL7A	-1.10291	4.42178	99.7372	1.74018e-23	2.84763e-19
3699	DNASE2	-1.10255	5.41581	60.6227	6.91325e-15	1.13128e-10
1906	CAAP1	-1.10132	5.13475	74.4063	6.35863e-18	1.04053e-13
13413	SPRYD4	-1.10063	4.18634	47.7253	4.90323e-12	8.02364e-08
14568	TOM1L1	-1.10027	4.69281	98.5763	3.12736e-23	5.11761e-19
6847	KIF4B	-1.09992	2.85151	59.1752	1.4424e-14	2.36035e-10
4800	FHIT	-1.09956	0.748144	41.0531	1.48148e-10	2.42429e-06
4383	FAM107B	-1.09583	4.56341	81.141	2.10171e-19	3.43924e-15
2761	CLN5	-1.09577	6.03058	77.0133	1.69809e-18	2.77876e-14
14405	TMEM48	-1.09427	6.03923	79.9377	3.86413e-19	6.32326e-15
8	A4GALT	-1.09409	4.95251	75.8291	3.09309e-18	5.06153e-14
5237	GGCT	-1.09344	5.74696	65.9579	4.60658e-16	7.5382e-12
9164	NCAPD2	-1.09196	8.11274	105.431	9.82577e-25	1.60789e-20
11656	RIOK1	-1.09191	4.96753	66.0121	4.48154e-16	7.33358e-12
3590	DLD	-1.09095	6.70881	56.0483	7.07112e-14	1.15712e-09
445	ALDH2	-1.0905	6.70208	84.3801	4.08237e-20	6.68039e-16
561	ANKH	-1.09027	5.94408	94.9183	1.98406e-22	3.24671e-18
3480	DEPDC1B	-1.08962	5.29219	82.3021	1.16796e-19	1.91124e-15
1381	BRMS1L	-1.08947	4.27224	53.6455	2.40136e-13	3.92959e-09
4663	FBLN1	-1.08918	5.92908	43.9208	3.41932e-11	5.59538e-07
12641	SLC25A10	-1.08843	5.30778	72.6139	1.57667e-17	2.58007e-13
5508	GPR64	-1.08781	2.84264	60.1255	8.89961e-15	1.45633e-10
11504	RCL1	-1.08666	5.18956	54.0711	1.93363e-13	3.1642e-09
12437	SGOL2	-1.08643	5.6763	51.9008	5.83763e-13	9.5527e-09
2730	CLDND1	-1.08581	6.19041	89.9949	2.38772e-21	3.90727e-17
3522	DHFRL1	-1.08496	3.48789	69.9604	6.05068e-17	9.90134e-13
12052	S100A3	-1.08182	3.78771	66.8729	2.89588e-16	4.73882e-12
1462	C11orf1	-1.08091	4.2193	70.0832	5.68559e-17	9.30391e-13
10613	POLR1B	-1.07965	5.17628	66.1307	4.21995e-16	6.90553e-12
14802	TRUB1	-1.07911	5.0676	66.4489	3.5908e-16	5.87599e-12
11463	RBM38	-1.07896	3.21777	42.7302	6.2836e-11	1.02825e-06
13596	STIM1	-1.07823	6.21545	58.236	2.32488e-14	3.80444e-10
11720	RNF149	-1.07704	5.21393	66.3706	3.7364e-16	6.11425e-12
10615	POLR1D	-1.07693	7.11252	56.4436	5.7835e-14	9.46412e-10
11483	RBMXL1	-1.07681	5.64448	86.751	1.23081e-20	2.0141e-16
8204	MARS2	-1.07668	3.77538	94.3063	2.7029e-22	4.42302e-18
1008	ATL1	-1.07656	2.03169	69.4279	7.92583e-17	1.29698e-12
2622	CHP1	-1.07622	7.09923	97.9839	4.21802e-23	6.90236e-19
13624	STMN3	-1.07564	3.75437	68.2535	1.43768e-16	2.35262e-12
4921	FNBP1	-1.07527	4.60478	92.4412	6.93541e-22	1.13491e-17
10284	PHLDB3	-1.07288	3.44044	51.4167	7.46987e-13	1.22237e-08
4215	ERAP2	-1.0718	7.84347	43.1376	5.10213e-11	8.34912e-07
9956	PAX9	-1.07164	3.10274	63.4971	1.60607e-15	2.62817e-11
13994	TECR	-1.0706	6.57992	85.8891	1.9031e-20	3.11423e-16
5883	HIST1H2BK	-1.0704	4.38103	81.0304	2.22274e-19	3.6373e-15
14984	TXNDC16	-1.06959	3.17088	44.5443	2.48671e-11	4.06925e-07
4938	FOPNL	-1.06851	5.43142	54.0234	1.98112e-13	3.24191e-09
3588	DLAT	-1.06848	6.20991	79.1025	5.89703e-19	9.6499e-15
9437	NOA1	-1.06804	5.51055	99.2011	2.28118e-23	3.73292e-19
15181	UQCRFS1	-1.06604	6.31623	67.2585	2.38144e-16	3.89699e-12
375	AIFM1	-1.06549	6.07969	81.2555	1.98341e-19	3.24566e-15
12267	SEH1L	-1.06479	5.25179	105.588	9.07767e-25	1.48547e-20
11529	REEP4	-1.06445	6.50256	41.0565	1.47892e-10	2.42011e-06
1169	BACH1	-1.06353	6.25219	55.0478	1.17632e-13	1.92493e-09
558	ANKEF1	-1.06338	4.45025	101.593	6.81845e-24	1.11577e-19
5096	GADD45A	-1.06121	6.80002	88.7899	4.3906e-21	7.18478e-17
15035	UBE2C	-1.06069	7.45341	83.3211	6.97498e-20	1.14139e-15
14908	TTK	-1.06022	5.75407	59.0755	1.5174e-14	2.48307e-10
6541	ITPKC	-1.0601	7.87108	84.0229	4.89087e-20	8.00342e-16
11293	RABGAP1	-1.05985	6.68564	63.5463	1.5664e-15	2.56326e-11
10137	PDSS2	-1.05979	4.65234	83.9664	5.03267e-20	8.23546e-16
7339	LOC100128822	-1.05607	2.1151	53.6242	2.42748e-13	3.97232e-09
12643	SLC25A12	-1.05517	5.62512	98.1288	3.92033e-23	6.41523e-19
651	ANXA4	-1.05479	6.14919	51.5479	6.98727e-13	1.1434e-08
3030	CREBRF	-1.05451	4.53892	68.0769	1.57246e-16	2.57317e-12
16170	ZNF641	-1.053	4.41514	72.0533	2.09464e-17	3.42767e-13
15935	ZNF277	-1.05205	4.65653	57.8842	2.78004e-14	4.54926e-10
6220	IFITM3	-1.05078	8.19511	62.2042	3.09622e-15	5.06665e-11
13833	TAF8	-1.04942	5.06186	109.348	1.3615e-25	2.22795e-21
13640	STRBP	-1.04933	4.6787	50.8627	9.90565e-13	1.62096e-08
409	AKIRIN2	-1.04932	5.49309	68.5611	1.23007e-16	2.01289e-12
3316	DAK	-1.04827	5.14467	87.6637	7.75852e-21	1.2696e-16
1897	CA12	-1.04777	8.4898	81.12	2.12418e-19	3.47601e-15
6121	HSPA2	-1.04681	3.58768	58.1971	2.37128e-14	3.88036e-10
6554	IZUMO4	-1.04537	1.42555	39.7687	2.85886e-10	4.67825e-06
9502	NPL	-1.0451	2.95584	81.3535	1.88746e-19	3.08864e-15
11508	RCOR1	-1.04461	6.01425	44.8327	2.14606e-11	3.51181e-07
402	AKAP7	-1.04422	2.53002	43.7012	3.82528e-11	6.25969e-07
11650	RIN1	-1.04414	5.73746	46.6915	8.30866e-12	1.35963e-07
15216	USP28	-1.04305	5.05234	88.4048	5.33414e-21	8.72879e-17
5474	GPR115	-1.04197	4.02235	49.7176	1.77548e-12	2.9054e-08
9943	PARPBP	-1.04078	3.31038	47.277	6.1631e-12	1.00853e-07
10276	PHKB	-1.04013	6.22632	76.8073	1.88475e-18	3.08421e-14
6535	ITM2B	-1.04012	8.40045	64.5108	9.60062e-16	1.57105e-11
5851	HIGD2A	-1.03877	6.67679	77.8592	1.10656e-18	1.81077e-14
9961	PBK	-1.03817	5.87996	53.8813	2.12978e-13	3.48518e-09
16096	ZNF552	-1.03786	2.62904	54.5287	1.53193e-13	2.50686e-09
9923	PARD6G	-1.037	5.01047	75.0323	4.63068e-18	7.57765e-14
15220	USP31	-1.03673	5.47376	56.4412	5.79031e-14	9.47526e-10
15650	ZBTB16	-1.03485	5.59668	51.5739	6.89522e-13	1.12833e-08
103	ACAD10	-1.03342	4.71561	84.2617	4.33428e-20	7.09261e-16
14672	TRAK1	-1.03277	6.54501	47.387	5.82669e-12	9.5348e-08
7289	LIPT1	-1.03268	1.74067	40.0888	2.42677e-10	3.97116e-06
12143	SCAPER	-1.03254	3.91169	50.3279	1.30087e-12	2.12875e-08
8389	METTL25	-1.03205	1.81802	44.1712	3.00868e-11	4.92341e-07
14607	TP53INP1	-1.03202	4.48901	52.9832	3.36417e-13	5.50513e-09
14019	TET2	-1.03189	5.54878	46.4813	9.24969e-12	1.51362e-07
1049	ATP5J	-1.03154	6.83138	47.0453	6.93643e-12	1.13508e-07
11670	RMDN2	-1.03075	2.35814	49.742	1.75356e-12	2.86952e-08
14204	TM4SF1	-1.03016	5.35441	70.187	5.39397e-17	8.82668e-13
744	APRT	-1.03016	7.18022	48.7073	2.97159e-12	4.86271e-08
1427	BUB1	-1.02963	6.40455	80.8852	2.39219e-19	3.91458e-15
9297	NEO1	-1.02886	6.03318	42.6268	6.62442e-11	1.08402e-06
1892	C9orf89	-1.0284	5.21486	45.2326	1.74967e-11	2.86317e-07
11377	RAPGEF6	-1.02696	5.11712	41.9743	9.24817e-11	1.51337e-06
9438	NOB1	-1.02676	6.40715	74.5913	5.78991e-18	9.47461e-14
9215	NDUFA10	-1.02643	6.99238	62.0803	3.29741e-15	5.39588e-11
9523	NR1D2	-1.02604	5.50676	43.6965	3.83458e-11	6.27491e-07
9352	NGLY1	-1.02542	4.00409	83.3766	6.782e-20	1.10981e-15
11788	ROGDI	-1.02533	5.09242	40.5187	1.94747e-10	3.18684e-06
9722	OFD1	-1.0247	4.37396	73.3411	1.09074e-17	1.78489e-13
3740	DOPEY1	-1.02442	4.35591	52.7809	3.72916e-13	6.10239e-09
12122	SBF2-AS1	-1.0242	1.4358	41.4356	1.2182e-10	1.99346e-06
11078	PTENP1	-1.02071	3.42019	45.1855	1.79224e-11	2.93281e-07
9594	NT5DC1	-1.01854	5.33952	66.8603	2.91447e-16	4.76923e-12
2113	CCDC125	-1.01747	3.86945	42.401	7.43513e-11	1.21668e-06
520	AMN1	-1.01702	2.11705	42.3822	7.507e-11	1.22845e-06
7302	LMBRD2	-1.01669	4.29328	43.3908	4.48283e-11	7.33571e-07
6135	HSPD1	-1.01601	7.97496	72.4488	1.71418e-17	2.80509e-13
3539	DHTKD1	-1.01472	5.16651	87.5666	8.14873e-21	1.33346e-16
10310	PICK1	-1.01141	4.77898	65.1396	6.97761e-16	1.14182e-11
1091	ATPAF1	-1.01128	5.69869	83.0916	7.83367e-20	1.2819e-15
13665	STX6	-1.01027	6.15534	90.0946	2.27041e-21	3.71529e-17
7624	LOC284023	-1.00947	4.1413	73.1832	1.18156e-17	1.9335e-13
5159	GATS	-1.00851	2.73671	53.9226	2.08545e-13	3.41264e-09
14113	THOC6	-1.0085	4.75309	79.4543	4.93517e-19	8.07592e-15
14167	TIPARP	-1.00836	7.01507	74.9651	4.79104e-18	7.84006e-14
1670	C1orf21	-1.00802	5.24861	42.9118	5.72647e-11	9.37079e-07
9903	PAPLN	-1.00722	3.9404	52.6433	3.99972e-13	6.54514e-09
1193	BARD1	-1.00696	3.30909	57.6096	3.1966e-14	5.23092e-10
[truncated: 1,488 more rows]

## Sheet: CPvCM_pv00001Bon_FC2x  UP ONLY
Row.No	Gene Names	logFC	logCPM	LR	pValue	FWER (Bon)
4262	ESM1	10.3384	1.33995	229.797	6.5999e-52	1.08001e-47
4918	FN1	9.99907	14.8501	787.945	2.25428e-173	3.6889e-169
9479	NOX4	9.92493	0.120741	250.916	1.63992e-56	2.68357e-52
3179	CTTNBP2	9.90334	4.00284	793.467	1.42027e-174	2.32413e-170
6892	KLHDC8A	9.8855	3.12733	839.295	1.54449e-184	2.52741e-180
2379	CDH11	9.7829	7.09039	1248.72	1.57787e-273	2.58203e-269
490	ALOX5AP	9.68126	6.96114	1332.56	9.50037e-292	1.55464e-287
13388	SPP1	9.58098	2.09144	697.404	1.09682e-153	1.79484e-149
14074	TGM2	9.52992	9.48538	2326.54	0	0
10663	POSTN	9.44773	1.70542	322.029	5.23551e-72	8.56739e-68
5203	GDF6	9.43134	2.97263	551.059	7.40663e-122	1.21202e-117
8337	MEDAG	9.43124	-0.25767	206.976	6.27664e-47	1.02711e-42
6593	KANK4	9.31542	5.20868	1815.02	0	0
3897	EBI3	9.133	1.69011	201.614	9.28342e-46	1.51914e-41
1137	B3GALT5	9.05323	-0.400815	149.204	2.58762e-34	4.23438e-30
9412	NLRP3	8.971	3.64525	823.849	3.52254e-181	5.76428e-177
6410	INSC	8.9508	2.66085	837.289	4.21787e-184	6.90212e-180
9045	MYO7B	8.86477	-0.79775	183.841	7.0275e-42	1.14998e-37
6076	HS3ST3A1	8.72631	1.12262	262.135	5.8781e-59	9.61893e-55
12451	SH2D2A	8.72284	4.61885	1020.47	6.3663e-224	1.04178e-219
6524	ITGB3	8.65323	4.47133	1088.05	1.30367e-238	2.13332e-234
4491	FAM196B	8.64347	1.95505	543.916	2.65117e-120	4.33838e-116
12092	SAMSN1	8.62232	2.70395	803.667	8.6074e-177	1.40851e-172
213	ADAM19	8.53322	6.86064	1083.06	1.58735e-237	2.59754e-233
7660	LOC340113	8.52178	-1.34727	151.142	9.75624e-35	1.59651e-30
7007	KRT81	8.5183	4.10562	522.644	1.12556e-115	1.84187e-111
2895	COL5A1	8.49082	2.44812	263.902	2.42079e-59	3.96138e-55
7397	LOC100131825	8.43616	-1.44869	121.664	2.73402e-28	4.47396e-24
234	ADAMTS9	8.40929	3.262	444.324	1.24021e-98	2.02948e-94
112	ACAN	8.36828	0.863614	185.313	3.35303e-42	5.4869e-38
11091	PTGIR	8.36715	1.67973	348.394	9.4794e-78	1.55121e-73
1935	CADM3	8.31971	6.16148	1557.63	0	0
14136	TIE1	8.23115	-0.984124	141.328	1.36429e-32	2.23252e-28
10521	PLVAP	8.18603	-1.24498	127.532	1.42059e-29	2.32466e-25
3325	DARC	8.18361	4.65187	411.103	2.10888e-91	3.45097e-87
10687	PPAPDC1A	8.15773	1.64925	526.647	1.51483e-116	2.47887e-112
15527	WNT5A	8.15409	3.19012	500.174	8.71317e-111	1.42582e-106
3270	CYP27C1	8.11187	2.24763	562.517	2.38256e-124	3.89882e-120
2883	COL22A1	8.07597	4.42613	518.384	9.51099e-115	1.55638e-110
6075	HS3ST2	8.07531	2.41782	466.766	1.62013e-103	2.65118e-99
15588	XYLT1	8.06871	1.8411	250.002	2.59362e-56	4.2442e-52
11145	PTPRR	8.02409	-1.27474	86.7724	1.21755e-20	1.99241e-16
2560	CGB8	7.93661	1.04238	374.887	1.61536e-83	2.64337e-79
6271	IGFL3	7.92766	-1.24022	118.082	1.66359e-27	2.7223e-23
3583	DKFZp434J0226	7.90625	2.00038	481.931	8.12069e-107	1.32887e-102
9602	NTM	7.90129	4.33048	1406.93	6.53818e-308	1.06991e-303
3914	ECSCR	7.90073	-1.3798	108.437	2.15624e-25	3.52847e-21
14790	TRPM2	7.89804	0.579308	303.956	4.52854e-68	7.4105e-64
3513	DGKI	7.86301	1.69085	678.717	1.27056e-149	2.07915e-145
5785	HECW2	7.81744	3.45544	589.824	2.7369e-130	4.47866e-126
7062	LAPTM5	7.79103	4.03537	1309.71	8.76385e-287	1.43412e-282
1916	CACNA1C	7.77287	-1.67576	100.186	1.38739e-23	2.27033e-19
3059	CRP	7.74027	-1.75613	103.656	2.40669e-24	3.9383e-20
11538	REM1	7.73758	-0.398316	94.5083	2.44063e-22	3.99384e-18
7773	LOC646938	7.60004	-1.74156	94.0418	3.08933e-22	5.05538e-18
9861	PAEP	7.57976	-1.07385	71.6477	2.57263e-17	4.20986e-13
2558	CGB5	7.44132	-1.91899	58.5922	1.93984e-14	3.17435e-10
1819	C6orf223	7.42847	-2.08165	71.4258	2.87879e-17	4.71085e-13
227	ADAMTS16	7.42196	0.0735498	275.374	7.65103e-62	1.25201e-57
11454	RBM24	7.31552	-1.6155	63.7105	1.44116e-15	2.35832e-11
3024	CREB3L1	7.30868	-0.374069	133.128	8.47604e-31	1.38702e-26
5115	GALNT15	7.30296	3.38693	995.938	1.37158e-218	2.24445e-214
290	ADRA1B	7.29578	4.00314	876.974	9.94372e-193	1.62719e-188
15289	VCAN	7.29532	7.03472	630.168	4.59569e-139	7.52038e-135
3722	DOCK2	7.28505	1.17047	485.56	1.31767e-107	2.15624e-103
6991	KRT34	7.26097	2.49563	398.11	1.41997e-88	2.32364e-84
2638	CHRNA9	7.20722	4.41027	1298.4	2.5174e-284	4.11948e-280
3266	CYP24A1	7.20405	2.15107	378.32	2.88819e-84	4.72623e-80
16043	ZNF469	7.19769	0.59721	149.777	1.94004e-34	3.17468e-30
4638	FAP	7.16579	0.481793	260.134	1.60454e-58	2.62567e-54
14441	TMEM82	7.15992	-0.662965	126.841	2.013e-29	3.29407e-25
6804	KIAA1755	7.15731	1.10351	322.062	5.14967e-72	8.42692e-68
7100	LCP2	7.13305	0.252395	179.924	5.03497e-41	8.23922e-37
549	ANGPTL2	7.1295	1.09374	401.981	2.04069e-89	3.33939e-85
6296	IL11	7.12828	4.48242	1476.87	3.95253e-307	6.46791e-307
10896	PRLR	7.12724	-1.68216	61.8061	3.7899e-15	6.2018e-11
6354	IL7R	7.10827	6.45681	1220.36	2.29125e-267	3.7494e-263
6644	KCNJ12	7.09738	4.17193	965.719	5.0791e-212	8.31145e-208
1687	C1orf68	7.0812	-0.378483	60.307	8.11564e-15	1.32804e-10
12988	SNAI1	7.07397	4.26352	1266.4	2.26134e-277	3.70046e-273
6506	ITGA11	7.05369	2.87591	298.958	5.55674e-67	9.09306e-63
1083	ATP8A2	7.05124	-0.440942	194.025	4.20577e-44	6.88233e-40
10190	PF4	7.0274	-1.73753	52.9003	3.50921e-13	5.74247e-09
6143	HTR1D	7.01756	3.40861	1038.42	8.00872e-228	1.31055e-223
639	ANPEP	7.01232	5.05012	446.156	4.9499e-99	8.10001e-95
2383	CDH2	6.97965	7.01835	805.173	4.05012e-177	6.62762e-173
2877	COL15A1	6.95922	-0.0293812	174.731	6.85562e-40	1.12185e-35
3451	DEC1	6.92887	0.936085	248.661	5.08548e-56	8.32187e-52
4455	FAM169B	6.90807	-2.64052	43.397	4.46878e-11	7.31271e-07
3215	CXCL6	6.90371	1.94256	168.389	1.66384e-38	2.7227e-34
7090	LCE3E	6.89278	0.594199	345.252	4.58337e-77	7.50022e-73
5087	GABBR2	6.88833	0.304131	249.45	3.42166e-56	5.5992e-52
3206	CXCL1	6.87289	8.32308	1222.84	6.63481e-268	1.08572e-263
12957	SMIM16	6.85119	1.77352	677.816	1.99507e-149	3.26473e-145
5566	GRIK2	6.77985	-2.48565	53.1119	3.15081e-13	5.15598e-09
5708	HAS2	6.7769	0.436451	177.696	1.54323e-40	2.52534e-36
4554	FAM43B	6.76149	-0.40331	103.607	2.4667e-24	4.03651e-20
2795	CMKLR1	6.74707	-2.63854	51.6796	6.53366e-13	1.06917e-08
7131	LEPREL2	6.74685	3.05623	683.113	1.40581e-150	2.30047e-146
8855	MSC	6.7239	3.86018	551.727	5.30077e-122	8.67419e-118
5435	GPA33	6.70534	-2.76904	45.4323	1.58005e-11	2.5856e-07
5553	GREM1	6.69816	-0.852781	171.279	3.88796e-39	6.36226e-35
2899	COL6A3	6.67319	2.02133	297.711	1.03887e-66	1.70001e-62
5503	GPR4	6.66872	1.19806	158.983	1.88691e-36	3.08774e-32
571	ANKRD1	6.63213	1.74957	398.969	9.23189e-89	1.51071e-84
6877	KLF17	6.62577	-0.376844	164.962	9.32232e-38	1.5255e-33
7249	LINC00607	6.62055	1.9246	607.356	4.20658e-134	6.88365e-130
528	AMTN	6.60918	2.90328	913.792	9.85317e-201	1.61237e-196
12079	SAMD11	6.60764	0.816476	359.056	4.51969e-80	7.39602e-76
6665	KCNQ3	6.5883	-0.997197	110.371	8.12708e-26	1.32992e-21
1788	C5AR2	6.56576	1.62054	424.235	2.92131e-94	4.78044e-90
12167	SCG5	6.53368	5.4778	1347.02	6.82839e-295	1.1174e-290
6035	HOXC9	6.53235	-2.40709	44.6775	2.32317e-11	3.80163e-07
4351	F2RL3	6.4846	0.124016	193.386	5.79672e-44	9.48575e-40
4979	FOXS1	6.47639	-1.13041	89.0107	3.92678e-21	6.42578e-17
301	AEBP1	6.46265	3.50008	295.664	2.90096e-66	4.74713e-62
3089	CSF3	6.44163	8.46544	1354.12	1.95996e-296	3.20729e-292
8259	MCF2	6.41618	2.77022	709.823	2.18616e-156	3.57743e-152
6634	KCNE4	6.4116	-2.72426	41.0543	1.48056e-10	2.42279e-06
8574	MIR503	6.41158	-2.70896	41.0541	1.48073e-10	2.42307e-06
12358	SERPINE1	6.37143	13.1038	1608.23	0	0
6522	ITGB2	6.36973	1.80228	381.815	5.01071e-85	8.19953e-81
1321	BMP6	6.3542	3.14251	624.608	7.44092e-138	1.21763e-133
9609	NTRK1	6.29232	0.421904	216.404	5.50663e-49	9.01104e-45
6350	IL6	6.28246	6.72807	784.172	1.49072e-172	2.43941e-168
13418	SPSB4	6.27617	-1.20543	76.6918	1.99828e-18	3.26998e-14
6077	HS3ST3B1	6.26691	2.03111	349.794	4.69994e-78	7.69099e-74
3618	DMBT1	6.25023	2.91369	675.383	6.74638e-149	1.10398e-144
7815	LOC729683	6.2295	0.428538	187.783	9.68944e-43	1.58558e-38
4779	FGF13	6.22485	0.446489	328.385	2.16076e-73	3.53587e-69
550	ANGPTL4	6.20224	7.81639	1617.51	0	0
12503	SHISA9	6.157	2.37154	278.617	1.50275e-62	2.45909e-58
12801	SLC46A3	6.13393	7.16666	1492.88	0	0
11206	QPCT	6.12119	-0.182077	197.04	9.24071e-45	1.51215e-40
7176	LIMS2	6.10327	0.225616	188.754	5.94574e-43	9.72961e-39
3781	DRAXIN	6.10174	1.02096	131.526	1.89931e-30	3.10803e-26
8189	MARCH4	6.09008	5.0008	381.223	6.74027e-85	1.10298e-80
4983	FPR1	6.05694	1.51564	169.621	8.95451e-39	1.46532e-34
5101	GAL	6.04118	3.53283	858.201	1.19837e-188	1.96101e-184
15151	UNC13A	6.01546	1.01075	162.964	2.54696e-37	4.16784e-33
231	ADAMTS6	6.01005	5.49336	893.694	2.30449e-196	3.77106e-192
12025	RUNX3	5.98112	-1.37643	66.8897	2.87137e-16	4.69871e-12
9349	NGF	5.94296	0.713421	389.852	8.91292e-87	1.45851e-82
15300	VEPH1	5.9401	2.99256	661.951	5.62434e-146	9.20366e-142
10537	PMEPA1	5.92084	10.047	916.356	2.73086e-201	4.46879e-197
2876	COL13A1	5.87869	0.880276	283.447	1.332e-63	2.17969e-59
10445	PLCB4	5.86695	2.92301	421.965	9.11558e-94	1.49167e-89
6523	ITGB2-AS1	5.85592	0.0969877	154.139	2.15978e-35	3.53426e-31
10669	POU2F2	5.85009	1.87027	239.619	4.76105e-54	7.79098e-50
4782	FGF2	5.83547	3.90294	408.94	6.23404e-91	1.02014e-86
8113	MAP1B	5.81278	5.78584	352.774	1.05444e-78	1.72548e-74
12571	SLAMF8	5.80833	0.903934	225.932	4.59704e-51	7.52259e-47
396	AKAP12	5.78627	6.55921	618.009	2.02688e-136	3.31679e-132
6622	KCNA7	5.76733	-1.93131	87.7375	7.47434e-21	1.2231e-16
8673	MMP9	5.7637	5.16741	321.453	6.98971e-72	1.1438e-67
5231	GFPT2	5.75095	5.71161	1504.98	0	0
11507	RCN3	5.71785	2.45916	616.704	3.89529e-136	6.37425e-132
1775	C4orf26	5.6485	-0.364195	102.657	3.98424e-24	6.51981e-20
7171	LIMD2	5.63364	4.24704	946.917	6.20619e-208	1.01558e-203
12889	SLIT3	5.62946	1.72587	186.984	1.44807e-42	2.36963e-38
13673	STXBP5-AS1	5.62405	3.18382	566.872	2.68939e-125	4.40093e-121
7303	LMCD1	5.62136	5.69997	947.639	4.32488e-208	7.07723e-204
3310	DACT1	5.61098	-1.00261	145.091	2.05114e-33	3.35649e-29
11397	RASD2	5.57874	-0.948237	130.148	3.80376e-30	6.22448e-26
9317	NFATC2	5.56887	1.84174	216.675	4.80583e-49	7.86426e-45
6256	IGF2	5.56035	0.267246	117.799	1.9185e-27	3.13943e-23
14696	TREM1	5.55394	0.729459	217.144	3.79657e-49	6.21271e-45
14311	TMEM176B	5.53361	-1.84331	67.3643	2.25701e-16	3.69338e-12
7222	LINC00398	5.53121	-0.942833	98.9219	2.62657e-23	4.29812e-19
11124	PTPN22	5.52474	-0.660541	183.355	8.97118e-42	1.46804e-37
2389	CDH4	5.51695	3.08574	345.678	3.70034e-77	6.05524e-73
4665	FBLN5	5.51136	5.41063	606.906	5.26886e-134	8.62196e-130
5967	HMOX1	5.50948	4.79653	1213.32	7.78011e-266	1.27314e-261
9841	P4HA3	5.50211	0.483029	204.655	2.01381e-46	3.29541e-42
4936	FOLR3	5.49326	0.971675	194.799	2.85021e-44	4.66409e-40
14421	TMEM59L	5.48416	0.0744552	154.622	1.69324e-35	2.77081e-31
3701	DNER	5.46728	8.32515	758.061	7.0897e-167	1.16016e-162
12226	SDK2	5.4608	0.164482	114.347	1.09403e-26	1.79027e-22
13382	SPOCK1	5.44306	7.00771	623.21	1.49854e-137	2.4522e-133
14126	THY1	5.4289	-1.02054	104.834	1.32837e-24	2.17374e-20
1918	CACNA1E	5.39574	1.7086	353.513	7.27915e-79	1.19116e-74
15749	ZEB1	5.39505	4.2249	473.69	5.04313e-105	8.25257e-101
6326	IL1RL1	5.36852	2.47615	522.912	9.84213e-116	1.61057e-111
6790	KIAA1549L	5.35818	4.57174	313.396	3.97666e-70	6.50741e-66
173	ACTBL2	5.35463	-0.352974	212.849	3.2827e-48	5.37181e-44
8668	MMP2	5.32937	7.22119	698.105	7.72353e-154	1.26388e-149
5307	GLIS3	5.32743	2.443	205.358	1.41488e-46	2.31532e-42
9475	NOTCH4	5.32589	3.03165	284.396	8.27419e-64	1.35399e-59
12572	SLAMF9	5.32522	3.35722	464.586	4.82993e-103	7.9037e-99
5833	HHIP	5.32444	1.62756	307.972	6.03939e-69	9.88286e-65
3308	DAB2	5.31929	4.25674	605.355	1.14592e-133	1.87518e-129
1610	C19orf35	5.3092	-0.671072	121.479	3.00176e-28	4.91208e-24
9477	NOVA2	5.30126	-1.78076	64.84	8.1235e-16	1.32933e-11
5516	GPR97	5.28111	-0.52258	138.126	6.84108e-32	1.11947e-27
3370	DCN	5.25717	3.96237	535.899	1.47133e-118	2.40768e-114
5010	FSD1	5.25376	2.4568	487.329	5.43242e-108	8.88961e-104
2650	CHST2	5.23002	7.11522	631.37	2.51738e-139	4.11944e-135
7509	LOC100506178	5.22013	-0.430477	127.763	1.2651e-29	2.0702e-25
653	ANXA6	5.21691	6.05161	475.771	1.77851e-105	2.91036e-101
7820	LOC729987	5.21301	-2.36681	51.8476	5.99814e-13	9.81535e-09
3930	EDNRA	5.20852	2.25525	428.34	3.73487e-95	6.11174e-91
7589	LOC152225	5.18973	0.239854	185.471	3.09765e-42	5.06899e-38
2657	CHSY3	5.18536	0.200242	110.084	9.39065e-26	1.53669e-21
3088	CSF2	5.18065	5.04177	357.847	8.28819e-80	1.35628e-75
7104	LDB2	5.16085	-1.64107	54.7976	1.33606e-13	2.18632e-09
338	AGMO	5.16038	-0.836047	77.2919	1.47468e-18	2.41316e-14
5476	GPR124	5.16021	1.342	195.203	2.32645e-44	3.807e-40
7009	KRT86	5.14201	-0.86055	125.105	4.82675e-29	7.8985e-25
13780	SYT11	5.12516	1.4983	389.822	9.05071e-87	1.48106e-82
10102	PDGFB	5.11762	5.35677	463.008	1.06504e-102	1.74282e-98
3198	CUX2	5.10365	5.6808	415.05	2.91608e-92	4.77187e-88
9014	MYL7	5.09928	0.0296859	124.215	7.55832e-29	1.23684e-24
1942	CALB2	5.09797	-1.70211	44.3937	2.68543e-11	4.39444e-07
1385	BRSK1	5.08744	1.17164	232.639	1.58448e-52	2.59284e-48
14271	TMEM132B	5.08209	0.910962	114.916	8.21164e-27	1.34375e-22
13250	SOCS2-AS1	5.07125	0.00376175	205.975	1.03741e-46	1.69762e-42
10782	PPP2R2C	5.06992	3.52654	941.472	9.47312e-207	1.55018e-202
13695	SULT1B1	5.06849	-0.771439	139.99	2.6759e-32	4.37885e-28
4135	ENKUR	5.0673	3.11644	790.595	5.98309e-174	9.79073e-170
7089	LCE3D	5.06523	3.6651	675.17	7.50476e-149	1.22808e-144
2740	CLEC5A	5.06327	-0.520694	168.275	1.76151e-38	2.88253e-34
9480	NOX5	5.06194	-1.23486	62.5454	2.60376e-15	4.26079e-11
4375	FAM101B	5.05725	2.5536	470.902	2.03923e-104	3.33699e-100
8956	MUC12	5.0555	-0.996315	123.774	9.44136e-29	1.54498e-24
14929	TUBA1A	5.04167	6.86434	550.909	7.98396e-122	1.30649e-117
4290	EVA1A	5.04054	3.23657	666.02	7.33046e-147	1.19956e-142
6355	IL8	5.03888	8.63222	818.586	4.91233e-180	8.03854e-176
2887	COL4A1	5.02678	9.75143	393.478	1.44766e-87	2.36895e-83
6093	HSD17B2	5.0256	2.36169	210.025	1.3562e-47	2.21928e-43
4744	FCRL6	5.02462	-2.37579	51.8048	6.13033e-13	1.00317e-08
6614	KBTBD11	5.01995	-2.37048	41.7424	1.04126e-10	1.70392e-06
9051	MYOM3	4.99473	2.51793	509.062	1.01443e-112	1.66001e-108
6318	IL18RAP	4.99112	-1.27612	88.1271	6.13807e-21	1.00443e-16
37	ABCA4	4.98307	1.49383	241.155	2.20189e-54	3.60317e-50
6415	INSRR	4.96117	-1.41378	61.2038	5.14612e-15	8.42112e-11
5559	GRIA3	4.95728	1.32198	351.027	2.53171e-78	4.1429e-74
8439	MGC12916	4.94309	1.33768	312.951	4.97057e-70	8.13384e-66
14836	TSPAN18	4.9307	3.6077	314.834	1.93259e-70	3.1625e-66
5589	GSDMA	4.92256	0.839072	300.126	3.09333e-67	5.06193e-63
12764	SLC38A4	4.92055	1.52507	503.946	1.31631e-111	2.15401e-107
3767	DPY19L2P1	4.91796	-2.44551	42.9536	5.60539e-11	9.17265e-07
92	ABLIM3	4.90827	8.03361	1512.36	0	0
13837	TAGLN	4.8843	7.87123	547.485	4.4379e-121	7.26218e-117
9907	PAPPA	4.88405	2.4877	218.68	1.75489e-49	2.87169e-45
10997	PSG4	4.87971	0.661618	284.504	7.8357e-64	1.28223e-59
6269	IGFL1	4.85255	5.896	914.862	5.76904e-201	9.44046e-197
9310	NEXN	4.84823	1.9891	256.053	1.24423e-57	2.03605e-53
2216	CCIN	4.84493	-0.923087	110.112	9.25865e-26	1.51509e-21
4666	FBLN7	4.83192	0.915117	228.955	1.00737e-51	1.64845e-47
6341	IL32	4.82151	3.69552	363.655	4.50514e-81	7.37221e-77
944	ASGR1	4.81471	-0.858472	94.5428	2.39855e-22	3.92498e-18
6651	KCNJ6	4.81072	-1.58153	63.7931	1.382e-15	2.2615e-11
793	ARHGAP31	4.80487	4.18395	743.155	1.23527e-163	2.0214e-159
2179	CCDC63	4.80193	-1.3581	58.4668	2.06747e-14	3.38321e-10
6270	IGFL2	4.80062	0.970441	318.303	3.39328e-71	5.55276e-67
11784	ROBO4	4.80021	0.171478	73.6456	9.3482e-18	1.52974e-13
7718	LOC440925	4.78504	-1.54334	65.9384	4.65241e-16	7.6132e-12
13472	SRPX	4.7541	6.36285	1124.91	1.27521e-246	2.08676e-242
12552	SIX3	4.75245	-1.34348	87.8546	7.04455e-21	1.15277e-16
3307	DAB1	4.74931	-2.11617	40.0567	2.46694e-10	4.03691e-06
9316	NFATC1	4.74491	0.32853	141.027	1.58744e-32	2.59768e-28
493	ALPK2	4.73395	1.51709	267.541	3.89823e-60	6.37907e-56
8404	MFAP2	4.71661	5.64125	1099.05	5.31313e-241	8.69441e-237
2384	CDH20	4.70435	-2.04231	65.8254	4.92689e-16	8.06236e-12
3048	CRLF1	4.70332	4.32144	412.075	1.29534e-91	2.1197e-87
218	ADAM23	4.70295	-1.37294	60.9061	5.98631e-15	9.796e-11
2843	CNRIP1	4.68781	2.61639	488.058	3.76971e-108	6.16875e-104
7543	LOC100507156	4.68664	-2.09953	41.6358	1.09959e-10	1.79938e-06
8440	MGC16121	4.67708	1.92769	495.831	7.67608e-110	1.25611e-105
12711	SLC2A3	4.67186	1.76882	558.614	1.68302e-123	2.7541e-119
6578	JPH2	4.66713	4.07327	754.03	5.33422e-166	8.72892e-162
5825	HEYL	4.66575	-0.66338	126.818	2.0358e-29	3.33138e-25
9003	MYH16	4.62942	-0.653614	153.917	2.41414e-35	3.9505e-31
1237	BCL2A1	4.62504	2.13483	208.047	3.66375e-47	5.99537e-43
8149	MAP6	4.62452	2.30256	329.808	1.05817e-73	1.73159e-69
1753	C3AR1	4.61388	0.55583	105.318	1.04002e-24	1.70189e-20
4901	FLT1	4.59897	-1.35601	44.215	2.94224e-11	4.81468e-07
11142	PTPRN	4.59657	-1.30521	55.4463	9.60489e-14	1.57174e-09
6263	IGFBP3	4.59568	3.098	621.642	3.28502e-137	5.37561e-133
11944	RPSAP52	4.59164	2.2408	345.858	3.38133e-77	5.53321e-73
6264	IGFBP4	4.58418	5.80607	720.024	1.3225e-158	2.16413e-154
11730	RNF175	4.5752	2.56182	576.099	2.64565e-127	4.32934e-123
15528	WNT5B	4.54016	3.51844	629.163	7.59966e-139	1.24361e-134
9548	NRCAM	4.52598	2.95361	274.682	1.08288e-61	1.77203e-57
232	ADAMTS7	4.51185	5.72439	267.99	3.11161e-60	5.09184e-56
5843	HIC1	4.51171	2.26525	147.469	6.19874e-34	1.01436e-29
13360	SPHK1	4.50196	6.37463	919.297	6.26471e-202	1.02516e-197
13473	SRPX2	4.48811	3.20985	561.463	4.03902e-124	6.60945e-120
9095	NACAD	4.47217	1.49669	170.708	5.18226e-39	8.48025e-35
4806	FIBCD1	4.46837	0.871515	278.343	1.72443e-62	2.82185e-58
2889	COL4A2-AS1	4.46623	-1.03258	81.7153	1.57175e-19	2.57201e-15
5016	FSTL1	4.46107	8.4726	695.008	3.64059e-153	5.95746e-149
5495	GPR176	4.46106	4.07429	868.57	6.67429e-191	1.09218e-186
13283	SOX30	4.44914	-1.93046	58.1024	2.48826e-14	4.07179e-10
4745	FCRLA	4.43912	-1.02931	90.4501	1.89701e-21	3.10428e-17
515	AMIGO2	4.42732	7.90828	704.496	3.14852e-155	5.15224e-151
7120	LEF1	4.4265	-0.461394	139.047	4.30062e-32	7.03753e-28
15714	ZCCHC18	4.39752	-0.679399	93.8083	3.47614e-22	5.68836e-18
3530	DHRS2	4.38982	4.88327	500.707	6.66909e-111	1.09133e-106
4883	FLJ42709	4.38655	-0.0553356	201.191	1.14809e-45	1.87874e-41
291	ADRA2A	4.38556	-1.75801	53.2437	2.9463e-13	4.82133e-09
3271	CYP2B7P1	4.38515	-2.14221	47.6831	5.00984e-12	8.1981e-08
7674	LOC388849	4.38146	-1.33667	93.0476	5.10513e-22	8.35403e-18
882	ARMCX1	4.37721	1.21217	226.395	3.64301e-51	5.96142e-47
3087	CSF1R	4.36258	1.89191	343.478	1.11568e-76	1.8257e-72
14495	TNC	4.35653	9.09162	247.187	1.0659e-55	1.74425e-51
6796	KIAA1644	4.35407	3.22154	536.243	1.23839e-118	2.0265e-114
210	ADAM12	4.35058	4.01271	319.937	1.49488e-71	2.44622e-67
13749	SYDE1	4.35026	5.79411	494.079	1.84659e-109	3.02176e-105
9178	NCF2	4.34973	4.64708	289.997	4.9807e-65	8.15042e-61
7408	LOC100132891	4.33963	2.6027	276.797	3.74691e-62	6.13144e-58
3213	CXCL3	4.33103	6.86053	798.086	1.40691e-175	2.30227e-171
15751	ZEB2	4.325	2.53899	449.254	1.04848e-99	1.71573e-95
12910	SMAD6	4.32325	1.36793	242.818	9.556e-55	1.56374e-50
10105	PDGFRA	4.32325	-0.250881	160.745	7.77789e-37	1.27277e-32
1636	C1QTNF1	4.31376	3.56597	233.141	1.2316e-52	2.01539e-48
9145	NAV3	4.3118	2.6687	289.014	8.15616e-65	1.33467e-60
14342	TMEM200B	4.30878	-0.0261404	171.427	3.61057e-39	5.90834e-35
4450	FAM167A	4.30822	3.13402	628.761	9.29402e-139	1.52087e-134
14831	TSPAN12	4.27389	0.0571838	164.596	1.12067e-37	1.83387e-33
8667	MMP19	4.25932	3.44733	530.656	2.03344e-117	3.32752e-113
7079	LBH	4.25859	6.01497	539.284	2.69865e-119	4.41608e-115
11208	QRFP	4.25711	-0.00315907	120.563	4.76302e-28	7.79421e-24
10957	PRR5L	4.25546	4.64425	707.842	5.89286e-156	9.64308e-152
13503	SSC5D	4.25521	-0.297396	90.4668	1.88105e-21	3.07815e-17
4138	ENO2	4.24558	3.32976	666.995	4.49865e-147	7.3616e-143
5102	GAL3ST3	4.24477	-1.73316	59.3084	1.348e-14	2.20587e-10
6839	KIF26B	4.24426	1.99151	153.686	2.71285e-35	4.43932e-31
15107	UCA1	4.2372	-0.406792	150.456	1.3783e-34	2.25546e-30
13310	SPANXC	4.21897	-2.01053	45.0886	1.88318e-11	3.08163e-07
1512	C12orf68	4.21657	-1.0327	70.8258	3.90191e-17	6.38509e-13
7847	LOXL2	4.21476	5.3346	572.078	1.98312e-126	3.24518e-122
14260	TMEM121	4.20474	-0.887188	89.0931	3.7667e-21	6.16382e-17
3127	CSTF3-AS1	4.19341	-2.11443	45.0758	1.89552e-11	3.10183e-07
5196	GDA	4.16688	3.84917	415.097	2.84809e-92	4.66061e-88
9139	NAT2	4.16143	-1.78785	85.0645	2.88786e-20	4.72569e-16
12062	S1PR3	4.16064	3.95666	306.402	1.32757e-68	2.17243e-64
4895	FLNC	4.13432	0.155264	113.079	2.0738e-26	3.39357e-22
4359	FABP4	4.13247	-0.871601	92.4464	6.91732e-22	1.13195e-17
9511	NPR2	4.12505	4.48765	369.802	2.06721e-82	3.38278e-78
7036	LAMA1	4.11608	0.71497	202.202	6.90807e-46	1.13044e-41
2045	CATSPER1	4.08835	1.48935	192.439	9.33299e-44	1.52725e-39
8453	MGLL	4.0784	6.57071	606.043	8.11586e-134	1.32808e-129
14065	TGFBI	4.07177	13.2322	878.702	4.1862e-193	6.8503e-189
13296	SP5	4.06947	-1.52357	46.7	8.27275e-12	1.35375e-07
10131	PDPN	4.05763	8.33236	1088.27	1.16799e-238	1.91129e-234
14597	TOX	4.0514	1.38268	316.182	9.83086e-71	1.60872e-66
2951	CORO2B	4.04771	1.49745	156.05	8.25479e-36	1.35081e-31
11139	PTPRJ	4.04453	3.43711	483.32	4.04822e-107	6.62451e-103
5173	GBP5	4.01645	1.2197	226.105	4.21504e-51	6.89748e-47
12102	SARDH	4.01302	0.376665	188.481	6.82355e-43	1.11661e-38
14063	TGFB2	4.01134	3.20975	199.351	2.8936e-45	4.73509e-41
2888	COL4A2	4.01054	9.86873	275.952	5.72452e-62	9.3676e-58
9275	NEGR1	4.00916	-1.99043	41.2522	1.33803e-10	2.18956e-06
2995	CPNE7	3.99924	4.62841	573.132	1.16982e-126	1.91429e-122
13457	SRGN	3.99794	3.25769	404.571	5.56955e-90	9.11401e-86
12359	SERPINE2	3.98324	7.82519	840.705	7.62569e-185	1.24787e-180
4783	FGF5	3.96975	1.04121	182.661	1.27183e-41	2.08122e-37
5834	HHIP-AS1	3.96789	0.756373	208.654	2.70106e-47	4.42002e-43
3791	DSCAM	3.96409	1.40673	235.369	4.02311e-53	6.58342e-49
1545	C15orf52	3.93752	6.02831	414.111	4.66865e-92	7.63978e-88
10950	PRR16	3.92764	-0.820636	109.043	1.58822e-25	2.59897e-21
12698	SLC27A6	3.92713	-1.61284	60.4294	7.62646e-15	1.24799e-10
8658	MME	3.92571	4.62595	432.507	4.62563e-96	7.56937e-92
5116	GALNT16	3.91845	0.841266	179.672	5.71428e-41	9.35085e-37
1225	BCAT1	3.91337	4.11675	409.665	4.33593e-91	7.09532e-87
7047	LAMC2	3.90391	12.3796	803.602	8.8919e-177	1.45507e-172
1197	BATF3	3.89974	-1.32927	56.9414	4.48984e-14	7.34718e-10
8020	LYL1	3.8935	1.25987	290.815	3.30321e-65	5.40537e-61
9163	NCAM1	3.89335	0.246609	147.396	6.43039e-34	1.05227e-29
15309	VIM	3.89255	10.6849	771.245	9.64182e-170	1.57779e-165
10985	PRUNE2	3.88955	1.11541	356.073	2.01697e-79	3.30058e-75
3328	DAW1	3.88237	-1.15872	73.321	1.10187e-17	1.80309e-13
10422	PLA2G4C	3.87981	0.808511	161.075	6.58826e-37	1.0781e-32
9983	PCDH9	3.87261	2.13514	449.328	1.01003e-99	1.65282e-95
7437	LOC100287036	3.87099	1.45958	371.103	1.07649e-82	1.76157e-78
7211	LINC00313	3.84464	2.57057	533.213	5.64931e-118	9.24452e-114
6267	IGFBP7	3.84187	8.38798	829.553	2.02714e-182	3.31721e-178
8501	MIR155HG	3.8222	-1.64337	67.5627	2.04091e-16	3.33975e-12
12318	SEPT5-GP1BB	3.82168	-0.600731	83.1792	7.49411e-20	1.22634e-15
8196	MARCKSL1	3.81905	6.31281	847.948	2.03052e-186	3.32275e-182
3255	CYGB	3.81846	5.26545	653.604	3.67494e-144	6.01368e-140
9273	NEDD9	3.81789	6.31879	861.117	2.78444e-189	4.55645e-185
14496	TNF	3.80767	4.59503	110.238	8.68863e-26	1.42181e-21
2127	CCDC147	3.80685	0.66413	130.917	2.58231e-30	4.2257e-26
5950	HMGA2	3.80615	7.12057	447.865	2.10249e-99	3.44051e-95
15369	VSTM2L	3.79441	5.44708	695.52	2.81784e-153	4.61111e-149
5437	GPAM	3.79322	7.83743	775.984	8.98754e-171	1.47072e-166
10152	PEAR1	3.79201	5.02975	237.005	1.7693e-53	2.89528e-49
129	ACHE	3.79086	0.750917	151.991	6.36478e-35	1.04153e-30
2726	CLDN5	3.78781	0.934949	100.69	1.07546e-23	1.75988e-19
8221	MATN3	3.7792	2.19556	416.185	1.6516e-92	2.70267e-88
8466	MICAL2	3.76389	7.28622	866.222	2.16237e-190	3.5385e-186
5485	GPR143	3.76355	2.70584	234.855	5.20733e-53	8.52128e-49
12028	RUSC2	3.7564	7.02628	393.762	1.25571e-87	2.05484e-83
4287	ETV5	3.74999	4.6865	881.362	1.10557e-193	1.80916e-189
9532	NR2F1	3.74941	-0.152609	101.893	5.86098e-24	9.59091e-20
4948	FOXD1	3.74372	5.33745	236.976	1.79498e-53	2.93731e-49
9740	OLFML3	3.74238	-1.32258	68.0576	1.58788e-16	2.59841e-12
12082	SAMD14	3.74202	0.277544	109.484	1.27112e-25	2.08006e-21
6258	IGF2BP1	3.73809	-0.112383	181.091	2.80018e-41	4.58221e-37
6759	KIAA1024	3.73577	0.61229	133.252	7.96181e-31	1.30287e-26
6388	INHBA	3.73006	6.75895	269.224	1.67525e-60	2.74138e-56
5494	GPR173	3.72751	2.76798	218.892	1.57824e-49	2.58263e-45
4656	FAT3	3.72138	-0.221924	79.0373	6.09493e-19	9.97375e-15
13779	SYT1	3.7213	0.276663	167.352	2.80225e-38	4.5856e-34
9763	ORAI2	3.72012	4.63061	440.563	8.16341e-98	1.33586e-93
4953	FOXE1	3.71849	-1.37284	83.9033	5.19579e-20	8.50239e-16
2284	CD163L1	3.71658	0.999106	238.121	1.01004e-53	1.65282e-49
2195	CCDC80	3.71416	6.77256	974.205	7.26549e-214	1.18892e-209
11352	RAMP2	3.70865	-1.72968	57.2187	3.8995e-14	6.38114e-10
7115	LDLRAD4	3.70766	-0.936415	85.5609	2.2468e-20	3.67666e-16
5072	G0S2	3.70196	7.08207	727.678	2.86555e-160	4.68918e-156
11620	RHOBTB1	3.70002	3.18555	607.025	4.96484e-134	8.12446e-130
6026	HOXB8	3.69876	-1.53051	56.9929	4.37384e-14	7.15735e-10
6336	IL24	3.69567	2.46191	259.408	2.30976e-58	3.7797e-54
8438	MGAT5B	3.69255	2.81483	157.121	4.81606e-36	7.88101e-32
14198	TLR9	3.68594	-1.63135	49.6911	1.79956e-12	2.9448e-08
15508	WIPF1	3.6853	4.53894	347.991	1.16033e-77	1.89876e-73
659	AOX1	3.68085	6.15584	566.16	3.84347e-125	6.28946e-121
6028	HOXC-AS5	3.66422	0.0525291	89.7223	2.74048e-21	4.48451e-17
8073	MAGI2-AS3	3.65508	-0.0758168	179.102	7.61254e-41	1.24572e-36
6784	KIAA1462	3.65375	2.46379	275.146	8.58018e-62	1.40406e-57
11627	RHOH	3.64995	-2.13731	42.0434	8.92704e-11	1.46082e-06
9597	NT5E	3.63547	8.11352	617.238	2.98231e-136	4.88025e-132
8293	MDK	3.6332	5.75191	429.98	1.64169e-95	2.68646e-91
10406	PKN1	3.62826	5.66922	413.415	6.61855e-92	1.08306e-87
12844	SLC7A2	3.623	7.24949	275.354	7.72711e-62	1.26446e-57
13733	SV2A	3.62248	3.34375	460.667	3.4416e-102	5.63183e-98
1061	ATP6V0A4	3.60406	-0.638263	68.4676	1.2898e-16	2.11062e-12
7992	LTBP2	3.56987	8.4846	188.56	6.55701e-43	1.07299e-38
12854	SLC8A1	3.56011	-0.00580891	141.121	1.51386e-32	2.47729e-28
12337	SERPINA1	3.54904	6.2004	718.958	2.25532e-158	3.69061e-154
5017	FSTL3	3.53819	8.36797	595.575	1.5358e-131	2.51319e-127
8400	MEX3B	3.52475	2.84635	258.092	4.47062e-58	7.31572e-54
1488	C11orf91	3.51745	2.23637	395.92	4.25669e-88	6.96565e-84
9320	NFATC4	3.50689	2.48471	332.521	2.71438e-74	4.44181e-70
9910	PAPSS2	3.50514	4.72241	577.9	1.07371e-127	1.75703e-123
3183	CTXN1	3.49759	2.30959	127.412	1.50933e-29	2.46986e-25
5114	GALNT14	3.49681	0.260488	168.863	1.3109e-38	2.14515e-34
12149	SCARF2	3.4776	4.94365	188.249	7.66608e-43	1.25448e-38
5007	FRZB	3.47065	-1.20891	75.0068	4.69102e-18	7.67638e-14
8348	MEI1	3.46652	-0.91631	47.5443	5.37748e-12	8.79971e-08
10527	PLXNA4	3.46444	-0.687338	107.884	2.8497e-25	4.66324e-21
883	ARMCX3	3.46428	1.68628	347.402	1.55952e-77	2.55199e-73
11158	PTX3	3.45665	5.93789	161.589	5.08696e-37	8.3243e-33
3406	DDR2	3.45147	0.174917	126.368	2.55467e-29	4.18047e-25
10311	PID1	3.44652	7.26808	843.083	2.31926e-185	3.79524e-181
1264	BDNF	3.44323	2.4294	408.287	8.64895e-91	1.41531e-86
7518	LOC100506394	3.43895	2.95589	447.138	3.02625e-99	4.95216e-95
12455	SH2D4B	3.42822	-2.22148	40.9319	1.57625e-10	2.57938e-06
2144	CCDC170	3.42492	-1.51202	42.2995	7.83117e-11	1.28149e-06
8890	MT1L	3.42109	4.45948	564.452	9.03934e-125	1.4792e-120
9009	MYL2	3.41747	0.222801	89.0358	3.8774e-21	6.34497e-17
4286	ETV4	3.41426	4.10433	482.666	5.61893e-107	9.19481e-103
11681	RNASE7	3.3988	3.85516	581.208	2.04782e-128	3.35105e-124
14161	TIMP2	3.39525	7.38885	316.246	9.51887e-71	1.55767e-66
93	ABP1	3.39374	-0.566749	116.345	3.99429e-27	6.53625e-23
1960	CAMK1G	3.39308	-0.999492	42.1759	8.34197e-11	1.36508e-06
6170	ICAM1	3.37843	6.38167	201.716	8.81975e-46	1.44326e-41
10232	PGM2L1	3.3776	3.92075	177.599	1.62085e-40	2.65236e-36
11632	RHOU	3.37181	-1.01948	85.2321	2.65325e-20	4.34178e-16
5835	HHIPL1	3.37096	0.103105	138.774	4.93414e-32	8.07423e-28
13708	SUN3	3.37009	0.0120357	148.483	3.72032e-34	6.08793e-30
4899	FLRT2	3.35486	6.70502	292.366	1.51722e-65	2.48277e-61
10496	PLEKHO1	3.35388	3.20227	420.136	2.27932e-93	3.72987e-89
12297	SEMA7A	3.34897	5.01022	368.961	3.15119e-82	5.1566e-78
13249	SOCS2	3.34834	3.60515	599.429	2.22821e-132	3.64624e-128
4295	EVI2A	3.34346	-1.64756	60.7574	6.45599e-15	1.05646e-10
10070	PDCD1LG2	3.34009	2.40166	353.534	7.20467e-79	1.17897e-74
11567	RFTN1	3.33316	5.4361	651.636	9.84649e-144	1.61128e-139
2875	COL12A1	3.32322	7.29733	175.322	5.09263e-40	8.33358e-36
7251	LINC00622	3.31715	-1.61772	43.2745	4.75745e-11	7.7851e-07
10220	PGBD5	3.31601	3.49138	467.966	8.8778e-104	1.45276e-99
5539	GRAMD1B	3.29379	1.61908	302.134	1.12939e-67	1.84813e-63
12707	SLC2A10	3.29116	2.86204	202.241	6.7728e-46	1.1083e-41
2814	CNGB1	3.2905	1.47559	251.63	1.14561e-56	1.87468e-52
12715	SLC2A6	3.28875	6.37975	270.577	8.49645e-61	1.39036e-56
9838	P2RY6	3.28648	1.7269	262.257	5.52786e-59	9.04578e-55
1267	BEAN1	3.28039	-0.59556	59.5017	1.22189e-14	1.9995e-10
9211	NDRG4	3.27984	3.2579	517.394	1.56172e-114	2.5556e-110
5081	GAB3	3.27691	1.9898	384.87	1.08317e-85	1.77249e-81
13589	STC2	3.27304	7.11061	349.269	6.11549e-78	1.00074e-73
15299	VEGFC	3.27114	4.84791	212.377	4.16218e-48	6.81099e-44
8431	MGAM	3.26653	0.676551	176.153	3.3537e-40	5.488e-36
5094	GABRR2	3.26315	-0.656636	95.4454	1.5203e-22	2.48782e-18
398	AKAP2	3.26042	-0.951961	49.7558	1.74124e-12	2.84937e-08
10222	PGF	3.24993	3.17586	483.484	3.72918e-107	6.10243e-103
5211	GDPD5	3.2356	4.23091	191.8	1.28646e-43	2.10516e-39
6032	HOXC5	3.23522	-1.06419	65.5248	5.73876e-16	9.3909e-12
10543	PMP22	3.22816	3.37228	532.741	7.15438e-118	1.17074e-113
13930	TBX3	3.21141	3.27526	203.71	3.23814e-46	5.29889e-42
14069	TGFBR3L	3.20356	-1.19017	76.1602	2.61564e-18	4.28024e-14
8647	MLPH	3.20154	5.69971	648.781	4.11352e-143	6.73137e-139
2086	CCBE1	3.20054	6.44234	506.962	2.90563e-112	4.75476e-108
6085	HSD11B1	3.19811	0.974516	64.0523	1.21161e-15	1.98268e-11
2330	CD96	3.17867	-0.514884	83.1466	7.61865e-20	1.24672e-15
4955	FOXF2	3.17737	2.88393	224.3	1.04339e-50	1.7074e-46
2530	CERCAM	3.17187	4.60921	502.759	2.38608e-111	3.90458e-107
14188	TLL1	3.16451	4.22877	315.352	1.49045e-70	2.43898e-66
9788	OSCAR	3.1621	0.581406	121.128	3.58322e-28	5.86359e-24
7608	LOC256021	3.15997	-2.14821	41.9441	9.39207e-11	1.53692e-06
1296	BIN1	3.15947	4.88462	415.028	2.94839e-92	4.82475e-88
4544	FAM26E	3.15845	-0.972647	55.6157	8.81172e-14	1.44195e-09
6322	IL1R1	3.15839	5.79957	427.749	5.02112e-95	8.21656e-91
5529	GPSM3	3.15345	3.42189	505.179	7.09824e-112	1.16156e-107
15639	ZBED2	3.14913	7.88836	290.107	4.71348e-65	7.71314e-61
5304	GLIPR2	3.14187	4.25879	255.843	1.38223e-57	2.26189e-53
6317	IL18R1	3.13944	3.99939	309.371	2.99394e-69	4.89929e-65
6106	HSF2BP	3.13839	4.06692	482.658	5.64112e-107	9.23113e-103
15281	VASH2	3.13454	0.935797	116.735	3.28108e-27	5.36916e-23
2885	COL27A1	3.13412	5.88059	195.519	1.98452e-44	3.24747e-40
7941	LRRC66	3.13374	-0.00199798	92.1326	8.10607e-22	1.32648e-17
8965	MURC	3.12749	-0.282032	83.3648	6.82264e-20	1.11646e-15
1773	C4orf19	3.12365	-0.319897	105.483	9.57079e-25	1.56616e-20
14838	TSPAN2	3.12134	0.203422	80.7639	2.54364e-19	4.16242e-15
9027	MYO16-AS1	3.1132	-1.61328	54.7498	1.36891e-13	2.24009e-09
14193	TLR2	3.10991	6.06215	377.915	3.53898e-84	5.79118e-80
4122	EMP3	3.10667	6.44753	349.801	4.68252e-78	7.66248e-74
4667	FBN1	3.09709	5.70326	171.842	2.9299e-39	4.79449e-35
4992	FRMD3	3.09529	1.28566	170.577	5.53628e-39	9.05956e-35
9298	NES	3.09386	-0.104907	85.2656	2.60856e-20	4.26865e-16
11797	ROS1	3.09124	6.13361	247.973	7.18207e-56	1.17527e-51
2288	CD200	3.0883	-0.897817	74.3995	6.38064e-18	1.04413e-13
7870	LPXN	3.07235	5.49231	379.819	1.36234e-84	2.22933e-80
12687	SLC26A2	3.07026	9.36648	247.883	7.51395e-56	1.22958e-51
12177	SCN1B	3.06824	1.11571	146.92	8.16841e-34	1.33668e-29
10362	PINLYP	3.06065	0.47144	111.8	3.95255e-26	6.46795e-22
14195	TLR4	3.05878	5.20117	460.905	3.05498e-102	4.99917e-98
1693	C20orf112	3.05785	4.82012	202.016	7.58439e-46	1.24111e-41
4668	FBN2	3.0544	6.62572	152.29	5.47671e-35	8.96209e-31
3647	DNAI1	3.0442	-1.28101	58.6761	1.85887e-14	3.04185e-10
8408	MFAP5	3.03949	3.16744	411.975	1.36203e-91	2.22883e-87
3610	DLL4	3.02986	-1.34385	81.1159	2.12861e-19	3.48326e-15
10084	PDE2A	3.02927	1.62714	285.234	5.43291e-64	8.89041e-60
4509	FAM20C	3.02505	3.91297	176.524	2.78243e-40	4.55316e-36
12797	SLC45A3	3.01978	2.75377	321.301	7.54332e-72	1.23439e-67
6635	KCNG1	3.01316	4.76185	302.262	1.05896e-67	1.73288e-63
9604	NTN1	3.00481	4.89796	138.293	6.28707e-32	1.02882e-27
701	APCDD1L	2.98065	0.919907	102.835	3.64309e-24	5.96155e-20
7210	LINC00312	2.97394	1.74979	192.871	7.51158e-44	1.22919e-39
9518	NPTXR	2.97146	1.22859	59.434	1.26467e-14	2.06951e-10
828	ARHGEF40	2.97055	6.26325	322.151	4.92443e-72	8.05834e-68
3578	DIXDC1	2.9691	6.63185	444.251	1.28593e-98	2.1043e-94
8971	MVB12B	2.96898	3.26409	144.638	2.57716e-33	4.21727e-29
429	AKT3	2.96898	2.52683	174.15	9.17898e-40	1.50205e-35
13381	SPOCD1	2.96698	2.36347	362.48	8.12183e-81	1.32906e-76
13405	SPRR2G	2.9631	-1.01512	50.0634	1.4886e-12	2.43595e-08
13571	STARD4-AS1	2.94875	3.14257	314.233	2.61233e-70	4.27482e-66
16297	ZNF853	2.94216	-0.35023	80.0634	3.62596e-19	5.93352e-15
6551	IVNS1ABP	2.93867	8.52689	573.625	9.1363e-127	1.49506e-122
5479	GPR132	2.93133	1.07641	292.137	1.7018e-65	2.78482e-61
11333	RAET1K	2.93031	-1.45487	42.2933	7.85599e-11	1.28555e-06
8070	MAGEH1	2.92977	2.70848	144.222	3.17783e-33	5.20021e-29
6858	KIFC3	2.92561	6.94769	361.536	1.30352e-80	2.13308e-76
6511	ITGA5	2.92361	8.42616	382.59	3.39761e-85	5.55985e-81
9427	NMNAT2	2.92135	2.94063	83.4174	6.64335e-20	1.08712e-15
6029	HOXC11	2.91909	-0.515961	76.914	1.78569e-18	2.9221e-14
14787	TRPA1	2.91872	-1.53051	46.9867	7.14708e-12	1.16955e-07
1439	C10orf10	2.91374	2.07022	121.017	3.78814e-28	6.19891e-24
10124	PDLIM3	2.89879	0.507066	81.0207	2.23367e-19	3.65517e-15
3268	CYP27A1	2.89801	-0.698759	60.8531	6.14973e-15	1.00634e-10
12476	SH3KBP1	2.89558	6.59171	620.953	4.63874e-137	7.59084e-133
1919	CACNA1G	2.89557	-1.77925	42.3386	7.67617e-11	1.25613e-06
7764	LOC646268	2.89475	1.46639	116.754	3.24952e-27	5.31752e-23
2007	CARD11	2.89261	4.66765	289.377	6.79742e-65	1.11233e-60
15989	ZNF365	2.89079	2.53954	316.055	1.0476e-70	1.71429e-66
8503	MIR181A2HG	2.88675	0.776246	134.133	5.11057e-31	8.36294e-27
6695	KDELR3	2.87978	5.09749	323.469	2.54204e-72	4.15979e-68
10087	PDE4B	2.87594	2.96127	254.698	2.45606e-57	4.0191e-53
2902	COL8A1	2.8705	5.75606	197.35	7.9101e-45	1.29441e-40
3994	EHD3	2.86742	4.56865	504.657	9.22042e-112	1.50883e-107
8719	MOXD1	2.8615	-1.02812	80.3929	3.06902e-19	5.02214e-15
2290	CD226	2.85322	-0.182105	57.0122	4.33119e-14	7.08755e-10
5375	GNG11	2.84812	4.7251	183.546	8.15293e-42	1.33415e-37
6020	HOXB2	2.83898	2.51964	363.765	4.26385e-81	6.97737e-77
10609	POLM	2.8324	6.59945	290.346	4.17996e-65	6.84009e-61
15545	WTIP	2.82985	2.4625	105.921	7.67184e-25	1.25542e-20
2151	CCDC19	2.82668	0.193573	148.168	4.35969e-34	7.1342e-30
14500	TNFAIP6	2.82408	5.32921	94.662	2.25836e-22	3.69557e-18
8094	MAN1A1	2.81963	3.13908	154.957	1.43116e-35	2.34194e-31
14534	TNIP3	2.80976	0.594556	53.4609	2.63795e-13	4.31675e-09
6761	KIAA1045	2.80677	-0.200138	106.364	6.13489e-25	1.00391e-20
2718	CLDN14	2.80417	1.27224	231.224	3.22376e-52	5.27535e-48
12255	SEC24D	2.80125	6.07111	533.657	4.52248e-118	7.40058e-114
3362	DCHS1	2.7961	0.88411	69.8834	6.29157e-17	1.02955e-12
8364	MESP1	2.78587	-0.452851	93.2851	4.5278e-22	7.4093e-18
5509	GPR68	2.78481	6.13733	414.295	4.25811e-92	6.96798e-88
1482	C11orf75	2.78316	1.1663	136.638	1.44712e-31	2.36807e-27
7212	LINC00319	2.75498	3.06725	95.1169	1.79471e-22	2.93686e-18
9056	MYRF	2.75306	1.15434	138.095	6.94585e-32	1.13662e-27
9398	NKX3-1	2.74967	5.128	311.633	9.62655e-70	1.57529e-65
307	AFAP1L1	2.74852	6.18142	537.98	5.1876e-119	8.48899e-115
13772	SYNPO	2.74188	7.48588	141.451	1.28217e-32	2.09814e-28
11415	RASSF4	2.73941	2.14585	170.452	5.89459e-39	9.6459e-35
3149	CTHRC1	2.73825	-0.166944	45.7585	1.33766e-11	2.18894e-07
12612	SLC19A2	2.73803	5.88594	369.121	2.90735e-82	4.75758e-78
9445	NOG	2.73678	-0.504946	93.3849	4.30519e-22	7.04502e-18
14729	TRIM36	2.73452	1.85066	107.687	3.14716e-25	5.15001e-21
1188	BAMBI	2.7294	-0.439248	50.3578	1.2812e-12	2.09656e-08
7708	LOC440300	2.72718	-1.72739	46.5563	8.90254e-12	1.45681e-07
5784	HECW1	2.71511	0.34284	72.8061	1.43035e-17	2.34062e-13
5581	GRM4	2.71445	-0.631129	51.5911	6.83515e-13	1.1185e-08
6680	KCTD16	2.71371	1.34917	178.265	1.15948e-40	1.89737e-36
2636	CHRNA3	2.70274	-0.447153	61.6941	4.01176e-15	6.56484e-11
2721	CLDN18	2.70013	-1.27326	48.0459	4.16361e-12	6.81332e-08
14054	TFPI2	2.697	5.99265	396.08	3.92961e-88	6.43042e-84
12024	RUNX2	2.6942	1.74186	90.5314	1.82066e-21	2.97932e-17
16266	ZNF792	2.69413	1.26234	122.061	2.23825e-28	3.66267e-24
6504	ITGA1	2.6872	4.58636	175.999	3.62209e-40	5.92719e-36
14628	TPM1	2.68535	9.69413	408.913	6.31924e-91	1.03408e-86
9883	PALM2	2.68179	2.40013	116.087	4.54862e-27	7.44336e-23
3086	CSF1	2.67309	5.88852	110.276	8.5264e-26	1.39526e-21
11390	RASA3	2.67265	5.46902	524.963	3.5213e-116	5.76226e-112
1443	C10orf114	2.66805	2.27461	293.264	9.66888e-66	1.58222e-61
6389	INHBA-AS1	2.66634	0.2591	46.0205	1.17021e-11	1.91493e-07
5758	HDAC9	2.66365	2.6474	275.765	6.28912e-62	1.02915e-57
4114	EML1	2.66356	3.67108	401.823	2.20881e-89	3.61449e-85
5946	HMCN1	2.66324	-1.20652	44.6242	2.38726e-11	3.90652e-07
2333	CDA	2.65868	4.09903	325.245	1.04346e-72	1.70751e-68
6411	INSIG1	2.65655	6.95232	357.966	7.80817e-80	1.27773e-75
13575	STARD8	2.65491	0.474067	163.431	2.01403e-37	3.29575e-33
15504	WHAMMP3	2.65398	0.44066	113.517	1.66208e-26	2.71983e-22
8736	MPP4	2.64473	-1.06434	49.0059	2.55191e-12	4.17594e-08
10525	PLXNA2	2.62652	7.33208	151.214	9.4102e-35	1.53988e-30
14498	TNFAIP2	2.62179	7.5841	100.355	1.2739e-23	2.08462e-19
8237	MBL1P	2.61741	-0.256797	86.709	1.25723e-20	2.05733e-16
9607	NTNG2	2.6144	-0.828203	62.6562	2.46126e-15	4.0276e-11
5795	HEPHL1	2.61419	2.80579	297.752	1.01757e-66	1.66515e-62
7610	LOC257358	2.61343	-0.733669	48.3693	3.53057e-12	5.77742e-08
6049	HPCAL4	2.60432	0.8667	115.636	5.71071e-27	9.345e-23
9830	P2RX5	2.60411	-1.30646	51.331	7.80326e-13	1.27693e-08
3027	CREB5	2.59972	1.56544	82.0094	1.35439e-19	2.21633e-15
714	APLP1	2.5994	3.10204	139.778	2.97755e-32	4.87247e-28
6067	HRH1	2.59572	5.83147	462.321	1.50258e-102	2.45882e-98
10443	PLCB2	2.59509	-1.1617	64.0764	1.19688e-15	1.95858e-11
15153	UNC13D	2.591	2.35921	123.46	1.10603e-28	1.8099e-24
4926	FNDC4	2.58753	2.87861	308.786	4.01466e-69	6.5696e-65
3851	DUSP8	2.58746	1.52924	69.7869	6.60688e-17	1.08115e-12
7160	LHX6	2.58739	3.58533	301.148	1.85251e-67	3.03146e-63
7849	LOXL4	2.58718	-1.41405	39.9848	2.5595e-10	4.18836e-06
14062	TGFB1I1	2.57809	5.87027	208.749	2.57512e-47	4.21393e-43
8662	MMP11	2.57799	0.950893	122.068	2.23015e-28	3.64941e-24
6647	KCNJ15	2.57282	7.38789	498.413	2.10467e-110	3.44409e-106
10825	PRCD	2.57167	0.646945	126.692	2.16966e-29	3.55043e-25
9574	NSG1	2.56996	4.49355	242.624	1.05312e-54	1.72332e-50
1432	BVES	2.56902	3.3718	121.999	2.30926e-28	3.77888e-24
13304	SPAG4	2.569	1.43908	112.059	3.46873e-26	5.67623e-22
9435	NNMT	2.56854	7.80519	118.143	1.61297e-27	2.63947e-23
11276	RAB44	2.55472	-1.16565	46.5461	8.94895e-12	1.46441e-07
3799	DSEL	2.55364	2.83008	232.335	1.84582e-52	3.0205e-48
12862	SLC9A5	2.55032	2.15777	190.587	2.36728e-43	3.87381e-39
11174	PVRL3	2.54986	3.93302	219.022	1.47813e-49	2.41881e-45
2759	CLMP	2.5488	4.42745	281.273	3.96502e-63	6.48836e-59
9143	NAV1	2.54785	7.24827	154.252	2.03988e-35	3.33806e-31
7420	LOC100134259	2.54427	-0.680651	54.1204	1.88572e-13	3.0858e-09
10023	PCDHGC5	2.53828	-0.306003	48.1305	3.98765e-12	6.52539e-08
3466	DENND2A	2.53387	-0.521109	74.5351	5.95688e-18	9.74784e-14
2707	CLCF1	2.52885	3.59477	359.085	4.45414e-80	7.28875e-76
14096	THBS1	2.52877	10.8841	153.731	2.65191e-35	4.33959e-31
4395	FAM114A1	2.52585	5.81055	390.306	7.09901e-87	1.16168e-82
3359	DCBLD1	2.52509	5.82462	458.673	9.34889e-102	1.52985e-97
5097	GADD45B	2.52019	6.3895	275.575	6.91757e-62	1.13199e-57
6323	IL1R2	2.51257	-0.47408	65.9495	4.62634e-16	7.57054e-12
2645	CHST10	2.51208	4.43367	401.632	2.43004e-89	3.97652e-85
10086	PDE4A	2.50777	3.72906	142.074	9.36898e-33	1.53314e-28
7633	LOC284757	2.50637	-0.388644	86.5471	1.36447e-20	2.23281e-16
5298	GLI2	2.50173	4.14108	72.5089	1.66282e-17	2.72104e-13
625	ANO1	2.50088	2.06136	127.545	1.41156e-29	2.30987e-25
3585	DKK1	2.48621	6.59462	252.931	5.96272e-57	9.75739e-53
1150	B4GALNT1	2.47954	1.80236	190.373	2.63604e-43	4.31361e-39
15503	WHAMMP2	2.47638	0.341376	108.309	2.29973e-25	3.76327e-21
10974	PRSS23	2.47238	6.05366	346.994	1.91303e-77	3.13048e-73
1966	CAMK4	2.47125	2.15025	241.913	1.50538e-54	2.46341e-50
2380	CDH13	2.46807	6.27471	320.761	9.89005e-72	1.61841e-67
3600	DLG4	2.46	2.36906	146.643	9.39023e-34	1.53662e-29
7467	LOC100292680	2.45815	-0.164118	77.9486	1.05759e-18	1.73065e-14
9559	NRIP3	2.45619	3.56357	176.668	2.5878e-40	4.23468e-36
7219	LINC00340	2.45615	0.576198	132.002	1.49474e-30	2.44599e-26
15558	XDH	2.45365	4.12018	305.313	2.29204e-68	3.75069e-64
3721	DOCK11	2.45116	1.15624	79.6285	4.51869e-19	7.39438e-15
12812	SLC4A8	2.44585	-0.369182	100.521	1.17161e-23	1.91722e-19
7099	LCP1	2.44567	0.661059	71.6008	2.63452e-17	4.31113e-13
10581	PODNL1	2.4409	2.66556	143.948	3.64651e-33	5.96715e-29
3146	CTF1	2.43705	0.744574	76.6068	2.08615e-18	3.41378e-14
14971	TWIST2	2.42644	2.8722	181.624	2.14258e-41	3.50612e-37
7573	LOC101059948	2.42315	-0.456404	99.249	2.22664e-23	3.64367e-19
9390	NKD1	2.41757	3.90706	201.473	9.96535e-46	1.63073e-41
10345	PIK3CD	2.41146	5.33132	121.999	2.30996e-28	3.78001e-24
7153	LHB	2.41055	0.205207	107.508	3.44512e-25	5.63759e-21
2402	CDK14	2.40576	5.61782	296.664	1.75606e-66	2.87362e-62
11752	RNF24	2.40489	4.69266	334.693	9.13555e-75	1.49494e-70
8758	MRGPRX3	2.40268	6.03773	356.809	1.39475e-79	2.28238e-75
14753	TRIML2	2.39392	-1.35555	48.3809	3.50962e-12	5.74314e-08
8951	MTUS2	2.38347	-0.680864	61.0321	5.61507e-15	9.1885e-11
6223	IFNA1	2.38048	-0.885926	43.8931	3.46808e-11	5.67517e-07
12225	SDK1	2.37822	0.350794	86.0107	1.78965e-20	2.92859e-16
4842	FLI1	2.37377	4.80626	407.52	1.2705e-90	2.07905e-86
6034	HOXC8	2.35865	-0.678725	48.7699	2.87827e-12	4.70999e-08
3880	DZIP1L	2.35862	2.51438	311.958	8.17791e-70	1.33823e-65
1014	ATOH8	2.35862	2.17361	157.325	4.34554e-36	7.11103e-32
13590	STEAP1	2.358	1.1862	127.346	1.5602e-29	2.55311e-25
2390	CDHR1	2.35631	1.67489	141.502	1.24984e-32	2.04523e-28
14645	TPST1	2.35353	5.95782	174.877	6.36977e-40	1.04235e-35
11594	RGS17	2.35291	-0.560954	57.4445	3.4766e-14	5.68911e-10
13284	SOX4	2.3491	6.82218	251.789	1.0576e-56	1.73066e-52
12665	SLC25A34	2.34675	2.50304	121.745	2.62452e-28	4.29476e-24
11703	RNF122	2.34416	0.544188	93.7043	3.66363e-22	5.99517e-18
7746	LOC643201	2.34263	-0.648272	54.4	1.63562e-13	2.67653e-09
12978	SMTN	2.34224	7.12178	172.768	1.83941e-39	3.01002e-35
818	ARHGEF25	2.33984	0.860095	112.768	2.42551e-26	3.96911e-22
6845	KIF3C	2.3398	5.4011	273.114	2.37871e-61	3.89253e-57
5492	GPR161	2.33737	4.97763	375.678	1.08654e-83	1.77801e-79
6660	KCNMB4	2.33671	2.80024	202.121	7.19385e-46	1.1772e-41
10106	PDGFRB	2.33189	-0.73337	45.671	1.39879e-11	2.28899e-07
5381	GNG4	2.32866	0.484997	113.203	1.94733e-26	3.18661e-22
8253	MCAM	2.32323	8.36435	285.162	5.63199e-64	9.21618e-60
13915	TBKBP1	2.32302	3.0916	121.592	2.83594e-28	4.64072e-24
6027	HOXB9	2.32104	3.10435	257.984	4.72009e-58	7.72396e-54
12701	SLC29A1	2.31692	6.67773	364.26	3.32737e-81	5.44491e-77
4574	FAM65A	2.31295	6.44936	97.7081	4.84824e-23	7.93365e-19
2881	COL1A1	2.31004	6.22454	75.6814	3.3333e-18	5.45461e-14
14345	TMEM204	2.30438	2.8439	240.176	3.60028e-54	5.8915e-50
3782	DRD2	2.28753	-0.11151	50.941	9.51834e-13	1.55758e-08
6024	HOXB6	2.28553	1.34587	128.654	8.07265e-30	1.32101e-25
9777	OSBP2	2.28331	4.55543	307.556	7.44004e-69	1.21749e-64
12668	SLC25A37	2.2786	6.54123	359.95	2.8865e-80	4.72347e-76
5281	GJC2	2.27713	1.15441	125.732	3.52003e-29	5.76017e-25
4804	FHOD1	2.27424	6.39931	172.771	1.83634e-39	3.00498e-35
10918	PROSER2	2.26799	6.77429	298.956	5.56119e-67	9.10034e-63
10582	PODXL	2.26551	5.85018	119.142	9.75059e-28	1.59559e-23
10511	PLOD2	2.26526	7.25487	144.402	2.90219e-33	4.74915e-29
3612	DLX1	2.26211	3.36978	312.711	5.60491e-70	9.17188e-66
2191	CCDC74B	2.26033	0.646559	87.1562	1.00283e-20	1.64102e-16
7430	LOC100271722	2.25751	0.460816	77.4555	1.35743e-18	2.2213e-14
3957	EFEMP2	2.25382	1.86065	100.113	1.43932e-23	2.3553e-19
13395	SPRED3	2.25201	2.6106	94.9529	1.94965e-22	3.1904e-18
8751	MRAS	2.25087	4.88389	248.405	5.7825e-56	9.46248e-52
2947	CORO1A	2.24955	4.53446	196.75	1.06936e-44	1.74989e-40
8465	MICAL1	2.24878	5.72633	249.057	4.16904e-56	6.82221e-52
5167	GBGT1	2.24668	1.71987	183.798	7.17987e-42	1.17491e-37
12084	SAMD4A	2.24003	5.81192	223.046	1.9585e-50	3.20489e-46
4112	EMILIN2	2.23779	1.80118	146.002	1.29709e-33	2.12255e-29
9551	NREP	2.23747	5.80464	326.876	4.60446e-73	7.53473e-69
4365	FADS3	2.23721	7.17871	325.311	1.0092e-72	1.65145e-68
12515	SHROOM4	2.23621	2.12836	208.226	3.34865e-47	5.47973e-43
2799	CMTM3	2.23524	5.39144	419.409	3.28112e-93	5.36922e-89
3660	DNAJB5	2.23382	6.81958	256.916	8.06664e-58	1.32003e-53
7273	LINC00704	2.22544	1.63111	136.233	1.77421e-31	2.90332e-27
10026	PCED1B	2.22206	2.92618	128.536	8.56941e-30	1.4023e-25
521	AMOT	2.22025	-0.799048	44.2445	2.89816e-11	4.74256e-07
15524	WNT3	2.22006	1.41412	101.008	9.16136e-24	1.49916e-19
4281	ETS1	2.21876	7.74416	157.959	3.1595e-36	5.1702e-32
11140	PTPRK	2.21823	8.2358	156.451	6.74585e-36	1.10389e-31
12916	SMARCA1	2.2154	2.40694	135.708	2.3115e-31	3.78253e-27
12414	SFTA1P	2.21432	0.0701492	58.6509	1.88279e-14	3.08099e-10
2644	CHST1	2.21351	2.34368	83.8063	5.45704e-20	8.92989e-16
841	ARID5A	2.20192	3.14241	240.729	2.72724e-54	4.46285e-50
13311	SPARC	2.19759	10.2389	336.42	3.84257e-75	6.28798e-71
6191	IDI2-AS1	2.19644	-0.0535977	95.2981	1.63767e-22	2.67988e-18
2849	CNTNAP1	2.19094	5.15972	68.5801	1.21825e-16	1.99354e-12
1433	BVES-AS1	2.18963	-0.436674	57.6747	3.09261e-14	5.06074e-10
7774	LOC646999	2.1894	-0.798051	40.4122	2.05654e-10	3.36532e-06
3306	DAAM2	2.18856	0.448104	78.679	7.30695e-19	1.19571e-14
11339	RAI14	2.18276	7.00097	217.113	3.85634e-49	6.31051e-45
7190	LINC00152	2.18243	3.87356	229.298	8.47973e-52	1.38762e-47
2898	COL6A1	2.18132	1.54333	53.9192	2.08906e-13	3.41854e-09
12685	SLC26A10	2.17849	-0.208032	43.0902	5.22728e-11	8.55392e-07
8642	MLLT11	2.1782	3.30987	208.434	3.01644e-47	4.9361e-43
1128	AXL	2.17749	6.616	175.695	4.22218e-40	6.90917e-36
1291	BICC1	2.17486	3.9646	134.731	3.78034e-31	6.18614e-27
5576	GRK5	2.16839	3.6365	303.888	4.6847e-68	7.66604e-64
87	ABI3BP	2.16169	3.29617	64.4186	1.00606e-15	1.64632e-11
3774	DPYSL3	2.15309	1.21161	112.101	3.39485e-26	5.55533e-22
8406	MFAP3L	2.15242	2.32802	163.271	2.1828e-37	3.57194e-33
6999	KRT7	2.14847	3.30184	97.1101	6.5578e-23	1.07312e-18
2238	CCNE2	2.14328	3.94456	184.299	5.58288e-42	9.13582e-38
10148	PDZK1	2.13879	-0.456497	71.8854	2.28064e-17	3.73204e-13
14598	TOX2	2.13846	3.30341	124.187	7.66586e-29	1.25444e-24
9109	NAGS	2.13678	1.61359	111.799	3.95337e-26	6.46929e-22
14454	TMEM98	2.13603	4.06732	122.249	2.03574e-28	3.33128e-24
4887	FLJ44511	2.13363	-0.166627	45.8846	1.25425e-11	2.05246e-07
3094	CSMD3	2.13273	1.5332	157.43	4.12307e-36	6.74699e-32
752	AQPEP	2.13133	-0.263483	67.8965	1.72309e-16	2.81966e-12
13661	STX2	2.12847	4.6405	354.771	3.87385e-79	6.33917e-75
279	ADORA1	2.11775	-0.504968	49.1424	2.38043e-12	3.89534e-08
10008	PCDHGA5	2.11767	-0.474963	44.782	2.20237e-11	3.60396e-07
7850	LPAL2	2.11113	0.168323	74.6404	5.64742e-18	9.24144e-14
15322	VNN1	2.11049	0.284269	41.3093	1.29948e-10	2.12647e-06
3212	CXCL2	2.10698	6.12266	190.556	2.40379e-43	3.93356e-39
14400	TMEM44	2.10453	4.82882	274.455	1.21354e-61	1.98584e-57
12983	SMURF2	2.10422	5.97888	233.894	8.43649e-53	1.38055e-48
6724	KHDRBS3	2.10371	0.984624	114.105	1.23596e-26	2.02253e-22
14452	TMEM92	2.10258	2.94197	250.079	2.49531e-56	4.08333e-52
11380	RAPSN	2.09909	-0.640882	45.842	1.28188e-11	2.09768e-07
12287	SEMA4C	2.09741	4.95263	145.29	1.8556e-33	3.0365e-29
16249	ZNF775	2.08477	2.20663	106.277	6.41187e-25	1.04924e-20
1964	CAMK2N1	2.08046	6.14259	116.121	4.47267e-27	7.31908e-23
5188	GCNT1	2.07485	4.09135	280.813	4.99393e-63	8.17206e-59
14163	TIMP4	2.07209	2.83954	108.661	1.92518e-25	3.15036e-21
2332	CD99L2	2.07161	6.70033	325.338	9.9562e-73	1.62923e-68
11264	RAB3B	2.06866	5.06219	146.107	1.23018e-33	2.01306e-29
11268	RAB3IL1	2.06754	0.365817	76.2539	2.49436e-18	4.08176e-14
881	ARMC9	2.06694	5.41462	350.688	3.00198e-78	4.91244e-74
7068	LARP6	2.06686	4.89033	141.226	1.43615e-32	2.35011e-28
1318	BMP2	2.06396	5.45805	115.799	5.26084e-27	8.60884e-23
14499	TNFAIP3	2.06277	9.85007	307.507	7.62807e-69	1.24826e-64
8666	MMP17	2.06138	3.0498	91.7829	9.6726e-22	1.58282e-17
12780	SLC39A8	2.06006	7.25137	203.463	3.66512e-46	5.9976e-42
9015	MYL9	2.04967	3.39464	229.703	6.92057e-52	1.13248e-47
12991	SNAI3-AS1	2.04883	1.53529	106.444	5.89304e-25	9.64337e-21
4456	FAM171A1	2.0441	4.10745	257.25	6.82327e-58	1.11656e-53
12071	SACS	2.0417	6.24458	88.5522	4.95103e-21	8.10187e-17
1910	CABLES1	2.04059	3.74659	151.793	7.03082e-35	1.15052e-30
1349	BPGM	2.03896	5.51935	264.617	1.69103e-59	2.7672e-55
14053	TFPI	2.03819	4.45912	142.578	7.27121e-33	1.18986e-28
4131	ENG	2.03006	5.0694	78.6103	7.56534e-19	1.23799e-14
6013	HOXA11	2.02728	0.814078	120.371	5.247e-28	8.58619e-24
10390	PIWIL4	2.02698	-0.699054	43.7867	3.66189e-11	5.99231e-07
10836	PRDM8	2.0251	2.18941	126.56	2.31918e-29	3.79511e-25
9979	PCDH12	2.02305	0.0467256	74.1092	7.39113e-18	1.20949e-13
113	ACAP1	2.02287	1.52273	109.567	1.21932e-25	1.9953e-21
13592	STEAP2	2.02133	1.30412	80.4433	2.99173e-19	4.89567e-15
3731	DOK1	2.01767	2.97376	188.325	7.37898e-43	1.2075e-38
6033	HOXC6	2.01709	0.647778	79.1456	5.76963e-19	9.44142e-15
14999	TYRO3	2.01272	4.398	229.637	7.15167e-52	1.1703e-47
1325	BMPER	2.01151	-1.0605	41.4999	1.17875e-10	1.92891e-06
6539	ITPKA	2.01151	0.317146	58.6256	1.90723e-14	3.121e-10
3589	DLC1	2.0111	4.35201	177.158	2.02242e-40	3.30949e-36
5055	FXYD5	2.00731	7.50705	250.532	1.98819e-56	3.25348e-52
6021	HOXB3	2.0032	2.16183	162.793	2.77607e-37	4.54276e-33
5527	GPSM1	1.99927	4.98903	95.6551	1.36747e-22	2.23772e-18
5301	GLIPR1	1.99773	4.42882	193.222	6.29658e-44	1.03037e-39
14482	TMSB15B	1.9967	0.352261	64.9007	7.87679e-16	1.28896e-11
308	AFAP1L2	1.99222	4.73491	324.143	1.81366e-72	2.96787e-68
2178	CCDC62	1.99169	-0.327277	55.5168	9.26631e-14	1.51634e-09
12624	SLC22A17	1.98953	2.27173	86.5971	1.33042e-20	2.17711e-16
7483	LOC100505687	1.98805	2.52142	144.517	2.73919e-33	4.48241e-29
13528	ST3GAL1	1.98577	6.34471	318.719	2.75336e-71	4.5056e-67
258	ADCY7	1.98246	4.77528	109.354	1.35733e-25	2.22114e-21
2994	CPNE5	1.98201	-0.695382	44.521	2.51647e-11	4.11796e-07
4687	FBXL7	1.98081	3.24905	85.144	2.77404e-20	4.53944e-16
10532	PLXND1	1.97945	3.46012	58.8282	1.72058e-14	2.81556e-10
14843	TSPAN5	1.97885	5.74006	244.487	4.13377e-55	6.7645e-51
4363	FADS1	1.97837	7.90489	255.102	2.00532e-57	3.28151e-53
7988	LTB	1.97173	3.36334	40.5472	1.91921e-10	3.1406e-06
11032	PSMD2	1.96677	9.44942	169.009	1.21821e-38	1.99348e-34
1272	BEND6	1.96555	-0.51349	42.2513	8.02685e-11	1.31351e-06
3876	DYSF	1.9654	3.96871	120.139	5.8993e-28	9.65362e-24
1274	BEST1	1.96523	0.945354	85.1197	2.80841e-20	4.59568e-16
6689	KCTD7	1.95809	4.00412	240.626	2.87288e-54	4.70119e-50
2453	CDYL2	1.95414	2.79707	122.372	1.91328e-28	3.13089e-24
5146	GAS6	1.95168	8.02558	148.394	3.88966e-34	6.36503e-30
11367	RAP1GAP2	1.94856	4.17263	103.589	2.48992e-24	4.07451e-20
6148	HTRA1	1.94823	8.72564	247.163	1.07891e-55	1.76553e-51
7491	LOC100505806	1.94642	2.54304	81.3529	1.888e-19	3.08953e-15
5414	GOLGA7B	1.94636	-0.151188	51.3837	7.59648e-13	1.24309e-08
3298	CYTH1	1.94031	7.55757	269.931	1.1745e-60	1.92194e-56
7568	LOC100652768	1.93806	0.469575	85.7725	2.01871e-20	3.30341e-16
5453	GPC4	1.93735	2.97202	111.422	4.78326e-26	7.82732e-22
14942	TUBB3	1.93383	6.53627	238.736	7.41702e-54	1.21372e-49
1495	C12orf23	1.93203	5.36009	136.809	1.32757e-31	2.17243e-27
13628	STON1	1.92936	0.138006	63.8045	1.37401e-15	2.24843e-11
14606	TP53I3	1.92617	7.39582	116.165	4.37294e-27	7.15588e-23
10849	PREX1	1.92309	2.48611	92.7241	6.01164e-22	9.83744e-18
901	ARRB1	1.91636	1.99613	114.793	8.73611e-27	1.42958e-22
5547	GRB10	1.91388	5.99236	309.993	2.19102e-69	3.58538e-65
836	ARID3A	1.91051	2.47451	66.3059	3.86094e-16	6.31804e-12
2598	CHGB	1.91033	1.4832	116.426	3.83342e-27	6.27301e-23
11814	RPGR	1.90885	3.75462	143.826	3.87917e-33	6.34788e-29
16201	ZNF697	1.90572	5.03906	107.331	3.76646e-25	6.16344e-21
9595	NT5DC2	1.90529	6.78628	179.626	5.84914e-41	9.57153e-37
12512	SHROOM1	1.90371	3.40603	82.96	8.37303e-20	1.37016e-15
1317	BMP1	1.90267	7.65489	167.001	3.34387e-38	5.47192e-34
641	ANTXR2	1.89477	5.82097	142.832	6.39678e-33	1.04677e-28
6591	KANK2	1.88448	6.25355	102.445	4.43553e-24	7.2583e-20
10150	PEA15	1.88317	8.0886	97.29	5.98828e-23	9.79922e-19
11288	RAB9B	1.88042	-0.621731	41.3374	1.28092e-10	2.09611e-06
1965	CAMK2N2	1.87651	2.05147	73.5263	9.93054e-18	1.62503e-13
695	APBB1	1.87105	4.26241	216.506	5.23112e-49	8.5602e-45
6321	IL1B	1.87018	8.83599	250.094	2.47688e-56	4.05317e-52
14532	TNIP1	1.86866	9.69614	214.94	1.14859e-48	1.87954e-44
12561	SKIL	1.86757	5.73774	126.292	2.65362e-29	4.34239e-25
7152	LGR6	1.86666	0.493804	52.0689	5.35872e-13	8.76901e-09
2312	CD59	1.86419	9.79532	133.039	8.86541e-31	1.45074e-26
6527	ITGB5	1.86308	6.87904	200.593	1.55059e-45	2.53738e-41
14791	TRPM3	1.86283	0.992038	49.9066	1.61243e-12	2.63858e-08
11931	RPS6KA2	1.857	6.80653	141.379	1.32914e-32	2.17501e-28
1315	BMF	1.85552	4.97159	242.142	1.34144e-54	2.19514e-50
7129	LEPRE1	1.85497	6.30052	201.489	9.8821e-46	1.61711e-41
2802	CMTM7	1.85392	3.61534	151.278	9.11035e-35	1.49082e-30
14851	TSPYL4	1.85274	6.32834	262.534	4.81014e-59	7.87132e-55
4739	FCGRT	1.85092	0.282274	80.5282	2.86584e-19	4.68966e-15
12481	SH3RF3	1.84927	4.22749	82.9063	8.60348e-20	1.40787e-15
12061	S1PR2	1.84758	2.69901	97.861	4.48818e-23	7.34445e-19
15716	ZCCHC24	1.84338	3.73806	118.455	1.37868e-27	2.25607e-23
13726	SUSD5	1.84252	3.15136	90.2134	2.13806e-21	3.49872e-17
3267	CYP26B1	1.84097	4.06242	88.7854	4.40049e-21	7.20096e-17
4457	FAM171A2	1.84047	1.98378	86.1281	1.68651e-20	2.75981e-16
5956	HMGCS1	1.83905	7.81752	155.308	1.19935e-35	1.96262e-31
1553	C16orf45	1.83753	4.88883	237.766	1.20748e-53	1.97593e-49
4003	EID2B	1.83694	1.7515	111.898	3.76103e-26	6.15455e-22
8025	LYPD6	1.83669	2.81047	187.853	9.35149e-43	1.53028e-38
3577	DISP2	1.83359	1.85539	47.352	5.93167e-12	9.70659e-08
12205	SDC3	1.8325	7.15663	118.754	1.18584e-27	1.94051e-23
8117	MAP1S	1.83207	5.44355	51.0242	9.12337e-13	1.49295e-08
4910	FMNL1	1.83178	4.7267	85.61	2.19162e-20	3.58637e-16
11619	RHOB	1.83083	7.13812	227.505	2.08632e-51	3.41405e-47
8468	MICALCL	1.83004	2.77163	80.8259	2.4651e-19	4.03389e-15
2237	CCNE1	1.82999	3.43701	158.604	2.28424e-36	3.73793e-32
3474	DENND5B	1.8209	3.55967	115.342	6.62207e-27	1.08364e-22
3819	DTX3	1.81969	1.32316	97.3487	5.81327e-23	9.51284e-19
1273	BEND7	1.81526	1.13099	48.6257	3.09788e-12	5.06937e-08
12007	RTN1	1.8136	4.12033	170.67	5.28228e-39	8.64392e-35
7766	LOC646329	1.81337	-0.993088	40.8826	1.61657e-10	2.64535e-06
8874	MSRB3	1.81153	5.41411	147.921	4.93718e-34	8.0792e-30
10233	PGM3	1.81073	6.26021	180.238	4.30063e-41	7.03756e-37
7848	LOXL3	1.81063	0.858784	76.6269	2.06504e-18	3.37923e-14
10662	PORCN	1.80538	5.70495	125.382	4.19793e-29	6.8695e-25
5200	GDF11	1.805	4.45348	281.315	3.88092e-63	6.35074e-59
904	ARRDC2	1.79668	6.59001	193.91	4.45635e-44	7.29237e-40
13956	TCF7	1.7952	3.24459	99.7609	1.71953e-23	2.81385e-19
5151	GATA2	1.79302	1.317	83.5687	6.15392e-20	1.00703e-15
2078	CBX8	1.793	2.62737	170.417	5.99841e-39	9.8158e-35
3928	EDN1	1.79242	5.41402	231.136	3.36967e-52	5.51413e-48
88	ABL1	1.79117	8.6491	145.34	1.80964e-33	2.96129e-29
12589	SLC13A4	1.78998	1.01582	91.7404	9.88259e-22	1.61719e-17
8059	MAF	1.78973	4.32678	78.1031	9.77989e-19	1.60038e-14
6833	KIF21B	1.78939	2.00071	41.222	1.35883e-10	2.22359e-06
13660	STX1B	1.78672	-0.648054	42.7958	6.07633e-11	9.94331e-07
4809	FICD	1.78531	1.42726	86.3343	1.51949e-20	2.48649e-16
6014	HOXA11-AS	1.78475	0.2778	63.5954	1.52788e-15	2.50022e-11
10919	PROSER2-AS1	1.78304	0.598142	53.0936	3.18035e-13	5.20432e-09
12772	SLC39A13	1.78095	7.06001	201.494	9.85917e-46	1.61336e-41
4364	FADS2	1.77982	8.16941	166.455	4.40044e-38	7.20088e-34
10465	PLEK2	1.77235	7.63231	112.271	3.11637e-26	5.09962e-22
12032	RWDD2A	1.77201	3.12946	170.085	7.09089e-39	1.16035e-34
12630	SLC22A4	1.77156	3.98984	182.521	1.36482e-41	2.23339e-37
3704	DNM1	1.77134	2.72668	61.3117	4.87177e-15	7.97217e-11
7268	LINC00672	1.76997	0.473918	79.6968	4.36504e-19	7.14295e-15
2360	CDC42EP5	1.75765	3.08371	141.891	1.02743e-32	1.68129e-28
13003	SNCAIP	1.75403	4.41308	206.727	7.11325e-47	1.16401e-42
6584	JUN	1.75195	8.06425	180.67	3.46062e-41	5.66296e-37
7892	LRP3	1.75139	4.31023	96.5146	8.85884e-23	1.44966e-18
7534	LOC100506844	1.75116	2.30061	102.454	4.41571e-24	7.22587e-20
9916	PAQR8	1.74942	2.68847	174.632	7.20455e-40	1.17895e-35
8853	MSANTD3	1.74857	5.34533	185.829	2.58655e-42	4.23263e-38
11213	QSOX1	1.74846	7.53013	108.702	1.88595e-25	3.08617e-21
11489	RBPMS	1.74579	3.62923	108.998	1.62412e-25	2.65772e-21
4763	FERMT2	1.74479	6.6794	166.108	5.24034e-38	8.5753e-34
2646	CHST11	1.7446	5.70266	152.478	4.98245e-35	8.15329e-31
5552	GREB1L	1.73974	2.26872	66.6079	3.31259e-16	5.42072e-12
14483	TMSB4X	1.73843	6.79484	93.1379	4.87751e-22	7.98156e-18
668	AP1S2	1.73842	3.03383	95.2908	1.64379e-22	2.6899e-18
6229	IFNE	1.73629	2.77166	65.037	7.35041e-16	1.20282e-11
2506	CEP170	1.73499	5.71203	105.045	1.19385e-24	1.95362e-20
13384	SPON1	1.73351	0.827101	68.8825	1.04511e-16	1.71021e-12
14066	TGFBR1	1.73328	7.55721	126.222	2.74961e-29	4.49946e-25
4947	FOXC2	1.73174	4.10252	39.848	2.7452e-10	4.49225e-06
2282	CD151	1.73058	8.50778	224.725	8.4291e-51	1.37934e-46
7898	LRP8	1.72787	5.23517	77.3033	1.4662e-18	2.3993e-14
5280	GJC1	1.72589	4.74431	123.941	8.67767e-29	1.42001e-24
10874	PRKCDBP	1.72197	6.20563	154.674	1.64944e-35	2.69914e-31
3365	DCLK1	1.72159	0.991707	115.043	7.70023e-27	1.26007e-22
4594	FAM83A	1.72092	7.03028	192.041	1.13982e-43	1.8652e-39
11254	RAB32	1.71918	5.10034	62.9584	2.11115e-15	3.45469e-11
1661	C1orf170	1.71392	2.10148	75.0334	4.62817e-18	7.57354e-14
6852	KIF7	1.71183	4.578	67.9177	1.70463e-16	2.78945e-12
1957	CALU	1.7105	8.59972	209.17	2.08469e-47	3.41138e-43
4535	FAM228B	1.7077	1.5447	95.1864	1.73279e-22	2.83553e-18
7441	LOC100287314	1.70476	2.80532	147.618	5.75069e-34	9.41043e-30
7132	LEPREL4	1.70313	5.53091	99.9842	1.53621e-23	2.51385e-19
3643	DNAH5	1.70047	2.17908	55.7591	8.19167e-14	1.34048e-09
5069	FZD8	1.69962	2.68482	44.357	2.73628e-11	4.47765e-07
16098	ZNF555	1.69894	1.99164	79.7227	4.30832e-19	7.05014e-15
10092	PDE6A	1.69756	3.51987	222.8	2.21652e-50	3.62712e-46
2413	CDK5R1	1.69507	3.34227	80.8989	2.3757e-19	3.88759e-15
4950	FOXD2-AS1	1.6927	1.55073	58.1887	2.38144e-14	3.89698e-10
11668	RLTPR	1.69218	0.547227	66.6082	3.31204e-16	5.41982e-12
14629	TPM2	1.69004	5.20562	187.65	1.03609e-42	1.69545e-38
10125	PDLIM4	1.68994	7.06472	163.769	1.69929e-37	2.78071e-33
16029	ZNF441	1.6891	2.45741	95.8503	1.23908e-22	2.02763e-18
4070	ELK3	1.6882	6.27003	72.9709	1.31579e-17	2.15315e-13
12294	SEMA6B	1.68715	0.294745	46.1167	1.11416e-11	1.82321e-07
6907	KLHL25	1.68185	3.90262	142.468	7.68468e-33	1.25752e-28
4996	FRMD6	1.67582	7.77246	214.171	1.69027e-48	2.76596e-44
15010	UAP1	1.67451	6.48582	161.733	4.73127e-37	7.74225e-33
13008	SNED1	1.67405	0.69519	67.7308	1.8741e-16	3.06678e-12
8067	MAGED2	1.67395	7.28935	80.4198	3.0275e-19	4.95419e-15
8159	MAPK12	1.67269	4.52309	215.477	8.76959e-49	1.43506e-44
7728	LOC541471	1.67077	3.85883	119.86	6.7878e-28	1.11076e-23
9113	NAMPT	1.66975	7.69368	108.739	1.85095e-25	3.02889e-21
4820	FKBP10	1.66841	7.90662	214.74	1.26988e-48	2.07803e-44
5612	GSTO1	1.6677	7.87587	57.4575	3.45367e-14	5.65159e-10
11550	RET	1.66762	1.44291	55.4748	9.46664e-14	1.54912e-09
909	ARSB	1.66748	4.17976	86.0884	1.72069e-20	2.81574e-16
10287	PHOSPHO1	1.66657	0.0501759	55.6801	8.52793e-14	1.39551e-09
15608	YIPF5	1.66399	7.46945	157.209	4.6073e-36	7.53939e-32
9613	NUAK2	1.66124	5.51362	83.8926	5.22403e-20	8.5486e-16
10127	PDLIM7	1.65919	8.08396	134.645	3.94837e-31	6.46111e-27
3518	DHCR7	1.6591	7.21013	137.182	1.10034e-31	1.8006e-27
11131	PTPRB	1.6564	1.21917	95.4472	1.51892e-22	2.48556e-18
2788	CMAHP	1.65633	1.40924	85.6576	2.13955e-20	3.50116e-16
5953	HMGB3	1.65456	6.8527	175.982	3.65311e-40	5.97795e-36
1339	BOC	1.65429	0.386352	73.9441	8.03613e-18	1.31503e-13
12865	SLC9A7P1	1.65392	-0.0634518	52.53	4.23724e-13	6.93382e-09
15029	UBASH3B	1.6537	3.31462	115.25	6.93855e-27	1.13542e-22
14927	TTYH3	1.65001	6.98231	51.1592	8.51701e-13	1.39372e-08
12808	SLC4A3	1.64869	4.1341	72.7206	1.49369e-17	2.44428e-13
1148	B3GNT9	1.64862	2.97254	69.7844	6.61548e-17	1.08256e-12
1236	BCL2	1.64846	1.62013	57.8589	2.81608e-14	4.60824e-10
9568	NS3BP	1.64742	1.66546	48.5642	3.19657e-12	5.23087e-08
7300	LMBR1L	1.64562	4.92851	225.561	5.53977e-51	9.06528e-47
10853	PRICKLE2	1.64345	4.40007	152.592	4.70321e-35	7.69633e-31
6189	IDI1	1.64222	6.92679	139.014	4.37341e-32	7.15664e-28
14819	TSHZ1	1.64075	5.90016	68.6383	1.18283e-16	1.93558e-12
12508	SHOX2	1.6382	0.985897	84.0744	4.76511e-20	7.79763e-16
2315	CD68	1.63813	5.19206	145.039	2.10581e-33	3.44594e-29
2071	CBX2	1.63632	3.67836	118.532	1.32628e-27	2.17033e-23
1022	ATP13A2	1.63618	6.63345	64.6295	9.0392e-16	1.47917e-11
4283	ETV1	1.63569	-0.0392279	52.1033	5.26556e-13	8.61656e-09
10762	PPP1R32	1.63483	0.254219	68.0483	1.59541e-16	2.61074e-12
13411	SPRY4	1.62655	5.67819	71.7427	2.45169e-17	4.01194e-13
7647	LOC286367	1.62525	-0.449968	44.7745	2.21078e-11	3.61772e-07
5489	GPR156	1.62436	0.860885	76.1411	2.64099e-18	4.32171e-14
5004	FRS3	1.62391	2.36834	113.003	2.15419e-26	3.52512e-22
8735	MPP3	1.62183	3.34808	114.713	9.09724e-27	1.48867e-22
8352	MEIS3	1.61988	3.52399	102.543	4.22052e-24	6.90647e-20
3882	E2F1	1.61958	4.84219	116.091	4.54065e-27	7.43032e-23
2165	CCDC40	1.61899	1.42677	92.9439	5.37979e-22	8.80349e-18
3778	DRAM1	1.61843	4.93344	118.376	1.43418e-27	2.34689e-23
5499	GPR3	1.61683	2.07182	105.599	9.02914e-25	1.47753e-20
7651	LOC338799	1.6121	3.50043	129.693	4.78207e-30	7.82538e-26
3831	DUSP1	1.60989	8.19515	149.348	2.40749e-34	3.93961e-30
3746	DPF1	1.60826	2.47711	138.247	6.43633e-32	1.05324e-27
959	ASPHD2	1.60791	3.09217	146.593	9.63408e-34	1.57652e-29
3175	CTSS	1.60766	1.43613	46.3813	9.73425e-12	1.59291e-07
7154	LHFP	1.60724	3.95653	66.697	3.16618e-16	5.18113e-12
958	ASPHD1	1.60582	1.54118	111.524	4.542e-26	7.43252e-22
6854	KIF9-AS1	1.60408	1.72938	70.2587	5.20147e-17	8.51169e-13
8171	MAPK8IP3	1.60368	6.74589	56.3006	6.21968e-14	1.01779e-09
15250	USPL1	1.60054	4.4567	175.676	4.26234e-40	6.9749e-36
7396	LOC100131726	1.59825	0.577146	73.5536	9.79379e-18	1.60266e-13
3640	DNAH17	1.5956	1.2751	67.7611	1.84553e-16	3.02003e-12
10495	PLEKHN1	1.59496	3.80383	62.2644	3.00309e-15	4.91426e-11
1085	ATP8B2	1.58984	4.05138	153.51	2.96313e-35	4.84886e-31
10457	PLCXD2	1.58617	1.31359	87.2255	9.68273e-21	1.58448e-16
14006	TENM2	1.58333	1.75159	49.0324	2.51766e-12	4.1199e-08
9989	PCDHB12	1.5833	0.679442	65.3511	6.26742e-16	1.0256e-11
13513	SSR3	1.58289	7.70637	146.567	9.75728e-34	1.59668e-29
14912	TTLL11	1.58143	5.19213	159.525	1.43668e-36	2.35098e-32
241	ADARB1	1.58044	4.6466	189.173	4.81706e-43	7.88264e-39
4962	FOXL1	1.57746	5.27052	198.878	3.66938e-45	6.00457e-41
11419	RASSF8	1.57729	5.30806	72.0703	2.07668e-17	3.39829e-13
8535	MIR31HG	1.5771	5.21125	89.321	3.35675e-21	5.49298e-17
12274	SELM	1.57397	5.15999	70.5647	4.45419e-17	7.28883e-13
9372	NINL	1.57311	1.88591	62.6001	2.53238e-15	4.14399e-11
2999	CPPED1	1.57247	5.12715	229.189	8.95782e-52	1.46586e-47
9751	OPN3	1.57163	3.18987	127.42	1.50323e-29	2.45989e-25
7357	LOC100129917	1.57073	1.9118	50.5836	1.14196e-12	1.8687e-08
12204	SDC2	1.56841	4.0941	150.863	1.12273e-34	1.83724e-30
13415	SPSB1	1.56481	5.609	168.715	1.41218e-38	2.31089e-34
7890	LRP12	1.56137	5.10687	149.134	2.68022e-34	4.38591e-30
438	ALDH1A1	1.55627	3.52482	151.877	6.74192e-35	1.10325e-30
8004	LURAP1L	1.55045	1.92319	118.095	1.65264e-27	2.70438e-23
9974	PCBP4	1.55028	5.0364	178.862	8.58657e-41	1.40511e-36
2625	CHPF2	1.54961	6.31821	91.8804	9.2078e-22	1.50676e-17
757	ARAP3	1.54836	6.30587	77.2453	1.50988e-18	2.47078e-14
9689	NXPE3	1.54766	4.79833	167.168	3.07362e-38	5.02968e-34
8090	MAML2	1.5452	5.12643	58.3072	2.24218e-14	3.6691e-10
4641	FARP1	1.54479	5.92549	152.013	6.29569e-35	1.03023e-30
6447	IQCC	1.54355	2.41391	104.942	1.25765e-24	2.05801e-20
435	ALCAM	1.54208	7.87636	82.928	8.50971e-20	1.39253e-15
181	ACTN1	1.54155	9.81159	144.801	2.37343e-33	3.88388e-29
14008	TENM4	1.54044	5.08562	53.2449	2.94447e-13	4.81834e-09
7758	LOC645166	1.53856	1.70486	61.3379	4.80733e-15	7.86671e-11
11170	PVR	1.53445	6.91206	125.284	4.41115e-29	7.21841e-25
15305	VGLL3	1.52818	4.36114	50.1939	1.39282e-12	2.27921e-08
8514	MIR21	1.5243	0.137863	42.5155	7.01238e-11	1.14751e-06
807	ARHGDIB	1.52429	6.14783	153.771	2.59869e-35	4.2525e-31
1006	ATHL1	1.52306	4.51792	71.5679	2.67881e-17	4.3836e-13
7851	LPAR1	1.52159	3.40076	157.025	5.05551e-36	8.27284e-32
6200	IFFO1	1.5214	-0.374886	54.6129	1.46772e-13	2.40177e-09
8972	MVD	1.51961	6.29743	164.354	1.26581e-37	2.07137e-33
8657	MMD	1.5187	4.43341	80.2726	3.26162e-19	5.33731e-15
6022	HOXB4	1.51788	0.417593	43.97	3.3345e-11	5.45657e-07
11522	RECK	1.51743	3.00998	83.4294	6.60324e-20	1.08056e-15
2655	CHST7	1.51227	2.18392	76.1134	2.67833e-18	4.38281e-14
1170	BACH2	1.50958	2.74211	66.6342	3.26864e-16	5.3488e-12
10017	PCDHGB5	1.50927	4.57903	61.6787	4.04327e-15	6.61641e-11
5701	HAPLN3	1.50897	3.22465	131.727	1.71694e-30	2.80959e-26
8165	MAPK4	1.50794	1.77322	69.0054	9.81939e-17	1.60685e-12
350	AGPAT9	1.50662	-0.395729	45.8321	1.28832e-11	2.10821e-07
2559	CGB7	1.50458	1.73007	51.8452	6.00542e-13	9.82726e-09
7028	L3MBTL3	1.49803	3.95022	126.463	2.4352e-29	3.98496e-25
12008	RTN2	1.49698	3.68724	131.941	1.54134e-30	2.52225e-26
8916	MTHFD1L	1.49552	5.01128	136.831	1.31307e-31	2.14871e-27
14061	TGFB1	1.49347	7.05168	40.6383	1.83179e-10	2.99755e-06
10883	PRKD1	1.49301	2.48011	81.2503	1.98863e-19	3.25419e-15
4884	FLJ43663	1.49216	1.59585	83.352	6.86691e-20	1.1237e-15
3636	DNAH10	1.49132	3.64866	155.131	1.31118e-35	2.14561e-31
13	AADAT	1.48622	2.34212	71.8825	2.28398e-17	3.73751e-13
11958	RRAS	1.48617	6.76591	75.3728	3.89721e-18	6.37739e-14
8066	MAGED1	1.48382	7.25778	174.624	7.23449e-40	1.18385e-35
7044	LAMB3	1.48174	10.2204	48.3147	3.63012e-12	5.94034e-08
15958	ZNF319	1.48018	4.55807	50.8778	9.82977e-13	1.60854e-08
8014	LY6K	1.47825	2.61839	86.1897	1.63474e-20	2.67509e-16
1421	BTN2A3P	1.4781	1.89278	101.602	6.78627e-24	1.11051e-19
10895	PRKY	1.47721	3.91751	47.8938	4.49943e-12	7.36287e-08
5781	HECTD2	1.47441	3.84988	72.8747	1.38146e-17	2.26063e-13
8413	MFI2-AS1	1.47392	0.215576	42.9355	5.65734e-11	9.25767e-07
10216	PGBD1	1.47377	3.43812	151.573	7.85395e-35	1.28522e-30
8229	MB21D2	1.47098	2.74717	99.1842	2.3007e-23	3.76487e-19
4912	FMNL3	1.4705	5.18699	114.274	1.13487e-26	1.85711e-22
1924	CACNB1	1.46995	3.14009	59.6835	1.11404e-14	1.82302e-10
4993	FRMD4A	1.46639	4.78926	90.0897	2.27603e-21	3.7245e-17
13566	STARD13	1.4661	5.53012	184.218	5.81434e-42	9.51458e-38
6401	INPP4B	1.46559	4.33678	114.76	8.88017e-27	1.45315e-22
13659	STX1A	1.46521	4.60796	95.0617	1.84544e-22	3.01987e-18
3177	CTSZ	1.46521	8.30787	183.098	1.02103e-41	1.67081e-37
9332	NFKBIA	1.46371	8.83931	115.835	5.16409e-27	8.45051e-23
14423	TMEM61	1.46237	1.3929	75.8054	3.13044e-18	5.12266e-14
4821	FKBP11	1.4604	5.51334	175.248	5.28635e-40	8.65058e-36
3051	CRMP1	1.45927	3.28122	41.759	1.03247e-10	1.68954e-06
7856	LPCAT1	1.45898	6.16768	102.142	5.16929e-24	8.45902e-20
13941	TCEAL3	1.45385	4.30478	162.446	3.30531e-37	5.40882e-33
5691	HABP4	1.45305	3.97408	162.263	3.62453e-37	5.93118e-33
12016	RTTN	1.45214	5.99453	116.353	3.97722e-27	6.50833e-23
10766	PPP1R3B	1.45187	3.95081	108.071	2.59339e-25	4.24382e-21
13643	STRIP2	1.45062	3.72456	159.886	1.19848e-36	1.9612e-32
13957	TCF7L1	1.44984	4.54419	43.4356	4.3814e-11	7.16973e-07
7477	LOC100499489	1.4474	1.02147	63.9026	1.30725e-15	2.13918e-11
14656	TRABD2A	1.44659	0.628402	65.5364	5.70518e-16	9.33596e-12
9698	OAF	1.4461	5.61069	106.757	5.03318e-25	8.23629e-21
4735	FCER1G	1.44438	0.357602	40.098	2.41536e-10	3.95249e-06
15011	UAP1L1	1.4435	4.11926	61.5137	4.39675e-15	7.19485e-11
10799	PPP4R1L	1.44338	3.57246	127.778	1.25536e-29	2.05427e-25
1492	C11orf95	1.4428	4.39293	52.2233	4.95344e-13	8.10581e-09
7780	LOC653160	1.44274	1.58188	49.8815	1.63315e-12	2.67249e-08
13845	TANC2	1.44141	8.12178	58.2663	2.28928e-14	3.74618e-10
14522	TNFSF12	1.43989	0.421547	42.4996	7.06984e-11	1.15691e-06
14270	TMEM132A	1.43921	8.02008	42.0734	8.79119e-11	1.43859e-06
5426	GORAB	1.43841	3.6975	108.473	2.11757e-25	3.4652e-21
6676	KCTD11	1.43616	6.88048	157.681	3.63283e-36	5.94476e-32
8892	MT2A	1.43512	11.69	112.427	2.88075e-26	4.71406e-22
5365	GNAZ	1.43472	0.145971	40.4627	2.00401e-10	3.27936e-06
1669	C1orf204	1.43267	1.10295	45.0968	1.87532e-11	3.06878e-07
7183	LINC00085	1.42911	2.15063	83.03	8.08189e-20	1.32252e-15
7162	LIF	1.42889	5.97483	58.6851	1.85037e-14	3.02795e-10
766	ARFGAP1	1.42725	7.42911	132.78	1.01021e-30	1.65311e-26
256	ADCY5	1.42717	0.266166	43.9895	3.3015e-11	5.40257e-07
8516	MIR210HG	1.42535	3.75589	94.4934	2.45912e-22	4.0241e-18
6873	KLF12	1.42273	4.62615	72.4415	1.72055e-17	2.8155e-13
3879	DZIP1	1.42083	0.645954	63.6033	1.52171e-15	2.49012e-11
11230	RAB11FIP5	1.42045	6.20064	95.0156	1.88892e-22	3.09102e-18
7290	LIPT2	1.41852	1.02985	52.5142	4.27149e-13	6.98986e-09
8868	MSMO1	1.41624	6.97651	94.0915	3.01268e-22	4.92996e-18
6124	HSPA5	1.41526	10.0756	146.168	1.1928e-33	1.95189e-29
10056	PCSK5	1.41401	0.912512	46.2004	1.06756e-11	1.74696e-07
11746	RNF216P1	1.41195	3.68257	89.6032	2.91059e-21	4.76289e-17
3775	DPYSL4	1.41167	2.97393	57.326	3.69242e-14	6.04228e-10
2287	CD1D	1.41153	3.46884	68.2885	1.4124e-16	2.31125e-12
8741	MPRIP	1.41139	8.14045	73.8153	8.57789e-18	1.40369e-13
5371	GNB4	1.41015	5.44136	66.8404	2.94398e-16	4.81753e-12
14754	TRIO	1.40639	8.11485	56.2749	6.30152e-14	1.03118e-09
10019	PCDHGB7	1.40625	3.18959	47.8982	4.48939e-12	7.34644e-08
13928	TBX19	1.40612	0.577646	47.1172	6.68648e-12	1.09418e-07
3065	CRY1	1.40255	3.56686	86.2679	1.57142e-20	2.57147e-16
3222	CXCR7	1.4012	5.66226	143.05	5.7322e-33	9.38016e-29
815	ARHGEF18	1.40073	7.02443	89.1627	3.63643e-21	5.95066e-17
14442	TMEM86A	1.40013	1.31088	62.4844	2.68567e-15	4.39484e-11
14506	TNFRSF10D	1.3989	6.08522	139.773	2.98444e-32	4.88374e-28
2357	CDC42EP2	1.39753	5.19779	89.1944	3.57869e-21	5.85617e-17
6517	ITGAV	1.3917	8.23101	69.1136	9.29511e-17	1.52105e-12
2418	CDK6	1.38917	7.2694	40.5198	1.94632e-10	3.18495e-06
1287	BHLHE40	1.3867	8.25379	110.923	6.15043e-26	1.00646e-21
2553	CFL2	1.38479	5.30165	115.401	6.42891e-27	1.05203e-22
10567	PNP	1.38064	7.23769	46.5243	9.04887e-12	1.48076e-07
12425	SGCB	1.3779	5.25697	110.004	9.78175e-26	1.60069e-21
12748	SLC35E4	1.37717	3.29943	82.7041	9.53055e-20	1.55958e-15
2648	CHST14	1.37691	4.66989	81.3549	1.88615e-19	3.0865e-15
1858	C8orf58	1.37401	3.97939	157.029	5.04461e-36	8.25499e-32
16345	ZSCAN9	1.3726	3.52463	136.316	1.70188e-31	2.78495e-27
9337	NFKBIZ	1.37247	7.21873	115.003	7.8565e-27	1.28564e-22
1637	C1QTNF2	1.37183	1.34962	45.3972	1.60867e-11	2.63243e-07
1159	B4GALT6	1.36902	2.93369	43.4186	4.41965e-11	7.23231e-07
13214	SNTA1	1.36614	4.6503	132.189	1.3602e-30	2.22583e-26
1532	C14orf37	1.36554	0.127789	42.5086	7.03737e-11	1.1516e-06
1673	C1orf216	1.36287	4.50214	111.134	5.52951e-26	9.04848e-22
10864	PRKACB	1.36258	4.10088	51.5518	6.97342e-13	1.14113e-08
10736	PPM1M	1.36241	3.3558	61.5168	4.38979e-15	7.18345e-11
13668	STXBP1	1.36225	6.0501	102.773	3.75891e-24	6.15107e-20
693	APBA2	1.36116	4.78106	120.604	4.66466e-28	7.63324e-24
9181	NCK2	1.36055	6.71761	65.5155	5.76575e-16	9.43508e-12
6302	IL13RA1	1.36021	6.07539	110.575	7.33254e-26	1.1999e-21
9713	OCIAD2	1.35936	7.06395	67.482	2.12617e-16	3.47926e-12
13332	SPATC1L	1.35648	1.74058	42.7943	6.08099e-11	9.95094e-07
5823	HEY1	1.35188	0.928345	42.1633	8.39594e-11	1.37391e-06
10586	POFUT2	1.35118	5.45222	115.202	7.10702e-27	1.16299e-22
12787	SLC43A1	1.35111	1.51866	56.3442	6.08336e-14	9.9548e-10
1731	C2orf27A	1.34974	1.84222	72.895	1.36736e-17	2.23755e-13
10704	PPFIA4	1.34951	1.85732	51.4818	7.22642e-13	1.18253e-08
54	ABCC4	1.34815	3.81962	102.252	4.88824e-24	7.99912e-20
12001	RTEL1	1.34751	0.917618	50.7545	1.04671e-12	1.71284e-08
7796	LOC728392	1.347	2.87133	68.5408	1.24281e-16	2.03373e-12
2233	CCND1	1.34598	8.06662	65.0528	7.29161e-16	1.1932e-11
6320	IL1A	1.34526	9.31812	87.9218	6.80942e-21	1.11429e-16
10660	POPDC3	1.34422	4.15208	106.873	4.74743e-25	7.7687e-21
5652	GUCA1B	1.34419	0.519257	46.0019	1.18136e-11	1.93318e-07
4825	FKBP1AP1	1.3422	2.1637	55.4952	9.36868e-14	1.53309e-09
3605	DLGAP4	1.34133	7.45837	57.9019	2.75526e-14	4.50871e-10
14567	TOM1	1.34047	6.09846	140.781	1.79649e-32	2.93977e-28
6010	HOTAIRM1	1.33954	4.28293	127.825	1.226e-29	2.00622e-25
8723	MPDZ	1.33846	4.90549	70.6657	4.2319e-17	6.92508e-13
4562	FAM50A	1.33751	6.40441	80.9978	2.25972e-19	3.6978e-15
12248	SEC23A	1.33619	6.83612	138.694	5.13805e-32	8.4079e-28
16347	ZSWIM3	1.33584	2.13558	46.7126	8.2197e-12	1.34507e-07
229	ADAMTS3	1.33566	0.674239	41.6383	1.09822e-10	1.79712e-06
10688	PPAPDC1B	1.33357	4.46071	125.699	3.57842e-29	5.85572e-25
2713	CLCN6	1.3329	4.49927	48.7382	2.92506e-12	4.78657e-08
5045	FUT4	1.33141	2.39926	57.3626	3.62437e-14	5.93091e-10
9137	NAT14	1.33046	4.04182	119.352	8.76801e-28	1.4348e-23
1579	C17orf51	1.33032	3.77527	69.3084	8.42095e-17	1.378e-12
6116	HSPA13	1.32997	5.52766	116.392	3.90117e-27	6.38388e-23
951	ASL	1.32666	5.81846	100.705	1.06759e-23	1.74701e-19
14503	TNFAIP8L3	1.32132	3.80771	83.6287	5.96986e-20	9.76907e-16
12911	SMAD7	1.31933	5.32533	104.161	1.86488e-24	3.05169e-20
52	ABCC2	1.31832	1.30773	73.1069	1.22814e-17	2.00972e-13
13793	SYTL4	1.31627	2.92271	108.556	2.0304e-25	3.32254e-21
12960	SMIM3	1.31251	4.78978	74.3349	6.59277e-18	1.07884e-13
4348	F2R	1.31059	5.44647	54.9552	1.23311e-13	2.01786e-09
12513	SHROOM2	1.31021	6.23038	39.6915	2.97415e-10	4.86689e-06
9655	NUMBL	1.30911	4.68773	49.0588	2.48404e-12	4.06488e-08
13879	TBC1D1	1.30908	6.1862	105.267	1.06718e-24	1.74634e-20
4662	FBLIM1	1.3084	7.73785	76.1194	2.67027e-18	4.36963e-14
245	ADC	1.30778	2.52615	71.401	2.91529e-17	4.77058e-13
4349	F2RL1	1.30723	6.55742	97.2013	6.26257e-23	1.02481e-18
16213	ZNF71	1.3067	3.45632	85.4152	2.41855e-20	3.95771e-16
3039	CRIM1	1.30567	7.36206	40.0742	2.44492e-10	4.00087e-06
8107	MANF	1.30489	6.80613	134.289	4.72416e-31	7.73061e-27
12375	SETBP1	1.304	3.8265	39.6595	3.02329e-10	4.94732e-06
1449	C10orf25	1.30349	0.362111	44.3645	2.72585e-11	4.46057e-07
11253	RAB31	1.30283	6.62031	107.223	3.97879e-25	6.51088e-21
9410	NLRP1	1.30185	6.56423	104.846	1.32038e-24	2.16067e-20
6286	IKBIP	1.30148	5.68809	110.184	8.93006e-26	1.46132e-21
1955	CALR	1.29805	9.68363	81.6257	1.64459e-19	2.69121e-15
906	ARRDC3-AS1	1.29374	0.746517	42.9306	5.67178e-11	9.28129e-07
5080	GAB2	1.29138	2.22263	66.1715	4.13341e-16	6.76392e-12
8664	MMP14	1.29018	9.53706	80.4566	2.97156e-19	4.86266e-15
14667	TRAF5	1.28832	2.41614	44.0523	3.1972e-11	5.2319e-07
2120	CCDC136	1.28714	1.59867	66.2712	3.92957e-16	6.43035e-12
12588	SLC13A3	1.28669	3.31468	113.373	1.78811e-26	2.92606e-22
2774	CLSPN	1.28537	4.35072	42.8722	5.84352e-11	9.56234e-07
2531	CERK	1.28485	6.20218	82.0074	1.35581e-19	2.21865e-15
10834	PRDM5	1.2844	0.858804	51.9677	5.64219e-13	9.23288e-09
1486	C11orf84	1.28335	4.99785	123.092	1.33118e-28	2.17835e-24
11793	ROR1	1.28259	3.03641	46.7302	8.14621e-12	1.33305e-07
13863	TARSL2	1.28197	3.4949	77.3271	1.44865e-18	2.37056e-14
994	ATG16L2	1.28126	3.83611	40.5285	1.93765e-10	3.17077e-06
15692	ZC3H12A	1.28104	7.99619	92.4472	6.91454e-22	1.1315e-17
13886	TBC1D16	1.27756	6.46456	53.6121	2.44256e-13	3.99701e-09
523	AMOTL2	1.27619	7.16825	57.2434	3.85088e-14	6.30159e-10
4657	FAT4	1.27533	3.38704	41.2297	1.3535e-10	2.21487e-06
2746	CLIC3	1.27372	2.20694	65.683	5.29609e-16	8.66652e-12
5534	GPX3	1.2701	6.80173	106.245	6.5156e-25	1.06621e-20
6181	ID3	1.26792	6.85301	45.9298	1.22567e-11	2.00569e-07
10497	PLEKHO2	1.26666	5.49209	129.435	5.44662e-30	8.91285e-26
9324	NFE2L3	1.26643	2.47057	40.9097	1.5943e-10	2.60891e-06
12369	SERTAD4-AS1	1.26615	1.35874	56.269	6.32045e-14	1.03428e-09
1475	C11orf63	1.26422	2.41596	79.6617	4.44321e-19	7.27087e-15
10021	PCDHGC3	1.26351	5.15382	48.9957	2.56526e-12	4.19779e-08
12466	SH3BP5L	1.26326	6.10035	103.003	3.3471e-24	5.47719e-20
2188	CCDC71L	1.26307	4.85936	90.4145	1.93145e-21	3.16062e-17
5395	GNPNAT1	1.26273	6.98538	82.2867	1.1771e-19	1.92621e-15
12214	SDF2L1	1.26015	4.26649	55.2847	1.04278e-13	1.7064e-09
1573	C17orf103	1.25916	3.65424	52.9715	3.3842e-13	5.5379e-09
14274	TMEM136	1.25738	2.93615	89.4392	3.16209e-21	5.17444e-17
1699	C20orf197	1.25722	4.23333	94.3449	2.6507e-22	4.3376e-18
699	APC2	1.25697	1.81845	46.9581	7.25212e-12	1.18674e-07
3811	DTL	1.25547	5.24027	131.114	2.33784e-30	3.82564e-26
4519	FAM214B	1.25523	7.15438	117.897	1.82618e-27	2.98835e-23
5321	GLT25D1	1.25401	8.00247	92.4444	6.92444e-22	1.13312e-17
567	ANKLE2	1.25389	7.4856	137.728	8.35814e-32	1.36773e-27
4788	FGFR1	1.2526	3.56647	70.1048	5.62349e-17	9.20229e-13
9159	NBPF9	1.24517	3.27645	101.055	8.94796e-24	1.46424e-19
15895	ZNF22	1.24425	4.9909	83.0222	8.11381e-20	1.32774e-15
5425	GOPC	1.24008	7.04044	52.4441	4.4266e-13	7.24368e-09
7785	LOC654342	1.23697	3.14733	51.7489	6.30721e-13	1.03211e-08
9156	NBPF15	1.23604	1.79963	76.1751	2.59599e-18	4.24808e-14
3150	CTIF	1.23385	6.07018	94.2967	2.716e-22	4.44446e-18
13529	ST3GAL2	1.23293	4.47857	65.6955	5.26263e-16	8.61176e-12
7628	LOC284454	1.23254	5.28967	47.2483	6.25401e-12	1.02341e-07
3034	CRELD1	1.23243	4.71421	103.685	2.37173e-24	3.8811e-20
5060	FYN	1.2305	4.88831	106.091	7.04378e-25	1.15264e-20
14842	TSPAN4	1.22875	6.14134	106.425	5.95009e-25	9.73672e-21
9270	NEDD4	1.22809	6.78547	74.1187	7.35591e-18	1.20372e-13
11111	PTPLA	1.22386	3.1152	91.6472	1.03594e-21	1.69521e-17
4824	FKBP1A	1.22267	9.05833	73.3911	1.06343e-17	1.74019e-13
9840	P4HA2	1.22251	8.2455	122.872	1.48756e-28	2.43424e-24
2213	CCDC96	1.22013	1.41947	64.4494	9.90435e-16	1.62075e-11
5808	HERPUD1	1.2192	6.59682	115.978	4.80635e-27	7.86511e-23
13691	SULF1	1.21894	2.96495	56.6939	5.09216e-14	8.33281e-10
652	ANXA5	1.2188	9.22532	48.9522	2.62274e-12	4.29186e-08
10282	PHLDB1	1.21821	7.73402	76.6147	2.07788e-18	3.40024e-14
9335	NFKBIE	1.21721	5.28106	92.65	6.24109e-22	1.02129e-17
6681	KCTD17	1.21641	4.70996	108.018	2.66319e-25	4.35805e-21
12194	SCRN1	1.21635	7.0748	92.3991	7.08471e-22	1.15934e-17
5186	GCLM	1.21601	4.63913	95.9146	1.1995e-22	1.96287e-18
13341	SPDL1	1.21523	6.13828	65.7723	5.06156e-16	8.28273e-12
12598	SLC16A2	1.21371	4.36898	56.8682	4.66013e-14	7.62583e-10
1806	C6orf1	1.21224	4.55812	64.5977	9.18633e-16	1.50325e-11
10115	PDIA5	1.21143	4.98707	93.7307	3.61501e-22	5.91561e-18
10103	PDGFC	1.21123	5.52637	73.6564	9.29686e-18	1.52134e-13
6765	KIAA1147	1.21072	5.6459	92.3051	7.42927e-22	1.21573e-17
5352	GNA12	1.20598	6.89599	93.211	4.70058e-22	7.69203e-18
974	ATAD3B	1.20593	3.85987	71.2585	3.13364e-17	5.12789e-13
7991	LTBP1	1.2024	3.18455	74.4156	6.32867e-18	1.03562e-13
690	AP5Z1	1.20034	5.72605	65.9202	4.69548e-16	7.68369e-12
8087	MAMDC2	1.19816	3.24511	79.8832	3.97219e-19	6.50009e-15
3773	DPYSL2	1.1975	6.19924	118.17	1.59137e-27	2.60412e-23
6900	KLHL17	1.19461	3.88784	43.4476	4.35475e-11	7.12611e-07
4522	FAM219A	1.19425	5.34537	90.5773	1.77886e-21	2.91092e-17
7038	LAMA3	1.19242	10.1787	71.2677	3.11903e-17	5.10399e-13
12464	SH3BP5	1.19187	1.41752	62.4899	2.67815e-15	4.38252e-11
10291	PHTF1	1.19002	3.71588	79.6953	4.36832e-19	7.14833e-15
10003	PCDHGA11	1.18896	3.73561	64.0267	1.22744e-15	2.00859e-11
11480	RBMS3	1.18709	3.5134	41.2344	1.35023e-10	2.20952e-06
4689	FBXO10	1.18618	3.89183	114.929	8.15686e-27	1.33479e-22
665	AP1M1	1.18379	6.27183	98.2912	3.61173e-23	5.91023e-19
8464	MICA	1.18041	5.99199	60.9825	5.75849e-15	9.42319e-11
15557	XBP1	1.18025	7.24976	58.7049	1.83181e-14	2.99758e-10
16333	ZSCAN2	1.17763	2.88243	60.8335	6.21122e-15	1.0164e-10
13599	STK10	1.17654	6.47316	93.6414	3.78198e-22	6.18884e-18
3845	DUSP3	1.17354	6.46534	109.288	1.40305e-25	2.29595e-21
11783	ROBO3	1.17354	4.05742	102.469	4.38214e-24	7.17094e-20
15998	ZNF391	1.1715	1.3808	41.6241	1.10624e-10	1.81025e-06
14756	TRIP10	1.16945	7.34452	73.6041	9.54677e-18	1.56223e-13
5537	GPX8	1.16672	6.27654	66.3096	3.85378e-16	6.30632e-12
14180	TLCD2	1.16642	3.52621	43.6038	4.02062e-11	6.57933e-07
13352	SPEG	1.1638	4.14108	46.4522	9.3881e-12	1.53627e-07
11537	RELT	1.16233	4.17774	76.0158	2.8141e-18	4.60499e-14
1802	C5orf54	1.16051	3.03841	85.5934	2.2101e-20	3.61661e-16
8471	MICB	1.15981	4.12401	87.407	8.83364e-21	1.44554e-16
15586	XXYLT1	1.15869	4.91648	79.0304	6.11615e-19	1.00085e-14
1947	CALHM2	1.15816	2.16873	72.8247	1.41694e-17	2.31869e-13
799	ARHGAP40	1.15762	4.19605	57.8733	2.79558e-14	4.57468e-10
14998	TYMS	1.1554	3.87528	74.0713	7.53449e-18	1.23294e-13
6361	ILK	1.15513	7.46962	49.9383	1.58658e-12	2.59627e-08
12526	SIK1	1.15268	8.42393	64.6641	8.88198e-16	1.45345e-11
1373	BRF2	1.14765	3.86708	55.3348	1.01654e-13	1.66347e-09
6162	HYOU1	1.14756	8.1709	110.404	7.99118e-26	1.30768e-21
3394	DDAH2	1.14694	3.82667	92.1349	8.09667e-22	1.32494e-17
3322	DAPK3	1.14673	6.48848	73.785	8.71075e-18	1.42543e-13
14291	TMEM156	1.1374	3.79933	52.7823	3.72652e-13	6.09807e-09
3360	DCBLD2	1.13469	6.6633	52.5086	4.28367e-13	7.0098e-09
2841	CNPY4	1.13303	2.97189	80.4743	2.94514e-19	4.81943e-15
11155	PTTG1IP	1.13284	8.40887	112.864	2.3106e-26	3.78107e-22
16164	ZNF627	1.13231	3.77096	39.7357	2.90768e-10	4.75813e-06
15611	YKT6	1.13016	7.78227	78.4682	8.12953e-19	1.33032e-14
2606	CHML	1.12723	5.25188	48.4502	3.38782e-12	5.54382e-08
4333	EXT2	1.12671	7.39703	78.5614	7.75489e-19	1.26901e-14
432	ALAS1	1.12435	5.49107	65.0582	7.27166e-16	1.18994e-11
3460	DEGS1	1.12409	5.98722	59.0856	1.50958e-14	2.47028e-10
5063	FZD2	1.12365	4.40247	57.8452	2.8358e-14	4.64051e-10
2937	COQ10A	1.12311	3.12647	66.2747	3.92268e-16	6.41908e-12
696	APBB2	1.12192	6.70007	93.659	3.74838e-22	6.13385e-18
15510	WIPI1	1.11944	5.61036	63.7202	1.43408e-15	2.34672e-11
10346	PIK3IP1	1.11818	6.06921	64.0813	1.19387e-15	1.95365e-11
1880	C9orf37	1.11781	4.65379	42.8606	5.87821e-11	9.6191e-07
10101	PDGFA	1.11761	5.39372	59.4497	1.25458e-14	2.05299e-10
13251	SOCS3	1.11562	4.42487	82.7585	9.27182e-20	1.51724e-15
12770	SLC39A10	1.11495	4.4692	58.0882	2.5062e-14	4.10114e-10
8410	MFGE8	1.11307	7.68741	85.7732	2.018e-20	3.30226e-16
8870	MSN	1.11255	10.1681	86.7974	1.20224e-20	1.96735e-16
10980	PRSS53	1.11156	2.18437	52.5388	4.21832e-13	6.90286e-09
9286	NEK6	1.10959	6.39253	101.596	6.80672e-24	1.11385e-19
16279	ZNF821	1.10587	2.15591	40.892	1.60877e-10	2.6326e-06
3843	DUSP23	1.10416	6.51199	48.6266	3.09633e-12	5.06684e-08
12261	SEC61G	1.10301	5.60248	66.6722	3.20624e-16	5.24669e-12
10361	PINK1	1.10295	6.8792	106.576	5.51465e-25	9.02418e-21
5047	FUT8	1.09996	4.83879	64.334	1.05017e-15	1.71851e-11
15192	USB1	1.09822	7.06693	52.1179	5.22673e-13	8.55302e-09
10561	PNMA1	1.09796	5.72193	88.093	6.24477e-21	1.02189e-16
13951	TCF19	1.09785	6.17308	80.8345	2.4544e-19	4.01638e-15
13802	TACC1	1.09784	5.25352	48.5865	3.16031e-12	5.17152e-08
8119	MAP2K1	1.09701	6.68335	112.397	2.92407e-26	4.78495e-22
13533	ST3GAL6	1.09573	1.94835	46.9878	7.14302e-12	1.16888e-07
11572	RFX2	1.09519	4.86526	44.1234	3.08306e-11	5.04512e-07
7155	LHFPL2	1.09279	6.10905	69.6512	7.0776e-17	1.15818e-12
12767	SLC38A7	1.09158	4.57388	40.472	1.99455e-10	3.26388e-06
7579	LOC146880	1.09098	5.07648	57.9943	2.62877e-14	4.30172e-10
11289	RABAC1	1.09092	6.88802	57.2769	3.78581e-14	6.19509e-10
12064	S1PR5	1.09068	3.78009	44.3209	2.78729e-11	4.56112e-07
15316	VLDLR	1.09046	1.32193	45.6978	1.3798e-11	2.25791e-07
4693	FBXO17	1.09012	3.99695	95.4447	1.52082e-22	2.48867e-18
7948	LRRC8C	1.08992	5.59991	49.0481	2.49758e-12	4.08704e-08
6289	IKBKE	1.0899	5.72809	106.062	7.1479e-25	1.16968e-20
9213	NDST2	1.08953	4.92976	92.4231	6.99911e-22	1.14533e-17
14724	TRIM3	1.08866	3.97538	68.4109	1.32744e-16	2.17222e-12
11022	PSMC3IP	1.08769	3.10887	56.2239	6.46694e-14	1.05825e-09
15970	ZNF333	1.0873	2.58575	81.1305	2.11294e-19	3.45762e-15
5065	FZD4	1.08629	3.85858	63.3863	1.69893e-15	2.78013e-11
7984	LSS	1.08377	7.68284	55.5925	8.91636e-14	1.45907e-09
9947	PARVB	1.08313	4.67809	42.4557	7.23016e-11	1.18314e-06
13720	SURF4	1.08215	9.06143	103.11	3.17082e-24	5.18874e-20
1946	CALD1	1.08175	8.75727	47.9158	4.44922e-12	7.28071e-08
11243	RAB23	1.08082	4.05658	63.4777	1.6219e-15	2.65408e-11
2294	CD274	1.07715	3.74759	52.4169	4.48847e-13	7.34494e-09
1603	C19orf10	1.0744	6.78576	43.6684	3.89006e-11	6.3657e-07
8114	MAP1LC3A	1.07432	3.767	67.8555	1.75926e-16	2.87885e-12
820	ARHGEF28	1.07357	5.71311	87.6142	7.95534e-21	1.30181e-16
6036	HOXD-AS1	1.0733	2.69738	78.271	8.98331e-19	1.47003e-14
15870	ZNF175	1.07259	3.46424	87.5943	8.03571e-21	1.31496e-16
10438	PLAUR	1.06954	6.50387	78.7631	7.0024e-19	1.14587e-14
5523	GPRIN1	1.06871	5.183	85.1206	2.80712e-20	4.59357e-16
5347	GMPPB	1.06764	4.75656	85.9663	1.83027e-20	2.99506e-16
15268	VAMP1	1.0674	3.11103	65.8927	4.76157e-16	7.79184e-12
10049	PCOLCE	1.06526	2.00304	59.0562	1.53231e-14	2.50747e-10
7077	LATS2	1.0642	4.70974	47.1192	6.67985e-12	1.09309e-07
3586	DKK3	1.06257	8.40252	93.7613	3.55963e-22	5.82499e-18
5804	HERC3	1.06196	5.33413	67.5609	2.0428e-16	3.34284e-12
1999	CAPRIN2	1.0607	5.80219	73.6451	9.35052e-18	1.53012e-13
8277	MCOLN1	1.06047	4.95945	54.8078	1.32915e-13	2.17503e-09
6519	ITGB1	1.05887	10.0778	67.1998	2.45338e-16	4.01471e-12
3100	CSNK1E	1.05698	7.54113	76.1533	2.62482e-18	4.29526e-14
2989	CPM	1.05422	3.24378	49.5268	1.95677e-12	3.20205e-08
1419	BTN2A1	1.05266	5.1867	95.8669	1.22871e-22	2.01066e-18
12894	SLMO1	1.05212	2.30833	58.3876	2.15246e-14	3.52229e-10
94	ABR	1.05189	6.93769	55.633	8.73457e-14	1.42932e-09
9619	NUCB2	1.05066	4.91466	40.6884	1.78545e-10	2.92171e-06
8519	MIR22HG	1.04942	6.2712	81.7011	1.58303e-19	2.59047e-15
15333	VPS18	1.04701	5.84262	69.744	6.75244e-17	1.10497e-12
4489	FAM195B	1.04656	5.44906	42.8996	5.76226e-11	9.42937e-07
5019	FTH1	1.04647	10.0451	81.809	1.49892e-19	2.45283e-15
1139	B3GALTL	1.0449	4.10541	61.6866	4.02706e-15	6.58988e-11
6112	HSP90B1	1.04447	9.36449	50.5755	1.14667e-12	1.87641e-08
3319	DAP	1.04348	7.58146	93.4549	4.15562e-22	6.80026e-18
11191	PYCR1	1.0416	5.24923	83.1581	7.57451e-20	1.23949e-15
13570	STARD4	1.03869	5.3873	56.4841	5.66543e-14	9.2709e-10
10915	PROSAPIP1	1.03638	3.24156	56.9307	4.51442e-14	7.38739e-10
3337	DBN1	1.03627	8.36986	60.5535	7.16065e-15	1.17177e-10
2082	CC2D1B	1.03528	6.17097	99.3324	2.13491e-23	3.49357e-19
10048	PCNXL4	1.03482	5.69168	67.8351	1.77756e-16	2.90879e-12
13531	ST3GAL4	1.03452	4.54746	61.6848	4.03086e-15	6.5961e-11
6691	KDELC1	1.03366	4.45132	67.5377	2.06694e-16	3.38235e-12
6694	KDELR2	1.03227	7.73664	91.9831	8.74214e-22	1.43056e-17
12996	SNAPC1	1.03214	5.18937	43.0579	5.31431e-11	8.69634e-07
4767	FEZ1	1.03064	5.6667	50.0479	1.50035e-12	2.45516e-08
15141	ULBP2	1.0306	3.57298	47.5252	5.43022e-12	8.88601e-08
14788	TRPC1	1.03056	3.13065	47.0579	6.89204e-12	1.12781e-07
5764	HDGFRP3	1.02963	5.48549	63.9299	1.28925e-15	2.10973e-11
12539	SIRPA	1.02938	7.75652	55.3242	1.02203e-13	1.67245e-09
15602	YIF1A	1.02932	6.48779	65.8989	4.74654e-16	7.76723e-12
6179	ID1	1.0289	6.90868	60.0869	9.07582e-15	1.48517e-10
3165	CTSB	1.02827	9.37767	77.4378	1.36966e-18	2.24131e-14
9421	NME4	1.02571	5.95076	59.8966	9.99762e-15	1.63601e-10
14350	TMEM214	1.02535	6.96179	66.5801	3.35967e-16	5.49776e-12
13542	ST6GALNAC6	1.025	6.351	84.6415	3.5767e-20	5.85291e-16
14944	TUBB6	1.02335	8.73804	75.9356	2.93068e-18	4.79576e-14
16339	ZSCAN26	1.02263	3.4462	72.2383	1.90716e-17	3.12088e-13
10203	PFKP	1.02157	8.17228	67.3227	2.30511e-16	3.77208e-12
12500	SHISA4	1.0208	3.28875	58.3764	2.16469e-14	3.54229e-10
2365	CDC6	1.02044	5.15674	88.9651	4.01838e-21	6.57568e-17
2896	COL5A2	1.01872	2.62204	47.6908	4.99031e-12	8.16614e-08
11513	RDH11	1.01869	6.69454	82.2305	1.21107e-19	1.98179e-15
11134	PTPRE	1.01757	6.80407	49.375	2.11418e-12	3.45964e-08
768	ARFGAP3	1.01754	5.86342	79.5345	4.73871e-19	7.75442e-15
4803	FHL3	1.01735	4.82357	48.3198	3.62072e-12	5.92495e-08
6337	IL27RA	1.01341	2.01852	39.9489	2.60701e-10	4.26611e-06
14509	TNFRSF12A	1.01331	7.86262	63.7203	1.43397e-15	2.34655e-11
12536	SIPA1L1	1.01141	7.18337	77.1228	1.60653e-18	2.62892e-14
12259	SEC61A2	1.0111	3.44982	58.5243	2.008e-14	3.28588e-10
14983	TXNDC15	1.00856	5.84666	85.4787	2.34217e-20	3.83272e-16
7865	LPIN2	1.00827	4.18376	82.3822	1.12159e-19	1.83537e-15
4680	FBXL2	1.00655	3.55662	58.6926	1.84332e-14	3.01641e-10
8062	MAFF	1.0043	6.49017	84.5573	3.73233e-20	6.10759e-16
15985	ZNF354B	1.00269	3.23238	40.0508	2.47447e-10	4.04922e-06
