# Supplementary material for: Analysis of the TGFβ-induced program in primary airway epithelial cells shows essential role of NF-κB/RelA signaling network in type II epithelial mesenchymal transition
Source: BMC Genomics. 2015 Jul 18;16(1):529. doi: 10.1186/s12864-015-1707-x (PMC4506436; doi:10.1186/s12864-015-1707-x)
Supplement: Additional file 3: — Result of GLM for comparison of DEGs in E state: 1 h TNF vs Control. [file 12864_2015_1707_MOESM3_ESM.xlsx]

## Sheet: lrtM3_T1MvCMbon
Row No.	Gene Names	logFC	logCPM	LR	PValue	FWER
14499	TNFAIP3	6.18176	9.85007	1960.82	0	0
2219	CCL20	6.00087	6.71669	1349.55	1.92676e-295	3.15295e-291
3213	CXCL3	5.13716	6.86053	1092.45	1.44742e-239	2.36856e-235
6355	IL8	6.03044	8.63222	1087.47	1.74339e-238	2.85289e-234
3088	CSF2	7.62561	5.04177	976.646	2.14127e-214	3.50397e-210
6466	IRF1	3.87566	7.70185	976.322	2.51855e-214	4.12135e-210
3206	CXCL1	5.86893	8.32308	941.545	9.13188e-207	1.49434e-202
3965	EFNA1	3.94705	8.20647	879.168	3.31443e-193	5.42373e-189
3207	CXCL10	4.14667	5.19236	819.273	3.48115e-180	5.69656e-176
9332	NFKBIA	4.25514	8.83931	791.706	3.42994e-174	5.61275e-170
14496	TNF	8.14469	4.59503	763.367	4.97736e-168	8.14495e-164
2325	CD83	3.38307	4.13829	687.131	1.88041e-151	3.07711e-147
9335	NFKBIE	3.36474	5.28106	666.591	5.50817e-147	9.01357e-143
14500	TNFAIP6	7.7163	5.32921	621.828	2.9928e-137	4.89741e-133
10437	PLAU	2.80553	8.28837	611.526	5.21049e-135	8.52645e-131
7162	LIF	5.16251	5.97483	600.785	1.12997e-132	1.84907e-128
14526	TNFSF15	4.08535	3.82462	582.65	9.9476e-129	1.62782e-124
5072	G0S2	3.24993	7.08207	573.552	9.47618e-127	1.55068e-122
3212	CXCL2	3.76353	6.12266	563.383	1.54403e-124	2.52666e-120
11158	PTX3	6.79768	5.93789	555.155	9.51686e-123	1.55734e-118
1203	BBC3	4.09784	4.4473	497.74	2.94917e-110	4.82601e-106
13402	SPRR2D	2.95147	4.27997	490.758	9.74498e-109	1.59467e-104
10087	PDE4B	3.85858	2.96127	482.076	7.5513e-107	1.2357e-102
6997	KRT6B	2.78465	7.53197	461.246	2.57473e-102	4.21328e-98
6344	IL36G	4.82319	2.31458	426.256	1.06111e-94	1.73641e-90
6321	IL1B	2.48204	8.83599	422.182	8.17519e-94	1.33779e-89
6541	ITPKC	2.44775	7.87108	417.196	9.94763e-93	1.62783e-88
8855	MSC	6.10535	3.86018	407.431	1.3287e-90	2.17428e-86
6648	KCNJ2	4.04907	2.33445	405.016	4.45753e-90	7.2943e-86
9337	NFKBIZ	2.65728	7.21873	401.92	2.10333e-89	3.44188e-85
6350	IL6	4.62182	6.72807	398.381	1.23966e-88	2.02858e-84
2218	CCL2	6.62575	1.87632	398.044	1.46827e-88	2.40268e-84
3208	CXCL11	3.25698	3.28242	397.864	1.60625e-88	2.62847e-84
1237	BCL2A1	5.80084	2.13483	393.281	1.59807e-87	2.61509e-83
5728	HCAR3	2.93571	4.67024	385.705	7.12746e-86	1.16634e-81
3089	CSF3	2.95457	8.46544	360.142	2.62172e-80	4.29019e-76
14527	TNFSF18	4.78628	-0.07902	357.835	8.33674e-80	1.36422e-75
10438	PLAUR	2.34095	6.50387	353.217	8.4467e-79	1.38222e-74
11097	PTHLH	-2.69927	5.47393	349.457	5.56267e-78	9.10276e-74
9613	NUAK2	3.51686	5.51362	335.489	6.12891e-75	1.00293e-70
9741	OLR1	4.80971	2.99899	333.306	1.83086e-74	2.99602e-70
11597	RGS2	-2.45024	4.93074	332.746	2.42442e-74	3.96732e-70
5727	HCAR2	2.65154	3.98507	327.321	3.68462e-73	6.02951e-69
2545	CFB	2.26473	7.08364	326.643	5.17569e-73	8.4695e-69
6170	ICAM1	4.48763	6.38167	325.558	8.91892e-73	1.45949e-68
13251	SOCS3	2.24029	4.42487	324.03	1.91951e-72	3.14109e-68
6269	IGFL1	2.73306	5.896	317.288	5.64425e-71	9.23625e-67
1299	BIRC3	3.01513	8.14833	313.917	3.06212e-70	5.01085e-66
13257	SOD2	3.09256	9.19911	311.309	1.13247e-69	1.85317e-65
1262	BDKRB1	2.7493	2.92749	301.749	1.37005e-67	2.24194e-63
14137	TIFA	2.54465	4.53755	299.157	5.02905e-67	8.22953e-63
3846	DUSP4	-2.03893	7.21032	269.587	1.39589e-60	2.28423e-56
6320	IL1A	2.41933	9.31812	265.608	1.02863e-59	1.68325e-55
11494	RCAN1	1.94582	6.40428	255.035	2.07348e-57	3.39304e-53
1416	BTG2	2.39914	5.56878	252.734	6.58368e-57	1.07735e-52
2262	CCRN4L	2.12008	4.09061	252.355	7.9608e-57	1.30271e-52
8758	MRGPRX3	2.00209	6.03773	248.168	6.51299e-56	1.06579e-51
13410	SPRY2	-1.64953	4.7713	246.317	1.64949e-55	2.69923e-51
12206	SDC4	1.8529	10.1561	239.439	5.21301e-54	8.53057e-50
14498	TNFAIP2	4.2486	7.5841	229.462	7.80911e-52	1.27788e-47
7369	LOC100130476	3.20578	1.63007	224.91	7.6815e-51	1.257e-46
7988	LTB	4.04343	3.36334	220.919	5.70125e-50	9.32953e-46
3929	EDN2	2.38179	2.18951	207.185	5.64887e-47	9.24381e-43
1453	C10orf55	2.13439	2.0794	201.394	1.03659e-45	1.69627e-41
4391	FAM110C	-1.93634	3.76931	200.829	1.3771e-45	2.25348e-41
981	ATF3	2.65649	3.82363	197.944	5.86784e-45	9.60214e-41
8062	MAFF	1.5545	6.49017	197.687	6.67754e-45	1.09271e-40
3260	CYP1A1	-1.89906	3.8144	197.223	8.43142e-45	1.37972e-40
6306	IL16	1.70681	3.08295	194.925	2.675e-44	4.37737e-40
6388	INHBA	3.09184	6.75895	194.241	3.77318e-44	6.17444e-40
8759	MRGPRX4	3.15719	1.88363	192.902	7.39288e-44	1.20977e-39
9371	NINJ1	2.68545	6.06051	187.696	1.01221e-42	1.65637e-38
9398	NKX3-1	2.0925	5.128	181.839	1.92272e-41	3.14633e-37
2566	CH25H	2.92768	1.09377	176.534	2.76829e-40	4.53003e-36
4065	ELF3	2.05868	1.51644	175.804	3.99575e-40	6.53865e-36
1289	BHLHE41	2.61495	2.98498	173.176	1.4981e-39	2.45149e-35
12066	SAA2	1.75632	4.72883	168.494	1.57816e-38	2.5825e-34
7262	LINC00659	-2.99918	0.203065	168.172	1.8556e-38	3.0365e-34
10576	PNRC1	2.48965	7.79013	164.497	1.17794e-37	1.92757e-33
4944	FOXA2	-2.03847	3.53064	164.315	1.29136e-37	2.11318e-33
863	ARL5B	2.20457	5.11864	163.17	2.29629e-37	3.75765e-33
12891	SLITRK6	-1.59388	4.55163	162.924	2.59969e-37	4.25413e-33
14120	THSD1	1.42661	4.80597	161.817	4.53541e-37	7.42174e-33
5170	GBP2	1.67667	4.54924	158.38	2.55639e-36	4.18328e-32
4126	ENC1	-1.50136	6.59286	158.212	2.78191e-36	4.55231e-32
3086	CSF1	3.25383	5.88852	156.333	7.16134e-36	1.17188e-31
6354	IL7R	2.72599	6.45681	154.622	1.69353e-35	2.7713e-31
1318	BMP2	2.40138	5.45805	153.093	3.65556e-35	5.98196e-31
8663	MMP13	4.49768	-0.954784	150.424	1.40074e-34	2.29217e-30
11633	RHOV	1.79624	3.00243	148.709	3.32084e-34	5.43423e-30
4567	FAM57A	1.36699	5.38014	146.721	9.0318e-34	1.47796e-29
11737	RNF19B	1.47133	6.53097	144.985	2.1638e-33	3.54084e-29
1725	C2CD4A	2.45274	-0.470943	143.947	3.64944e-33	5.97195e-29
3992	EHD1	1.79302	7.61835	142.975	5.95241e-33	9.74053e-29
1811	C6orf141	-1.65297	2.36098	141.837	1.05554e-32	1.72728e-28
550	ANGPTL4	-1.92658	7.81639	141.16	1.48423e-32	2.42879e-28
9537	NR4A1	2.0224	6.00304	140.585	1.98263e-32	3.24438e-28
8141	MAP3K8	1.49397	3.38064	139.581	3.28791e-32	5.38034e-28
12618	SLC20A1	-1.3927	7.07515	137.648	8.70003e-32	1.42367e-27
14665	TRAF3IP3	1.66711	1.99674	134.866	3.53293e-31	5.78129e-27
13572	STARD5	1.25618	4.82967	134.222	4.88552e-31	7.99467e-27
1636	C1QTNF1	3.41339	3.56597	131.446	1.97795e-30	3.23671e-26
11619	RHOB	1.37579	7.13812	130.963	2.5226e-30	4.12798e-26
5168	GBP1	1.33479	5.78062	129.612	4.98289e-30	8.154e-26
3222	CXCR7	1.32191	5.66226	125.274	4.43405e-29	7.25588e-25
11400	RASGEF1B	2.82732	-0.498643	122.025	2.2796e-28	3.73034e-24
16112	ZNF57	-1.60245	2.68724	120.931	3.95607e-28	6.47371e-24
3928	EDN1	1.30127	5.41402	120.65	4.55804e-28	7.45877e-24
10752	PPP1R15A	1.41951	7.6665	118.697	1.21989e-27	1.99623e-23
13403	SPRR2E	1.59697	2.46499	112.612	2.62408e-26	4.29404e-22
1493	C11orf96	3.39739	-1.26731	112.402	2.91698e-26	4.77334e-22
8341	MEFV	3.80262	1.0284	111.307	5.06941e-26	8.29558e-22
6341	IL32	3.18168	3.69552	111.081	5.6793e-26	9.29361e-22
7624	LOC284023	1.17951	4.1413	111.031	5.82595e-26	9.53359e-22
9543	NRARP	1.58843	3.12651	110.377	8.10303e-26	1.32598e-21
9334	NFKBID	1.97702	3.2732	107.37	3.69282e-25	6.04293e-21
14501	TNFAIP8	1.53509	6.26701	107.1	4.23238e-25	6.92587e-21
3838	DUSP16	1.49833	5.89947	105.223	1.09123e-24	1.78569e-20
6329	IL20	4.47098	1.01649	104.248	1.78538e-24	2.9216e-20
1688	C1orf74	1.60785	3.9516	103.763	2.2799e-24	3.73083e-20
12429	SGK1	1.79326	7.70303	103.134	3.13215e-24	5.12545e-20
6328	IL1RN	1.94026	6.46941	100.679	1.08163e-23	1.76998e-19
3851	DUSP8	3.11945	1.52924	99.6997	1.77344e-23	2.90207e-19
10507	PLK3	1.32702	5.79189	98.6753	2.97492e-23	4.86816e-19
4769	FFAR2	5.81883	-2.07571	96.7341	7.92909e-23	1.29752e-18
2223	CCL5	2.99339	0.227599	96.0282	1.13261e-22	1.85341e-18
5040	FUT1	-1.21337	2.48254	94.3406	2.65651e-22	4.34712e-18
10158	PELI1	1.42293	5.8952	93.5344	3.99196e-22	6.53245e-18
13652	STX11	1.73654	2.45586	92.9109	5.4701e-22	8.95128e-18
15639	ZBED2	1.68948	7.88836	92.537	6.60784e-22	1.08131e-17
5182	GCH1	2.24611	3.95645	92.1108	8.19583e-22	1.34117e-17
293	ADRB2	1.03893	7.22017	90.9343	1.48523e-21	2.43042e-17
6179	ID1	-1.28864	6.90868	90.8335	1.56286e-21	2.55746e-17
7136	LETM2	-1.09004	3.49015	90.7724	1.61187e-21	2.63767e-17
10506	PLK2	1.18782	6.06301	90.4595	1.88807e-21	3.08963e-17
11690	RND1	2.8093	1.48744	89.0097	3.92879e-21	6.42907e-17
4940	FOSB	1.65666	6.28514	88.9544	4.04016e-21	6.61132e-17
1287	BHLHE40	1.23695	8.25379	88.7613	4.45437e-21	7.28914e-17
10227	PGLYRP2	7.6571	-1.92128	88.272	5.70452e-21	9.33488e-17
12818	SLC52A3	1.72495	3.47888	87.5027	8.4166e-21	1.37729e-16
3112	CSRNP1	1.06997	6.2186	86.8187	1.18938e-20	1.9463e-16
9379	NIPAL4	1.00512	5.15227	86.2191	1.61066e-20	2.63568e-16
10534	PMAIP1	1.35821	4.28693	85.9229	1.87089e-20	3.06153e-16
2785	CLUHP3	1.33048	3.56138	85.818	1.97286e-20	3.2284e-16
11660	RIPK2	1.16663	4.01101	85.448	2.37879e-20	3.89265e-16
15692	ZC3H12A	1.21917	7.99619	83.7816	5.52566e-20	9.0422e-16
8023	LYPD3	1.10121	5.92763	83.3296	6.94504e-20	1.13649e-15
8416	MFNG	-1.7646	0.194217	82.6973	9.56328e-20	1.56493e-15
6308	IL17C	5.71562	-2.65591	82.478	1.06853e-19	1.74854e-15
15557	XBP1	1.40376	7.24976	82.0845	1.30389e-19	2.13368e-15
10296	PI3	1.46958	6.33689	81.7387	1.55318e-19	2.54163e-15
10255	PHF13	-1.10303	4.39825	81.6613	1.61522e-19	2.64315e-15
917	ARTN	-1.57051	3.30287	81.6175	1.65146e-19	2.70245e-15
859	ARL4A	-1.16658	4.05001	80.9532	2.31133e-19	3.78225e-15
11095	PTGS2	1.57339	4.35866	79.5414	4.72231e-19	7.72758e-15
14193	TLR2	1.37587	6.06215	79.0693	5.99699e-19	9.81347e-15
9195	NCOA7	1.51467	7.811	78.9643	6.32424e-19	1.0349e-14
1415	BTG1	0.990057	6.71306	78.4476	8.21507e-19	1.34431e-14
8493	MIR100HG	-1.48449	4.59844	78.2221	9.20822e-19	1.50683e-14
11692	RND3	1.42438	6.89148	76.1964	2.56815e-18	4.20252e-14
904	ARRDC2	1.1174	6.59001	76.1694	2.6035e-18	4.26036e-14
12970	SMOX	1.06869	5.73055	76.088	2.71303e-18	4.43961e-14
4976	FOXQ1	-1.30127	5.56981	75.3352	3.97213e-18	6.5e-14
14940	TUBB2A	1.04445	3.88826	74.0841	7.48576e-18	1.22497e-13
6891	KLHDC7B	2.48781	0.482836	73.2373	1.14961e-17	1.88122e-13
8215	MAT2A	-1.03112	8.24329	72.854	1.39607e-17	2.28454e-13
6195	IER2	1.11212	6.93727	72.0932	2.05268e-17	3.359e-13
12343	SERPINB1	1.05487	5.84328	72.0506	2.09747e-17	3.4323e-13
3841	DUSP2	-1.46132	1.56585	71.7066	2.49694e-17	4.08599e-13
2310	CD55	1.19569	6.594	71.4754	2.80737e-17	4.59397e-13
7147	LGALSL	1.01199	4.16056	70.5838	4.41125e-17	7.21858e-13
4783	FGF5	2.72299	1.04121	68.0674	1.58001e-16	2.58554e-12
8989	MYC	-0.952613	8.26089	67.0555	2.63966e-16	4.31955e-12
6199	IER5L	-1.66161	4.8945	66.2752	3.92159e-16	6.41729e-12
5171	GBP3	1.36957	6.25494	66.1739	4.1285e-16	6.75588e-12
4178	EPGN	-1.23043	3.21843	65.0692	7.23127e-16	1.18333e-11
3831	DUSP1	1.0494	8.19515	64.9749	7.58584e-16	1.24135e-11
15686	ZBTB9	-0.849555	4.38752	64.3844	1.02366e-15	1.67512e-11
3210	CXCL16	0.97313	3.875	63.9236	1.29341e-15	2.11654e-11
6644	KCNJ12	2.26825	4.17193	63.796	1.37992e-15	2.25809e-11
3257	CYLD	0.958109	6.65331	63.3053	1.77026e-15	2.89686e-11
11759	RNF39	-0.985227	3.6707	62.9825	2.08555e-15	3.4128e-11
9538	NR4A2	1.42918	3.87948	62.5253	2.63043e-15	4.30443e-11
14167	TIPARP	-0.917685	7.01507	62.0445	3.35776e-15	5.49463e-11
8754	MREG	1.1742	4.19064	61.7545	3.89064e-15	6.36665e-11
6476	IRG1	4.71999	-1.67037	61.3676	4.73538e-15	7.74897e-11
11134	PTPRE	-1.14858	6.80407	61.2511	5.02416e-15	8.22153e-11
1417	BTG3	0.855356	5.12287	60.8321	6.21576e-15	1.01715e-10
6233	IFNL1	3.69508	-2.25585	60.7861	6.36245e-15	1.04115e-10
597	ANKRD33B	1.53628	4.32995	60.2068	8.53977e-15	1.39745e-10
10229	PGLYRP4	1.26651	2.64954	59.8733	1.01166e-14	1.65549e-10
13284	SOX4	1.1113	6.82218	59.7621	1.07045e-14	1.75168e-10
6555	JAG1	-1.12758	8.30443	59.2451	1.39208e-14	2.278e-10
12339	SERPINA3	1.03194	5.99173	59.0308	1.55219e-14	2.54001e-10
1544	C15orf48	2.20908	0.694888	58.9766	1.59559e-14	2.61102e-10
5153	GATA6	1.64583	4.23852	58.6072	1.92508e-14	3.1502e-10
10356	PIM3	1.08157	6.54869	58.4953	2.03773e-14	3.33454e-10
14529	TNFSF8	3.64141	-2.20375	58.3683	2.17366e-14	3.55697e-10
2359	CDC42EP4	0.871609	7.62991	57.8895	2.7726e-14	4.53709e-10
10766	PPP1R3B	1.08101	3.95081	57.7989	2.90331e-14	4.75097e-10
8551	MIR429	2.52606	-1.55044	57.6367	3.1528e-14	5.15924e-10
15940	ZNF281	-0.886263	5.56272	56.9788	4.40524e-14	7.20874e-10
14412	TMEM52B	3.92412	-2.16759	56.8591	4.68184e-14	7.66136e-10
5398	GNRH1	-1.52014	1.64306	56.4207	5.851e-14	9.57458e-10
6335	IL23A	1.90529	1.65278	56.2799	6.28536e-14	1.02854e-09
14133	TICAM1	1.60931	5.86663	56.127	6.79369e-14	1.11172e-09
9071	N4BP3	1.41432	4.11677	56.091	6.91928e-14	1.13227e-09
10827	PRDM1	1.48048	4.44303	55.4588	9.54361e-14	1.56172e-09
7001	KRT75	1.2089	0.172624	55.3629	1.00208e-13	1.63981e-09
9896	PANX1	0.806644	6.24208	55.2224	1.07635e-13	1.76134e-09
15949	ZNF296	-1.24797	2.63802	54.8814	1.28027e-13	2.09503e-09
409	AKIRIN2	-0.941684	5.49309	54.7701	1.35489e-13	2.21713e-09
2681	CISH	-2.21405	1.99247	53.7659	2.25859e-13	3.69596e-09
5278	GJB6	-1.26086	0.766403	53.5843	2.47732e-13	4.05389e-09
9273	NEDD9	0.918532	6.31879	53.1636	3.06892e-13	5.02197e-09
3897	EBI3	7.01192	1.69011	52.6653	3.95522e-13	6.47231e-09
9468	NOS1AP	0.940017	2.99502	52.604	4.08054e-13	6.67739e-09
7625	LOC284080	-1.13054	1.75659	52.587	4.11606e-13	6.73552e-09
6389	INHBA-AS1	2.88756	0.2591	52.2764	4.82124e-13	7.88947e-09
1439	C10orf10	2.19574	2.07022	52.2318	4.93199e-13	8.07071e-09
13581	STAT5A	0.980036	4.27582	51.9531	5.68409e-13	9.30145e-09
2725	CLDN4	1.32987	3.14614	51.9176	5.78789e-13	9.47131e-09
6584	JUN	0.921964	8.06425	51.8622	5.95363e-13	9.74252e-09
15901	ZNF226	-0.958147	3.61338	51.4772	7.2434e-13	1.18531e-08
12715	SLC2A6	1.36274	6.37975	51.4395	7.38396e-13	1.20831e-08
9557	NRIP1	-1.1393	5.73085	51.3868	7.58484e-13	1.24118e-08
13411	SPRY4	-1.38838	5.67819	51.2039	8.32543e-13	1.36237e-08
3735	DOK7	-1.21464	1.01515	50.8314	1.00651e-12	1.64705e-08
12838	SLC6A7	5.13711	-1.24979	50.7245	1.06286e-12	1.73927e-08
9113	NAMPT	1.12656	7.69368	50.7228	1.06375e-12	1.74071e-08
16109	ZNF567	-1.19476	2.2217	49.1817	2.33318e-12	3.81802e-08
4720	FBXO5	0.897299	5.1228	49.0809	2.45624e-12	4.01939e-08
2320	CD74	1.22976	4.50726	48.9536	2.62093e-12	4.28889e-08
16278	ZNF816	-1.37189	1.61483	48.606	3.12907e-12	5.12041e-08
13400	SPRR2A	0.984987	3.53258	48.2994	3.65859e-12	5.98691e-08
9806	OTUD1	-1.14511	3.19489	48.1777	3.89289e-12	6.37032e-08
2442	CDR2	-0.787358	4.71537	48.0655	4.1222e-12	6.74557e-08
6074	HS3ST1	-1.19455	1.43803	47.9261	4.42581e-12	7.24239e-08
5824	HEY2	-1.6394	-0.0482072	47.2469	6.25856e-12	1.02415e-07
10673	POU5F1	1.50557	0.918068	46.9896	7.13636e-12	1.16779e-07
9443	NOD2	1.50509	2.73331	46.3764	9.75851e-12	1.59688e-07
15663	ZBTB34	-0.8333	3.93454	46.2844	1.02275e-11	1.67363e-07
9198	NCR3LG1	1.08782	3.22709	45.9941	1.1861e-11	1.94093e-07
6654	KCNK5	0.859059	3.24091	45.9226	1.23016e-11	2.01303e-07
12337	SERPINA1	0.886016	6.2004	45.7644	1.33364e-11	2.18236e-07
9172	NCCRP1	1.32226	0.264239	45.249	1.73511e-11	2.83934e-07
13594	STEAP4	1.62313	0.284877	45.2289	1.753e-11	2.86861e-07
1999	CAPRIN2	-0.842602	5.80219	44.7957	2.18708e-11	3.57894e-07
16100	ZNF557	-0.968029	2.55435	44.6231	2.38856e-11	3.90864e-07
12989	SNAI2	-1.07944	8.24037	44.1856	2.98664e-11	4.88733e-07
1858	C8orf58	-0.817299	3.97939	44.0991	3.12159e-11	5.10817e-07
6339	IL2RG	2.40603	-0.710521	44.0332	3.22854e-11	5.28319e-07
6882	KLF6	0.813283	8.81004	43.8559	3.53458e-11	5.78399e-07
9331	NFKB2	1.23927	7.25021	43.8439	3.55641e-11	5.8197e-07
4731	FBXW7	-1.0807	4.98841	43.6719	3.88313e-11	6.35436e-07
993	ATG16L1	-0.799512	5.29072	43.6202	3.98698e-11	6.5243e-07
3919	EDA2R	-0.875782	2.1485	43.0173	5.42567e-11	8.87857e-07
5974	HNF1B	4.86269	-2.89125	42.7348	6.26865e-11	1.0258e-06
5501	GPR37L1	2.7306	-0.671817	42.6467	6.55752e-11	1.07307e-06
6688	KCTD6	-0.981408	2.59903	42.4489	7.25529e-11	1.18726e-06
2715	CLDN1	1.15026	8.10506	41.6445	1.09471e-10	1.79139e-06
9333	NFKBIB	0.821533	5.27861	41.3934	1.24475e-10	2.03691e-06
12348	SERPINB2	1.25089	7.70613	41.2569	1.3348e-10	2.18426e-06
15282	VASN	-1.68044	4.86695	40.9134	1.5913e-10	2.60401e-06
13603	STK17A	-0.798268	6.55647	40.7594	1.72171e-10	2.8174e-06
721	APOBEC3A	2.81522	-1.35981	40.6486	1.82221e-10	2.98186e-06
5045	FUT4	-1.31988	2.39926	40.5967	1.87121e-10	3.06205e-06
16173	ZNF649	-0.875094	2.8583	40.3367	2.13756e-10	3.4979e-06
6462	IRAK2	0.930678	5.76102	39.8279	2.77354e-10	4.53862e-06
7628	LOC284454	1.13233	5.28967	39.7741	2.85099e-10	4.66535e-06
14534	TNIP3	2.54338	0.594556	39.0368	4.15887e-10	6.80557e-06
5173	GBP5	2.18674	1.2197	38.7886	4.72288e-10	7.72852e-06
14532	TNIP1	0.773156	9.69614	38.6345	5.11073e-10	8.36319e-06
9539	NR4A3	2.45488	1.49852	38.4204	5.70338e-10	9.33301e-06
6791	KIAA1551	-1.08574	4.82234	38.4082	5.73906e-10	9.39139e-06
5912	HJURP	-0.802263	6.42147	38.3176	6.01186e-10	9.83781e-06
7044	LAMB3	1.31361	10.2204	38.2933	6.08724e-10	9.96117e-06
6177	ICOSLG	1.79392	3.15235	37.9229	7.35947e-10	1.2043e-05
10101	PDGFA	-0.909317	5.39372	37.8367	7.69225e-10	1.25876e-05
14823	TSLP	0.747197	1.89375	37.7549	8.02158e-10	1.31265e-05
9796	OSR2	0.828877	1.7605	36.9275	1.22602e-09	2.00626e-05
7391	LOC100131496	1.48731	0.728637	36.8049	1.30562e-09	2.13652e-05
16298	ZNF860	-1.01815	2.38905	36.7624	1.3344e-09	2.18362e-05
13839	TAGLN3	-3.07934	-1.4954	36.5679	1.47441e-09	2.41272e-05
11727	RNF168	-0.816094	4.45409	36.5623	1.47866e-09	2.41968e-05
6482	IRX5	-0.991559	3.38637	36.5153	1.51474e-09	2.47872e-05
8196	MARCKSL1	0.76296	6.31281	36.5038	1.52369e-09	2.49337e-05
15933	ZNF275	-0.859081	4.41202	36.4368	1.57697e-09	2.58055e-05
14970	TWIST1	1.06876	3.37616	36.3652	1.636e-09	2.67714e-05
8081	MAK16	-0.850628	4.23751	36.315	1.6787e-09	2.74703e-05
11717	RNF144B	0.823109	5.67002	36.1413	1.83511e-09	3.00298e-05
9299	NET1	-0.701491	7.4503	35.6196	2.39864e-09	3.92514e-05
15914	ZNF250	-0.840704	2.99547	35.5428	2.49504e-09	4.08289e-05
5172	GBP4	1.12395	2.83032	35.2059	2.96622e-09	4.85392e-05
4161	EOMES	-1.10936	-0.0780349	35.1763	3.01172e-09	4.92837e-05
12526	SIK1	0.841467	8.42393	34.8067	3.64116e-09	5.9584e-05
3305	DAAM1	-0.737782	6.09737	34.7406	3.76702e-09	6.16435e-05
11532	REL	1.00861	3.16049	34.6548	3.9366e-09	6.44185e-05
12551	SIX2	-0.770932	3.99473	34.6173	4.01314e-09	6.5671e-05
722	APOBEC3B	0.769359	2.78783	34.6114	4.0254e-09	6.58716e-05
4006	EIF1AD	-0.656779	4.56292	34.5293	4.19893e-09	6.87113e-05
11723	RNF152	0.790515	2.48447	34.2633	4.81375e-09	7.87722e-05
586	ANKRD22	-0.879619	1.40509	34.0867	5.27096e-09	8.6254e-05
4710	FBXO39	-1.14545	1.17842	33.9513	5.65085e-09	9.24706e-05
16271	ZNF805	-0.906488	2.59332	33.9189	5.74585e-09	9.40251e-05
16093	ZNF549	-1.01387	2.67698	33.5931	6.79349e-09	0.000111169
12897	SLPI	0.995636	8.21175	33.2287	8.19339e-09	0.000134077
11396	RASD1	2.72393	-1.6275	32.9248	9.57929e-09	0.000156755
1309	BLOC1S3	-0.956932	4.3954	32.7763	1.03398e-08	0.0001692
6231	IFNGR2	0.625929	6.61231	32.62	1.12058e-08	0.000183371
1675	C1orf226	0.628315	5.37065	32.5093	1.18622e-08	0.000194112
14666	TRAF4	0.610553	7.04024	32.3325	1.29925e-08	0.000212609
6566	JHDM1D	-0.843709	4.70018	32.2554	1.35184e-08	0.000221216
2245	CCNJ	-1.00469	3.03277	32.1255	1.44528e-08	0.000236506
13395	SPRED3	-1.50432	2.6106	32.0127	1.53171e-08	0.000250649
4802	FHL2	-0.613693	6.59768	31.8648	1.65289e-08	0.000270478
15694	ZC3H12C	1.12714	5.89427	31.7256	1.77562e-08	0.000290562
4763	FERMT2	-0.756949	6.6794	31.487	2.00778e-08	0.000328553
12358	SERPINE1	-0.712315	13.1038	31.3296	2.17734e-08	0.0003563
5707	HAS1	1.49796	-0.111243	31.2396	2.2806e-08	0.000373198
16296	ZNF850	-1.42611	0.287904	31.2025	2.32464e-08	0.000380404
9717	ODC1	0.955107	8.62336	31.09	2.46333e-08	0.0004031
9795	OSR1	-0.909485	1.67187	31.064	2.49665e-08	0.000408552
2299	CD300E	4.62646	-2.66945	30.9477	2.65076e-08	0.000433771
12349	SERPINB3	0.914158	2.3012	30.6948	3.0197e-08	0.000494144
350	AGPAT9	-2.3527	-0.395729	30.5676	3.22434e-08	0.000527632
5723	HBEGF	0.623104	6.33166	30.4367	3.44949e-08	0.000564474
14639	TPRA1	0.615091	6.54932	30.1878	3.92171e-08	0.000641748
13457	SRGN	1.28352	3.25769	29.9815	4.36195e-08	0.000713789
12368	SERTAD4	-0.635062	2.73972	29.896	4.55853e-08	0.000745957
5191	GCNT4	-0.945703	1.84893	29.8188	4.7438e-08	0.000776276
11287	RAB9A	0.598887	4.7384	29.793	4.80726e-08	0.00078666
2305	CD3EAP	-0.680729	3.1371	29.6639	5.13822e-08	0.000840819
14705	TRIB3	-0.667881	6.34418	29.6085	5.2873e-08	0.000865214
5510	GPR75	-0.988005	1.42786	29.3978	5.89438e-08	0.000964557
8517	MIR221	-1.05238	1.76293	29.0699	6.98145e-08	0.00114244
9517	NPTX1	-2.44661	-1.58695	29.0571	7.02774e-08	0.00115002
14911	TTLL10	3.7603	-3.6123	29.0514	7.04839e-08	0.0011534
12554	SIX5	1.23831	5.83933	29.0396	7.09144e-08	0.00116044
11425	RBAK	-0.979878	4.56589	28.9763	7.32686e-08	0.00119897
12456	SH2D5	-0.840603	2.94511	28.7421	8.26866e-08	0.00135308
15250	USPL1	-0.683899	4.4567	28.5759	9.0096e-08	0.00147433
16137	ZNF595	-0.942486	2.03504	28.5663	9.05439e-08	0.00148166
8195	MARCKS	0.785231	6.77102	28.5547	9.1088e-08	0.00149056
14446	TMEM88	1.32764	1.43954	28.3073	1.03506e-07	0.00169377
1487	C11orf86	2.45131	-1.58021	28.1769	1.10715e-07	0.00181175
14504	TNFRSF10A	-0.599838	3.61017	28.1739	1.10891e-07	0.00181463
4426	FAM134B	0.648491	4.51118	28.0217	1.19963e-07	0.00196307
9330	NFKB1	0.730815	6.93747	27.7312	1.39397e-07	0.0022811
1884	C9orf47	1.68976	-0.769423	27.6901	1.4239e-07	0.00233007
16293	ZNF845	-0.960267	3.09291	27.5515	1.52968e-07	0.00250317
16020	ZNF430	-1.08175	2.61927	27.5272	1.54898e-07	0.00253476
14340	TMEM2	-0.73828	6.11398	27.439	1.62129e-07	0.00265307
1699	C20orf197	-0.714947	4.23333	27.3802	1.67137e-07	0.00273502
1550	C15orf62	-0.986262	2.02779	27.3311	1.71429e-07	0.00280526
10412	PKP2	-0.58405	5.55295	27.3263	1.71857e-07	0.00281227
13381	SPOCD1	-1.22057	2.36347	27.2023	1.83238e-07	0.00299851
3262	CYP1B1	-0.967334	7.08774	27.1892	1.84482e-07	0.00301887
1402	BTBD16	-1.09767	-0.220741	27.132	1.90022e-07	0.00310951
14195	TLR4	-0.776253	5.20117	26.9936	2.04126e-07	0.00334032
6342	IL33	-1.56793	-1.23322	26.9691	2.06735e-07	0.00338302
14505	TNFRSF10B	0.559732	7.78631	26.9455	2.09269e-07	0.00342448
8039	LYSMD4	-0.576089	3.90701	26.9006	2.14192e-07	0.00350503
10685	PPAP2B	0.94462	3.73073	26.8943	2.14894e-07	0.00351652
10117	PDIK1L	-1.01319	2.52232	26.8851	2.15918e-07	0.00353327
11420	RASSF9	0.814201	1.4496	26.826	2.22616e-07	0.00364289
8510	MIR200A	2.67434	-2.39808	26.5739	2.53641e-07	0.00415059
14226	TMCC3	0.564461	4.37119	26.5525	2.56475e-07	0.00419696
12677	SLC25A45	-1.0499	0.429024	26.5519	2.5655e-07	0.00419819
5274	GJB2	-0.655525	6.7925	26.4767	2.66742e-07	0.00436497
8511	MIR200B	3.24569	-2.81098	26.4629	2.68649e-07	0.00439617
6586	JUND	1.02679	5.98372	26.4346	2.72613e-07	0.00446104
14777	TRMT6	-0.608055	5.81153	26.3763	2.80974e-07	0.00459786
4583	FAM72A	-0.793038	1.93827	26.3677	2.82226e-07	0.00461835
11370	RAP2B	0.684877	6.03999	26.3332	2.87308e-07	0.00470151
11613	RHCG	0.853443	3.81778	26.2649	2.97656e-07	0.00487084
15657	ZBTB24	-0.778895	3.95926	25.9473	3.50865e-07	0.00574155
15717	ZCCHC3	-0.521907	5.00347	25.9191	3.56036e-07	0.00582617
1406	BTBD3	-0.556351	4.55702	25.8712	3.6498e-07	0.00597254
16184	ZNF671	-0.796065	2.05692	25.734	3.91867e-07	0.00641251
15863	ZNF155	-0.752552	2.9103	25.6977	3.99294e-07	0.00653405
8673	MMP9	1.56879	5.16741	25.651	4.09092e-07	0.00669438
4939	FOS	-0.622802	5.74028	25.6126	4.17299e-07	0.00682868
14935	TUBA4B	-2.04659	-1.35244	25.5192	4.38013e-07	0.00716764
2241	CCNG2	-0.642411	6.43177	25.4732	4.48567e-07	0.00734036
16142	ZNF600	-0.895704	2.34644	25.4319	4.58273e-07	0.00749918
4331	EXPH5	-0.591041	2.77911	25.3452	4.79349e-07	0.00784407
5098	GADD45G	1.34329	0.272201	25.3093	4.88348e-07	0.00799133
7600	LOC220729	-0.701185	3.0368	25.1854	5.20762e-07	0.00852175
1240	BCL2L11	-0.606754	4.6222	25.1577	5.28286e-07	0.00864488
16048	ZNF480	-0.719047	4.49911	25.09	5.47164e-07	0.00895378
3891	EAF1	-0.605149	5.15467	25.0796	5.50109e-07	0.00900198
14703	TRIB1	0.707541	6.07514	24.9977	5.73988e-07	0.00939274
14040	TFAP2C	-0.595278	3.84623	24.9497	5.88469e-07	0.00962971
15132	UGT1A1	-1.26045	-1.64602	24.9303	5.94408e-07	0.00972689
5069	FZD8	1.28577	2.68482	24.8166	6.30535e-07	0.0103181
1852	C8orf4	3.58537	-1.36202	24.8075	6.33507e-07	0.0103667
5499	GPR3	-0.958297	2.07182	24.7574	6.50197e-07	0.0106398
6619	KBTBD7	0.724253	2.66649	24.697	6.70878e-07	0.0109782
15932	ZNF274	-0.499994	5.38239	24.6968	6.70938e-07	0.0109792
5019	FTH1	0.571051	10.0451	24.685	6.7506e-07	0.0110467
3166	CTSC	0.547276	8.77264	24.5371	7.28924e-07	0.0119281
11053	PSORS1C3	2.01218	-0.655774	24.4906	7.46734e-07	0.0122196
11534	RELB	0.925732	5.53178	24.4676	7.55692e-07	0.0123661
9956	PAX9	-0.669897	3.10274	24.3844	7.89065e-07	0.0129123
6473	IRF6	0.712662	8.05614	24.3625	7.98066e-07	0.0130595
16098	ZNF555	-1.19784	1.99164	24.3394	8.07708e-07	0.0132173
5479	GPR132	-1.62836	1.07641	24.2444	8.48545e-07	0.0138856
15809	ZIC2	-1.31194	1.96426	24.0745	9.26788e-07	0.015166
7716	LOC440896	3.18991	-3.31908	24.0275	9.49709e-07	0.015541
14668	TRAF6	-0.613601	4.41581	23.9569	9.85143e-07	0.0161209
9090	NAB2	-0.630856	5.66324	23.9134	1.00769e-06	0.0164898
16094	ZNF550	-0.909226	2.10486	23.9083	1.01036e-06	0.0165336
12553	SIX4	0.82704	3.24039	23.7748	1.08291e-06	0.0177208
2650	CHST2	0.896486	7.11522	23.7277	1.10975e-06	0.01816
1404	BTBD19	1.50018	1.69633	23.6184	1.17461e-06	0.0192212
4296	EVI2B	-1.42118	-0.649014	23.5716	1.20348e-06	0.0196937
10689	PPAPDC2	0.695254	5.14672	23.5602	1.21069e-06	0.0198117
15928	ZNF267	0.714383	4.85209	23.5259	1.23242e-06	0.0201673
16013	ZNF419	-0.636423	3.09878	23.4591	1.27595e-06	0.0208796
6729	KIAA0040	0.813506	5.65141	23.308	1.38023e-06	0.0225861
2234	CCND2	-0.603745	5.81728	23.3031	1.3838e-06	0.0226445
1448	C10orf2	-0.495767	5.07287	23.2894	1.39366e-06	0.0228059
2302	CD34	4.11946	-2.87411	23.2732	1.40545e-06	0.0229987
4120	EMP1	-0.661767	5.99661	23.271	1.40705e-06	0.023025
15290	VCL	-0.516342	8.18666	23.2558	1.41825e-06	0.0232082
16225	ZNF737	-1.14535	0.514094	23.1878	1.46928e-06	0.0240433
1503	C12orf5	-0.667516	4.00423	23.1608	1.49006e-06	0.0243834
15845	ZNF12	-0.794483	4.99028	23.1088	1.53085e-06	0.0250509
4231	EREG	0.840026	6.74633	23.0692	1.56274e-06	0.0255726
9898	PAOX	0.689369	2.17593	23.0204	1.60293e-06	0.0262303
15494	WFDC2	0.721664	6.18284	22.9871	1.63093e-06	0.0266886
14082	THAP1	-0.570789	3.84585	22.9555	1.65793e-06	0.0271304
11681	RNASE7	-0.861411	3.85516	22.9156	1.69272e-06	0.0276996
8121	MAP2K3	0.62869	6.46509	22.8716	1.73191e-06	0.028341
15677	ZBTB49	-0.709181	2.29745	22.788	1.80889e-06	0.0296007
2573	CHAMP1	-0.940858	5.59873	22.7492	1.84579e-06	0.0302045
9058	MYSM1	-0.806483	5.12408	22.6601	1.93337e-06	0.0316377
10836	PRDM8	-1.08559	2.18941	22.6246	1.9695e-06	0.0322289
8863	MSL2	-0.918301	4.42958	22.615	1.97929e-06	0.0323891
2462	CEBPD	0.773413	6.2529	22.5728	2.02324e-06	0.0331083
6505	ITGA10	-0.802347	2.17252	22.566	2.0305e-06	0.0332271
16252	ZNF778	-0.73541	2.65911	22.4896	2.11287e-06	0.034575
16044	ZNF470	-0.989661	2.41809	22.3878	2.2279e-06	0.0364574
13852	TAP1	0.53014	6.2565	22.3085	2.32178e-06	0.0379936
15666	ZBTB39	-0.538573	3.94438	22.3074	2.3231e-06	0.0380152
16003	ZNF398	-0.604741	3.74042	22.2654	2.37441e-06	0.0388549
12005	RTKN	0.502689	5.91523	22.1719	2.49302e-06	0.0407958
10497	PLEKHO2	-0.536672	5.49209	22.0089	2.71393e-06	0.0444108
15853	ZNF137P	-0.980333	1.46767	21.9517	2.79603e-06	0.0457543
10479	PLEKHF2	0.605588	4.631	21.8761	2.90827e-06	0.0475909
12344	SERPINB10	1.9326	-1.41983	21.8281	2.98206e-06	0.0487985
10435	PLAGL2	0.997703	5.3777	21.6544	3.26454e-06	0.053421
9891	PAN3-AS1	-0.91283	0.874791	21.576	3.40086e-06	0.0556517
12297	SEMA7A	-0.817772	5.01022	21.5438	3.45844e-06	0.056594
10767	PPP1R3C	1.01234	2.5561	21.4312	3.66754e-06	0.0600156
5995	HNRNPU-AS1	-1.08816	3.28144	21.3621	3.80215e-06	0.0622183
16262	ZNF79	-0.624738	2.69062	21.3417	3.84272e-06	0.0628823
679	AP3M2	-0.576171	4.34402	21.3341	3.858e-06	0.0631324
16358	ZXDA	0.950638	2.12316	21.2784	3.97182e-06	0.0649949
16269	ZNF8	-0.666199	2.29983	21.2707	3.98778e-06	0.0652561
14956	TUFT1	-0.702263	6.24487	21.2465	4.03854e-06	0.0660867
3332	DBF4	-0.607209	4.62537	21.2118	4.11233e-06	0.0672942
6230	IFNGR1	0.575677	7.68402	21.1934	4.15189e-06	0.0679415
2427	CDKN1A	0.560476	8.43092	21.1397	4.26994e-06	0.0698732
7493	LOC100505839	-1.14565	-0.966113	21.0585	4.45467e-06	0.0728963
6938	KLRAP1	-0.880328	1.13773	20.9031	4.83118e-06	0.0790574
9596	NT5DC3	-0.727446	2.25998	20.8913	4.86093e-06	0.0795443
10354	PIM1	0.477869	6.93178	20.7776	5.15829e-06	0.0844102
8829	MRPS24	2.49106	-1.68935	20.7146	5.33084e-06	0.0872339
6983	KRT2	5.57368	-3.8596	20.5308	5.8678e-06	0.0960207
14997	TYMP	0.668648	5.20531	20.5217	5.89588e-06	0.0964801
2164	CCDC39	-1.05665	2.07431	20.5188	5.90489e-06	0.0966276
12270	SELE	6.17141	-3.68361	20.5056	5.94579e-06	0.0972969
8386	METTL21EP	-2.45429	-1.89552	20.4629	6.07992e-06	0.0994918
14742	TRIM59	-0.753867	3.70581	20.4336	6.17349e-06	0.101023
12354	SERPINB8	0.489492	6.77162	20.4182	6.22346e-06	0.101841
14497	TNFAIP1	0.480633	7.71228	20.3744	6.3676e-06	0.104199
7664	LOC344887	-0.715269	0.929106	20.3713	6.378e-06	0.10437
9066	N4BP1	0.729147	6.3243	20.3493	6.45181e-06	0.105577
7594	LOC157381	-0.777624	1.95798	20.3172	6.5607e-06	0.107359
14403	TMEM45B	-1.41659	-1.41783	20.3093	6.58791e-06	0.107805
5542	GRAMD3	0.60295	4.74113	20.2969	6.6308e-06	0.108506
15855	ZNF14	-1.11532	0.897188	20.2531	6.7845e-06	0.111022
16263	ZNF790	-0.955949	1.37414	20.2323	6.85866e-06	0.112235
7855	LPAR6	0.643083	4.59145	20.2297	6.86767e-06	0.112382
15313	VIPR1	-0.656373	3.50758	20.1239	7.25841e-06	0.118777
16080	ZNF526	-0.729739	4.33583	19.9932	7.77196e-06	0.12718
13434	SQSTM1	0.510983	8.92641	19.9716	7.85989e-06	0.128619
5213	GEM	0.93553	0.607986	19.8762	8.26245e-06	0.135207
2674	CIR1	-0.567809	5.19846	19.8673	8.30078e-06	0.135834
15872	ZNF180	-0.82939	2.78435	19.8566	8.34745e-06	0.136598
12831	SLC6A14	1.11385	1.23302	19.8351	8.44184e-06	0.138142
16330	ZSCAN12	-0.655877	3.1081	19.8195	8.51091e-06	0.139272
8853	MSANTD3	0.570772	5.34533	19.8018	8.59018e-06	0.14057
6173	ICAM4	2.0225	-0.931889	19.7581	8.78871e-06	0.143818
3369	DCLRE1C	-0.620267	3.76372	19.6818	9.14695e-06	0.149681
4557	FAM46B	0.528491	5.50405	19.6788	9.16105e-06	0.149911
15842	ZNF107	-0.840066	3.76015	19.638	9.35889e-06	0.153149
15196	USH1G	0.676098	0.978261	19.634	9.37861e-06	0.153472
9955	PAX8	2.01003	-0.932391	19.5978	9.55782e-06	0.156404
2273	CCT6P1	-1.06585	0.713343	19.5495	9.80262e-06	0.16041
12367	SERTAD3	-0.678193	4.66178	19.5285	9.911e-06	0.162184
10551	PMS2P3	-0.990432	0.823534	19.5267	9.92028e-06	0.162335
5512	GPR84	2.05259	-0.348938	19.493	1.00967e-05	0.165223
6659	KCNMB3	-0.855711	0.642956	19.4857	1.01356e-05	0.16586
16266	ZNF792	1.32828	1.26234	19.4815	1.01581e-05	0.166227
15978	ZNF343	-0.496936	4.16673	19.4597	1.02747e-05	0.168134
3970	EFNB1	0.606948	7.86137	19.3483	1.08917e-05	0.178233
3388	DCUN1D3	0.515046	3.40379	19.285	1.12586e-05	0.184237
12365	SERTAD1	-0.801399	5.38157	19.2703	1.13458e-05	0.185663
16201	ZNF697	0.797338	5.03906	19.2528	1.14505e-05	0.187376
3589	DLC1	-0.689797	4.35201	19.2379	1.154e-05	0.188841
13641	STRC	-1.5088	-1.6139	19.2295	1.15911e-05	0.189677
3792	DSCAML1	5.62226	-3.95839	19.2084	1.17198e-05	0.191784
16345	ZSCAN9	-0.578056	3.52463	19.1257	1.22385e-05	0.200271
14989	TXNIP	-0.792046	8.38092	19.1206	1.22711e-05	0.200805
2274	CCT6P3	-1.19135	0.359168	19.0682	1.26129e-05	0.206397
16106	ZNF564	-0.65793	2.54137	19.0503	1.27318e-05	0.208342
9944	PARS2	-0.655647	2.87008	19.0202	1.29339e-05	0.211651
7435	LOC100286922	-1.43495	-1.49091	18.9725	1.32613e-05	0.217008
8836	MRPS31P5	-0.789455	2.35291	18.8592	1.4073e-05	0.230291
8852	MSANTD2	-0.679922	3.24978	18.8372	1.42363e-05	0.232962
16099	ZNF556	-0.82915	1.02192	18.8351	1.42517e-05	0.233215
3401	DDIT4	0.522594	9.33911	18.8035	1.44898e-05	0.237112
9497	NPHP3	-0.977555	1.67793	18.8012	1.45075e-05	0.2374
1158	B4GALT5	0.528175	6.38243	18.7911	1.45846e-05	0.238662
7650	LOC338758	0.958636	1.62321	18.7892	1.45989e-05	0.238897
12431	SGK223	-1.02207	4.65792	18.7874	1.46127e-05	0.239122
8502	MIR17HG	-0.807778	2.13611	18.7446	1.49449e-05	0.244559
15646	ZBTB10	0.734312	3.5885	18.6746	1.55032e-05	0.253695
13505	SSH1	-0.669339	6.60382	18.6078	1.60562e-05	0.262744
9307	NEURL3	2.37402	-2.65586	18.5942	1.61714e-05	0.264629
16202	ZNF699	-0.73552	1.57964	18.5799	1.62928e-05	0.266615
14204	TM4SF1	0.521268	5.35441	18.5459	1.65865e-05	0.271421
16160	ZNF624	-1.07354	1.4342	18.5074	1.69242e-05	0.276948
6234	IFNL2	3.93642	-3.73274	18.4977	1.70105e-05	0.27836
4603	FAM84B	-0.571839	3.99199	18.471	1.72514e-05	0.282301
11580	RGCC	-0.945773	-0.543257	18.4462	1.74768e-05	0.285991
89	ABL2	0.644788	6.28216	18.4211	1.77082e-05	0.289776
9703	OASL	0.710484	4.033	18.4106	1.78061e-05	0.291379
1960	CAMK1G	2.62151	-0.999492	18.389	1.80096e-05	0.294709
7419	LOC100134229	0.657553	3.49455	18.3823	1.8073e-05	0.295746
11085	PTGES	0.49058	6.63622	18.3776	1.81174e-05	0.296473
13254	SOCS6	-0.499832	4.82661	18.3543	1.83405e-05	0.300124
8602	MIRLET7DHG	-0.80483	1.96726	18.3461	1.84194e-05	0.301416
16203	ZNF7	-0.490667	4.64988	18.3177	1.86959e-05	0.30594
5676	GZF1	-0.466918	5.14467	18.3009	1.88619e-05	0.308655
6879	KLF3	0.761862	6.67431	18.2733	1.91367e-05	0.313153
4282	ETS2	0.45188	8.54423	18.238	1.94953e-05	0.319021
14850	TSPYL2	-0.608773	5.04707	18.2082	1.98022e-05	0.324044
12634	SLC23A3	-1.07463	-0.520487	18.1388	2.05376e-05	0.336077
14798	TRPV3	-0.76524	0.892389	18.1331	2.0599e-05	0.337082
760	AREG	-1.7094	5.39673	18.1244	2.06929e-05	0.338618
11244	RAB24	0.503078	4.89347	18.1182	2.07612e-05	0.339736
15542	WTAP	0.637396	6.37649	18.0413	2.1616e-05	0.353724
8204	MARS2	-0.468484	3.77538	17.9536	2.26354e-05	0.370406
14519	TNFRSF9	2.55525	-0.546692	17.9304	2.29132e-05	0.374951
16091	ZNF547	-0.849502	1.17156	17.8923	2.33771e-05	0.382543
4652	FASTKD3	-0.501346	3.91532	17.8026	2.45054e-05	0.401006
13556	STAG3L2	-0.685306	1.88255	17.6442	2.66332e-05	0.435825
1743	C2orf69	-0.769247	3.83164	17.6387	2.67099e-05	0.43708
11859	RPL32P3	-0.797711	1.81879	17.6268	2.68769e-05	0.439814
13604	STK17B	-0.567664	5.23984	17.5635	2.77868e-05	0.454704
12067	SAA4	1.99902	-0.837331	17.5607	2.78279e-05	0.455375
13662	STX3	-0.516541	4.67696	17.5491	2.79981e-05	0.45816
1805	C5orf63	-0.500602	3.76682	17.5314	2.82598e-05	0.462444
5097	GADD45B	0.611813	6.3895	17.5132	2.85319e-05	0.466896
5139	GAS1	0.544606	6.74285	17.51	2.85807e-05	0.467695
16136	ZNF594	-0.919955	2.59926	17.5024	2.86943e-05	0.469554
6916	KLHL38	2.17956	-2.29892	17.4932	2.88334e-05	0.471829
817	ARHGEF2	-0.514456	5.96085	17.4897	2.88876e-05	0.472716
8142	MAP3K9	-0.762342	3.68563	17.4157	3.00334e-05	0.491467
821	ARHGEF3	0.524103	5.23454	17.4135	3.0068e-05	0.492033
3850	DUSP7	-0.87818	6.82825	17.4042	3.02159e-05	0.494453
6300	IL12RB1	5.33819	-2.61641	17.3772	3.06486e-05	0.501533
13562	STAMBPL1	-0.673684	2.17013	17.3426	3.12118e-05	0.51075
14738	TRIM47	0.675471	5.95144	17.3299	3.14207e-05	0.514169
7441	LOC100287314	-0.683741	2.80532	17.3185	3.16086e-05	0.517244
439	ALDH1A3	-0.493585	8.07982	17.2762	3.23215e-05	0.528909
16083	ZNF529	-0.813165	3.29505	17.2758	3.23271e-05	0.529
8185	MARCH1	-0.955904	1.92784	17.24	3.29423e-05	0.539067
9611	NTSR1	-1.17275	0.566595	17.2361	3.301e-05	0.540176
7566	LOC100630918	-0.620696	1.54216	17.206	3.35382e-05	0.548819
1562	C16orf72	-0.606832	5.52829	17.2029	3.3593e-05	0.549716
15870	ZNF175	-0.530936	3.46424	17.1843	3.39231e-05	0.555118
14179	TLCD1	0.505469	3.46768	17.1768	3.40565e-05	0.5573
10955	PRR3	-0.510496	3.29717	17.1687	3.42022e-05	0.559686
13504	SSFA2	-0.440169	6.91034	17.1606	3.43488e-05	0.562084
7238	LINC00525	1.48697	-0.740196	17.1528	3.44909e-05	0.564409
16331	ZSCAN12P1	-0.662124	1.86308	17.102	3.54259e-05	0.579709
2224	CCL7	3.79173	-3.80434	17.0847	3.57485e-05	0.584989
16064	ZNF506	-0.702748	2.09163	17.0569	3.6276e-05	0.593621
3627	DMTF1	-0.635404	5.92575	17.0156	3.70745e-05	0.606687
4807	FIBIN	0.969026	0.591942	17.0151	3.70836e-05	0.606837
11663	RIT1	-0.544114	4.11851	16.9983	3.74134e-05	0.612233
11468	RBM43	0.883893	3.67312	16.9787	3.7802e-05	0.618591
12700	SLC28A3	1.18688	1.10116	16.918	3.90294e-05	0.638678
12619	SLC20A2	-0.497012	6.20408	16.796	4.16215e-05	0.681094
7334	LOC100128398	-1.03935	0.644147	16.7833	4.19004e-05	0.685659
12405	SFN	0.624407	10.2181	16.7405	4.28567e-05	0.701307
3989	EGR4	1.95341	-2.21998	16.7202	4.33164e-05	0.708829
16243	ZNF77	-0.62729	1.95527	16.5528	4.73151e-05	0.774264
11585	RGMB	-0.697862	5.18875	16.5497	4.73915e-05	0.775514
842	ARID5B	-0.522073	4.21543	16.5114	4.83579e-05	0.791328
9651	NUFIP2	-0.689691	7.10898	16.4866	4.89951e-05	0.801755
14978	TXLNG2P	-0.743463	4.73324	16.4813	4.91325e-05	0.804004
16144	ZNF606	-0.908664	2.18232	16.4662	4.95247e-05	0.810423
221	ADAM8	0.875383	3.61807	16.462	4.96352e-05	0.81223
11472	RBM48	-0.470716	3.38332	16.4419	5.0165e-05	0.820901
9714	OCLM	-1.92526	-1.98487	16.4398	5.02194e-05	0.821791
16250	ZNF776	-0.544415	4.19116	16.4336	5.03844e-05	0.824491
6336	IL24	-1.40565	2.46191	16.3795	5.18424e-05	0.848348
15186	URB2	-0.492287	4.42942	16.3736	5.20058e-05	0.851022
13828	TAF5L	-0.430551	5.35107	16.3725	5.20348e-05	0.851497
12052	S100A3	-0.533856	3.78771	16.369	5.21297e-05	0.85305
15775	ZFP36L2	-0.84541	7.83721	16.346	5.27673e-05	0.863484
9262	NEB	-0.809469	1.93266	16.3207	5.34779e-05	0.875113
6999	KRT7	0.900219	3.30184	16.2683	5.49769e-05	0.899643
14139	TIGD2	-0.587716	3.58026	16.2438	5.56925e-05	0.911352
11662	RIPK4	-0.633405	5.96473	16.2426	5.5727e-05	0.911917
6738	KIAA0247	0.646273	6.98507	16.2257	5.6226e-05	0.920082
9581	NSRP1	-0.729182	5.00819	16.1978	5.70595e-05	0.933722
3295	CYR61	-0.543188	7.25839	16.176	5.77201e-05	0.944531
15836	ZMYND15	0.931176	0.17406	16.1505	5.85036e-05	0.957352
9669	NUP50	-0.657747	6.16596	16.0653	6.11964e-05	1
12127	SBSPON	-1.85945	-1.33079	16.0544	6.15478e-05	1
1653	C1orf116	-0.541465	7.28138	16.0507	6.16691e-05	1
1681	C1orf51	-0.579777	1.23294	16.0061	6.31391e-05	1
2248	CCNL1	0.553399	6.44626	15.9867	6.37886e-05	1
12359	SERPINE2	0.506175	7.82519	15.9332	6.56175e-05	1
7715	LOC440894	-0.615686	1.62692	15.926	6.58692e-05	1
12277	SELRC1	-0.479237	4.4515	15.8887	6.71797e-05	1
2459	CEBPA	-0.590801	2.1111	15.866	6.79882e-05	1
10028	PCF11	-0.613628	5.96595	15.8466	6.86901e-05	1
7203	LINC00261	-1.58864	-2.57968	15.8466	6.86911e-05	1
8521	MIR23A	2.30228	-2.24107	15.796	7.05517e-05	1
6382	ING1	-0.460952	3.72946	15.7454	7.24657e-05	1
16336	ZSCAN22	-0.626211	2.67401	15.7403	7.26582e-05	1
3585	DKK1	0.597288	6.59462	15.7357	7.2837e-05	1
15931	ZNF273	-0.731739	1.28203	15.7038	7.40758e-05	1
4519	FAM214B	-0.456862	7.15438	15.6753	7.52004e-05	1
15501	WHAMM	-0.625085	4.06913	15.6313	7.697e-05	1
12189	SCO2	1.37155	-0.641246	15.6046	7.80661e-05	1
7034	LAG3	-1.04157	0.24273	15.5844	7.89042e-05	1
1541	C15orf39	0.918163	5.73897	15.5408	8.0744e-05	1
2356	CDC42EP1	0.742905	7.25769	15.5403	8.0765e-05	1
5928	HLA-DRA	0.781589	1.69159	15.5212	8.15859e-05	1
15453	WDR52	-0.688377	3.92785	15.5197	8.16501e-05	1
16206	ZNF701	-0.589168	2.78541	15.4823	8.32835e-05	1
11736	RNF19A	-0.518708	5.90095	15.4607	8.42393e-05	1
9958	PAXBP1-AS1	-0.923311	0.155978	15.4398	8.51772e-05	1
15898	ZNF223	-0.641129	1.97	15.3895	8.74718e-05	1
16132	ZNF587B	-0.664626	2.90759	15.343	8.9652e-05	1
9283	NEK3	-0.476309	3.36569	15.3196	9.07678e-05	1
15519	WNT10A	0.800227	-0.43661	15.2955	9.19367e-05	1
4054	EIF5A2	-0.624377	3.35118	15.2843	9.24835e-05	1
3445	DDX58	0.466142	5.52001	15.2512	9.41164e-05	1
1263	BDKRB2	0.431327	4.16922	15.208	9.62956e-05	1
6825	KIF18A	-0.647164	4.98058	15.1714	9.81813e-05	1
8260	MCF2L2	0.580685	2.57364	15.1476	9.94228e-05	1
4437	FAM154B	-0.714554	0.82183	15.1302	0.000100344	1
1233	BCL10	-0.558256	5.27675	15.1096	0.000101448	1
4281	ETS1	0.660732	7.74416	15.0684	0.000103683	1
11982	RSBN1	-0.448398	3.85917	15.0678	0.000103719	1
4703	FBXO30	-0.618516	4.9376	14.9552	0.000110095	1
7376	LOC100130855	-1.10965	-0.744494	14.9473	0.000110553	1
16289	ZNF84	-0.720862	4.16029	14.9442	0.000110739	1
16268	ZNF799	0.720805	1.44743	14.9249	0.000111874	1
10488	PLEKHH2	-0.770187	0.899127	14.906	0.000113002	1
12065	SAA1	0.655547	8.37104	14.8027	0.000119366	1
837	ARID3B	-0.710239	2.39337	14.8012	0.000119461	1
611	ANKRD50	-0.592353	5.72397	14.7848	0.000120502	1
16282	ZNF829	-0.681516	2.53366	14.7842	0.000120539	1
11412	RASSF10	0.734229	1.2235	14.7837	0.00012057	1
15954	ZNF304	-0.445868	4.09205	14.7097	0.000125402	1
15768	ZFP112	-0.701357	3.11744	14.6839	0.000127126	1
6390	INHBB	-2.31674	-2.01231	14.6599	0.000128753	1
12228	SDR16C5	0.569389	2.96911	14.6567	0.000128972	1
603	ANKRD37	0.690052	0.908045	14.6411	0.000130048	1
14509	TNFRSF12A	-0.484326	7.86262	14.641	0.000130056	1
7920	LRRC37A4P	-0.519157	2.0038	14.6183	0.00013163	1
411	AKNAD1	-0.6409	1.28701	14.5928	0.000133421	1
12718	SLC30A1	-0.746132	4.52342	14.5651	0.000135399	1
3073	CRYGS	-1.02589	0.220101	14.5052	0.000139774	1
14313	TMEM178A	-1.11288	-0.874496	14.4326	0.000145267	1
6229	IFNE	-0.878599	2.77166	14.3494	0.000151832	1
16236	ZNF761	-0.617775	3.47167	14.3321	0.000153232	1
7437	LOC100287036	-1.41929	1.45958	14.2778	0.000157714	1
12630	SLC22A4	-0.537503	3.98984	14.2436	0.000160607	1
7432	LOC100272217	-0.770246	1.00448	14.2251	0.00016219	1
15028	UBASH3A	5.05676	-3.24245	14.2197	0.000162662	1
1768	C3orf62	-0.457482	3.65453	14.1994	0.000164425	1
14095	THBD	-0.745664	8.67642	14.1701	0.000167	1
12276	SELPLG	-0.761821	1.2599	14.1667	0.000167307	1
5584	GRPEL2	-0.512143	4.46075	14.1645	0.000167498	1
9807	OTUD3	-0.678371	3.17995	14.1513	0.00016868	1
6821	KIF14	-0.711927	5.40426	14.1386	0.000169819	1
556	ANKDD1A	-0.819594	1.56539	14.0728	0.000175869	1
376	AIFM2	-0.384693	4.09715	14.0438	0.0001786	1
15292	VCPIP1	-0.612224	4.42892	14.0386	0.000179097	1
1979	CANT1	0.423229	6.34797	14.0096	0.000181881	1
6399	INPP1	-0.487464	4.69903	13.984	0.000184376	1
12350	SERPINB4	0.733822	0.0725851	13.8832	0.000194526	1
16231	ZNF749	-0.524303	2.35431	13.8752	0.000195359	1
5628	GTF2H2B	-1.27182	-1.33038	13.8726	0.000195626	1
15445	WDR43	-0.524077	6.3663	13.857	0.000197261	1
3967	EFNA3	0.423611	3.37215	13.8549	0.000197478	1
6061	HR	-0.641953	5.36334	13.8482	0.000198186	1
10217	PGBD2	-0.596002	2.44246	13.8406	0.000198989	1
331	AGER	-0.511318	3.09904	13.7878	0.000204665	1
15023	UBALD2	-0.544155	6.09147	13.7824	0.000205248	1
8907	MTF1	0.513603	5.72747	13.7708	0.000206523	1
16061	ZNF502	-0.496437	3.01905	13.7589	0.000207835	1
15577	XRCC2	-0.530365	2.82861	13.757	0.000208042	1
1306	BLNK	-0.544041	1.36609	13.7235	0.000211787	1
8889	MT1G	5.06254	-2.77798	13.7065	0.000213715	1
12302	SENP5	-0.507332	5.02221	13.7063	0.000213738	1
6118	HSPA1A	0.502376	4.60339	13.6583	0.000219271	1
12749	SLC35F2	-0.385033	6.48498	13.6519	0.000220016	1
7740	LOC642236	-0.920781	0.606624	13.6258	0.000223095	1
10768	PPP1R3D	-0.628107	3.02304	13.586	0.000227876	1
15322	VNN1	1.4054	0.284269	13.5621	0.000230797	1
7200	LINC00240	0.776886	0.716759	13.5563	0.000231508	1
14859	TSSK4	-0.843014	1.31989	13.5435	0.000233102	1
10128	PDP1	0.457428	5.17483	13.5353	0.000234119	1
15815	ZKSCAN5	-0.410433	5.04585	13.5068	0.000237706	1
13415	SPSB1	0.442789	5.609	13.484	0.000240612	1
8708	MORF4L2-AS1	-1.15453	-0.572369	13.4634	0.000243267	1
13303	SPAG17	-0.84543	0.508972	13.4526	0.000244673	1
16062	ZNF503	-0.898539	3.6941	13.4503	0.000244973	1
13409	SPRY1	-0.784764	-0.0693158	13.4164	0.00024944	1
9765	ORAOV1	-0.416185	4.46479	13.3866	0.000253428	1
5472	GPR110	-0.457724	3.61341	13.3834	0.000253863	1
10242	PHACTR3	-0.494403	4.79959	13.3188	0.000262761	1
16002	ZNF397	-0.572585	3.5539	13.2887	0.000267006	1
5941	HLX	1.3373	-0.32789	13.2779	0.000268552	1
3266	CYP24A1	2.03341	2.15107	13.2692	0.000269808	1
7572	LOC100996307	0.55701	2.48079	13.2599	0.000271141	1
8061	MAFB	0.486659	5.3561	13.2561	0.000271696	1
16226	ZNF738	-0.579339	3.15833	13.2551	0.00027184	1
8519	MIR22HG	-0.425214	6.2712	13.236	0.000274625	1
1734	C2orf44	-0.415293	3.99928	13.2003	0.000279902	1
13360	SPHK1	0.517086	6.37463	13.1708	0.000284349	1
15140	ULBP1	-0.895835	0.412467	13.1498	0.000287551	1
15864	ZNF16	-0.512475	3.41311	13.148	0.000287826	1
2766	CLP1	-0.396523	4.35091	13.1352	0.000289805	1
6108	HSH2D	-0.551281	1.68558	13.1318	0.000290319	1
10139	PDXDC2P	-0.634102	2.98643	13.1253	0.000291329	1
10084	PDE2A	-1.07318	1.62714	13.0991	0.000295434	1
14308	TMEM171	0.630296	1.42818	13.089	0.000297042	1
11870	RPL39	1.33397	3.20939	13.0574	0.00030209	1
15846	ZNF121	-0.486217	2.46925	13.0323	0.000306168	1
16186	ZNF674	-0.658996	1.46458	13.0286	0.000306762	1
8083	MALAT1	-0.692043	7.97849	13.0225	0.000307765	1
12357	SERPIND1	-1.88283	-2.12354	13.0105	0.000309743	1
327	AGBL1	-1.88313	-2.98164	13.0104	0.00030977	1
2252	CCNT2	-0.476026	5.40733	13.0095	0.000309921	1
9627	NUDT11	0.463828	3.31144	13.0088	0.000310027	1
14124	THUMPD2	-0.556289	3.3998	12.9909	0.000313	1
12385	SETD8	-0.382271	5.44692	12.9738	0.000315876	1
1531	C14orf28	-0.746703	1.42356	12.9444	0.000320874	1
12482	SH3RF3-AS1	-0.954178	1.64872	12.9253	0.000324169	1
683	AP4B1-AS1	-1.98498	-2.00903	12.9136	0.000326197	1
4071	ELK4	-0.729506	5.51302	12.9084	0.000327117	1
13017	SNHG4	-0.430764	3.62001	12.8784	0.0003324	1
8421	MFSD2A	0.381729	6.08346	12.8623	0.000335266	1
10297	PI4K2A	-0.365167	6.9035	12.8546	0.000336657	1
8946	MTRR	-0.391681	5.58814	12.8364	0.000339944	1
6876	KLF16	-0.747804	5.07277	12.8237	0.000342252	1
10279	PHLDA1	-0.450005	7.42125	12.7907	0.000348345	1
10129	PDP2	-0.440451	3.89911	12.7239	0.000361019	1
1142	B3GNT2	-0.478437	4.85107	12.6824	0.000369107	1
5595	GSG2	-0.520828	3.69416	12.6766	0.000370252	1
16084	ZNF530	-0.56011	2.50101	12.6678	0.000372011	1
14807	TSC22D1	-0.414494	8.68267	12.6352	0.000378556	1
15750	ZEB1-AS1	-0.479736	3.12751	12.6322	0.000379167	1
3582	DKFZP686I15217	0.738175	0.93456	12.6233	0.000380969	1
11730	RNF175	0.998574	2.56182	12.6027	0.000385183	1
7157	LHX1	-1.58997	-0.180966	12.5773	0.000390453	1
4862	FLJ31306	-0.634923	4.59969	12.51	0.000404775	1
6546	ITPRIPL2	-0.646382	5.79046	12.5089	0.000405023	1
6620	KBTBD8	-0.520648	1.97667	12.503	0.000406294	1
6275	IGSF10	-0.599194	-0.472977	12.4974	0.000407525	1
5374	GNG10	0.80952	0.632572	12.4833	0.000410613	1
8476	MIDN	-0.799411	6.93914	12.4822	0.000410853	1
15817	ZKSCAN8	-0.637449	4.75123	12.4222	0.000424262	1
15920	ZNF256	-0.462498	2.46484	12.3985	0.000429672	1
10981	PRSS8	0.501105	5.85314	12.3828	0.000433316	1
1609	C19orf26	-1.21075	1.19767	12.3569	0.000439371	1
3290	CYP4F3	-0.449933	1.88395	12.3383	0.000443761	1
3680	DNAJC27	-0.512059	2.45262	12.3358	0.000444358	1
13393	SPRED1	-0.655023	4.92328	12.3345	0.000444651	1
5925	HLA-DQA1	4.89442	-2.09949	12.2909	0.00045516	1
9803	OTOP3	-0.489999	1.96824	12.2909	0.000455181	1
12167	SCG5	-0.885844	5.4778	12.2453	0.000466438	1
7506	LOC100506123	-0.911309	2.96889	12.2248	0.000471589	1
16221	ZNF721	-0.718661	3.78881	12.1926	0.000479782	1
7520	LOC100506469	-0.498771	2.76917	12.1873	0.00048116	1
6011	HOXA1	-0.500046	2.08164	12.1573	0.000488963	1
5590	GSDMB	-0.536155	2.85822	12.1496	0.000490995	1
6896	KLHL11	-0.729493	1.03811	12.1477	0.000491476	1
8550	MIR4260	2.10208	-2.06701	12.14	0.000493505	1
12877	SLCO4A1	-0.578137	4.13185	12.0991	0.000504453	1
3133	CTAGE7P	-0.965634	0.0815134	12.0536	0.000516938	1
6289	IKBKE	0.374074	5.72809	12.0445	0.000519463	1
14356	TMEM221	-2.43379	-3.0075	12.0268	0.000524413	1
72	ABHD12B	-1.03778	-0.943338	12.0151	0.000527722	1
11549	REST	-0.582761	5.39476	12.0127	0.000528403	1
15897	ZNF222	-0.655987	1.36519	12.0018	0.000531498	1
9462	NOP14-AS1	0.370818	4.76773	11.9992	0.000532234	1
15908	ZNF234	-0.681894	2.94441	11.9863	0.000535929	1
9510	NPR1	2.07282	-2.95459	11.9643	0.000542294	1
16193	ZNF684	-0.644325	1.20657	11.9335	0.000551331	1
10228	PGLYRP3	0.65853	0.423442	11.9216	0.000554857	1
6986	KRT24	0.735345	-1.1451	11.9172	0.00055619	1
15493	WFDC12	1.09133	-1.29113	11.8982	0.000561869	1
16104	ZNF562	-0.43485	4.92603	11.8631	0.000572561	1
5026	FTSJD1	-0.501721	4.86829	11.8626	0.000572724	1
7393	LOC100131564	-0.627554	3.06397	11.8573	0.000574367	1
3563	DIEXF	-0.401684	5.31618	11.8219	0.000585395	1
416	AKR1C1	0.718254	4.44341	11.8201	0.000585945	1
10539	PMFBP1	-0.842836	1.2019	11.8185	0.000586461	1
9068	N4BP2L1	-0.863025	-0.196533	11.8106	0.000588936	1
15883	ZNF202	-0.473467	4.10228	11.8087	0.000589544	1
1378	BRIX1	-0.457146	5.99655	11.7911	0.000595137	1
11763	RNF43	0.394544	3.80455	11.7747	0.000600408	1
14060	TGFA	-0.42579	6.40756	11.7636	0.000603999	1
2413	CDK5R1	-0.683598	3.34227	11.7612	0.000604791	1
1672	C1orf213	-0.662281	1.45847	11.7433	0.000610642	1
2463	CEBPG	-0.425065	6.05864	11.7368	0.000612756	1
3529	DHRS13	0.389133	3.82465	11.7032	0.000623926	1
10346	PIK3IP1	0.478177	6.06921	11.6955	0.000626498	1
8444	MGC27345	-0.603775	2.91564	11.6929	0.00062739	1
16326	ZRANB2-AS1	-1.17436	-0.7185	11.6801	0.000631733	1
3659	DNAJB4	0.454068	4.64132	11.6755	0.000633283	1
4558	FAM46C	-0.791694	-0.873159	11.6723	0.000634392	1
15963	ZNF322	-0.622148	2.34523	11.6673	0.000636071	1
15881	ZNF2	-0.546413	2.43103	11.6346	0.000647364	1
7268	LINC00672	-1.00614	0.473918	11.6209	0.000652135	1
12658	SLC25A27	-0.627432	2.83589	11.6181	0.000653137	1
16060	ZNF501	-0.720256	1.56589	11.6176	0.000653303	1
16019	ZNF43	-0.845326	-0.0933422	11.5952	0.000661209	1
16359	ZXDB	0.611464	4.57524	11.5947	0.000661404	1
9720	ODF3B	0.582677	3.13775	11.5816	0.000666094	1
16188	ZNF675	-0.57102	2.43088	11.5754	0.000668312	1
13394	SPRED2	-0.605609	5.49244	11.573	0.00066915	1
7080	LBR	-0.441648	5.64062	11.5636	0.000672546	1
7552	LOC100507410	2.87205	-2.8536	11.4903	0.000699604	1
15936	ZNF28	-0.600197	3.38309	11.4823	0.000702606	1
13372	SPINK6	2.35234	-1.6201	11.4735	0.000705962	1
12585	SLC12A7	0.65352	4.95732	11.4526	0.000713959	1
16340	ZSCAN29	-0.537114	4.63792	11.4457	0.000716606	1
12141	SCAND3	-0.496709	2.57143	11.4316	0.000722037	1
11446	RBM15	-0.388853	4.18416	11.4241	0.000724974	1
14659	TRAF1	0.443508	4.26573	11.4212	0.000726103	1
15889	ZNF212	-0.372952	4.05164	11.4187	0.000727077	1
14088	THAP5	-0.65194	3.83858	11.4167	0.000727879	1
14581	TOP1	-0.478073	7.2884	11.4154	0.000728389	1
1795	C5orf34	-0.506824	3.6988	11.4121	0.000729689	1
15660	ZBTB3	-0.552498	2.20439	11.3361	0.00076015	1
15879	ZNF195	-0.575839	3.88096	11.3279	0.000763503	1
15923	ZNF26	-0.592264	2.56076	11.3204	0.000766591	1
9522	NR1D1	-0.688014	4.64498	11.2876	0.000780252	1
12956	SMIM15	-0.45214	6.36066	11.2832	0.000782128	1
16207	ZNF703	-1.04368	2.51037	11.2826	0.000782351	1
9906	PAPOLG	-0.427619	4.16264	11.2676	0.000788706	1
4589	FAM76B	-0.523321	4.31345	11.2617	0.000791211	1
14629	TPM2	-0.42253	5.20562	11.2568	0.000793311	1
13973	TCTEX1D4	1.04318	0.429863	11.2558	0.000793727	1
6880	KLF4	0.64137	7.68837	11.2455	0.000798167	1
492	ALPK1	-0.414051	4.2595	11.2376	0.000801576	1
16042	ZNF468	-0.50071	3.40142	11.2358	0.000802336	1
14515	TNFRSF1B	0.715988	1.72625	11.2186	0.000809795	1
5096	GADD45A	0.372725	6.80002	11.2168	0.000810587	1
16240	ZNF766	-0.658782	3.02333	11.2159	0.000811001	1
4460	FAM172BP	-1.08137	-0.509899	11.2143	0.000811677	1
2743	CLHC1	-0.786069	2.23077	11.2063	0.000815189	1
15867	ZNF169	-0.506729	1.72194	11.2031	0.000816595	1
10678	PP14571	-1.16197	-1.85214	11.1922	0.000821437	1
7404	LOC100132356	-0.69841	1.14678	11.19	0.000822414	1
9435	NNMT	0.75279	7.80519	11.1837	0.000825169	1
16197	ZNF691	-0.512117	3.19435	11.1681	0.000832162	1
11198	PYGO2	-0.507427	5.7931	11.1561	0.000837564	1
16045	ZNF473	-0.455466	4.29158	11.1529	0.000838999	1
779	ARHGAP11B	-0.580604	1.34301	11.1501	0.000840261	1
5405	GOLGA2P5	-0.387993	2.42829	11.1393	0.000845161	1
4268	ESRP2	-0.372084	5.38498	11.1211	0.000853529	1
14596	TOR4A	-0.641404	6.19674	11.1179	0.00085498	1
4174	EPC1	-0.351466	5.18586	11.1164	0.000855698	1
12157	SCARNA6	-2.1111	-3.12536	11.1154	0.000856146	1
1572	C17orf100	-0.525239	2.0264	11.1005	0.000863025	1
890	ARNTL	-0.365734	5.79701	11.0973	0.000864535	1
12044	S100A1	-0.678758	0.210023	11.0795	0.000872895	1
3431	DDX3Y	0.476475	6.61935	11.073	0.000875923	1
16115	ZNF572	-0.994979	-0.141526	11.0644	0.000880019	1
7589	LOC152225	2.02517	0.239854	11.0539	0.00088502	1
11968	RRN3P3	-0.627965	1.34364	11.0348	0.000894171	1
2670	CIITA	0.522118	2.85563	11.0204	0.000901151	1
13144	SNORD44	-0.962869	-0.0185996	11.0094	0.000906533	1
15925	ZNF263	-0.337867	5.24244	11.0057	0.000908313	1
15844	ZNF117	-0.836721	2.64516	11.0042	0.000909058	1
16200	ZNF696	-0.691002	2.9587	10.9943	0.000913922	1
10833	PRDM4	-0.366958	5.86734	10.9894	0.000916325	1
7734	LOC554223	0.929626	-0.283074	10.9893	0.000916388	1
1907	CAB39	-0.448038	7.5134	10.9638	0.0009291	1
4998	FRMD8	-0.551463	5.67221	10.9466	0.000937739	1
1348	BORA	-0.430482	4.40968	10.9374	0.000942399	1
6911	KLHL3	-0.526882	2.01926	10.9307	0.000945838	1
4219	ERBB4	-3.28944	-3.07258	10.9273	0.000947594	1
7698	LOC401320	-0.516215	2.98913	10.9234	0.00094958	1
7602	LOC254100	0.740872	0.196661	10.903	0.000960102	1
16050	ZNF484	-0.543136	2.80711	10.8884	0.00096769	1
16244	ZNF770	-0.582362	5.87224	10.8828	0.000970637	1
949	ASIC3	-0.777656	0.319598	10.8673	0.000978774	1
14222	TMC7	-0.374765	3.20489	10.8601	0.000982608	1
778	ARHGAP11A	-0.518558	6.32434	10.8379	0.000994418	1
2361	CDC42SE1	-0.435499	7.46244	10.828	0.000999772	1
3239	CYB5D1	0.375482	4.05921	10.8201	0.00100402	1
2131	CCDC150	-0.560233	2.8069	10.8058	0.00101184	1
10556	PNISR	-0.470192	6.97619	10.7963	0.00101705	1
2634	CHRNA10	-0.710815	0.688195	10.756	0.00103941	1
1686	C1orf63	-0.407146	5.0678	10.7464	0.00104484	1
16052	ZNF486	-0.875589	0.179568	10.7316	0.00105322	1
15665	ZBTB38	-0.478789	7.24584	10.7142	0.00106314	1
7378	LOC100130899	-0.38431	3.60915	10.711	0.00106498	1
25	AASS	-0.535947	4.26929	10.7102	0.00106549	1
5143	GAS2L3	-0.446678	3.53896	10.6949	0.00107433	1
10478	PLEKHF1	-0.810466	1.14527	10.6833	0.00108108	1
13567	STARD13-AS	2.04473	-2.36637	10.683	0.00108127	1
1464	C11orf24	-0.374446	5.42268	10.6731	0.00108702	1
10949	PRR15L	0.475241	1.43104	10.6549	0.0010978	1
6198	IER5	0.363061	6.61332	10.6482	0.00110175	1
877	ARMC5	0.624369	4.89908	10.6331	0.00111079	1
15892	ZNF215	-0.480353	2.26846	10.5831	0.00114127	1
15556	XAF1	-3.21798	-1.9581	10.5795	0.00114349	1
7986	LTA	2.76634	-1.69746	10.5727	0.00114772	1
6690	KCTD9	-0.431814	5.26049	10.5651	0.00115242	1
5400	GNRHR	-1.39426	-2.03947	10.5558	0.00115822	1
198	ACVR2A	-0.60208	2.66339	10.5287	0.00117532	1
12209	SDCBP2-AS1	-0.612255	2.38035	10.514	0.00118475	1
12267	SEH1L	-0.332885	5.25179	10.5055	0.0011902	1
11334	RAET1L	0.76835	0.0102327	10.5025	0.00119211	1
6649	KCNJ2-AS1	1.3324	-2.1155	10.4989	0.00119443	1
15268	VAMP1	-0.472172	3.11103	10.4971	0.00119563	1
1867	C9orf131	-2.35862	-2.23645	10.4892	0.00120075	1
12652	SLC25A21	-0.618541	1.42489	10.48	0.00120677	1
9005	MYH7B	-0.876234	-0.303298	10.479	0.00120738	1
1174	BAG3	-0.475428	7.76321	10.4405	0.00123281	1
16261	ZNF789	-0.586541	2.59174	10.4379	0.00123455	1
3996	EHF	0.385801	7.5439	10.4296	0.00124015	1
3400	DDIT3	-0.464168	3.51615	10.425	0.00124322	1
16233	ZNF75A	-0.604247	4.05477	10.4229	0.00124461	1
13658	STX19	-0.741774	0.000973287	10.4205	0.00124624	1
14138	TIGD1	-0.543479	2.27808	10.3734	0.00127844	1
4584	FAM72B	-0.492258	2.38733	10.3566	0.00129011	1
13778	SYS1	0.484705	5.58389	10.349	0.00129548	1
1444	C10orf118	-0.606986	4.50921	10.3453	0.00129808	1
9116	NANP	-0.473073	3.38494	10.3429	0.00129972	1
5426	GORAB	0.460256	3.6975	10.3121	0.00132161	1
14397	TMEM41B	-0.508128	4.66347	10.3042	0.00132731	1
2317	CD7	-0.647505	-0.0502136	10.2925	0.00133574	1
14292	TMEM158	0.858754	1.53848	10.2908	0.00133694	1
6254	IGF1	-2.07415	-3.07791	10.2873	0.00133952	1
16259	ZNF786	-0.623168	2.11947	10.2811	0.00134398	1
14711	TRIM16	0.562975	6.36645	10.278	0.00134628	1
10248	PHC2	-0.339764	7.62814	10.2719	0.00135074	1
15255	UTP15	-0.46886	4.87923	10.2505	0.00136647	1
11518	RDH5	-0.758249	-0.697341	10.2402	0.00137415	1
4477	FAM184B	-0.919152	0.345044	10.2387	0.00137522	1
1461	C10orf99	0.821791	-0.384781	10.2323	0.00138006	1
10565	PNN	-0.490105	7.08954	10.2239	0.0013863	1
243	ADAT2	-0.537092	3.15951	10.2224	0.00138744	1
12226	SDK2	2.107	0.164482	10.198	0.00140592	1
10355	PIM2	-0.394676	3.47956	10.1916	0.00141079	1
2111	CCDC122	-0.513125	1.7601	10.1902	0.00141186	1
7012	KRTAP2-3	-2.49053	-2.78196	10.155	0.00143913	1
15597	YBX2	-0.745645	-0.73564	10.1516	0.00144176	1
8157	MAPK10	-0.449761	1.71331	10.1478	0.00144477	1
4870	FLJ37035	-1.61368	-2.22215	10.1421	0.00144923	1
6533	ITIH4	-0.636835	0.90257	10.1275	0.00146071	1
15778	ZFP57	-0.431413	5.16624	10.1257	0.0014622	1
15974	ZNF33A	-0.561573	5.01256	10.1121	0.00147297	1
16178	ZNF658	-0.583708	1.38134	10.1081	0.00147617	1
420	AKR1CL1	-3.11416	-2.86271	10.0836	0.00149598	1
2527	CEP95	-0.453623	5.04098	10.0819	0.00149734	1
16107	ZNF565	-0.649151	0.833661	10.0764	0.00150178	1
12115	SAV1	0.45722	4.64151	10.0711	0.00150611	1
7651	LOC338799	-0.492002	3.50043	10.0685	0.00150825	1
1649	C1orf111	0.99084	-0.217142	10.0596	0.00151558	1
10316	PIGA	0.480138	4.24707	10.0541	0.0015201	1
15773	ZFP36	0.614154	6.12183	10.0536	0.0015205	1
4285	ETV3	0.372208	4.01798	10.0507	0.00152292	1
5464	GPM6B	-0.447688	1.2358	10.0437	0.00152869	1
4956	FOXG1	-0.683264	2.52448	10.0349	0.001536	1
3612	DLX1	-0.469466	3.36978	10.0312	0.00153915	1
14864	TSTD2	-0.335215	4.73446	10.0225	0.00154638	1
11953	RRAD	0.651219	2.75376	10.0132	0.00155423	1
12842	SLC7A11	-0.670623	4.46379	10.011	0.00155609	1
1891	C9orf85	-0.508801	3.21262	9.99581	0.00156897	1
3745	DPCR1	-0.724976	-0.353413	9.99478	0.00156984	1
16205	ZNF700	-0.603431	3.50461	9.96906	0.00159193	1
5201	GDF15	-0.788041	0.635995	9.96201	0.00159803	1
960	ASPM	-0.592983	7.01086	9.9454	0.00161252	1
15873	ZNF181	-0.450154	2.88525	9.94168	0.00161578	1
16021	ZNF431	-0.514814	2.79332	9.91416	0.00164012	1
9091	NABP1	-0.431942	4.99096	9.91128	0.00164269	1
16286	ZNF836	-0.595943	2.24321	9.89947	0.00165326	1
3661	DNAJB6	0.400998	6.20144	9.89394	0.00165824	1
15839	ZNF10	-0.522417	2.6294	9.89364	0.00165851	1
2251	CCNT1	-0.358191	5.74318	9.89176	0.0016602	1
12060	S1PR1	-1.20912	-1.13899	9.87253	0.00167765	1
4542	FAM24B	-0.777528	0.827915	9.86677	0.0016829	1
6550	IVL	0.566937	2.89675	9.85975	0.00168934	1
8317	MED17	-0.385822	5.44585	9.85663	0.0016922	1
14708	TRIM13	-0.381782	4.23641	9.82961	0.00171725	1
12833	SLC6A16	-1.39456	-1.25626	9.82673	0.00171994	1
12212	SDE2	-0.343937	4.63914	9.82618	0.00172045	1
5662	GUSBP1	-0.424099	2.55646	9.81391	0.00173197	1
15865	ZNF160	-0.683838	3.9557	9.81295	0.00173287	1
11593	RGS16	0.708137	0.0150691	9.80607	0.00173936	1
11037	PSMD6-AS2	-0.580605	1.21974	9.80432	0.00174103	1
1515	C12orf71	-2.09104	-3.17813	9.8043	0.00174105	1
616	ANKRD61	-1.34473	-0.373524	9.80225	0.00174298	1
9848	PABPC1L	-0.544777	4.04783	9.78121	0.00176304	1
7998	LTV1	-0.443215	5.38596	9.78068	0.00176355	1
6351	IL6R	-0.369182	6.44146	9.75735	0.00178607	1
1713	C21orf7	-0.371426	4.00672	9.75575	0.00178763	1
11455	RBM25	-0.551646	6.76218	9.74524	0.00179788	1
4385	FAM108B1	-0.358193	3.79466	9.74114	0.0018019	1
3033	CREG2	-0.809546	-1.8941	9.73839	0.00180459	1
7579	LOC146880	-0.453988	5.07648	9.72436	0.00181841	1
6294	IKZF5	-0.405569	4.25088	9.71528	0.00182743	1
15623	YTHDF1	-0.329527	6.58299	9.71106	0.00183163	1
1753	C3AR1	2.17358	0.55583	9.70198	0.0018407	1
1659	C1orf162	-0.978941	-0.139011	9.68385	0.00185895	1
10548	PMS2CL	-0.431575	1.76476	9.68228	0.00186054	1
5788	HELB	0.584734	0.770628	9.67937	0.00186348	1
8525	MIR27B	-0.694247	-0.869397	9.67327	0.00186969	1
7571	LOC100862671	0.610924	5.69684	9.67125	0.00187174	1
10218	PGBD3	-0.420291	3.25466	9.66816	0.00187489	1
928	ASB16	-0.781465	0.885437	9.66522	0.00187789	1
1455	C10orf68	-1.06624	-0.908202	9.65215	0.0018913	1
12911	SMAD7	-0.407307	5.32533	9.64888	0.00189467	1
3446	DDX59	-0.347556	4.5627	9.64696	0.00189665	1
10257	PHF15	-0.354394	7.64383	9.64294	0.00190081	1
2199	CCDC85B	0.694064	5.43947	9.64278	0.00190097	1
15994	ZNF383	-0.57201	1.59084	9.62723	0.00191714	1
5656	GUCY2D	0.773041	-0.256192	9.62419	0.00192031	1
16280	ZNF823	0.54241	1.74596	9.62308	0.00192147	1
3031	CREBZF	-0.462692	5.92667	9.62034	0.00192434	1
5933	HLA-F	0.414757	4.67734	9.61556	0.00192935	1
16255	ZNF782	-0.560636	2.40112	9.57143	0.00197629	1
14624	TPH1	-0.956966	-1.18506	9.56325	0.00198512	1
8009	LY6D	0.710841	-0.0755944	9.55804	0.00199076	1
6954	KPNA4	-0.418099	6.30113	9.55751	0.00199133	1
8581	MIR573	-2.35013	-2.92155	9.55008	0.00199941	1
5937	HLA-L	0.720913	0.647055	9.54993	0.00199957	1
5276	GJB4	0.41936	2.07855	9.54021	0.00201019	1
10300	PI4KAP1	-0.869507	-0.119664	9.51803	0.00203463	1
7565	LOC100527964	-0.595899	1.99775	9.50728	0.00204659	1
6754	KIAA0907	-0.361058	5.91218	9.50203	0.00205245	1
13286	SOX7	-0.748017	5.13792	9.49831	0.00205661	1
6196	IER3	0.528995	9.19641	9.48748	0.00206879	1
3287	CYP4F11	-0.38764	2.11002	9.48618	0.00207025	1
11843	RPL23AP64	-0.718175	-0.649803	9.46618	0.00209294	1
8847	MRS2P2	1.21694	-1.90387	9.46211	0.0020976	1
6722	KHDC1L	-1.20945	-2.10408	9.45812	0.00210216	1
14858	TSSK3	-0.668121	2.57077	9.44993	0.00211157	1
2754	CLK2	-0.351616	4.69115	9.44771	0.00211413	1
13613	STK33	-0.516237	0.683428	9.44395	0.00211847	1
6119	HSPA1B	0.423951	5.5727	9.44361	0.00211886	1
6530	ITGB8	0.489222	4.94704	9.43518	0.00212862	1
3180	CTTNBP2NL	-0.399096	5.71477	9.41538	0.00215173	1
4891	FLJ45513	-1.62669	-2.23182	9.41381	0.00215357	1
5043	FUT2	0.507072	1.59379	9.40649	0.00216219	1
860	ARL4C	-0.374648	5.29586	9.37616	0.00219825	1
10732	PPM1H	4.4931	-2.90432	9.37271	0.00220239	1
1188	BAMBI	1.45302	-0.439248	9.36165	0.00221572	1
1816	C6orf170	-0.645415	2.12503	9.34846	0.00223173	1
10670	POU2F3	-0.733924	-1.54735	9.34225	0.00223931	1
16241	ZNF767	-0.379185	3.68834	9.33805	0.00224445	1
8326	MED26	-0.433353	4.01846	9.33353	0.00224999	1
2515	CEP55	-0.460046	6.54778	9.32878	0.00225582	1
16011	ZNF417	-0.509095	2.65024	9.32538	0.00226001	1
16131	ZNF587	-0.461376	4.54206	9.32056	0.00226597	1
12468	SH3D21	-0.422888	3.82451	9.32	0.00226666	1
8480	MIER3	-0.427693	5.00289	9.31812	0.00226898	1
13544	ST7-AS1	0.699846	0.158848	9.31783	0.00226935	1
2246	CCNJL	0.331704	4.89782	9.30917	0.0022801	1
1555	C16orf52	-0.485255	4.03542	9.3081	0.00228142	1
4662	FBLIM1	-0.45293	7.73785	9.30418	0.00228631	1
10390	PIWIL4	-1.78967	-0.699054	9.28554	0.0023097	1
6551	IVNS1ABP	-0.352152	8.52689	9.27904	0.00231791	1
14543	TNNI2	-0.39313	4.75124	9.27081	0.00232835	1
13404	SPRR2F	2.36119	-3.13388	9.26691	0.00233331	1
16075	ZNF518B	-0.493338	3.95189	9.24346	0.00236338	1
13252	SOCS4	-0.501512	5.49865	9.24115	0.00236636	1
5441	GPATCH11	-0.453979	2.84642	9.23526	0.00237398	1
14783	TRNT1	-0.456823	3.95264	9.23141	0.00237898	1
16029	ZNF441	-0.589404	2.45741	9.21987	0.00239403	1
1383	BRPF1	-0.418255	5.29682	9.21628	0.00239872	1
7167	LIMA1	-0.339162	8.51023	9.21286	0.00240321	1
13195	SNRK-AS1	-1.21406	-1.72007	9.20831	0.00240919	1
11256	RAB33B	-0.477541	2.78557	9.20174	0.00241786	1
13398	SPRR1A	0.532529	5.00071	9.19621	0.00242516	1
9022	MYNN	0.349791	4.82419	9.19487	0.00242695	1
6020	HOXB2	-0.600922	2.51964	9.17776	0.00244974	1
7502	LOC100506060	-0.660244	0.577715	9.16298	0.00246961	1
14143	TIGD6	-0.393389	3.80324	9.16022	0.00247333	1
605	ANKRD40	-0.335895	5.22643	9.15134	0.00248536	1
10716	PPIG	-0.492648	6.27851	9.15113	0.00248565	1
16238	ZNF764	-0.559718	2.60784	9.15047	0.00248654	1
12058	S100P	0.56662	0.594145	9.13403	0.00250899	1
508	AMD1	-0.465782	6.29402	9.12311	0.002524	1
7788	LOC727915	-1.11077	-1.90369	9.11383	0.00253684	1
7744	LOC642846	-0.455244	3.02929	9.11347	0.00253735	1
13420	SPTB	-0.529874	3.01554	9.11257	0.00253859	1
6200	IFFO1	-0.997454	-0.374886	9.10794	0.00254502	1
7752	LOC643837	-0.440354	3.46819	9.1077	0.00254536	1
12885	SLFNL1-AS1	-0.92316	-0.423443	9.1026	0.00255247	1
8084	MALL	-0.551619	1.27987	9.10014	0.00255591	1
1674	C1orf220	-1.3323	-1.82604	9.09355	0.00256512	1
13948	TCEB3	-0.315241	6.48039	9.08114	0.00258259	1
6657	KCNMA1	-0.331788	5.41681	9.07777	0.00258735	1
10921	PROX2	-0.962761	0.984177	9.05403	0.00262116	1
13754	SYN1	-1.55664	-2.57905	9.04794	0.00262991	1
3613	DLX2	0.736378	2.48955	9.04528	0.00263374	1
6227	IFNAR2	0.428385	4.27155	9.03583	0.00264739	1
11417	RASSF6	-0.382658	3.96465	9.03065	0.00265491	1
16023	ZNF433	-0.449098	1.49656	9.01932	0.00267141	1
6859	KIN	-0.388893	3.53052	9.01679	0.00267511	1
735	APOLD1	-0.469094	2.73296	9.01474	0.00267811	1
319	AGAP11	-0.629377	-0.899062	9.01092	0.00268371	1
9395	NKTR	-0.633622	6.18547	8.98646	0.00271987	1
3675	DNAJC2	-0.454525	5.22549	8.9812	0.00272771	1
11320	RAD51AP2	-1.0176	-2.03258	8.97776	0.00273285	1
6947	KLRK1	-2.48223	-3.37809	8.96979	0.0027448	1
14731	TRIM38	-0.324554	4.96966	8.96952	0.00274521	1
12251	SEC24A	0.609471	6.27057	8.94841	0.00277712	1
15022	UBALD1	-0.528268	5.11419	8.94301	0.00278533	1
10959	PRR7-AS1	-0.588824	0.52971	8.93723	0.00279417	1
16353	ZSWIM8-AS1	-1.26183	-1.67012	8.9173	0.00282482	1
15882	ZNF200	-0.427593	3.62289	8.90165	0.00284913	1
3884	E2F3	-0.453888	5.19184	8.90042	0.00285104	1
749	AQP3	-0.384131	6.38947	8.89288	0.00286286	1
8001	LUC7L3	-0.481529	7.35591	8.88312	0.00287819	1
1030	ATP2A1	-0.806799	0.132266	8.87964	0.00288368	1
12483	SH3TC1	-0.430866	6.03205	8.8702	0.00289863	1
1477	C11orf68	0.339816	5.80078	8.86772	0.00290257	1
16308	ZNF92	-0.526874	2.7964	8.86306	0.00291	1
16163	ZNF626	-0.520163	1.85127	8.8358	0.00295379	1
10695	PPAT	-0.434468	4.279	8.83355	0.00295743	1
5136	GARNL3	-0.465604	1.25551	8.82764	0.00296702	1
8859	MSH5-SAPCD1	-1.19188	-0.785569	8.81085	0.00299444	1
11503	RCHY1	0.477696	3.85615	8.80389	0.00300589	1
14632	TPM4	-0.343215	9.68396	8.7965	0.0030181	1
3832	DUSP10	-0.314583	5.27203	8.79402	0.00302219	1
12140	SCAND2P	-0.407597	3.60623	8.77075	0.003061	1
10979	PRSS36	0.616963	0.457326	8.76848	0.0030648	1
15979	ZNF345	-0.56077	1.3369	8.75315	0.00309067	1
3448	DDX60	0.417858	5.97397	8.75217	0.00309233	1
16334	ZSCAN20	-0.438334	2.47279	8.74143	0.0031106	1
7730	LOC550112	-0.517249	4.12383	8.73294	0.00312513	1
12024	RUNX2	-1.03369	1.74186	8.72282	0.00314252	1
15983	ZNF350	-0.459841	3.08782	8.71425	0.00315733	1
15590	YAE1D1	-0.401797	3.35741	8.71338	0.00315883	1
253	ADCY10P1	-0.523488	2.9869	8.70507	0.00317326	1
799	ARHGAP40	-0.460559	4.19605	8.67123	0.00323274	1
2727	CLDN7	0.362877	5.74602	8.66606	0.00324191	1
5209	GDPD2	-1.23024	-2.08263	8.66013	0.00325248	1
1682	C1orf52	-0.333996	4.13306	8.6499	0.00327079	1
13248	SOCS1	0.909527	1.42382	8.64554	0.00327864	1
7772	LOC646903	-0.717834	0.73892	8.64002	0.00328858	1
2174	CCDC58	-0.428845	3.4277	8.63032	0.00330614	1
13729	SUV420H1	-0.404044	5.14942	8.62813	0.0033101	1
1592	C17orf96	-0.491686	3.09894	8.6278	0.00331072	1
7088	LCE3A	3.08614	-2.3192	8.61787	0.00332881	1
12061	S1PR2	0.579307	2.69901	8.61391	0.00333606	1
2763	CLN8	-0.37167	4.73418	8.60391	0.00335442	1
1821	C6orf25	-1.01407	-2.05425	8.60195	0.00335804	1
913	ARSI	0.478652	1.70121	8.60166	0.00335857	1
9359	NHLRC3	-0.356196	3.8453	8.57747	0.00340348	1
11381	RARA	-0.586959	4.66821	8.56888	0.00341958	1
16343	ZSCAN32	-0.41448	4.31769	8.56049	0.00343537	1
2984	CPEB2	0.477233	4.18138	8.55071	0.00345388	1
7220	LINC00341	-0.986506	-0.707053	8.54545	0.00346386	1
15904	ZNF23	-0.510608	3.7527	8.53888	0.0034764	1
15919	ZNF254	-0.483219	3.51533	8.53007	0.00349325	1
9261	NEAT1	-0.644656	8.54484	8.52937	0.00349461	1
3122	CSTB	0.337369	7.26242	8.51646	0.00351949	1
12449	SH2B3	-0.60061	5.23054	8.51273	0.00352671	1
16129	ZNF585B	-0.385777	2.97147	8.4943	0.00356262	1
7396	LOC100131726	-0.766432	0.577146	8.48855	0.00357388	1
15880	ZNF197	-0.495317	4.06889	8.48778	0.00357541	1
14785	TROAP	-0.342185	5.54076	8.47651	0.00359762	1
7885	LRIT3	-1.23521	-0.813005	8.45966	0.0036311	1
10178	PEX12	-0.34131	3.13898	8.45148	0.00364746	1
8295	MDM2	-0.488659	5.21638	8.44214	0.00366625	1
518	AMMECR1L	-0.30712	5.78956	8.43593	0.00367878	1
10948	PRR15	-0.473659	1.51453	8.42738	0.00369612	1
15990	ZNF367	-0.551673	4.14405	8.42125	0.00370861	1
1005	ATG9B	-1.33801	-2.53437	8.41808	0.00371509	1
7891	LRP2BP	-0.640463	0.33047	8.41586	0.00371961	1
4124	EN1	-3.12081	-2.99092	8.4153	0.00372076	1
2846	CNTD2	-4.44794	-2.19958	8.41323	0.003725	1
2742	CLECL1	-1.09388	-2.08249	8.40059	0.003751	1
8017	LYAR	-0.339323	4.54315	8.39615	0.00376017	1
4532	FAM227A	-0.562616	2.04031	8.39099	0.00377086	1
14099	THBS4	-0.833302	-0.172027	8.38565	0.00378195	1
13611	STK32B	-1.5869	-1.87014	8.37636	0.00380133	1
9316	NFATC1	1.68665	0.32853	8.37168	0.00381113	1
6949	KNSTRN	-0.331346	5.50549	8.3305	0.00389849	1
8496	MIR1249	-1.97587	-3.26692	8.32961	0.0039004	1
3387	DCUN1D2	-0.352715	3.57922	8.31479	0.00393235	1
16092	ZNF548	-0.440974	3.43907	8.3029	0.00395818	1
11138	PTPRH	-0.699733	-1.28401	8.30212	0.00395988	1
9376	NIPAL1	-0.567996	2.74466	8.28754	0.0039918	1
6771	KIAA1217	-0.451388	6.71669	8.28389	0.00399983	1
13345	SPDYE5	-1.31802	-1.62266	8.28046	0.00400739	1
16176	ZNF654	-0.392385	4.31239	8.2758	0.00401768	1
13072	SNORA68	0.759043	0.18437	8.25914	0.00405472	1
10559	PNLDC1	1.6238	-1.51398	8.2544	0.00406533	1
6378	INCA1	-0.527539	2.38953	8.23514	0.00410869	1
8549	MIR4258	-1.18173	-1.5651	8.23402	0.00411125	1
8129	MAP3K11	0.463938	6.34785	8.22735	0.00412637	1
5513	GPR87	-0.492176	6.17019	8.22385	0.00413434	1
12665	SLC25A34	-0.707243	2.50304	8.22261	0.00413717	1
7648	LOC286437	-0.689491	1.1586	8.21409	0.00415664	1
328	AGBL2	-0.6279	0.562273	8.20682	0.00417332	1
5073	G2E3	-0.482147	4.77562	8.20352	0.00418092	1
6422	INTS4L2	-1.53943	-2.24545	8.20332	0.00418138	1
2189	CCDC73	-0.629535	-0.15222	8.20032	0.0041883	1
16177	ZNF655	-0.419527	5.75434	8.19145	0.00420882	1
898	ARPC5L	-0.347954	6.5446	8.18712	0.0042189	1
7352	LOC100129617	-1.63159	-2.10663	8.18639	0.00422058	1
6098	HSD17B7P2	-0.736776	0.331679	8.17399	0.00424953	1
9070	N4BP2L2-IT2	-0.731859	0.600118	8.15629	0.0042912	1
8140	MAP3K7	-0.414418	6.02962	8.15604	0.00429181	1
7796	LOC728392	-0.507892	2.87133	8.15021	0.00430562	1
11990	RSPH1	-0.491317	0.256347	8.13331	0.00434594	1
5090	GABPB1-AS1	-0.359959	3.55247	8.11793	0.00438297	1
2437	CDKN3	-0.338492	5.08845	8.10889	0.00440486	1
8237	MBL1P	-1.39761	-0.256797	8.10705	0.00440933	1
11776	RNPC3	-0.435364	4.04756	8.10671	0.00441017	1
2635	CHRNA2	-1.44588	-2.09544	8.10389	0.00441703	1
13186	SNORD89	-0.943182	-1.28577	8.10242	0.00442062	1
15440	WDR36	-0.401078	5.89094	8.10002	0.00442649	1
9453	NOL9	-0.419761	3.75173	8.09842	0.00443039	1
16120	ZNF577	-0.42772	2.90949	8.09299	0.00444368	1
15975	ZNF33B	-0.456822	4.95635	8.09126	0.00444792	1
11718	RNF145	0.349841	7.3741	8.09057	0.00444961	1
8008	LXN	-0.357953	2.42131	8.08892	0.00445366	1
5259	GIN1	-0.417263	3.2884	8.08131	0.00447242	1
7075	LAT2	-0.664267	0.455197	8.07401	0.00449046	1
1457	C10orf88	-0.378049	3.56359	8.05937	0.0045269	1
5301	GLIPR1	-0.423151	4.42882	8.05791	0.00453053	1
2810	CNEP1R1	-0.421076	3.44034	8.05519	0.00453735	1
442	ALDH1L1-AS1	-1.28355	-2.83714	8.05189	0.00454561	1
2126	CCDC146	-0.525899	2.30966	8.0419	0.00457076	1
2747	CLIC4	0.385892	8.16249	8.03759	0.00458164	1
4640	FAR2	-0.57392	1.95468	8.0294	0.0046024	1
5131	GAPDHS	-0.421051	2.33088	8.02562	0.00461202	1
1042	ATP5EP2	0.477791	3.70606	8.02547	0.00461242	1
11466	RBM41	-0.50221	4.39608	8.0161	0.00463633	1
15398	WASH1	-0.759162	1.02127	8.00824	0.0046565	1
14038	TFAM	-0.392377	5.49404	8.00727	0.004659	1
8296	MDM4	-0.537954	3.9609	8.00486	0.00466519	1
8942	MTRF1	-0.352257	3.2768	8.00188	0.00467287	1
1447	C10orf137	-0.372112	4.2755	7.9955	0.00468937	1
3954	EFCAB6	-0.513998	0.407179	7.99311	0.00469557	1
694	APBA3	0.391358	4.54309	7.97812	0.00473461	1
8579	MIR568	-1.51806	-2.81174	7.97764	0.00473586	1
15258	UTP23	-0.533954	3.85356	7.97591	0.00474038	1
137	ACOT2	-2.53334	-3.48265	7.97236	0.0047497	1
10928	PRPF38B	-0.478158	6.18897	7.96101	0.00477958	1
8901	MTCP1	-0.548465	0.8758	7.94565	0.0048203	1
11521	REC8	-0.568588	1.76715	7.93767	0.00484162	1
3018	CRB3	0.409914	3.34508	7.93408	0.00485124	1
527	AMT	-0.47139	2.07746	7.93154	0.00485805	1
14800	TRPV6	0.775759	-1.78713	7.91189	0.00491109	1
2197	CCDC82	-0.45271	4.83719	7.90925	0.00491828	1
15751	ZEB2	-0.965048	2.53899	7.90821	0.0049211	1
13288	SP1	-0.319268	6.83466	7.90509	0.00492959	1
1488	C11orf91	-0.762757	2.23637	7.90353	0.00493385	1
2316	CD69	4.24302	-3.11276	7.90178	0.00493862	1
8866	MSLN	0.990236	-0.508656	7.88965	0.00497185	1
1890	C9orf84	-1.00189	-2.22385	7.88889	0.00497394	1
15454	WDR53	-0.318011	3.78768	7.88044	0.00499722	1
14975	TXLNA	-0.31192	6.77497	7.8756	0.00501063	1
14039	TFAP2A	-0.550883	6.28562	7.87474	0.00501302	1
7837	LOC96610	-0.319754	3.82974	7.87229	0.00501982	1
9509	NPPA-AS1	-1.44048	-1.6996	7.87197	0.00502069	1
14123	THUMPD1	-0.441866	5.66301	7.85951	0.00505542	1
1741	C2orf66	-0.78371	0.478165	7.84359	0.00510012	1
16024	ZNF436	-0.291196	4.77754	7.83128	0.00513498	1
6970	KRT1	0.690749	2.67476	7.83099	0.00513581	1
15303	VGF	-0.916533	0.14923	7.82446	0.0051544	1
2433	CDKN2B	0.530327	5.93317	7.82076	0.00516493	1
3805	DST	-0.506059	9.50825	7.81607	0.00517835	1
3216	CXCL9	1.19246	-1.95731	7.81476	0.00518214	1
10161	PELO	-0.297598	5.76673	7.8146	0.00518258	1
15992	ZNF37BP	-0.596165	3.90993	7.81046	0.00519445	1
6977	KRT16P2	-1.25847	-2.8012	7.80403	0.00521299	1
12529	SIKE1	-0.394183	5.12113	7.79208	0.00524758	1
9328	NFIL3	0.307481	5.44835	7.78994	0.00525378	1
8208	MASP2	-0.648872	1.86624	7.78228	0.00527613	1
9338	NFRKB	-0.402456	5.8067	7.77526	0.00529665	1
5221	GEN1	-0.485514	5.38363	7.77144	0.00530787	1
8038	LYSMD3	-0.434011	5.17932	7.77062	0.00531029	1
15869	ZNF174	-0.347309	2.95593	7.77029	0.00531125	1
7448	LOC100288637	-0.521606	3.68433	7.76156	0.00533699	1
10933	PRPF4B	-0.345691	6.63334	7.75343	0.00536105	1
8233	MBD4	-0.377715	5.45021	7.7401	0.00540077	1
5518	GPRASP1	-0.802182	-0.102877	7.72402	0.0054491	1
15297	VEGFA	-0.324548	7.27722	7.7181	0.00546699	1
3215	CXCL6	2.50816	1.94256	7.71461	0.00547755	1
13442	SRD5A1P1	0.599214	0.351999	7.7115	0.00548701	1
14640	TPRG1	-0.655657	0.445991	7.69807	0.00552798	1
16128	ZNF585A	-0.426918	2.57045	7.69734	0.00553024	1
14513	TNFRSF19	-0.478012	1.22835	7.68571	0.00556598	1
16117	ZNF574	-0.582541	4.7115	7.68405	0.00557111	1
11454	RBM24	4.22732	-1.6155	7.68076	0.00558126	1
15418	WDFY3-AS2	-0.558303	0.261877	7.6734	0.00560408	1
15967	ZNF329	-0.37818	3.02979	7.66174	0.00564041	1
6012	HOXA10	-1.01309	-1.94769	7.65947	0.00564752	1
8725	MPHOSPH10	-0.426168	5.4819	7.65759	0.00565339	1
13818	TAF1A	-0.633108	1.89206	7.65137	0.00567291	1
15645	ZBTB1	-0.424557	5.88749	7.63206	0.00573399	1
4585	FAM72D	-0.509503	1.65591	7.62394	0.00575985	1
1757	C3orf20	-1.68503	-2.3519	7.61971	0.00577339	1
7140	LGALS2	1.30896	-2.18216	7.61894	0.00577585	1
13177	SNORD79	-0.66418	-0.140282	7.61812	0.00577848	1
4923	FNBP4	-0.451691	6.14032	7.6136	0.00579298	1
7881	LRIF1	-0.426214	4.72422	7.61257	0.0057963	1
13555	STAG3L1	-0.769361	-0.386183	7.61071	0.00580226	1
8474	MID1IP1	0.322409	5.69855	7.60656	0.00581563	1
13589	STC2	-0.455374	7.11061	7.59742	0.0058452	1
488	ALOX15P1	-1.62353	-2.36167	7.59311	0.00585918	1
16051	ZNF485	-0.580881	1.44098	7.58224	0.00589462	1
8653	MMAA	-0.372358	2.87997	7.58197	0.00589548	1
14417	TMEM56	-0.568359	0.039738	7.57635	0.00591389	1
16079	ZNF525	-0.513456	3.29991	7.54952	0.00600259	1
1176	BAG5	-0.350204	6.14149	7.54331	0.00602334	1
3200	CWC22	-0.461845	5.10865	7.54087	0.00603149	1
9859	PADI2	-1.02404	-0.948636	7.53823	0.00604034	1
12963	SMIM6	-1.90713	-2.69577	7.53515	0.00605068	1
9452	NOL8	-0.363047	6.21499	7.53195	0.00606142	1
4446	FAM161A	-0.460995	2.32389	7.53065	0.00606582	1
8182	MAPT	0.530022	0.238052	7.53029	0.00606701	1
6640	KCNIP2	-0.940817	-0.548921	7.52402	0.00608815	1
14986	TXNDC2	-2.88871	-2.23217	7.51807	0.0061083	1
5891	HIST1H3E	-0.831514	-0.919805	7.51772	0.00610948	1
11748	RNF219	-0.514572	3.00366	7.51286	0.00612601	1
15691	ZC3H11A	-0.358973	6.50308	7.50874	0.00614002	1
7554	LOC100507433	-2.41591	-3.25176	7.50826	0.00614166	1
165	ACSM3	-0.389701	1.6259	7.50318	0.00615902	1
16307	ZNF91	-0.520435	3.47705	7.50111	0.00616609	1
16253	ZNF780A	-0.451314	3.1821	7.49912	0.00617291	1
13734	SVEP1	-0.674339	-0.427704	7.49525	0.0061862	1
9879	PALB2	-0.351726	4.67785	7.49207	0.00619714	1
5600	GSPT1	-0.320675	7.40723	7.49016	0.00620369	1
523	AMOTL2	0.456726	7.16825	7.48958	0.00620571	1
6713	KDM6B	0.788327	6.60628	7.48288	0.00622885	1
6878	KLF2	0.934544	-0.429691	7.48262	0.00622974	1
16035	ZNF449	-0.493669	2.43958	7.47704	0.00624909	1
16056	ZNF493	-0.609257	2.61589	7.4759	0.00625301	1
2485	CENPF	-0.463516	8.08752	7.4724	0.00626518	1
3947	EFCAB13	-0.660811	1.22123	7.46782	0.00628117	1
2944	COQ7	-0.290841	4.67276	7.45854	0.00631361	1
11668	RLTPR	0.675861	0.547227	7.45533	0.00632488	1
6835	KIF23	-0.315909	6.84943	7.45086	0.0063406	1
10508	PLK4	-0.423264	5.19217	7.44786	0.00635117	1
5929	HLA-DRB1	0.766621	0.221894	7.43991	0.0063793	1
12187	SCNN1G	0.322369	6.62985	7.43544	0.00639518	1
7850	LPAL2	-0.970001	0.168323	7.4339	0.00640063	1
12745	SLC35E2	-0.453171	3.1572	7.42053	0.00644838	1
6991	KRT34	1.60519	2.49563	7.41572	0.00646563	1
15228	USP38	-0.358433	5.03914	7.41347	0.00647375	1
8567	MIR4740	2.40587	-2.79436	7.40623	0.00649983	1
600	ANKRD36	-0.525074	1.28806	7.39473	0.00654154	1
15964	ZNF324	-0.410742	3.72064	7.39385	0.00654472	1
6155	HVCN1	-1.75231	-1.90603	7.38902	0.00656232	1
8641	MLLT10P1	-1.04515	-1.30365	7.38225	0.00658707	1
13162	SNORD58A	-0.703042	-0.45831	7.37828	0.00660162	1
1874	C9orf169	-0.420311	1.75607	7.35819	0.0066758	1
14514	TNFRSF1A	-0.321462	7.07469	7.35788	0.00667694	1
1265	BDNF-AS	-0.490385	0.504693	7.35603	0.0066838	1
12305	SENP8	-0.348612	2.72385	7.35369	0.00669254	1
14013	TERF2IP	-0.294788	5.49271	7.34878	0.00671084	1
13927	TBX18	-0.418014	5.18899	7.34732	0.00671627	1
1356	BRAP	-0.300381	5.00807	7.34546	0.00672324	1
16265	ZNF791	-0.590794	3.67343	7.30992	0.00685751	1
9970	PCBD2	-0.315208	3.61901	7.30614	0.00687195	1
11574	RFX5	0.36766	7.10862	7.29753	0.00690494	1
16164	ZNF627	-0.503544	3.77096	7.27203	0.00700365	1
11814	RPGR	-0.449758	3.75462	7.26266	0.00704028	1
16276	ZNF814	-0.446908	3.4833	7.26057	0.00704849	1
7924	LRRC39	-0.973942	-0.323699	7.25692	0.00706282	1
2688	CKAP2L	-0.411285	6.11035	7.25132	0.0070849	1
434	ALB	-2.83991	-3.03429	7.25006	0.00708985	1
5868	HIST1H2AC	0.395257	2.57424	7.2405	0.0071277	1
5220	GEMIN8P4	0.52406	1.55417	7.23901	0.00713362	1
15679	ZBTB6	-0.415472	4.66074	7.23672	0.00714274	1
6211	IFIH1	0.333383	4.65729	7.22671	0.00718266	1
15160	UNC5CL	-0.640378	0.347827	7.22407	0.00719324	1
5918	HLA-B	0.316746	8.16348	7.20613	0.0072655	1
1701	C20orf24	-0.971866	2.52536	7.20139	0.0072847	1
1638	C1QTNF3	-0.746753	-0.174558	7.19703	0.00730242	1
5179	GCC2	-0.506598	4.95307	7.19614	0.00730607	1
5017	FSTL3	0.357532	8.36797	7.19296	0.00731902	1
16171	ZNF644	-0.443468	5.85444	7.17999	0.00737212	1
2123	CCDC14	-0.367323	5.91802	7.17912	0.0073757	1
3479	DEPDC1	-0.409152	5.68095	7.17525	0.0073916	1
15814	ZKSCAN4	-0.455746	2.50061	7.173	0.00740089	1
13054	SNORA51	-0.82194	-1.34175	7.17241	0.00740333	1
15938	ZNF280C	-0.655613	1.61047	7.1707	0.0074104	1
2503	CEP135	-0.583295	3.67366	7.15422	0.00747876	1
13292	SP140L	-0.33991	4.11467	7.14811	0.00750431	1
2011	CARD6	-0.316145	4.97469	7.14802	0.00750467	1
7287	LIPH	-0.880454	-1.18418	7.13018	0.00757971	1
3091	CSGALNACT2	-0.440115	4.9586	7.12558	0.00759918	1
11298	RABIF	-0.288045	4.11579	7.10122	0.00770313	1
9211	NDRG4	-0.51487	3.2579	7.09949	0.00771059	1
5622	GTF2E1	-0.309824	3.6662	7.09659	0.00772309	1
8940	MTPAP	-0.415618	4.28236	7.09581	0.00772643	1
15126	UGCG	-0.291598	5.08994	7.09435	0.00773275	1
12937	SMCR7	0.346846	4.05781	7.09288	0.00773908	1
13496	SS18L1	-0.438191	5.13315	7.09038	0.00774989	1
1812	C6orf147	-0.746124	0.393931	7.08177	0.00778722	1
3679	DNAJC25	-0.451393	4.43801	7.07622	0.00781135	1
12341	SERPINA6	0.894271	-1.88438	7.06425	0.00786371	1
8564	MIR4691	-1.21971	-1.31186	7.06172	0.00787482	1
12433	SGK494	-0.624406	1.29374	7.04772	0.00793663	1
13626	STOML1	0.343101	4.01705	7.04239	0.00796029	1
6972	KRT13	0.398095	4.07249	7.04082	0.00796724	1
2656	CHSY1	-0.544806	5.52043	7.03365	0.00799922	1
6831	KIF20B	-0.462414	6.23365	7.03345	0.00800009	1
2490	CENPL	-0.358835	4.12234	7.03274	0.00800327	1
6993	KRT4	0.440631	4.37443	7.03153	0.00800868	1
13971	TCTE3	-0.953513	-0.984406	7.01872	0.0080662	1
14600	TP53	0.366278	3.0128	7.01767	0.00807092	1
12659	SLC25A28	0.3842	5.63779	7.01451	0.00808516	1
8508	MIR192	2.43001	-3.88162	7.00844	0.00811263	1
15171	UPK3B	0.633793	0.0686399	7.00828	0.00811335	1
4004	EID3	-1.99706	-3.21811	7.00805	0.00811439	1
6581	JRK	-0.389705	5.27689	7.00667	0.00812064	1
1143	B3GNT3	-0.403198	1.796	7.00183	0.00814264	1
1115	AURKA	-0.325103	6.77328	6.99539	0.00817197	1
8954	MTX3	-0.507802	5.18133	6.98929	0.00819989	1
5916	HKR1	-0.331909	4.30766	6.98735	0.00820879	1
3819	DTX3	-0.62909	1.32316	6.98168	0.00823482	1
3121	CSTA	0.538652	7.51899	6.97856	0.00824921	1
5291	GLB1L	-0.330089	2.55974	6.97807	0.00825146	1
14089	THAP6	-0.453975	3.46444	6.97673	0.00825762	1
4227	ERCC6	-0.298932	4.77004	6.97479	0.00826658	1
2484	CENPE	-0.479974	6.30404	6.95959	0.00833709	1
13476	SRRM1	-0.46267	5.74449	6.95891	0.00834029	1
5086	GABBR1	-0.563132	4.45792	6.95642	0.0083519	1
1167	BACE1-AS	-0.828561	-0.870377	6.95229	0.00837122	1
5650	GTSE1	-0.282373	5.77015	6.95132	0.00837576	1
13328	SPATA6L	-0.444111	1.3357	6.9462	0.00839974	1
8883	MSTO2P	-0.58412	1.08148	6.93936	0.00843191	1
14934	TUBA4A	-0.340136	8.38017	6.93903	0.00843346	1
5415	GOLGA8A	-0.62828	4.78508	6.93055	0.00847355	1
3702	DNHD1	-0.463363	3.73161	6.92581	0.00849604	1
2375	CDCP1	-0.348006	7.26198	6.92562	0.00849696	1
15779	ZFP62	-0.380166	5.18113	6.92395	0.0085049	1
9350	NGFR	-0.386532	3.5658	6.92124	0.00851777	1
11540	REN	-1.20809	-2.90887	6.91898	0.00852856	1
2555	CFLAR-AS1	1.29768	-1.9192	6.91372	0.0085537	1
7273	LINC00704	-0.636214	1.63111	6.90996	0.00857169	1
474	ALKBH1	-0.311593	3.67848	6.90832	0.00857956	1
15950	ZNF3	-0.339832	5.12434	6.9045	0.00859792	1
9434	NNAT	-0.542804	1.65765	6.90397	0.00860044	1
9109	NAGS	-0.668511	1.61359	6.90365	0.00860197	1
14338	TMEM198B	-0.448123	3.98727	6.89672	0.00863541	1
3291	CYP4V2	-0.474861	3.93592	6.88798	0.00867774	1
7836	LOC93622	-0.348611	3.7126	6.88768	0.00867921	1
12556	SKA2	-0.367409	5.94647	6.88191	0.00870722	1
10573	PNPLA8	0.336781	5.8074	6.87738	0.00872934	1
14939	TUBB1	-0.597341	1.21013	6.86902	0.00877026	1
2582	CHD1	-0.49481	5.98564	6.86317	0.00879903	1
13570	STARD4	-0.365473	5.3873	6.85924	0.00881842	1
16026	ZNF439	-1.22357	-1.64997	6.85342	0.00884716	1
15715	ZCCHC2	-0.581483	4.1116	6.83947	0.00891654	1
3778	DRAM1	0.394063	4.93344	6.8306	0.00896093	1
7026	L3MBTL1	-0.606655	1.09048	6.82537	0.00898718	1
14197	TLR6	-0.464262	1.94304	6.82045	0.00901201	1
13048	SNORA40	-0.401885	2.69967	6.81598	0.00903457	1
14746	TRIM66	-0.483321	3.90393	6.81488	0.00904016	1
12047	S100A12	0.43813	0.949038	6.81222	0.00905359	1
12728	SLC34A1	-0.727864	-2.15054	6.78549	0.00919018	1
8888	MT1F	0.340102	3.52804	6.78454	0.0091951	1
6803	KIAA1737	-0.337526	4.46305	6.77301	0.00925465	1
8279	MCOLN3	-0.450684	2.40072	6.77217	0.00925902	1
8695	MOCS3	-0.282382	4.50301	6.77168	0.00926154	1
8159	MAPK12	0.307589	4.52309	6.77101	0.00926505	1
2730	CLDND1	-0.2947	6.19041	6.77031	0.00926869	1
3350	DCAF16	-0.428252	4.76385	6.76826	0.00927933	1
6662	KCNN4	-0.332116	5.22682	6.75614	0.00934258	1
7124	LENG1	-0.473125	3.36459	6.75554	0.00934571	1
4941	FOSL1	0.481555	7.55518	6.74548	0.00939856	1
788	ARHGAP25	-0.415294	2.71585	6.73814	0.00943732	1
5288	GKN1	2.426	-2.77957	6.72713	0.00949572	1
15539	WSB1	-0.350812	6.21605	6.7257	0.00950332	1
2046	CATSPER2	-0.621985	-0.300093	6.72193	0.00952343	1
16065	ZNF507	-0.391296	4.62345	6.70462	0.00961635	1
3390	DCUN1D5	-0.277757	5.61343	6.68552	0.00971991	1
15852	ZNF136	-0.469775	1.94539	6.66294	0.00984383	1
16150	ZNF613	-0.472719	2.09782	6.66094	0.0098549	1
16133	ZNF589	-0.298065	4.1718	6.6525	0.00990167	1
7649	LOC286467	0.66857	-0.805919	6.65058	0.00991234	1
5133	GAR1	-0.326766	4.29054	6.64639	0.00993571	1
5833	HHIP	-1.82872	1.62756	6.6454	0.00994121	1
9830	P2RX5	1.23452	-1.30646	6.64383	0.00994998	1
10580	POC5	-0.345252	4.26822	6.63257	0.0100131	1
15503	WHAMMP2	-0.992403	0.341376	6.63186	0.010017	1
10860	PRKAA1	-0.388465	6.60503	6.6282	0.0100377	1
8073	MAGI2-AS3	-1.56486	-0.0758168	6.62773	0.0100403	1
6975	KRT16	0.533989	8.48175	6.62738	0.0100423	1
7370	LOC100130557	-0.65983	1.31812	6.62533	0.0100539	1
1041	ATP5E	0.511365	1.00467	6.62281	0.0100681	1
12219	SDHAP1	-0.43497	2.62566	6.62159	0.010075	1
5714	HAUS3	-0.407879	4.32615	6.61836	0.0100932	1
15851	ZNF134	-0.321587	4.07738	6.61332	0.0101219	1
889	ARNT2	-0.415949	0.591692	6.61087	0.0101358	1
11766	RNF6	-0.411715	5.92636	6.60988	0.0101415	1
2853	CNTRL	-0.455138	5.58335	6.60922	0.0101452	1
7707	LOC440297	-2.91285	-0.822452	6.60606	0.0101632	1
9649	NUF2	-0.368607	5.07053	6.59361	0.0102346	1
15681	ZBTB7B	-0.332891	6.22047	6.58855	0.0102637	1
1814	C6orf164	-0.779835	-0.312882	6.58594	0.0102787	1
11535	RELL1	-0.371959	2.90387	6.58559	0.0102807	1
4495	FAM200A	-0.460254	3.37163	6.58115	0.0103064	1
5680	H1FX	0.353417	6.7832	6.58058	0.0103097	1
15241	USP51	-1.40389	-1.52062	6.57521	0.0103409	1
2060	CBLN3	-0.473173	3.17626	6.56647	0.0103918	1
15929	ZNF268	-0.441529	4.40111	6.56503	0.0104002	1
13697	SULT1E1	-0.385887	3.6477	6.56112	0.0104231	1
7830	LOC90246	-1.43208	-1.65255	6.56058	0.0104262	1
9597	NT5E	-0.345318	8.11352	6.55925	0.0104341	1
2756	CLK3	-0.290372	5.37152	6.55577	0.0104545	1
1345	BOLA3-AS1	-0.788727	-0.360804	6.55397	0.010465	1
3020	CRCP	-0.272783	5.16078	6.55199	0.0104767	1
3798	DSE	0.353181	6.75683	6.54791	0.0105007	1
7779	LOC652276	-0.551794	1.2295	6.53457	0.0105798	1
6700	KDM3A	-0.290248	5.91894	6.52818	0.0106179	1
11462	RBM34	-0.323071	5.24753	6.51515	0.0106959	1
15636	ZADH2	-0.271955	6.2252	6.5114	0.0107185	1
14961	TUSC1	0.395143	5.40249	6.50769	0.0107409	1
15782	ZFP69B	-0.55856	1.75214	6.50617	0.0107501	1
16196	ZNF689	-0.277387	4.06529	6.50517	0.0107561	1
15956	ZNF317	-0.284419	5.69579	6.49621	0.0108105	1
2099	CCDC11	-0.432035	1.40718	6.49392	0.0108244	1
14225	TMCC2	0.396651	2.28161	6.49145	0.0108395	1
370	AHSA2	-0.444429	5.36205	6.49042	0.0108457	1
6486	ISG15	0.472942	5.16596	6.48615	0.0108718	1
15830	ZMYM5	-0.453468	3.0303	6.47362	0.0109488	1
1840	C7orf53	-0.900325	0.0256258	6.47111	0.0109642	1
8662	MMP11	0.727836	0.950893	6.47017	0.01097	1
13275	SOWAHC	-0.491238	6.01518	6.46815	0.0109825	1
6615	KBTBD2	-0.307852	6.1421	6.44814	0.0111069	1
16191	ZNF680	-0.4374	2.89329	6.44338	0.0111367	1
9410	NLRP1	-0.32172	6.56423	6.43823	0.011169	1
16153	ZNF616	-0.548024	2.96952	6.43121	0.0112132	1
3615	DLX4	-0.417208	0.442494	6.4265	0.011243	1
14011	TERF1	-0.351669	3.2089	6.42396	0.0112591	1
12437	SGOL2	-0.378455	5.6763	6.41927	0.0112888	1
6576	JOSD2	0.363673	5.14212	6.41647	0.0113066	1
122	ACBD7	-0.496863	0.417905	6.41588	0.0113104	1
4595	FAM83B	-0.329859	5.45215	6.41126	0.0113399	1
9465	NOP56	-0.343203	7.32283	6.408	0.0113608	1
13383	SPOCK2	-0.659318	-0.153042	6.40794	0.0113611	1
1014	ATOH8	0.544148	2.17361	6.40577	0.011375	1
9424	NME9	-0.964815	-1.32933	6.39947	0.0114154	1
11374	RAPGEF3	-0.595418	0.584185	6.38609	0.0115018	1
9641	NUDT3	-0.948788	0.261671	6.3817	0.0115303	1
9718	ODF2	-0.268607	7.14114	6.3805	0.0115381	1
4845	FLJ10038	-0.347049	3.28209	6.37946	0.0115448	1
6913	KLHL31	-0.416742	0.970139	6.37609	0.0115668	1
12562	SKINTL	2.03184	-1.17628	6.37154	0.0115965	1
12361	SERPINF1	-0.354958	2.52895	6.3668	0.0116275	1
15848	ZNF131	-0.33324	5.6108	6.3667	0.0116281	1
12883	SLFN5	-0.306433	6.15701	6.36348	0.0116493	1
15463	WDR63	-0.912864	-1.25755	6.35473	0.0117069	1
992	ATG14	-0.309442	4.49795	6.34766	0.0117536	1
12927	SMARCD3	-0.375881	3.08162	6.33602	0.011831	1
4222	ERCC1	-0.353394	5.83461	6.3346	0.0118405	1
16055	ZNF490	-0.450818	1.62552	6.32894	0.0118783	1
16152	ZNF615	-0.540556	1.88887	6.32893	0.0118784	1
6257	IGF2-AS	3.94027	-2.51683	6.32272	0.01192	1
11712	RNF138	-0.42227	4.41975	6.32129	0.0119297	1
7422	LOC100134868	-1.34851	-2.01627	6.31572	0.0119672	1
12820	SLC5A10	-0.311154	4.76896	6.31396	0.0119791	1
1673	C1orf216	-0.337205	4.50214	6.30896	0.0120129	1
16290	ZNF841	-0.524017	3.34482	6.30707	0.0120257	1
9694	NXT1	-0.401441	4.66304	6.30335	0.012051	1
4160	EOGT	-0.441745	5.3961	6.30274	0.0120552	1
887	ARMS2	-1.51458	-2.69898	6.30149	0.0120637	1
15875	ZNF184	-0.432319	2.93898	6.29611	0.0121003	1
486	ALOX12P2	-0.439128	1.02325	6.27854	0.0122208	1
4431	FAM13A-AS1	-0.760812	0.869622	6.27542	0.0122424	1
15953	ZNF302	-0.402434	4.62142	6.2748	0.0122467	1
6629	KCND1	-0.538242	1.33564	6.26783	0.0122949	1
8850	MRVI1-AS1	1.68821	-3.18892	6.26584	0.0123087	1
7248	LINC00606	3.95113	-3.47559	6.26543	0.0123116	1
8236	MBIP	-0.315142	4.2084	6.2634	0.0123257	1
8273	MCM8	-0.445223	4.46122	6.26214	0.0123345	1
8913	MTFR2	-0.377116	3.12756	6.25873	0.0123583	1
1687	C1orf68	3.93469	-0.378483	6.25766	0.0123658	1
15517	WNK2	-1.38485	-2.74242	6.25684	0.0123714	1
11528	REEP3	-0.389457	5.84302	6.25355	0.0123945	1
10093	PDE6C	-1.97397	-2.21053	6.25326	0.0123965	1
16022	ZNF432	-0.485663	2.95098	6.24903	0.0124262	1
9533	NR2F2	-0.441149	4.48897	6.24836	0.0124308	1
6201	IFFO2	0.409816	6.19544	6.24733	0.012438	1
10620	POLR2D	-0.279579	5.08547	6.2464	0.0124446	1
16217	ZNF714	-0.472583	2.80277	6.24512	0.0124536	1
1012	ATMIN	-0.29152	5.73244	6.24451	0.0124579	1
7798	LOC728537	-0.62589	-0.000318735	6.23194	0.0125466	1
4287	ETV5	-0.375709	4.6865	6.22974	0.0125622	1
9464	NOP2	-0.329708	6.2624	6.22615	0.0125877	1
15961	ZNF32-AS2	-0.84351	-0.190612	6.21988	0.0126324	1
15866	ZNF165	-0.442693	2.01036	6.21487	0.0126682	1
11254	RAB32	0.533909	5.10034	6.20928	0.0127082	1
4987	FRAT2	-0.32517	4.36009	6.20732	0.0127223	1
278	ADO	-0.367051	5.06606	6.20579	0.0127333	1
1732	C2orf42	-0.285834	3.40553	6.20431	0.012744	1
14223	TMC8	0.62725	-1.00351	6.20006	0.0127746	1
358	AHCTF1	-0.460654	4.96561	6.19765	0.012792	1
3656	DNAJB14	-0.437067	4.19882	6.1963	0.0128018	1
6298	IL12A	-1.49696	-2.13606	6.19606	0.0128035	1
3099	CSNK1D	-0.285016	8.10817	6.19497	0.0128114	1
12202	SDAD1	-0.370221	5.64533	6.19214	0.0128319	1
13114	SNORD19B	-0.754975	-1.02337	6.19089	0.012841	1
6862	KIRREL3	2.26	-2.34712	6.18602	0.0128764	1
4535	FAM228B	-0.541597	1.5447	6.17194	0.0129793	1
12257	SEC31B	-0.363877	4.43289	6.1713	0.0129839	1
8122	MAP2K4	-0.321846	4.6896	6.17045	0.0129901	1
6928	KLK12	0.59485	-0.627609	6.16531	0.013028	1
5433	GP1BA	-0.431409	0.647655	6.16259	0.013048	1
15927	ZNF266	-0.300322	4.31566	6.15764	0.0130846	1
6228	IFNB1	2.2562	-3.60317	6.15555	0.0131	1
7357	LOC100129917	-0.624523	1.9118	6.15137	0.0131311	1
10481	PLEKHG2	-0.566504	5.3387	6.15049	0.0131376	1
14240	TMED8	0.335503	1.96093	6.14673	0.0131655	1
16006	ZNF408	-0.351468	4.30009	6.14669	0.0131658	1
3863	DYNC2H1	-0.395857	4.51709	6.14313	0.0131923	1
7289	LIPT1	-0.403942	1.74067	6.13999	0.0132158	1
6478	IRS1	-0.504529	4.9698	6.13889	0.0132241	1
7275	LINC00707	-0.420446	3.54864	6.13812	0.0132298	1
601	ANKRD36B	-0.502004	1.3778	6.13397	0.0132609	1
16270	ZNF800	-0.416739	4.48513	6.13209	0.013275	1
8651	MLXIPL	-0.519878	-0.537016	6.12637	0.013318	1
2006	CARD10	-0.376823	6.21445	6.12633	0.0133183	1
8748	MPZL3	-0.339631	2.14421	6.11527	0.0134019	1
5986	HNRNPH1	-0.360459	8.48378	6.11166	0.0134293	1
403	AKAP8	-0.257808	5.3246	6.1112	0.0134328	1
9124	NAPB	-0.321669	3.62684	6.10137	0.0135077	1
6260	IGF2BP3	-0.390924	5.10981	6.09647	0.0135452	1
7527	LOC100506714	-0.371509	2.93131	6.09332	0.0135694	1
16010	ZNF416	-0.483861	2.59438	6.09197	0.0135797	1
10301	PI4KAP2	-0.520122	1.10805	6.08112	0.0136634	1
1599	C18orf54	-0.526299	3.42139	6.07772	0.0136898	1
2494	CENPP	-0.297208	3.29046	6.0717	0.0137365	1
8561	MIR4653	-1.20489	-1.97561	6.05417	0.0138735	1
4776	FGF1	-0.764126	-0.646817	6.05277	0.0138845	1
10352	PILRA	-0.660185	-0.566088	6.05248	0.0138868	1
2068	CBWD3	-0.75438	0.321895	6.04974	0.0139084	1
13766	SYNGR3	1.03755	-0.935116	6.04439	0.0139505	1
1577	C17orf47	2.24901	-2.84898	6.04326	0.0139595	1
3734	DOK6	-3.99022	-3.20177	6.04292	0.0139621	1
7626	LOC284260	-3.99013	-3.2642	6.04263	0.0139645	1
12912	SMAD9	-0.481621	1.83302	6.02974	0.0140668	1
3415	DDX17	-0.271075	8.56484	6.02896	0.014073	1
15075	UBIAD1	-0.250502	4.93833	6.02804	0.0140803	1
16097	ZNF554	-0.399555	1.47003	6.01979	0.0141463	1
9373	NIP7	-0.303952	5.33884	6.01857	0.0141561	1
3414	DDX12P	-0.355278	3.00788	6.01686	0.0141698	1
13035	SNORA24	-0.656779	-0.405563	6.01605	0.0141763	1
9315	NFAT5	-0.542535	5.89588	6.01547	0.014181	1
10070	PDCD1LG2	-0.616832	2.40166	6.01022	0.0142233	1
1813	C6orf163	-0.544965	0.125977	6.00659	0.0142525	1
5644	GTPBP10	-0.363901	4.37264	6.00533	0.0142627	1
1964	CAMK2N1	-0.461515	6.14259	5.99601	0.0143383	1
12933	SMC4	-0.41697	7.895	5.99231	0.0143684	1
2239	CCNF	-0.442295	5.87591	5.9912	0.0143774	1
15553	WWTR1	-0.378643	5.602	5.98983	0.0143886	1
15439	WDR35	-0.398632	4.46279	5.98827	0.0144014	1
765	ARF6	-0.272645	7.28959	5.98028	0.0144667	1
12118	SBDSP1	-0.332606	4.78349	5.97764	0.0144883	1
9524	NR1H2	0.313344	6.40272	5.96346	0.0146054	1
16283	ZNF83	-0.45002	4.39559	5.96277	0.0146111	1
6799	KIAA1683	-0.618507	-1.31261	5.96234	0.0146146	1
3434	DDX43	-0.422473	3.15427	5.96088	0.0146268	1
14872	TTC18	-0.313255	2.27849	5.95955	0.0146378	1
14174	TJP2	0.264172	7.92273	5.95678	0.0146608	1
8973	MVK	0.279405	5.75112	5.95548	0.0146716	1
12301	SENP3-EIF4A1	-1.02037	-1.20555	5.95285	0.0146935	1
16213	ZNF71	0.362267	3.45632	5.95169	0.0147032	1
15971	ZNF334	-0.410718	3.49052	5.94851	0.0147298	1
7598	LOC202181	-0.521827	1.42819	5.94711	0.0147414	1
2196	CCDC81	-0.96506	-0.768281	5.94651	0.0147465	1
2183	CCDC66	-0.427224	3.91	5.94283	0.0147773	1
1036	ATP2C2	-0.486765	1.40679	5.93899	0.0148095	1
5484	GPR141	0.766804	-1.53805	5.93546	0.0148392	1
9707	OAZ3	-0.566109	0.39524	5.93387	0.0148526	1
9558	NRIP2	-0.534999	1.35014	5.93286	0.0148611	1
13448	SREK1	-0.458539	6.67767	5.92956	0.014889	1
15456	WDR55	-0.251025	5.19895	5.92429	0.0149336	1
6836	KIF24	-0.247305	4.91087	5.92423	0.0149341	1
4714	FBXO42	0.26904	4.77014	5.91829	0.0149845	1
9851	PABPN1	-0.39529	3.7582	5.91727	0.0149932	1
5305	GLIS1	3.94261	-2.82502	5.91463	0.0150157	1
13273	SOWAHA	1.16765	-2.5733	5.91019	0.0150536	1
481	ALKBH8	-0.320727	3.70647	5.9099	0.015056	1
15643	ZBED5	-0.318012	5.93799	5.9094	0.0150603	1
6689	KCTD7	-0.340499	4.00412	5.90464	0.0151011	1
4410	FAM124A	-1.0202	-1.66583	5.9005	0.0151366	1
7209	LINC00310	-3.99547	-3.44823	5.90015	0.0151396	1
2638	CHRNA9	-1.05558	4.41027	5.89846	0.0151541	1
1801	C5orf51	-0.387976	5.71717	5.89768	0.0151609	1
4466	FAM175B	-0.264968	5.07117	5.89697	0.015167	1
2472	CELF4	-1.32515	-2.40723	5.89696	0.015167	1
11022	PSMC3IP	-0.377372	3.10887	5.89485	0.0151852	1
1323	BMP8A	-0.787168	-0.333361	5.89264	0.0152043	1
11795	RORA	-0.457184	1.67892	5.88437	0.0152759	1
2137	CCDC159	-0.33644	2.58908	5.87918	0.0153209	1
56	ABCC6	-0.840901	-2.03165	5.86835	0.0154155	1
7507	LOC100506124	-0.745485	-0.141337	5.85844	0.0155025	1
2822	CNN2	-0.279748	8.30371	5.85743	0.0155115	1
12088	SAMD9	-0.367743	6.38126	5.85709	0.0155145	1
11812	RPF1	-0.294627	5.422	5.85525	0.0155306	1
14465	TMOD4	-0.622725	-0.433562	5.85293	0.0155511	1
10808	PPRC1	-0.552045	6.49008	5.84702	0.0156034	1
4203	EPPK1	0.602818	5.22858	5.84683	0.0156051	1
5591	GSDMC	-0.333215	2.80503	5.84374	0.0156326	1
16256	ZNF783	-0.364643	4.66258	5.83869	0.0156775	1
16095	ZNF551	-0.32423	3.62238	5.83803	0.0156834	1
8682	MNT	-0.580664	5.71864	5.83637	0.0156981	1
1427	BUB1	-0.274004	6.40455	5.83624	0.0156994	1
8506	MIR1908	-4.02064	-2.39204	5.83594	0.015702	1
6716	KDSR	-0.350442	6.90596	5.82643	0.0157872	1
7254	LINC00630	-0.406836	0.895229	5.82622	0.015789	1
12823	SLC5A2	1.25625	-1.93195	5.82155	0.015831	1
4955	FOXF2	-0.592115	2.88393	5.81797	0.0158633	1
1246	BCL3	0.543043	6.02712	5.81612	0.0158799	1
7793	LOC728228	0.979565	-1.8581	5.81018	0.0159337	1
5411	GOLGA6L5	-0.802506	-0.168803	5.80972	0.0159378	1
1952	CALML4	-0.352138	3.90118	5.80661	0.0159661	1
8672	MMP3	0.408997	1.44125	5.79815	0.016043	1
3562	DIDO1	-0.296832	7.22861	5.78912	0.0161256	1
5044	FUT3	-0.367471	1.00313	5.78645	0.0161502	1
12822	SLC5A12	-1.18613	-1.35765	5.78286	0.0161832	1
4600	FAM83G	-0.377197	6.59283	5.78257	0.0161859	1
4553	FAM43A	0.38787	5.56264	5.7806	0.016204	1
1530	C14orf23	-1.49584	-3.26146	5.77541	0.016252	1
763	ARF4	0.280855	8.35764	5.76887	0.0163125	1
15719	ZCCHC6	-0.371102	6.5426	5.76873	0.0163139	1
8966	MUS81	-0.265316	5.74502	5.76671	0.0163326	1
5066	FZD5	-0.4063	3.17515	5.76305	0.0163667	1
14075	TGM3	0.886362	-2.04029	5.76157	0.0163805	1
15117	UCP2	-0.435963	1.10015	5.75972	0.0163977	1
398	AKAP2	1.45467	-0.951961	5.75623	0.0164303	1
10925	PRPF3	-0.270712	5.79597	5.75529	0.016439	1
16333	ZSCAN2	-0.4066	2.88243	5.75067	0.0164824	1
15323	VNN3	1.67549	-2.61519	5.7474	0.0165131	1
2150	CCDC18	-0.458401	4.07388	5.73592	0.0166214	1
5386	GNL2	-0.291258	6.55234	5.73181	0.0166603	1
15843	ZNF114	-1.19631	-2.63723	5.72724	0.0167037	1
2803	CMTM8	0.432324	0.718106	5.72154	0.016758	1
7636	LOC284889	-0.520107	1.19527	5.72121	0.0167611	1
6521	ITGB1BP2	-0.818039	-0.746451	5.72092	0.0167639	1
5654	GUCY1A2	-1.34731	-2.31964	5.71528	0.0168179	1
2067	CBWD2	-0.32102	2.77385	5.71255	0.016844	1
3845	DUSP3	0.26824	6.46534	5.70949	0.0168734	1
5932	HLA-E	0.258552	8.27602	5.7093	0.0168753	1
11817	RPH3A	-4.02461	-3.36173	5.70263	0.0169395	1
8587	MIR622	-0.82441	-1.53088	5.69945	0.0169702	1
1947	CALHM2	-0.389154	2.16873	5.69474	0.0170158	1
6156	HYAL1	-0.499456	0.424118	5.69419	0.0170212	1
5669	GXYLT1	-0.452484	3.73753	5.69343	0.0170286	1
11428	RBBP6	-0.413489	6.60032	5.68096	0.01715	1
8268	MCM3AP-AS1	-0.549195	0.082121	5.67928	0.0171664	1
15924	ZNF260	-0.470859	3.84421	5.67888	0.0171703	1
14173	TJP1	-0.390232	6.72902	5.67033	0.0172542	1
2871	COIL	-0.273921	4.78668	5.66526	0.0173042	1
636	ANP32C	-0.535889	0.318721	5.66386	0.017318	1
7354	LOC100129726	-1.10211	-1.336	5.66377	0.0173188	1
7227	LINC00472	0.494091	0.21506	5.6636	0.0173205	1
337	AGMAT	-0.395861	1.04782	5.66227	0.0173337	1
2146	CCDC173	-1.28726	-2.37179	5.66045	0.0173516	1
6625	KCNAB3	-0.440221	1.66099	5.6555	0.0174007	1
9495	NPFF	-0.760599	0.862397	5.65457	0.01741	1
13233	SNX24	-0.26241	5.15295	5.65434	0.0174122	1
12083	SAMD15	-0.584365	-0.0994432	5.64745	0.0174808	1
3566	DIO2	-0.944708	-0.965242	5.64509	0.0175044	1
12016	RTTN	0.318385	5.99453	5.64248	0.0175304	1
207	ADAL	-0.369151	2.79129	5.62746	0.0176812	1
2425	CDKL3	-0.394727	1.61199	5.62687	0.0176872	1
11093	PTGR2	-0.310104	3.78624	5.61899	0.0177669	1
7413	LOC100133331	-0.758453	1.8417	5.61719	0.0177851	1
16258	ZNF785	-0.462911	2.86604	5.61706	0.0177865	1
4140	ENO4	-0.496658	-0.0944674	5.61533	0.017804	1
6609	KATNAL2	-0.400609	0.762557	5.61309	0.0178268	1
6142	HTR1B	-3.96943	-2.83677	5.61238	0.017834	1
5888	HIST1H3B	2.07402	-3.0088	5.60985	0.0178598	1
15985	ZNF354B	-0.395418	3.23238	5.60722	0.0178866	1
874	ARMC12	-0.551882	0.18691	5.59979	0.0179626	1
3700	DND1	-0.351869	3.58632	5.59927	0.0179679	1
7834	LOC92249	-0.264875	3.84273	5.59899	0.0179708	1
8548	MIR4257	-1.34941	-2.9541	5.59809	0.01798	1
2066	CBWD1	-0.349347	3.5328	5.59741	0.0179871	1
3949	EFCAB14-AS1	-1.3491	-2.71707	5.59591	0.0180025	1
3368	DCLRE1B	-0.27214	4.47098	5.58945	0.018069	1
16344	ZSCAN5A	-0.35576	2.15381	5.58521	0.0181128	1
2288	CD200	-1.86733	-0.897817	5.58097	0.0181566	1
13694	SULT1A2	-0.672765	-0.7849	5.57865	0.0181807	1
7332	LOC100128338	-0.264114	3.95541	5.57723	0.0181955	1
9635	NUDT17	-0.574943	0.367841	5.57654	0.0182026	1
3937	EEF1E1	-0.365036	2.42053	5.57584	0.0182099	1
11617	RHNO1	-0.258596	4.77062	5.57415	0.0182275	1
7963	LRRTM2	-1.52825	-3.20261	5.57242	0.0182456	1
4957	FOXH1	-1.52813	-2.87215	5.57204	0.0182495	1
12259	SEC61A2	-0.332052	3.44982	5.56884	0.0182829	1
9336	NFKBIL1	0.326536	4.68606	5.5555	0.0184227	1
11884	RPLP2	0.282243	9.14172	5.55449	0.0184333	1
3236	CYB561D2	0.292102	4.1017	5.55335	0.0184453	1
16018	ZNF429	-0.443039	0.968084	5.55024	0.0184782	1
6316	IL18BP	-0.453858	2.63181	5.54483	0.0185353	1
12990	SNAI3	1.39061	-1.64136	5.54001	0.0185865	1
11750	RNF223	1.0683	-2.30828	5.5367	0.0186216	1
323	AGAP6	-0.425526	2.30581	5.53429	0.0186473	1
7445	LOC100288181	-0.576929	-0.0761675	5.53327	0.0186583	1
638	ANP32E	-0.357066	6.03644	5.53319	0.018659	1
2254	CCNYL1	-0.331374	4.60098	5.52974	0.0186959	1
13160	SNORD56	-1.26856	-2.67051	5.52029	0.0187972	1
1484	C11orf82	-0.398294	3.87213	5.5177	0.018825	1
12540	SIRPB1	0.450209	2.69305	5.51135	0.0188934	1
14729	TRIM36	0.697089	1.85066	5.508	0.0189297	1
13289	SP100	-0.349377	6.16668	5.50119	0.0190036	1
5785	HECW2	1.19576	3.45544	5.4984	0.0190339	1
15903	ZNF229	-0.334838	3.12984	5.49572	0.0190631	1
10704	PPFIA4	-0.508318	1.85732	5.48747	0.0191532	1
13551	STAC3	-0.454363	0.962867	5.4837	0.0191946	1
5088	GABPA	-0.377698	4.47585	5.48297	0.0192026	1
2072	CBX3	-0.389826	7.10492	5.48093	0.0192251	1
10029	PCGF1	-0.323248	4.05324	5.47482	0.0192923	1
5984	HNRNPD	-0.304479	7.53524	5.46944	0.0193518	1
4360	FABP5	0.38179	1.65044	5.46061	0.0194499	1
14992	TXNL4B	-0.332599	4.05743	5.45875	0.0194706	1
10050	PCOLCE2	1.48395	-2.25464	5.45055	0.0195621	1
10894	PRKXP1	-0.673202	3.00736	5.43779	0.0197056	1
8162	MAPK15	-0.528341	1.20434	5.43662	0.0197188	1
1220	BCAR3	-0.245325	6.68143	5.43535	0.0197331	1
7459	LOC100289230	-0.368827	1.94611	5.43513	0.0197356	1
10537	PMEPA1	-0.378035	10.047	5.43376	0.0197511	1
13498	SSB	-0.317494	6.2685	5.43005	0.0197931	1
7769	LOC646719	-0.28756	4.50124	5.42995	0.0197942	1
7947	LRRC8B	-0.358132	3.21576	5.42975	0.0197965	1
16001	ZNF396	-0.568583	-0.536325	5.42916	0.0198032	1
13194	SNRK	-0.284768	4.46584	5.4291	0.0198039	1
13721	SURF6	-0.309351	5.8116	5.42818	0.0198143	1
10118	PDK1	-0.304664	3.95718	5.41445	0.0199708	1
41	ABCA9	-0.846184	-1.24279	5.41167	0.0200026	1
16039	ZNF461	-0.384341	1.54834	5.41088	0.0200116	1
12898	SLTM	-0.450092	7.00563	5.41073	0.0200133	1
11892	RPP38	-0.274235	4.25529	5.4084	0.0200401	1
7617	LOC283663	-0.702745	0.746997	5.40616	0.0200658	1
7029	LACC1	0.423753	4.37373	5.40129	0.0201219	1
5943	HM13-AS1	-0.540544	-0.0565948	5.40006	0.0201361	1
2168	CCDC43	-0.327021	4.96022	5.39915	0.0201465	1
9081	NAA38	-0.302831	5.25642	5.399	0.0201483	1
1855	C8orf46	1.1739	-1.29494	5.39184	0.0202312	1
15533	WNT9A	-0.527379	1.69415	5.39052	0.0202464	1
2483	CENPC1	-0.366286	3.99673	5.38604	0.0202985	1
2716	CLDN11	-1.87397	-1.7534	5.38255	0.0203391	1
7069	LARP7	-0.329267	6.18198	5.37938	0.0203762	1
7417	LOC100133957	-1.19087	-2.09059	5.37887	0.020382	1
7225	LINC00467	-0.315675	2.84702	5.37639	0.020411	1
3098	CSNK1A1P1	-0.519705	0.576366	5.37558	0.0204206	1
13624	STMN3	0.293253	3.75437	5.37296	0.0204513	1
8428	MFSD8	-0.321814	3.32329	5.36975	0.0204889	1
5998	HNRPDL	-0.2976	7.92826	5.3661	0.0205318	1
13942	TCEAL4	-0.27935	5.48575	5.36376	0.0205594	1
12126	SBSN	0.563143	3.69355	5.36354	0.020562	1
12334	SERINC4	-0.490676	1.76726	5.36332	0.0205646	1
12293	SEMA6A	-0.384708	1.4194	5.36178	0.0205828	1
9369	NIM1	0.992563	-1.26412	5.36125	0.020589	1
9818	OVOL1	0.348209	5.15014	5.36023	0.0206011	1
8924	MTL5	-0.362957	2.9075	5.35959	0.0206086	1
5530	GPT	-0.520238	0.0771672	5.35905	0.020615	1
6788	KIAA1524	-0.298645	4.90171	5.3588	0.0206179	1
7880	LRGUK	-0.630442	-0.317993	5.35757	0.0206325	1
12	AADAC	-0.417023	1.35411	5.35682	0.0206413	1
7443	LOC100288069	-1.04455	-1.67567	5.35248	0.0206928	1
7671	LOC388692	-0.33488	3.88036	5.35133	0.0207065	1
13848	TANK	-0.347288	5.6239	5.3487	0.0207378	1
5894	HIST1H3H	0.545786	-0.486384	5.34836	0.0207418	1
2203	CCDC88A	-0.422852	5.74381	5.3462	0.0207675	1
8572	MIR497HG	1.65665	-2.39016	5.34619	0.0207675	1
3924	EDEM1	-0.337714	6.12359	5.34525	0.0207788	1
6490	ISL2	-0.536487	1.49602	5.33988	0.020843	1
16229	ZNF746	-0.322976	4.40263	5.33853	0.0208591	1
3848	DUSP5P1	-1.36625	-1.26805	5.33696	0.0208778	1
5828	HGD	-1.06384	-1.61136	5.33531	0.0208976	1
14206	TM6SF1	-0.659844	1.31823	5.3303	0.0209578	1
12390	SETX	-0.384903	6.7197	5.32832	0.0209816	1
1373	BRF2	-0.3732	3.86708	5.32731	0.0209938	1
12723	SLC30A7	-0.377588	4.90389	5.32653	0.0210032	1
12071	SACS	-0.487685	6.24458	5.3258	0.0210119	1
9722	OFD1	-0.27373	4.37396	5.32539	0.0210169	1
1774	C4orf21	-0.38142	3.80304	5.32328	0.0210423	1
16295	ZNF85	-0.387752	2.61966	5.32287	0.0210474	1
12465	SH3BP5-AS1	-0.592374	1.97491	5.32196	0.0210583	1
7759	LOC645212	-0.314585	2.78089	5.31895	0.0210948	1
9555	NRG4	-0.372816	1.15129	5.31741	0.0211133	1
15402	WASH7P	-0.409936	1.58137	5.31659	0.0211234	1
4181	EPHA2	0.383758	7.89537	5.31516	0.0211407	1
12881	SLFN12L	-0.902284	-1.44247	5.30982	0.0212056	1
15968	ZNF330	-0.236673	4.96038	5.30771	0.0212313	1
7555	LOC100507462	-0.653588	-0.955528	5.29928	0.0213342	1
15934	ZNF276	-0.295598	4.25518	5.29607	0.0213736	1
11599	RGS3	-0.332287	5.93663	5.29595	0.0213751	1
14181	TLE1	0.333866	5.82509	5.29394	0.0213998	1
12993	SNAP25	-2.0461	-3.16841	5.29222	0.0214209	1
2907	COLQ	-0.567194	0.964398	5.29107	0.021435	1
588	ANKRD24	-0.598955	-0.548105	5.28596	0.0214981	1
4647	FAS-AS1	0.827712	-2.16127	5.28434	0.021518	1
3626	DMRTA1	-0.393844	0.65054	5.2778	0.0215991	1
1648	C1orf109	-0.293929	4.32756	5.27513	0.0216322	1
10674	POU5F1B	0.768436	-1.50822	5.27102	0.0216833	1
12389	SETMAR	-0.292108	3.18564	5.26602	0.0217456	1
10314	PIF1	-0.262116	4.2099	5.26412	0.0217694	1
7401	LOC100132247	-0.649836	2.35602	5.25764	0.0218507	1
1129	AZGP1	-1.14288	-2.80511	5.25644	0.0218657	1
7941	LRRC66	-1.27863	-0.00199798	5.25438	0.0218916	1
14728	TRIM35	0.245534	5.95365	5.2543	0.0218926	1
5046	FUT6	-1.1426	-2.77884	5.2539	0.0218977	1
6529	ITGB7	-0.422449	0.578962	5.25301	0.0219089	1
9501	NPIPL3	-0.776108	3.67081	5.25257	0.0219143	1
729	APOD	-0.305293	1.76681	5.24622	0.0219946	1
9681	NUSAP1	-0.298045	7.36975	5.23809	0.0220975	1
3268	CYP27A1	1.12337	-0.698759	5.23444	0.022144	1
3660	DNAJB5	-0.311537	6.81958	5.23203	0.0221746	1
16284	ZNF830	-0.242429	4.36925	5.231	0.0221878	1
1272	BEND6	0.82281	-0.51349	5.22638	0.0222468	1
6404	INPP5D	-0.368107	-0.0302377	5.22441	0.0222721	1
12811	SLC4A7	-0.361999	5.37486	5.21696	0.0223676	1
610	ANKRD49	-0.307844	4.224	5.21601	0.0223798	1
13801	TAC3	-1.91339	-3.58045	5.21115	0.0224425	1
14451	TMEM91	-0.497089	0.936707	5.21082	0.0224468	1
9508	NPPA	-1.12506	-1.59417	5.21006	0.0224566	1
8031	LYRM2	-0.327476	5.11212	5.20111	0.0225725	1
3849	DUSP6	-0.249223	8.50969	5.19757	0.0226185	1
13445	SRD5A3-AS1	1.32005	-2.69653	5.19499	0.0226521	1
7659	LOC339894	-1.05781	-1.07312	5.19408	0.0226639	1
5554	GRHL1	-0.294959	3.52101	5.1937	0.0226689	1
7540	LOC100507053	-0.332499	2.59897	5.18806	0.0227426	1
1714	C21orf91	-0.394594	3.82607	5.18774	0.0227468	1
4096	EMBP1	-0.444707	0.829577	5.17939	0.0228563	1
15973	ZNF337	-0.289624	4.55135	5.16974	0.0229837	1
12207	SDCBP	0.325225	7.83462	5.1695	0.0229869	1
5619	GTF2A1	-0.366721	4.88841	5.16931	0.0229894	1
5818	HEXA-AS1	-0.609555	-0.87851	5.16702	0.0230196	1
11976	RRP7B	-0.379057	1.74159	5.16697	0.0230203	1
7620	LOC283693	-0.948782	-1.41586	5.16577	0.0230362	1
15521	WNT11	-2.14207	-2.27986	5.16442	0.0230541	1
12330	SERHL2	-0.649066	-0.346442	5.16272	0.0230767	1
2037	CASP8	-0.282438	4.87692	5.15927	0.0231226	1
2143	CCDC17	-0.4503	0.414528	5.15814	0.0231376	1
13129	SNORD31	-0.456021	0.793603	5.15774	0.023143	1
14059	TGDS	-0.354276	3.24118	5.15724	0.0231497	1
4187	EPHB3	-0.383536	4.26	5.15642	0.0231606	1
13341	SPDL1	-0.339449	6.13828	5.15452	0.0231859	1
9126	NAPG	-0.285723	5.13008	5.15429	0.023189	1
5068	FZD7	-0.574119	1.51043	5.15056	0.0232389	1
14512	TNFRSF18	0.753842	-1.74109	5.14239	0.0233485	1
14771	TRMT13	-0.366884	3.81386	5.13773	0.0234112	1
8065	MAFK	-0.349121	4.96769	5.13284	0.0234773	1
14247	TMEM106A	0.558709	0.665342	5.1306	0.0235075	1
14842	TSPAN4	0.270007	6.14134	5.13041	0.0235101	1
10049	PCOLCE	-0.372358	2.00304	5.12999	0.0235159	1
16314	ZNHIT6	-0.366243	4.46964	5.12957	0.0235215	1
5387	GNL3	-0.302474	7.01726	5.11933	0.0236607	1
14072	TGIF2	0.248299	4.48472	5.11804	0.0236784	1
16211	ZNF708	-0.356232	2.79007	5.11574	0.0237098	1
990	ATG12	-0.284211	5.98959	5.10393	0.0238718	1
12290	SEMA4G	-0.593672	0.842476	5.10372	0.0238745	1
2192	CCDC77	-0.280723	4.4847	5.10239	0.0238929	1
8584	MIR600HG	-0.389652	2.17768	5.09997	0.0239263	1
10376	PITHD1	-0.240344	5.33313	5.09697	0.0239676	1
7954	LRRFIP1	-0.428779	7.22154	5.09492	0.0239961	1
11051	PSORS1C1	-0.602997	0.199669	5.09106	0.0240494	1
14480	TMPRSS9	-0.742608	-0.84734	5.09089	0.0240518	1
2602	CHIC2	-0.282056	3.9953	5.08845	0.0240857	1
10708	PPIA	-0.401866	8.52566	5.08804	0.0240915	1
1298	BIRC2	0.379591	6.88459	5.08608	0.0241186	1
[truncated: 14,365 more rows]
