# Supplementary material for: Analysis of the TGFβ-induced program in primary airway epithelial cells shows essential role of NF-κB/RelA signaling network in type II epithelial mesenchymal transition
Source: BMC Genomics. 2015 Jul 18;16(1):529. doi: 10.1186/s12864-015-1707-x (PMC4506436; doi:10.1186/s12864-015-1707-x)
Supplement: Additional file 4: — Result of GLM for comparison of DEGs in E state 12 h TNF vs Control. [file 12864_2015_1707_MOESM4_ESM.xlsx]

## Sheet: lrtM3_T12MvCMbon
Row No.	Gene Names	logFC	logCPM	LR	PValue	FWER
2545	CFB	5.72005	7.08364	1616.27	0	0
3207	CXCL10	5.56503	5.19236	1362.16	3.50446e-298	5.73469e-294
3260	CYP1A1	-5.76276	3.8144	1112.34	6.86321e-244	1.1231e-239
3849	DUSP6	-4.10335	8.50969	1085.72	4.20048e-238	6.87366e-234
14499	TNFAIP3	3.98461	9.85007	993.496	4.65491e-218	7.61729e-214
6341	IL32	7.24648	3.69552	980.75	2.74532e-215	4.49243e-211
13003	SNCAIP	3.78695	4.41308	932.293	9.37066e-205	1.53342e-200
5172	GBP4	4.87741	2.83032	908.748	1.23051e-199	2.01361e-195
3208	CXCL11	4.88547	3.28242	903.913	1.38398e-198	2.26474e-194
2320	CD74	5.53034	4.50726	901.856	3.87586e-198	6.34246e-194
7988	LTB	7.47915	3.36334	855.565	4.48537e-188	7.33986e-184
12066	SAA2	4.08427	4.72883	845.472	7.01461e-186	1.14787e-181
10311	PID1	3.43246	7.26808	836.744	5.5403e-184	9.06615e-180
12780	SLC39A8	4.1942	7.25137	717.496	4.68899e-158	7.67306e-154
11097	PTHLH	-4.16022	5.47393	713.56	3.36555e-157	5.50739e-153
10354	PIM1	-3.01742	6.93178	699.65	3.56267e-154	5.82996e-150
12418	SFTPD	3.86806	3.70344	681.13	3.79555e-150	6.21104e-146
3846	DUSP4	-3.38773	7.21032	662.206	4.95058e-146	8.10113e-142
1299	BIRC3	4.65266	8.14833	645.284	2.37002e-142	3.87831e-138
9701	OAS2	3.34739	3.62335	641.934	1.26889e-141	2.07641e-137
5710	HAS3	-3.3775	5.28099	633.291	9.61919e-140	1.57408e-135
5231	GFPT2	3.68513	5.71161	630.806	3.339e-139	5.46394e-135
2563	CGNL1	3.78036	2.36387	605.107	1.29746e-133	2.12316e-129
15494	WFDC2	4.00887	6.18284	586.094	1.7722e-129	2.90004e-125
12891	SLITRK6	-3.2575	4.55163	584.646	3.65966e-129	5.98866e-125
12339	SERPINA3	3.41466	5.99173	565.957	4.25295e-125	6.95953e-121
3147	CTGF	-6.93216	6.97127	557.292	3.26389e-123	5.34103e-119
13257	SOD2	4.35186	9.19911	549.843	1.36187e-121	2.22856e-117
9332	NFKBIA	3.38783	8.83931	542.607	5.10856e-120	8.35965e-116
6891	KLHDC7B	4.95741	0.482836	531.728	1.1883e-117	1.94454e-113
3295	CYR61	-3.42508	7.25839	523.762	6.42669e-116	1.05166e-111
2567	CHAC1	3.78484	2.92074	521.293	2.21373e-115	3.62255e-111
12618	SLC20A1	-2.80323	7.07515	503.599	1.56634e-111	2.56316e-107
1072	ATP6V1C2	3.45519	2.72565	492.115	4.93907e-109	8.08229e-105
4941	FOSL1	-4.80051	7.55518	482.805	5.24153e-107	8.57724e-103
3847	DUSP5	-3.71129	5.38566	479.134	3.29692e-106	5.39508e-102
3988	EGR3	-6.75963	5.44573	478.419	4.7171e-106	7.71906e-102
1636	C1QTNF1	6.04495	3.56597	472.983	7.18831e-105	1.1763e-100
8758	MRGPRX3	2.79122	6.03773	472	1.17614e-104	1.92464e-100
7022	KYNU	3.22872	4.67281	469.909	3.35357e-104	5.48778e-100
14500	TNFAIP6	6.46002	5.32921	467.604	1.06466e-103	1.74222e-99
14997	TYMP	3.37112	5.20531	466.698	1.67653e-103	2.74347e-99
6289	IKBKE	2.32119	5.72809	462.47	1.39437e-102	2.28174e-98
439	ALDH1A3	-2.64248	8.07982	439.162	1.64743e-97	2.69585e-93
1645	C1S	2.44236	3.83553	431.055	9.5759e-96	1.567e-91
10087	PDE4B	3.56743	2.96127	414.106	4.68094e-92	7.65989e-88
14532	TNIP1	2.66468	9.69614	412.707	9.43845e-92	1.54451e-87
10229	PGLYRP4	3.24584	2.64954	412.127	1.26212e-91	2.06533e-87
10149	PDZK1IP1	2.74923	3.15623	399.404	7.42399e-89	1.21486e-84
6648	KCNJ2	3.97262	2.33445	393.928	1.15555e-87	1.89094e-83
13852	TAP1	2.28991	6.2565	391.778	3.39462e-87	5.55495e-83
14515	TNFRSF1B	3.72232	1.72625	391.05	4.88881e-87	8.00005e-83
9818	OVOL1	-3.25065	5.15014	381.148	6.99904e-85	1.14532e-80
4940	FOSB	-3.79132	6.28514	379.88	1.32134e-84	2.16224e-80
2218	CCL2	6.42016	1.87632	373.858	2.70555e-83	4.42737e-79
13581	STAT5A	2.5704	4.27582	358.335	6.48967e-80	1.06197e-75
12844	SLC7A2	4.22344	7.24949	355.466	2.73435e-79	4.47449e-75
3897	EBI3	10.2762	1.69011	349.655	5.03788e-78	8.24398e-74
6466	IRF1	2.15852	7.70185	346.879	2.02702e-77	3.31701e-73
1275	BEST2	3.70383	1.1428	343.715	9.90448e-77	1.62077e-72
11953	RRAD	3.60678	2.75376	343.606	1.04604e-76	1.71174e-72
13411	SPRY4	-4.08263	5.67819	341.781	2.61276e-76	4.27552e-72
14167	TIPARP	-2.22604	7.01507	338.121	1.63732e-75	2.67931e-71
3206	CXCL1	3.38444	8.32308	336.61	3.49258e-75	5.71526e-71
1205	BBOX1	2.53046	4.85351	335.108	7.41971e-75	1.21416e-70
6578	JPH2	3.15031	4.07327	334.612	9.51119e-75	1.55641e-70
6269	IGFL1	2.78055	5.896	331.983	3.55611e-74	5.81922e-70
5096	GADD45A	-2.11954	6.80002	329.84	1.0417e-73	1.70464e-69
8975	MX1	2.30957	5.07065	327.263	3.79264e-73	6.20627e-69
3965	EFNA1	2.24263	8.20647	325.2	1.06721e-72	1.74638e-68
3832	DUSP10	-2.00904	5.27203	325.053	1.14872e-72	1.87977e-68
3987	EGR2	-4.70873	3.74749	321.986	5.34903e-72	8.75315e-68
9335	NFKBIE	2.26877	5.28106	318.93	2.47667e-71	4.05283e-67
14193	TLR2	2.82947	6.06215	318.424	3.19307e-71	5.22513e-67
14496	TNF	5.6451	4.59503	318.195	3.58089e-71	5.85976e-67
15313	VIPR1	-2.85023	3.50758	316.443	8.62353e-71	1.41115e-66
11071	PTCHD2	3.39633	2.26508	310.41	1.7778e-69	2.90919e-65
12359	SERPINE2	2.26347	7.82519	308.243	5.27129e-69	8.62594e-65
7262	LINC00659	-4.66663	0.203065	306.981	9.93105e-69	1.62512e-64
13410	SPRY2	-1.82341	4.7713	304.631	3.22727e-68	5.2811e-64
3778	DRAM1	2.6482	4.93344	302.474	9.52072e-68	1.55797e-63
4807	FIBIN	3.24275	0.591942	301.166	1.83585e-67	3.00418e-63
2223	CCL5	4.57761	0.227599	297.307	1.27184e-66	2.08124e-62
11410	RASL11B	2.90513	1.24981	296.053	2.38591e-66	3.9043e-62
303	AEN	-1.93432	5.61403	293.878	7.10688e-66	1.16297e-61
3841	DUSP2	-3.36439	1.56585	293.717	7.70497e-66	1.26084e-61
14498	TNFAIP2	4.94708	7.5841	291.708	2.1101e-65	3.45297e-61
14956	TUFT1	-2.78632	6.24487	291.63	2.19479e-65	3.59155e-61
3701	DNER	3.04513	8.32515	289.991	4.9942e-65	8.1725e-61
14703	TRIB1	-2.55974	6.07514	288.387	1.11711e-64	1.82804e-60
904	ARRDC2	2.21467	6.59001	287.777	1.51669e-64	2.48192e-60
5072	G0S2	2.24735	7.08207	287.683	1.59034e-64	2.60244e-60
5928	HLA-DRA	3.07572	1.69159	284.135	9.43118e-64	1.54332e-59
15243	USP54	1.87203	5.15514	283.192	1.51346e-63	2.47662e-59
14820	TSHZ2	2.42358	1.81506	281.506	3.52743e-63	5.77228e-59
6997	KRT6B	2.11722	7.53197	280.169	6.89771e-63	1.12874e-58
9741	OLR1	4.34403	2.99899	279.043	1.21352e-62	1.98581e-58
5501	GPR37L1	4.84511	-0.671817	277.617	2.48311e-62	4.06336e-58
4802	FHL2	-1.86345	6.59768	275.718	6.43762e-62	1.05345e-57
3112	CSRNP1	-1.9996	6.2186	275.328	7.82771e-62	1.28093e-57
12715	SLC2A6	3.31683	6.37975	274.517	1.17597e-61	1.92436e-57
7624	LOC284023	1.84199	4.1413	273.972	1.54628e-61	2.53033e-57
3986	EGR1	-3.54506	8.221	273.512	1.9475e-61	3.18688e-57
4944	FOXA2	-2.68388	3.53064	272.424	3.36236e-61	5.50216e-57
12228	SDR16C5	2.39218	2.96911	271.274	5.98661e-61	9.79649e-57
5472	GPR110	-2.1838	3.61341	270.902	7.21469e-61	1.18061e-56
3257	CYLD	2.02535	6.65331	270.803	7.58299e-61	1.24088e-56
11517	RDH16	2.39532	2.8187	268.777	2.09663e-60	3.43092e-56
3210	CXCL16	1.98456	3.875	267.987	3.1161e-60	5.09919e-56
860	ARL4C	-2.10683	5.29586	267.677	3.63999e-60	5.95647e-56
3929	EDN2	2.66999	2.18951	267.475	4.02962e-60	6.59406e-56
6354	IL7R	3.39826	6.45681	267.11	4.84025e-60	7.92059e-56
9720	ODF3B	2.7663	3.13775	266.607	6.22964e-60	1.01942e-55
8061	MAFB	2.23565	5.3561	266.267	7.38763e-60	1.20891e-55
8672	MMP3	-5.05309	1.44125	265.524	1.07248e-59	1.755e-55
10279	PHLDA1	-2.13204	7.42125	264.542	1.75581e-59	2.87321e-55
3086	CSF1	4.39428	5.88852	259.647	2.04895e-58	3.3529e-54
4352	F3	-2.86117	8.31584	256.907	8.10454e-58	1.32623e-53
11759	RNF39	-2.05442	3.6707	255.763	1.43885e-57	2.35453e-53
8341	MEFV	5.26243	1.0284	254.792	2.34352e-57	3.83493e-53
14526	TNFSF15	2.59317	3.82462	252.572	7.13911e-57	1.16824e-52
8517	MIR221	-3.63033	1.76293	251.297	1.35413e-56	2.21589e-52
625	ANO1	3.473	2.06136	250.682	1.84435e-56	3.0181e-52
5929	HLA-DRB1	3.4586	0.221894	249.559	3.24066e-56	5.30302e-52
11613	RHCG	2.68251	3.81778	247.369	9.72741e-56	1.59179e-51
9443	NOD2	3.51854	2.73331	246.616	1.4195e-55	2.32286e-51
5723	HBEGF	-1.83856	6.33166	246.559	1.46064e-55	2.39019e-51
4178	EPGN	-2.50087	3.21843	243.419	7.06589e-55	1.15626e-50
9833	P2RX7	2.63903	0.70423	243.013	8.66421e-55	1.41781e-50
4391	FAM110C	-2.11567	3.76931	242.075	1.38775e-54	2.27091e-50
4126	ENC1	-1.85551	6.59286	238.195	9.73578e-54	1.59316e-49
6516	ITGAM	3.91867	-0.436974	236.795	1.96625e-53	3.21757e-49
6304	IL15	2.23585	1.91054	232.5	1.69849e-52	2.77941e-48
4253	ERRFI1	-1.69068	8.15986	232.489	1.70798e-52	2.79494e-48
1811	C6orf141	-2.12571	2.36098	232.356	1.82622e-52	2.98842e-48
162	ACSL5	1.90345	3.75668	228.455	1.29473e-51	2.1187e-47
12700	SLC28A3	4.02822	1.10116	228.162	1.50042e-51	2.45529e-47
5933	HLA-F	2.02998	4.67734	225.986	4.47505e-51	7.32298e-47
5918	HLA-B	1.81681	8.16348	224.633	8.82747e-51	1.44453e-46
8976	MX2	2.46187	2.28168	222.382	2.73473e-50	4.47512e-46
487	ALOX15B	2.75804	0.596771	221.869	3.5371e-50	5.7881e-46
3262	CYP1B1	-2.94774	7.08774	221.441	4.3852e-50	7.17595e-46
2670	CIITA	2.29073	2.85563	220.897	5.76416e-50	9.43248e-46
1675	C1orf226	1.64749	5.37065	219.917	9.42763e-50	1.54274e-45
10436	PLAT	-2.16887	5.92505	219.775	1.0126e-49	1.65703e-45
3913	ECM2	2.82293	0.493091	219.587	1.11313e-49	1.82153e-45
8855	MSC	4.90494	3.86018	218.705	1.73333e-49	2.83643e-45
3720	DOCK10	-2.89653	1.07637	215.682	7.9113e-49	1.29461e-44
5758	HDAC9	2.39628	2.6474	215.076	1.07263e-48	1.75526e-44
4976	FOXQ1	-2.26673	5.56981	214.986	1.12213e-48	1.83626e-44
7079	LBH	2.55043	6.01497	214.713	1.28734e-48	2.1066e-44
891	ARNTL2	2.01578	5.36284	213.438	2.4429e-48	3.99756e-44
8502	MIR17HG	-3.05073	2.13611	210	1.37365e-47	2.24784e-43
4065	ELF3	2.18655	1.51644	209.334	1.91948e-47	3.14104e-43
12562	SKINTL	5.91754	-1.17628	209.243	2.0092e-47	3.28786e-43
7369	LOC100130476	3.05203	1.63007	208.386	3.09007e-47	5.0566e-43
6218	IFITM10	-2.00831	3.97375	205.576	1.26808e-46	2.07509e-42
4231	EREG	-2.65405	6.74633	204.688	1.98112e-46	3.2419e-42
8062	MAFF	-1.62964	6.49017	204.541	2.13257e-46	3.48973e-42
5065	FZD4	1.95551	3.85858	204.412	2.27536e-46	3.72341e-42
12440	SGPP2	1.83629	4.95161	204.039	2.74405e-46	4.49036e-42
9172	NCCRP1	2.4073	0.264239	203.965	2.84921e-46	4.66244e-42
13533	ST3GAL6	2.16997	1.94835	203.218	4.1464e-46	6.78517e-42
5173	GBP5	3.88084	1.2197	201.924	7.94117e-46	1.29949e-41
6871	KLF10	-1.76439	7.76965	201.024	1.24847e-45	2.04299e-41
12453	SH2D3C	2.33868	1.25237	200.303	1.79352e-45	2.93492e-41
3213	CXCL3	2.22476	6.86053	199.324	2.93367e-45	4.80066e-41
6196	IER3	-2.56275	9.19641	198.857	3.70959e-45	6.07037e-41
731	APOL1	1.5553	3.6539	197.515	7.28036e-45	1.19136e-40
6355	IL8	2.29609	8.63222	194.744	2.92976e-44	4.79425e-40
6966	KREMEN2	2.56668	1.64406	194.689	3.01257e-44	4.92977e-40
7762	LOC645638	2.43321	3.28711	194.25	3.75513e-44	6.1449e-40
10693	PPARGC1A	-1.86174	3.89924	192.484	9.12523e-44	1.49325e-39
14096	THBS1	-2.86943	10.8841	192.001	1.16289e-43	1.90296e-39
11095	PTGS2	-2.64033	4.35866	188.997	5.26455e-43	8.61491e-39
10052	PCP4L1	-1.79778	2.58461	188.01	8.64559e-43	1.41476e-38
3175	CTSS	3.0628	1.43613	187.894	9.16187e-43	1.49925e-38
16266	ZNF792	3.22115	1.26234	187.599	1.06272e-42	1.73904e-38
12065	SAA1	2.4445	8.37104	187.379	1.18694e-42	1.94231e-38
7089	LCE3D	2.81266	3.6651	186.13	2.22363e-42	3.63875e-38
13528	ST3GAL1	1.49872	6.34471	185.087	3.75614e-42	6.14654e-38
14519	TNFRSF9	5.39967	-0.546692	184.915	4.09695e-42	6.70426e-38
13594	STEAP4	2.92464	0.284877	184.448	5.17999e-42	8.47653e-38
11083	PTGER4	-2.60342	4.31039	184.16	5.98735e-42	9.7977e-38
1397	BST2	2.37342	-0.268092	183.632	7.80727e-42	1.27758e-37
12187	SCNN1G	1.62997	6.62985	183.122	1.00854e-41	1.65038e-37
11717	RNF144B	1.88163	5.67002	182.765	1.20708e-41	1.97527e-37
1322	BMP7	-2.28749	1.0035	182.477	1.39523e-41	2.28316e-37
6715	KDR	1.52878	4.03916	181.96	1.80878e-41	2.95989e-37
12709	SLC2A12	1.76514	3.18167	181.431	2.36085e-41	3.86329e-37
7136	LETM2	-1.53815	3.49015	180.834	3.18608e-41	5.2137e-37
6339	IL2RG	3.91574	-0.710521	180.791	3.25548e-41	5.32727e-37
6170	ICAM1	3.17493	6.38167	180.64	3.51293e-41	5.74856e-37
1127	AXIN2	1.83234	2.42623	180.222	4.33412e-41	7.09236e-37
11534	RELB	2.58124	5.53178	177.099	2.08384e-40	3.41e-36
1276	BEST4	3.63942	0.327497	176.613	2.66055e-40	4.35372e-36
5098	GADD45G	2.94613	0.272201	176.488	2.83313e-40	4.63614e-36
6463	IRAK3	3.36679	0.0571644	174.85	6.45621e-40	1.05649e-35
2318	CD70	4.44443	-0.145816	174.022	9.78959e-40	1.60197e-35
12297	SEMA7A	-2.53133	5.01022	173.674	1.16628e-39	1.90849e-35
6217	IFITM1	2.01785	2.21799	173.019	1.62129e-39	2.65308e-35
1294	BID	2.31883	4.88793	171.898	2.848e-39	4.66047e-35
8196	MARCKSL1	1.62945	6.31281	171.817	2.96655e-39	4.85447e-35
11158	PTX3	3.56781	5.93789	171.654	3.21988e-39	5.26901e-35
14073	TGM1	1.74749	5.30812	171.115	4.22385e-39	6.91191e-35
6768	KIAA1199	-1.77197	2.74082	171.017	4.43592e-39	7.25894e-35
5921	HLA-DMB	3.04426	-0.450867	168.389	1.66331e-38	2.72184e-34
6337	IL27RA	1.98933	2.01852	168.168	1.85898e-38	3.04204e-34
8888	MT1F	1.6006	3.52804	167.127	3.13827e-38	5.13547e-34
5678	H19	-1.57498	3.63998	166.677	3.93489e-38	6.43905e-34
4710	FBXO39	-3.17755	1.17842	166.086	5.29636e-38	8.66696e-34
16342	ZSCAN31	-1.53901	3.25521	166.051	5.39263e-38	8.82451e-34
4365	FADS3	1.56087	7.17871	164.369	1.25643e-37	2.05602e-33
2429	CDKN1C	1.69614	4.51323	164.286	1.30983e-37	2.1434e-33
12656	SLC25A25	-1.35783	5.03361	163.984	1.52494e-37	2.49541e-33
1417	BTG3	1.3889	5.12287	163.158	2.31032e-37	3.7806e-33
3553	DHX58	1.48257	3.79296	162.438	3.31846e-37	5.43033e-33
7238	LINC00525	3.52814	-0.740196	162.215	3.71346e-37	6.0767e-33
1653	C1orf116	-1.76778	7.28138	162.1	3.93309e-37	6.43611e-33
6203	IFI27	2.203	3.96561	161.807	4.55788e-37	7.45851e-33
1439	C10orf10	3.26509	2.07022	160.231	1.00758e-36	1.64881e-32
6074	HS3ST1	-2.27677	1.43803	159.711	1.30874e-36	2.14163e-32
15846	ZNF121	-1.78748	2.46925	159.385	1.54177e-36	2.52296e-32
5170	GBP2	1.67514	4.54924	159.248	1.65161e-36	2.70269e-32
1233	BCL10	-1.87207	5.27675	159.148	1.73668e-36	2.84191e-32
1951	CALML3	-1.85631	5.21744	159.099	1.77992e-36	2.91266e-32
8416	MFNG	-2.52937	0.194217	158.683	2.19467e-36	3.59135e-32
5700	HAP1	-1.84848	3.12629	158.424	2.5006e-36	4.09199e-32
3585	DKK1	-2.01124	6.59462	158.415	2.51121e-36	4.10934e-32
5019	FTH1	1.46781	10.0451	157.861	3.3185e-36	5.43039e-32
6907	KLHL25	1.77015	3.90262	157.121	4.8174e-36	7.88319e-32
445	ALDH2	1.48774	6.70208	157.011	5.08934e-36	8.3282e-32
9537	NR4A1	-2.1757	6.00304	156.727	5.87191e-36	9.60879e-32
7920	LRRC37A4P	-1.79512	2.0038	156.665	6.0596e-36	9.91593e-32
5294	GLDC	-2.54011	0.691494	155.676	9.96407e-36	1.63052e-31
1642	C1R	1.54435	5.63329	155.337	1.18199e-35	1.93421e-31
6305	IL15RA	1.48446	3.1263	155.202	1.26513e-35	2.07026e-31
5017	FSTL3	1.6841	8.36797	154.595	1.71643e-35	2.80877e-31
6542	ITPR1	-1.37521	3.58806	153.713	2.67641e-35	4.37967e-31
14074	TGM2	2.09412	9.48538	153.56	2.88995e-35	4.72912e-31
8215	MAT2A	-1.50982	8.24329	152.782	4.27537e-35	6.99622e-31
10296	PI3	2.03752	6.33689	152.372	5.25429e-35	8.59813e-31
12067	SAA4	4.3185	-0.837331	152.277	5.51247e-35	9.02061e-31
14071	TGIF1	-1.62826	6.60981	151.68	7.44305e-35	1.21798e-30
12358	SERPINE1	-1.59431	13.1038	150.93	1.08568e-34	1.77661e-30
9090	NAB2	-1.61751	5.66324	150.32	1.47567e-34	2.41479e-30
6215	IFIT3	1.8176	4.49908	150.162	1.59812e-34	2.61517e-30
1752	C3	2.54907	8.50906	149.608	2.11183e-34	3.45581e-30
3735	DOK7	-2.16987	1.01515	148.357	3.96406e-34	6.48678e-30
307	AFAP1L1	1.40152	6.18142	148.01	4.72084e-34	7.72518e-30
3401	DDIT4	1.48766	9.33911	147.141	7.30937e-34	1.19611e-29
2154	CCDC24	1.53665	3.75449	145.981	1.31037e-33	2.14429e-29
14782	TRNP1	1.47063	5.33324	145.255	1.88936e-33	3.09174e-29
12371	SESN2	1.48558	4.95733	143.878	3.77755e-33	6.18158e-29
7879	LRG1	1.74701	1.45823	143.812	3.90525e-33	6.39056e-29
14137	TIFA	1.73437	4.53755	143.582	4.38552e-33	7.17647e-29
9922	PARD6B	-2.20637	2.14659	142.094	9.2738e-33	1.51756e-28
4161	EOMES	-2.44855	-0.0780349	141.692	1.13533e-32	1.85786e-28
6265	IGFBP5	-2.89914	0.666198	141.473	1.26773e-32	2.07451e-28
14534	TNIP3	4.21181	0.594556	140.996	1.61255e-32	2.63878e-28
1544	C15orf48	2.96892	0.694888	140.924	1.6721e-32	2.73622e-28
11403	RASGRP1	2.71383	0.0489509	140.911	1.68304e-32	2.75413e-28
4210	EPSTI1	1.42244	3.97373	140.726	1.84653e-32	3.02167e-28
5499	GPR3	-2.61751	2.07182	140.041	2.60775e-32	4.26732e-28
3089	CSF3	1.80926	8.46544	139.874	2.836e-32	4.64083e-28
5276	GJB4	1.49485	2.07855	139.177	4.02926e-32	6.59348e-28
221	ADAM8	2.61098	3.61807	138.384	6.00596e-32	9.82815e-28
6306	IL16	1.42463	3.08295	138.022	7.20788e-32	1.1795e-27
11370	RAP2B	-1.61016	6.03999	137.807	8.03226e-32	1.3144e-27
8263	MCL1	-1.35308	9.86	137.282	1.04622e-31	1.71204e-27
9435	NNMT	2.78876	7.80519	136.842	1.30597e-31	2.13709e-27
12803	SLC47A2	-1.59121	2.81269	136.631	1.45175e-31	2.37564e-27
851	ARL14	-2.31896	0.883692	136.617	1.46209e-31	2.39257e-27
15322	VNN1	3.3902	0.284269	136.5	1.55136e-31	2.53864e-27
12840	SLC6A9	1.8895	3.99187	136.127	1.87144e-31	3.06242e-27
9604	NTN1	2.97481	4.89796	135.744	2.27041e-31	3.71529e-27
14495	TNC	3.03456	9.09162	135.174	3.02443e-31	4.94918e-27
12337	SERPINA1	1.48735	6.2004	134.811	3.63118e-31	5.94207e-27
14060	TGFA	-1.46633	6.40756	133.866	5.84539e-31	9.5654e-27
9753	OPTN	1.24071	7.66053	133.61	6.64851e-31	1.08796e-26
5927	HLA-DQB1	2.07132	1.01324	133.518	6.9651e-31	1.13977e-26
3967	EFNA3	1.26904	3.37215	133.149	8.38726e-31	1.37249e-26
5939	HLF	-1.53114	2.50746	132.383	1.23385e-30	2.01907e-26
2726	CLDN5	4.20189	0.934949	132.302	1.28501e-30	2.10279e-26
1961	CAMK2B	-1.65019	3.01875	131.171	2.27135e-30	3.71684e-26
15117	UCP2	-2.33696	1.10015	131.028	2.44177e-30	3.99571e-26
5925	HLA-DQA1	8.60387	-2.09949	130.922	2.57583e-30	4.21509e-26
10123	PDLIM2	1.45172	3.87969	130.315	3.49629e-30	5.72132e-26
722	APOBEC3B	1.44616	2.78783	129.799	4.53351e-30	7.41863e-26
10425	PLA2G4F	-1.55805	2.4535	129.371	5.6252e-30	9.20507e-26
10228	PGLYRP3	1.88168	0.423442	129.223	6.05968e-30	9.91607e-26
4181	EPHA2	-1.95804	7.89537	128.859	7.28093e-30	1.19145e-25
3499	DGAT2	1.32604	4.63747	128.841	7.34809e-30	1.20244e-25
6404	INPP5D	-2.15631	-0.0302377	128.756	7.66727e-30	1.25467e-25
5458	GPD2	1.43173	6.05153	128.384	9.25124e-30	1.51387e-25
8734	MPP2	-1.5591	3.01896	127.403	1.51661e-29	2.48177e-25
2875	COL12A1	2.76354	7.29733	127.059	1.80357e-29	2.95137e-25
13572	STARD5	1.21556	4.82967	126.881	1.97251e-29	3.22782e-25
6555	JAG1	-1.67191	8.30443	126.716	2.14336e-29	3.5074e-25
6654	KCNK5	1.40709	3.24091	126.636	2.23129e-29	3.65129e-25
10159	PELI2	-1.68944	3.19918	126.131	2.8783e-29	4.71005e-25
14506	TNFRSF10D	-1.36569	6.08522	125.899	3.23603e-29	5.29544e-25
6211	IFIH1	1.38732	4.65729	125.199	4.60472e-29	7.53516e-25
8493	MIR100HG	-1.88792	4.59844	124.848	5.49505e-29	8.9921e-25
14120	THSD1	1.24302	4.80597	124.635	6.11875e-29	1.00127e-24
6528	ITGB6	1.40498	6.30024	124.329	7.13775e-29	1.16802e-24
4450	FAM167A	2.10921	3.13402	123.82	9.2229e-29	1.50924e-24
3122	CSTB	1.30031	7.26242	123.765	9.48441e-29	1.55203e-24
4061	ELAVL2	-1.49324	4.13769	123.391	1.1453e-28	1.87416e-24
8673	MMP9	3.33756	5.16741	122.357	1.92833e-28	3.15552e-24
7882	LRIG1	-1.80964	4.79977	122.28	2.0048e-28	3.28065e-24
9468	NOS1AP	1.40122	2.99502	122.216	2.07024e-28	3.38773e-24
1804	C5orf56	1.79521	1.23332	122.019	2.28596e-28	3.74075e-24
5510	GPR75	-2.11757	1.42786	121.728	2.64698e-28	4.33151e-24
11246	RAB26	-1.72083	2.16	121.357	3.19152e-28	5.22261e-24
9934	PARP12	1.16317	5.35302	121.322	3.24911e-28	5.31684e-24
3445	DDX58	1.31717	5.52001	120.364	5.26496e-28	8.61558e-24
5274	GJB2	-1.41722	6.7925	120.076	6.08871e-28	9.96357e-24
4796	FGR	2.4442	-0.731207	119.701	7.35507e-28	1.20358e-23
9613	NUAK2	1.99633	5.51362	119.346	8.79689e-28	1.43952e-23
14677	TRANK1	1.20893	4.82897	118.997	1.04912e-27	1.71678e-23
13457	SRGN	2.29275	3.25769	118.884	1.11059e-27	1.81737e-23
9371	NINJ1	2.08973	6.06051	118.639	1.25607e-27	2.05543e-23
15558	XDH	1.52661	4.12018	118.566	1.30377e-27	2.13348e-23
2359	CDC42EP4	1.25341	7.62991	118.186	1.57904e-27	2.58395e-23
2820	CNKSR3	1.724	2.96863	117.864	1.85727e-27	3.03923e-23
11134	PTPRE	-1.6045	6.80407	117.218	2.57209e-27	4.20898e-23
11139	PTPRJ	2.04584	3.43711	116.486	3.72004e-27	6.08747e-23
3985	EGLN3	1.53811	3.17837	116.386	3.91236e-27	6.40218e-23
9860	PADI3	-2.22002	0.329529	116.095	4.52965e-27	7.41231e-23
13589	STC2	1.78933	7.11061	115.962	4.84439e-27	7.92736e-23
2219	CCL20	1.51893	6.71669	115.36	6.56334e-27	1.07402e-22
597	ANKRD33B	2.15657	4.32995	115.312	6.72267e-27	1.1001e-22
14850	TSPYL2	-1.56363	5.04707	114.903	8.26244e-27	1.35207e-22
9328	NFIL3	1.17709	5.44835	114.442	1.04273e-26	1.70632e-22
7465	LOC100289511	2.49386	-0.217936	114.431	1.04871e-26	1.7161e-22
5182	GCH1	2.51797	3.95645	114.318	1.10996e-26	1.81635e-22
4348	F2R	-1.97171	5.44647	114.135	1.21703e-26	1.99154e-22
6351	IL6R	-1.28139	6.44146	114.024	1.28718e-26	2.10635e-22
11412	RASSF10	1.88017	1.2235	113.935	1.34626e-26	2.20302e-22
6214	IFIT2	1.31794	3.35787	112.894	2.27611e-26	3.72462e-22
9331	NFKB2	2.02937	7.25021	112.742	2.45722e-26	4.02099e-22
8023	LYPD3	1.27989	5.92763	112.28	3.10207e-26	5.07622e-22
7167	LIMA1	-1.19794	8.51023	111.95	3.66527e-26	5.99784e-22
10227	PGLYRP2	7.88768	-1.92128	111.497	4.60407e-26	7.5341e-22
15525	WNT3A	-1.9725	2.3846	111.242	5.23751e-26	8.57066e-22
10910	PRODH	1.34745	3.90151	111.195	5.36316e-26	8.77627e-22
14404	TMEM47	4.21618	-0.825629	110.621	7.16254e-26	1.17208e-21
6195	IER2	-1.39442	6.93727	110.467	7.74051e-26	1.26666e-21
3589	DLC1	-1.70459	4.35201	109.588	1.2062e-25	1.97383e-21
3838	DUSP16	1.51535	5.89947	108.085	2.57538e-25	4.21436e-21
13772	SYNPO	2.3618	7.48588	108.036	2.63913e-25	4.31867e-21
3219	CXCR4	3.93616	-0.822719	107.909	2.81356e-25	4.60411e-21
5174	GBP6	-1.29015	2.95133	107.838	2.91672e-25	4.77293e-21
11182	PXDC1	-1.12802	6.07457	107.736	3.07023e-25	5.02412e-21
550	ANGPTL4	-1.55717	7.81639	107.46	3.52981e-25	5.77617e-21
5301	GLIPR1	-1.61674	4.42882	107.442	3.56167e-25	5.82832e-21
12897	SLPI	1.8268	8.21175	107.308	3.81053e-25	6.23555e-21
15126	UGCG	-1.1507	5.08994	107.047	4.34797e-25	7.11502e-21
7146	LGALS9	1.94413	0.364425	106.975	4.50754e-25	7.37614e-21
12799	SLC46A1	1.59622	3.06529	106.86	4.77844e-25	7.81944e-21
9481	NOXA1	-1.53111	1.3431	106.335	6.22652e-25	1.01891e-20
12189	SCO2	2.98047	-0.641246	106.234	6.55354e-25	1.07242e-20
4557	FAM46B	1.22706	5.50405	105.592	9.06066e-25	1.48269e-20
12591	SLC15A3	2.04462	2.58994	105.278	1.06124e-24	1.73661e-20
2305	CD3EAP	-1.29211	3.1371	104.742	1.39137e-24	2.27684e-20
14632	TPM4	-1.19345	9.68396	103.677	2.38104e-24	3.89633e-20
126	ACE2	2.0733	-0.708375	103.536	2.55731e-24	4.18478e-20
3166	CTSC	1.13293	8.77264	103.495	2.61002e-24	4.27104e-20
2060	CBLN3	1.77398	3.17626	103.453	2.66644e-24	4.36337e-20
8667	MMP19	1.95479	3.44733	103.234	2.97881e-24	4.87453e-20
3888	E2F7	-1.86725	5.95872	102.898	3.52802e-24	5.77326e-20
5707	HAS1	2.38654	-0.111243	102.833	3.64541e-24	5.96535e-20
9112	NALCN	1.73952	0.500839	102.671	3.95638e-24	6.47422e-20
2747	CLIC4	1.39471	8.16249	101.862	5.95396e-24	9.74305e-20
2325	CD83	1.29976	4.13829	101.794	6.16009e-24	1.00804e-19
11060	PSTPIP2	1.11169	5.01871	101.765	6.25197e-24	1.02307e-19
10979	PRSS36	1.79742	0.457326	101.496	7.15907e-24	1.17151e-19
5923	HLA-DPA1	2.69229	-0.0752143	101.164	8.46836e-24	1.38576e-19
4751	FDX1	1.06392	4.03141	101.125	8.63752e-24	1.41344e-19
565	ANKK1	1.91694	1.58779	100.707	1.06654e-23	1.74529e-19
441	ALDH1L1	-1.18061	3.89301	100.318	1.29786e-23	2.12382e-19
10439	PLB1	-1.47372	1.45829	100.011	1.5154e-23	2.4798e-19
16232	ZNF750	-2.10088	3.9003	99.5438	1.91874e-23	3.13983e-19
7734	LOC554223	2.30579	-0.283074	99.3256	2.14218e-23	3.50547e-19
14738	TRIM47	1.64079	5.95144	99.1838	2.30125e-23	3.76576e-19
12585	SLC12A7	1.96537	4.95732	99.1645	2.32372e-23	3.80254e-19
11010	PSMB10	1.71688	5.48604	98.837	2.74165e-23	4.48644e-19
11018	PSMB9	2.2498	4.85658	98.4984	3.25293e-23	5.32309e-19
4420	FAM131B	-2.11655	1.13682	98.4633	3.31108e-23	5.41826e-19
9536	NR3C2	-1.93003	-0.0445291	98.2828	3.6271e-23	5.93538e-19
12372	SESN3	-1.25844	5.80463	97.9653	4.25776e-23	6.96739e-19
9538	NR4A2	-1.8609	3.87948	97.7791	4.67763e-23	7.65448e-19
5278	GJB6	-1.69256	0.766403	97.5615	5.22103e-23	8.54369e-19
14513	TNFRSF19	-1.85422	1.22835	97.316	5.91008e-23	9.67125e-19
8751	MRAS	1.39382	4.88389	97.2464	6.12147e-23	1.00172e-18
3484	DEPTOR	-1.46214	1.55299	96.9132	7.24347e-23	1.18532e-18
14807	TSC22D1	-1.16049	8.68267	96.8023	7.6606e-23	1.25358e-18
2468	CEL	-1.73727	1.72166	96.6525	8.26272e-23	1.35211e-18
13580	STAT4	1.50648	1.81581	96.6016	8.47789e-23	1.38732e-18
9175	NCF1	3.0248	-1.08296	96.4929	8.95636e-23	1.46562e-18
8671	MMP28	1.36713	6.11696	96.48	9.01503e-23	1.47522e-18
3586	DKK3	-1.08331	8.40252	96.4371	9.21243e-23	1.50752e-18
12015	RTP4	2.05947	-0.134086	96.3132	9.80717e-23	1.60485e-18
5556	GRHL3	-1.45427	3.96406	96.2247	1.02558e-22	1.67825e-18
3919	EDA2R	-1.30303	2.1485	96.1223	1.08002e-22	1.76734e-18
734	APOL6	1.1491	5.07159	95.4577	1.51087e-22	2.47239e-18
5508	GPR64	1.26198	2.84264	95.394	1.56028e-22	2.55325e-18
6474	IRF7	1.42665	4.53777	95.1852	1.73385e-22	2.83728e-18
9700	OAS1	1.79506	4.73901	95.0179	1.88675e-22	3.08747e-18
8974	MVP	1.23809	7.45708	95.016	1.88856e-22	3.09044e-18
749	AQP3	-1.27253	6.38947	94.7802	2.12745e-22	3.48137e-18
2303	CD36	-1.7794	0.721174	94.7762	2.13175e-22	3.4884e-18
16202	ZNF699	-1.72744	1.57964	94.2764	2.74409e-22	4.49043e-18
8516	MIR210HG	1.42098	3.75589	93.475	4.1136e-22	6.7315e-18
8130	MAP3K12	-1.13487	4.15407	93.1967	4.73475e-22	7.74795e-18
7855	LPAR6	1.38523	4.59145	93.1879	4.75584e-22	7.78246e-18
12911	SMAD7	-1.28461	5.32533	92.4761	6.81436e-22	1.1151e-17
6738	KIAA0247	1.56506	6.98507	92.2615	7.59471e-22	1.2428e-17
10448	PLCD4	-1.04332	4.25837	92.1922	7.86544e-22	1.2871e-17
14226	TMCC3	-1.07886	4.37119	92.14	8.07548e-22	1.32147e-17
1295	BIK	1.93284	0.848412	92.063	8.39594e-22	1.37391e-17
10981	PRSS8	1.38101	5.85314	92.0503	8.44997e-22	1.38275e-17
11721	RNF150	-1.24587	2.88603	91.7431	9.86938e-22	1.61502e-17
15836	ZMYND15	2.01008	0.17406	91.7253	9.95824e-22	1.62957e-17
3305	DAAM1	-1.20723	6.09737	91.607	1.05721e-21	1.73001e-17
1510	C12orf65	1.11921	3.60658	91.5765	1.07361e-21	1.75686e-17
8132	MAP3K14	-1.4433	5.20745	91.5104	1.11005e-21	1.81649e-17
3323	DAPL1	-2.28299	-0.867075	91.4933	1.11972e-21	1.83231e-17
9184	NCKAP5	-1.29755	2.51714	91.4922	1.12031e-21	1.83327e-17
7162	LIF	-2.0114	5.97483	91.1527	1.33001e-21	2.17643e-17
5495	GPR176	1.60794	4.07429	91.052	1.39949e-21	2.29013e-17
7112	LDLR	-1.4614	8.63992	90.7349	1.64266e-21	2.68805e-17
525	AMPD3	1.37686	5.19939	90.294	2.05279e-21	3.35919e-17
6413	INSL4	-2.08303	-0.156934	90.0995	2.26478e-21	3.70608e-17
7286	LIPG	-1.36189	4.65082	89.9934	2.38957e-21	3.91029e-17
9981	PCDH19	4.18187	-1.12851	89.705	2.76456e-21	4.52393e-17
5015	FST	-1.31109	3.16466	89.3451	3.31609e-21	5.42646e-17
14222	TMC7	-1.08755	3.20489	88.9317	4.08672e-21	6.68751e-17
7168	LIMCH1	1.13826	6.1172	88.9126	4.1264e-21	6.75245e-17
7925	LRRC4	-1.27174	3.40638	88.8904	4.17313e-21	6.82891e-17
9702	OAS3	1.58824	7.09791	88.8767	4.20209e-21	6.8763e-17
10280	PHLDA2	-1.56798	5.84062	88.5589	4.93439e-21	8.07464e-17
8754	MREG	1.40164	4.19064	88.5035	5.07447e-21	8.30386e-17
10199	PFKFB3	-1.43027	6.62675	88.3242	5.55608e-21	9.09196e-17
10472	PLEKHA7	1.18076	3.04342	88.222	5.85048e-21	9.57372e-17
15219	USP30-AS1	3.28761	-2.13807	87.7235	7.52729e-21	1.23177e-16
11610	RHBDL2	1.17836	2.52299	87.2543	9.54265e-21	1.56156e-16
4355	FA2H	1.67932	-0.0391856	86.5956	1.33145e-20	2.17879e-16
13248	SOCS1	2.66661	1.42382	86.0363	1.76663e-20	2.89092e-16
14600	TP53	1.21803	3.0128	86.0267	1.77525e-20	2.90501e-16
5745	HCP5	1.33251	3.1461	85.9163	1.87714e-20	3.07176e-16
5924	HLA-DPB1	3.14645	-1.74303	85.8368	1.9542e-20	3.19786e-16
8361	MERTK	-1.72276	-0.239527	85.322	2.53527e-20	4.14872e-16
2650	CHST2	1.69634	7.11522	85.2059	2.68852e-20	4.39949e-16
14660	TRAF2	1.20005	5.49	84.8539	3.21245e-20	5.25685e-16
13955	TCF4	-1.342	5.55064	84.6208	3.61449e-20	5.91475e-16
14511	TNFRSF14	1.22568	2.58465	84.5939	3.66393e-20	5.99566e-16
13441	SRD5A1	1.00801	5.63585	84.5056	3.83121e-20	6.2694e-16
12052	S100A3	-1.22526	3.78771	84.1139	4.67078e-20	7.64327e-16
2705	CLCA4	-1.62211	0.35112	84.1102	4.6795e-20	7.65754e-16
9273	NEDD9	1.13743	6.31879	84.058	4.80463e-20	7.86229e-16
7335	LOC100128531	-1.53799	0.693371	83.4698	6.46967e-20	1.0587e-15
760	AREG	-4.04937	5.39673	83.3229	6.96891e-20	1.14039e-15
6883	KLF7	-1.65365	7.31673	83.2231	7.32955e-20	1.19941e-15
12605	SLC16A9	1.41453	1.24293	83.189	7.45725e-20	1.2203e-15
12480	SH3RF2	1.08361	6.4716	83.1721	7.52126e-20	1.23078e-15
4416	FAM129A	1.3649	3.02507	83.0328	8.07024e-20	1.32061e-15
9935	PARP14	1.31921	5.95122	82.9898	8.24759e-20	1.34964e-15
721	APOBEC3A	3.64792	-1.35981	82.2597	1.1933e-19	1.95272e-15
14380	TMEM255A	1.57088	0.266587	82.2149	1.22066e-19	1.99749e-15
13603	STK17A	-1.1387	6.55647	82.1828	1.24066e-19	2.03021e-15
5169	GBP1P1	2.14763	-1.52812	82.0948	1.29716e-19	2.12267e-15
5920	HLA-DMA	1.40995	1.71471	81.9637	1.38609e-19	2.2682e-15
15932	ZNF274	-0.909935	5.38239	81.4433	1.80364e-19	2.95148e-15
8253	MCAM	-1.20924	8.36435	81.3998	1.84372e-19	3.01707e-15
13791	SYTL2	-1.6288	1.19848	81.3905	1.85246e-19	3.03137e-15
3728	DOCK8	1.24547	2.02416	81.1427	2.09993e-19	3.43633e-15
14181	TLE1	1.3115	5.82509	81.0655	2.18355e-19	3.57315e-15
4513	FAM211B	1.73837	1.74633	81.0606	2.18899e-19	3.58206e-15
10949	PRR15L	1.21483	1.43104	80.0247	3.69764e-19	6.05082e-15
7984	LSS	1.30614	7.68284	79.9767	3.78856e-19	6.1996e-15
12293	SEMA6A	1.27623	1.4194	79.6085	4.56458e-19	7.46948e-15
4081	ELN	-1.3843	2.62228	79.5734	4.6464e-19	7.60337e-15
6917	KLHL4	-1.28356	1.759	79.4177	5.02727e-19	8.22662e-15
14810	TSC22D3	1.24382	7.10219	79.3159	5.29321e-19	8.66182e-15
15556	XAF1	3.29249	-1.9581	79.0725	5.98721e-19	9.79747e-15
4731	FBXW7	-1.46423	4.98841	79.0392	6.08886e-19	9.96381e-15
12316	SEPT4	-1.48312	2.02383	79.018	6.15459e-19	1.00714e-14
8141	MAP3K8	-1.19354	3.38064	78.9947	6.22755e-19	1.01908e-14
816	ARHGEF19	-0.983206	3.65836	78.9335	6.42354e-19	1.05115e-14
12344	SERPINB10	3.1442	-1.41983	78.8804	6.59875e-19	1.07982e-14
10866	PRKAG2	1.16067	5.16229	78.8498	6.70152e-19	1.09664e-14
4905	FLVCR2	1.04324	2.60205	78.6606	7.37537e-19	1.20691e-14
14661	TRAF3	1.1477	6.34153	78.5667	7.73412e-19	1.26561e-14
12056	S100A8	1.51593	7.2886	78.3968	8.42869e-19	1.37927e-14
4900	FLRT3	0.931285	4.59467	78.0633	9.9789e-19	1.63295e-14
10140	PDXK	0.960196	7.7358	77.9614	1.05072e-18	1.7194e-14
14503	TNFAIP8L3	1.27769	3.80771	77.8422	1.11608e-18	1.82635e-14
12047	S100A12	1.35001	0.949038	77.5185	1.31483e-18	2.15159e-14
10685	PPAP2B	1.60155	3.73073	77.3998	1.39627e-18	2.28485e-14
8759	MRGPRX4	2.01814	1.88363	77.1465	1.58732e-18	2.59749e-14
411	AKNAD1	-1.51831	1.28701	76.9651	1.74006e-18	2.84743e-14
3963	EFHD1	-1.26304	1.95818	76.9262	1.77467e-18	2.90407e-14
10974	PRSS23	-1.1701	6.05366	76.5873	2.10688e-18	3.4477e-14
2008	CARD14	1.17035	1.66785	76.5225	2.17715e-18	3.56269e-14
8165	MAPK4	-2.20329	1.77322	76.0865	2.7151e-18	4.44299e-14
8188	MARCH3	1.31548	1.90229	75.8415	3.07379e-18	5.02994e-14
10486	PLEKHG6	1.40437	0.418803	75.7624	3.1994e-18	5.23549e-14
13381	SPOCD1	-2.18696	2.36347	75.6571	3.37465e-18	5.52228e-14
13432	SQLE	0.980053	7.78989	75.641	3.40218e-18	5.56732e-14
13450	SRF	-1.3609	6.32205	75.6396	3.40469e-18	5.57143e-14
2427	CDKN1A	-1.06697	8.43092	75.1602	4.34026e-18	7.10239e-14
1725	C2CD4A	-3.82943	-0.470943	75.1587	4.34369e-18	7.10802e-14
13855	TAPBPL	0.947472	5.53791	74.816	5.16682e-18	8.45498e-14
356	AGTRAP	1.01615	6.69163	74.8146	5.17068e-18	8.4613e-14
6236	IFRD1	1.09125	5.21699	74.0264	7.70784e-18	1.26131e-13
7571	LOC100862671	1.72186	5.69684	73.9671	7.94312e-18	1.29981e-13
14823	TSLP	-1.14688	1.89375	73.7296	8.95873e-18	1.46601e-13
2685	CITED4	-1.80481	4.42521	73.6505	9.32489e-18	1.52593e-13
7625	LOC284080	-1.29166	1.75659	73.3323	1.09559e-17	1.79282e-13
917	ARTN	-1.46685	3.30287	73.2976	1.11501e-17	1.8246e-13
8958	MUC16	3.02284	-1.7041	73.115	1.22311e-17	2.00149e-13
5250	GHR	1.47218	0.755837	72.8289	1.4139e-17	2.31371e-13
10752	PPP1R15A	-1.10873	7.6665	72.7889	1.44283e-17	2.36105e-13
14509	TNFRSF12A	-1.08916	7.86262	72.7161	1.49708e-17	2.44983e-13
1797	C5orf4	-0.985488	3.55968	72.6289	1.56469e-17	2.56045e-13
1216	BCAN	-2.52986	-1.36627	72.5544	1.6249e-17	2.65899e-13
5185	GCLC	1.02435	6.41558	72.5454	1.63235e-17	2.67118e-13
6343	IL34	3.50336	-2.17773	72.4877	1.68073e-17	2.75034e-13
7597	LOC201651	-1.31274	1.5269	72.4375	1.72403e-17	2.82121e-13
11234	RAB15	-1.0451	2.8662	72.3504	1.80187e-17	2.94858e-13
5656	GUCY2D	1.79923	-0.256192	72.3017	1.84686e-17	3.0222e-13
1203	BBC3	1.46068	4.4473	72.1375	2.0071e-17	3.28442e-13
8453	MGLL	1.30956	6.57071	72.0719	2.07498e-17	3.39549e-13
16274	ZNF812	-1.30508	0.685691	71.9685	2.18658e-17	3.57812e-13
10401	PKIA	-1.13708	4.67975	71.7996	2.38196e-17	3.89784e-13
3359	DCBLD1	0.978249	5.82462	71.7409	2.45395e-17	4.01565e-13
6863	KIT	-4.19013	-1.93338	71.7269	2.47142e-17	4.04423e-13
2728	CLDN8	-2.95791	-1.36111	71.6962	2.51019e-17	4.10768e-13
6989	KRT32	-1.66905	-0.327531	71.5624	2.68632e-17	4.39589e-13
12368	SERTAD4	-0.97427	2.73972	71.3283	3.02472e-17	4.94965e-13
8125	MAP2K6	-1.12087	1.35248	71.2852	3.09139e-17	5.05875e-13
6882	KLF6	-1.03663	8.81004	70.5073	4.58572e-17	7.50407e-13
9379	NIPAL4	0.903234	5.15227	70.4697	4.67389e-17	7.64835e-13
9376	NIPAL1	-1.70959	2.74466	70.3329	5.00955e-17	8.19763e-13
11723	RNF152	1.09965	2.48447	70.3114	5.0643e-17	8.28723e-13
9348	NGEF	-1.46881	0.807327	70.2986	5.09735e-17	8.3413e-13
6462	IRAK2	1.23694	5.76102	70.2276	5.28412e-17	8.64693e-13
13002	SNCA	-0.965699	3.77176	70.1075	5.61588e-17	9.18983e-13
9324	NFE2L3	1.65908	2.47057	70.0893	5.66789e-17	9.27493e-13
787	ARHGAP24	-0.887687	4.94506	69.963	6.04277e-17	9.88839e-13
6948	KMO	2.81346	-1.4488	69.8383	6.43702e-17	1.05335e-12
16103	ZNF561	-0.987323	5.61275	69.5145	7.58539e-17	1.24127e-12
12714	SLC2A5	-1.48008	0.339755	69.3113	8.4087e-17	1.376e-12
5930	HLA-DRB5	2.49945	-2.0618	69.2861	8.51679e-17	1.39369e-12
2691	CKB	-1.15157	5.45569	69.2037	8.88015e-17	1.45315e-12
4158	ENTPD8	-2.52426	-1.58466	69.0679	9.51324e-17	1.55675e-12
12365	SERTAD1	-1.54146	5.38157	68.9924	9.88442e-17	1.61749e-12
1490	C11orf93	-2.09441	-0.88449	68.9283	1.02107e-16	1.67088e-12
2078	CBX8	1.17509	2.62737	68.852	1.06136e-16	1.73682e-12
7050	LAMP3	1.46859	2.36991	68.8265	1.07518e-16	1.75942e-12
12348	SERPINB2	-1.63368	7.70613	68.7617	1.11108e-16	1.81818e-12
4120	EMP1	-1.14568	5.99661	68.6908	1.15175e-16	1.88472e-12
11724	RNF165	1.59894	2.85444	68.5066	1.26451e-16	2.06924e-12
15491	WEE1	-1.36295	5.47727	68.3981	1.33603e-16	2.18629e-12
3791	DSCAM	2.37609	1.40673	67.9256	1.69781e-16	2.7783e-12
7313	LMO3	-1.0982	4.24302	67.8677	1.74838e-16	2.86105e-12
6067	HRH1	-1.01998	5.83147	67.8548	1.75989e-16	2.87988e-12
7949	LRRC8D	1.04307	6.35234	67.7439	1.86169e-16	3.04646e-12
13854	TAPBP	1.77875	7.49035	67.6595	1.94314e-16	3.17976e-12
7664	LOC344887	-1.31901	0.929106	67.5768	2.02635e-16	3.31592e-12
725	APOBEC3G	2.08613	0.344339	67.5609	2.0428e-16	3.34284e-12
11703	RNF122	2.07419	0.544188	67.2954	2.3372e-16	3.8246e-12
3613	DLX2	-2.19297	2.48955	67.006	2.70677e-16	4.42936e-12
3661	DNAJB6	1.04376	6.20144	66.9271	2.81738e-16	4.61035e-12
889	ARNT2	-1.40954	0.591692	66.8689	2.90172e-16	4.74838e-12
6791	KIAA1551	-1.44074	4.82234	66.7936	3.01473e-16	4.93331e-12
13626	STOML1	1.02594	4.01705	66.5548	3.40301e-16	5.56868e-12
7088	LCE3A	5.64699	-2.3192	66.4469	3.59439e-16	5.88187e-12
9724	OGDHL	-1.04902	1.89782	66.2698	3.93248e-16	6.4351e-12
12677	SLC25A45	-1.6872	0.429024	66.1252	4.23161e-16	6.92461e-12
9859	PADI2	2.08037	-0.948636	65.8709	4.81455e-16	7.87852e-12
10250	PHEX	-1.67335	0.571509	65.7025	5.24403e-16	8.58134e-12
14299	TMEM164	0.848324	6.6285	65.5693	5.61064e-16	9.18125e-12
1514	C12orf70	3.34207	-1.79353	65.2216	6.69316e-16	1.09527e-11
6275	IGSF10	-1.44953	-0.472977	65.2149	6.71585e-16	1.09898e-11
13402	SPRR2D	1.03994	4.27997	65.0947	7.13849e-16	1.16814e-11
15914	ZNF250	0.959435	2.99547	64.8537	8.0669e-16	1.32007e-11
6799	KIAA1683	-2.41565	-1.31261	64.8381	8.13104e-16	1.33056e-11
5919	HLA-C	0.938892	8.64394	64.7371	8.55866e-16	1.40054e-11
11244	RAB24	0.943437	4.89347	64.6357	9.01082e-16	1.47453e-11
5000	FRMPD1	-2.09296	-1.25201	64.3508	1.04124e-15	1.70389e-11
5935	HLA-H	1.17784	2.18417	64.178	1.13672e-15	1.86012e-11
6333	IL22RA1	0.974355	4.2656	64.1715	1.14045e-15	1.86623e-11
3831	DUSP1	1.04043	8.19515	64.0039	1.24173e-15	2.03197e-11
13563	STAP2	1.27824	5.73319	63.769	1.39896e-15	2.28926e-11
6071	HRSP12	0.959834	4.27672	63.721	1.4335e-15	2.34577e-11
12692	SLC26A9	2.15804	-1.04448	63.2996	1.77537e-15	2.90522e-11
2761	CLN5	0.981225	6.03058	63.2896	1.78441e-15	2.92001e-11
11727	RNF168	-1.07232	4.45409	63.1977	1.86963e-15	3.05946e-11
6898	KLHL13	-1.08452	2.23978	63.0392	2.02635e-15	3.31592e-11
6517	ITGAV	1.32599	8.23101	62.9331	2.13848e-15	3.4994e-11
6541	ITPKC	-0.914837	7.87108	62.8917	2.18386e-15	3.57367e-11
12089	SAMD9L	1.37789	3.83759	62.8387	2.24347e-15	3.67121e-11
16098	ZNF555	1.51934	1.99164	62.7128	2.39159e-15	3.9136e-11
10673	POU5F1	1.68407	0.918068	62.6459	2.47414e-15	4.04869e-11
9813	OTX1	1.4256	1.72836	62.6332	2.49025e-15	4.07504e-11
4296	EVI2B	-2.48492	-0.649014	62.6302	2.49404e-15	4.08124e-11
3465	DENND1C	0.952259	2.92911	62.6252	2.50038e-15	4.09162e-11
11085	PTGES	0.907838	6.63622	62.5398	2.61108e-15	4.27278e-11
5824	HEY2	-1.80693	-0.0482072	62.2179	3.07475e-15	5.03152e-11
15344	VPS37B	-0.869494	6.82334	62.0986	3.26679e-15	5.34577e-11
650	ANXA3	0.983905	5.7697	61.8891	3.63362e-15	5.94605e-11
6530	ITGB8	1.26156	4.94704	61.8647	3.67883e-15	6.02003e-11
14525	TNFSF14	1.97898	0.202133	61.8254	3.75305e-15	6.1415e-11
3531	DHRS3	1.1845	3.98616	61.8235	3.75658e-15	6.14727e-11
10218	PGBD3	-1.07301	3.25466	61.6998	4.00025e-15	6.546e-11
4122	EMP3	1.23865	6.44753	61.6722	4.05668e-15	6.63835e-11
11351	RAMP1	-1.02981	4.03693	61.6039	4.19993e-15	6.87276e-11
414	AKR1B10	-1.21246	6.16116	61.591	4.22747e-15	6.91783e-11
14390	TMEM37	-2.31195	-1.2888	61.5675	4.27831e-15	7.00103e-11
15620	YRDC	-0.892114	4.64787	61.2902	4.92525e-15	8.05967e-11
13621	STK40	-1.17953	4.88962	61.1995	5.15733e-15	8.43946e-11
8009	LY6D	1.62399	-0.0755944	61.1914	5.17885e-15	8.47467e-11
6475	IRF9	1.12976	5.36993	61.1344	5.33073e-15	8.7232e-11
6467	IRF2	0.864723	5.40517	61.1115	5.39324e-15	8.8255e-11
14639	TPRA1	0.873357	6.54932	61.0367	5.60196e-15	9.16704e-11
9944	PARS2	1.05948	2.87008	60.9736	5.78449e-15	9.46575e-11
13087	SNORA9	-1.40243	0.508132	60.8954	6.01907e-15	9.84961e-11
10248	PHC2	-0.83145	7.62814	60.8863	6.04687e-15	9.89509e-11
6988	KRT31	-4.63216	-2.20909	60.7661	6.42761e-15	1.05181e-10
305	AFAP1	0.892803	5.9474	60.6964	6.65903e-15	1.08968e-10
9548	NRCAM	2.16539	2.95361	60.6801	6.71459e-15	1.09878e-10
15528	WNT5B	-2.41352	3.51844	60.5785	7.07014e-15	1.15696e-10
8647	MLPH	-1.00224	5.69971	60.3601	7.8999e-15	1.29274e-10
15282	VASN	-2.05251	4.86695	60.3132	8.09032e-15	1.3239e-10
13764	SYNGR1	-1.78327	0.0863056	60.1922	8.6033e-15	1.40784e-10
14195	TLR4	-1.15122	5.20117	60.1563	8.76148e-15	1.43373e-10
1306	BLNK	-1.14751	1.36609	60.1313	8.87362e-15	1.45208e-10
9299	NET1	-0.911814	7.4503	59.9046	9.95671e-15	1.62932e-10
14657	TRABD2B	1.79801	-0.0433853	59.8875	1.0044e-14	1.64359e-10
16104	ZNF562	-0.983479	4.92603	59.8472	1.02515e-14	1.67755e-10
9517	NPTX1	-4.04044	-1.58695	59.7955	1.05245e-14	1.72223e-10
914	ARSJ	0.788402	4.29253	59.7439	1.08039e-14	1.76795e-10
15018	UBA7	0.782897	4.20687	59.7356	1.08497e-14	1.77544e-10
14014	TERT	-2.84401	1.54706	59.699	1.10532e-14	1.80874e-10
13624	STMN3	0.95845	3.75437	59.5616	1.18527e-14	1.93958e-10
4767	FEZ1	1.12531	5.6667	59.4328	1.26544e-14	2.07076e-10
15519	WNT10A	1.38694	-0.43661	59.4223	1.27219e-14	2.08181e-10
2849	CNTNAP1	2.02947	5.15972	59.4107	1.2797e-14	2.0941e-10
6479	IRS2	-1.7541	7.34456	59.3087	1.34776e-14	2.20548e-10
10576	PNRC1	1.44381	7.79013	59.2342	1.39978e-14	2.2906e-10
9032	MYO1B	1.07626	8.47477	59.1937	1.42894e-14	2.33831e-10
12989	SNAI2	-1.25311	8.24037	59.1854	1.43491e-14	2.34809e-10
12515	SHROOM4	-1.69557	2.12836	58.9415	1.62432e-14	2.65804e-10
6212	IFIT1	1.08305	3.95899	58.8929	1.6649e-14	2.72444e-10
694	APBA3	1.05088	4.54309	58.826	1.72246e-14	2.81863e-10
9333	NFKBIB	0.974673	5.27861	58.7929	1.75174e-14	2.86654e-10
3018	CRB3	1.10334	3.34508	58.6791	1.85606e-14	3.03726e-10
4289	ETV7	1.35469	0.862485	58.6787	1.85637e-14	3.03776e-10
6	A2ML1	1.54794	3.15906	58.6093	1.92305e-14	3.14687e-10
6620	KBTBD8	-1.13913	1.97667	58.5044	2.02837e-14	3.31922e-10
15814	ZKSCAN4	1.15772	2.50061	58.4822	2.0514e-14	3.35691e-10
5020	FTH1P3	0.953187	4.25926	58.2692	2.28593e-14	3.7407e-10
491	ALOXE3	1.19425	2.81804	58.2544	2.30323e-14	3.769e-10
11633	RHOV	1.11393	3.00243	58.1713	2.40253e-14	3.93149e-10
16047	ZNF48	0.975408	3.05556	58.1577	2.41929e-14	3.95893e-10
8289	MDGA1	-1.85762	-0.0837407	58.1181	2.46843e-14	4.03934e-10
15597	YBX2	-1.93091	-0.73564	58.0114	2.606e-14	4.26446e-10
9557	NRIP1	-1.20679	5.73085	57.8351	2.85034e-14	4.6643e-10
4675	FBXL16	1.41641	2.89397	57.6849	3.07659e-14	5.03453e-10
300	ADTRP	1.59746	1.49877	57.6409	3.14613e-14	5.14833e-10
12820	SLC5A10	-0.946615	4.76896	57.542	3.30839e-14	5.41384e-10
6486	ISG15	1.42489	5.16596	57.5241	3.33869e-14	5.46343e-10
8065	MAFK	-1.18371	4.96769	57.4268	3.50793e-14	5.74037e-10
4695	FBXO2	0.928361	4.5392	57.3896	3.57489e-14	5.84995e-10
6322	IL1R1	-1.15216	5.79957	57.2735	3.79224e-14	6.20562e-10
9793	OSGIN2	-0.956263	4.86761	57.2428	3.85194e-14	6.30331e-10
15546	WWC1	1.05306	6.06373	57.1811	3.97471e-14	6.50421e-10
13489	SRSF5	-0.89809	7.4993	57.1218	4.09631e-14	6.7032e-10
12064	S1PR5	1.24023	3.78009	57.0358	4.27946e-14	7.00291e-10
16249	ZNF775	1.55736	2.20663	56.9973	4.364e-14	7.14126e-10
10341	PIK3C2G	-1.98894	-1.04895	56.9544	4.4604e-14	7.299e-10
10767	PPP1R3C	1.62029	2.5561	56.9063	4.57084e-14	7.47972e-10
6974	KRT15	-2.67094	7.39704	56.8917	4.60478e-14	7.53525e-10
14842	TSPAN4	0.895212	6.14134	56.8883	4.61284e-14	7.54845e-10
3168	CTSE	2.25555	-2.05091	56.8466	4.71167e-14	7.71017e-10
5244	GGT5	3.07385	-0.194969	56.7869	4.8569e-14	7.94782e-10
14194	TLR3	0.912984	3.25832	56.7815	4.87016e-14	7.96953e-10
5701	HAPLN3	1.00992	3.22465	56.6872	5.10945e-14	8.36111e-10
15832	ZMYM6NB	0.897894	3.85986	56.6865	5.11126e-14	8.36406e-10
14636	TPPP	-1.3291	3.50744	56.5744	5.41123e-14	8.85493e-10
11417	RASSF6	-0.961958	3.96465	56.3283	6.13259e-14	1.00354e-09
12431	SGK223	-1.80329	4.65792	56.1844	6.59823e-14	1.07973e-09
3821	DTX4	0.861775	5.04667	56.1486	6.71954e-14	1.09959e-09
13275	SOWAHC	-1.47477	6.01518	56.121	6.81444e-14	1.11511e-09
4843	FLI1-AS1	-1.82579	0.576327	55.7903	8.06272e-14	1.31938e-09
6048	HPCAL1	0.909064	5.07564	55.7871	8.07596e-14	1.32155e-09
7644	LOC285629	-1.16536	0.773874	55.7235	8.34138e-14	1.36498e-09
2086	CCBE1	1.00499	6.44234	55.7171	8.36856e-14	1.36943e-09
687	AP5B1	-1.20478	6.04694	55.6388	8.70892e-14	1.42513e-09
12539	SIRPA	1.03213	7.75652	55.5974	8.89424e-14	1.45545e-09
5533	GPX2	-0.998026	2.30705	55.5681	9.02777e-14	1.4773e-09
9803	OTOP3	-1.04397	1.96824	55.4761	9.46033e-14	1.54809e-09
5160	GATSL3	-0.948045	3.99923	55.4059	9.80398e-14	1.60432e-09
4214	ERAP1	0.963292	6.61078	55.4014	9.8268e-14	1.60806e-09
3216	CXCL9	2.53248	-1.95731	55.3463	1.0106e-13	1.65374e-09
12537	SIPA1L2	-0.907352	4.44032	55.3458	1.01083e-13	1.65413e-09
11384	RARRES1	3.03527	-2.29627	55.3076	1.03069e-13	1.68662e-09
1363	BRD3	0.9157	6.05739	55.2758	1.04752e-13	1.71416e-09
1897	CA12	0.860159	8.4898	55.2472	1.06286e-13	1.73927e-09
14716	TRIM22	0.896377	3.91946	55.1829	1.0982e-13	1.79709e-09
3758	DPP4	1.53751	0.948972	55.171	1.10485e-13	1.80798e-09
7031	LACTB	1.0288	4.55753	55.1608	1.11063e-13	1.81743e-09
14543	TNNI2	-0.965019	4.75124	55.1102	1.1396e-13	1.86484e-09
2630	CHRM1	-3.24207	-2.10554	54.9886	1.21228e-13	1.98378e-09
12597	SLC16A14	-0.929856	2.75717	54.9266	1.25118e-13	2.04743e-09
5464	GPM6B	-1.05937	1.2358	54.8776	1.28275e-13	2.09909e-09
13933	TBXAS1	-1.17704	1.83889	54.3479	1.67954e-13	2.7484e-09
4264	ESPN	-2.00757	0.314306	54.1992	1.81162e-13	2.96453e-09
2180	CCDC64	0.879083	5.62366	54.1869	1.82296e-13	2.9831e-09
9016	MYLIP	0.775114	3.33771	54.0189	1.98571e-13	3.24941e-09
15526	WNT4	0.97312	5.80922	53.9553	2.05098e-13	3.35623e-09
8663	MMP13	3.09614	-0.954784	53.7855	2.2362e-13	3.65931e-09
7886	LRMP	-1.2855	0.454835	53.7135	2.31968e-13	3.79593e-09
11567	RFTN1	0.936973	5.4361	53.7075	2.32669e-13	3.80739e-09
15151	UNC13A	4.46424	1.01075	53.5498	2.52115e-13	4.12561e-09
3526	DHRS1	0.977076	5.89272	53.5068	2.57698e-13	4.21696e-09
13839	TAGLN3	-3.87123	-1.4954	53.3706	2.76205e-13	4.51981e-09
1145	B3GNT5	-1.06845	7.52899	53.3397	2.80576e-13	4.59135e-09
1802	C5orf54	0.929266	3.03841	53.2987	2.86494e-13	4.68818e-09
15052	UBE2L6	1.30936	5.39329	53.2957	2.86941e-13	4.6955e-09
16347	ZSWIM3	1.42997	2.13558	53.2344	2.96027e-13	4.84418e-09
13285	SOX6	-1.1368	2.91618	53.1023	3.1662e-13	5.18117e-09
14628	TPM1	-0.920129	9.69413	53.0602	3.2348e-13	5.29343e-09
11545	REPS2	0.812331	4.22202	52.9963	3.34178e-13	5.46848e-09
2758	CLMN	0.854225	4.11879	52.8519	3.59666e-13	5.88557e-09
4127	ENDOD1	-0.76185	5.51577	52.8175	3.66023e-13	5.9896e-09
11690	RND1	2.17867	1.48744	52.7337	3.81974e-13	6.25062e-09
12456	SH2D5	-1.12534	2.94511	52.7163	3.85375e-13	6.30628e-09
7663	LOC344595	1.15058	3.71545	52.634	4.01881e-13	6.57639e-09
732	APOL2	0.97657	4.7718	52.4904	4.32363e-13	7.07518e-09
6685	KCTD21	0.779476	4.19141	52.4155	4.49155e-13	7.34997e-09
8160	MAPK13	-0.777416	4.85786	52.3487	4.64712e-13	7.60455e-09
5379	GNG2	-0.877738	3.64853	52.2912	4.78508e-13	7.83031e-09
13403	SPRR2E	1.08079	2.46499	52.2142	4.97659e-13	8.1437e-09
10364	PION	0.895474	3.5945	52.1491	5.14427e-13	8.41809e-09
6511	ITGA5	1.01702	8.42616	52.064	5.37195e-13	8.79066e-09
12758	SLC37A2	-0.776226	5.59461	52.0444	5.42601e-13	8.87913e-09
10346	PIK3IP1	1.00677	6.06921	52.0233	5.48456e-13	8.97493e-09
2461	CEBPB	1.08409	7.29602	51.9796	5.60816e-13	9.1772e-09
12705	SLC2A1	-1.08205	8.61529	51.7834	6.19727e-13	1.01412e-08
5455	GPCPD1	-0.980504	5.97616	51.7597	6.27257e-13	1.02644e-08
5126	GAMT	-1.40831	1.16255	51.6729	6.55606e-13	1.07283e-08
1448	C10orf2	-0.735799	5.07287	51.5923	6.83072e-13	1.11778e-08
4600	FAM83G	-1.13927	6.59283	51.5623	6.93613e-13	1.13503e-08
789	ARHGAP26	0.98886	5.00372	51.5318	7.04484e-13	1.15282e-08
8682	MNT	-1.77186	5.71864	51.5119	7.1163e-13	1.16451e-08
5602	GSR	-0.750161	5.96753	51.3457	7.74523e-13	1.26743e-08
733	APOL3	0.859702	3.39082	51.3238	7.83215e-13	1.28165e-08
12619	SLC20A2	-0.871983	6.20408	51.3114	7.88171e-13	1.28976e-08
15639	ZBED2	1.24374	7.88836	51.3009	7.924e-13	1.29668e-08
5004	FRS3	1.12315	2.36834	51.29	7.96805e-13	1.30389e-08
3290	CYP4F3	-0.916619	1.88395	51.2707	8.04677e-13	1.31677e-08
2220	CCL21	6.77077	-3.26046	51.2355	8.19253e-13	1.34063e-08
10422	PLA2G4C	2.60088	0.808511	51.1762	8.44346e-13	1.38169e-08
12343	SERPINB1	0.884542	5.84328	51.092	8.81366e-13	1.44227e-08
11798	RP1	1.81137	-0.575463	50.9472	9.48841e-13	1.55268e-08
9684	NWD1	-0.974323	1.66939	50.908	9.67981e-13	1.584e-08
15172	UPP1	-1.25756	6.4456	50.7832	1.03154e-12	1.68801e-08
16040	ZNF462	-1.12015	5.66159	50.7043	1.07383e-12	1.75722e-08
396	AKAP12	1.43995	6.55921	50.6491	1.10446e-12	1.80734e-08
2324	CD82	0.796584	6.77044	50.2765	1.33537e-12	2.1852e-08
6920	KLHL5	0.988454	6.57439	50.1299	1.43896e-12	2.35472e-08
659	AOX1	1.0305	6.15584	50.0921	1.46696e-12	2.40054e-08
6227	IFNAR2	0.99667	4.27155	50.0443	1.50313e-12	2.45973e-08
11400	RASGEF1B	1.94936	-0.498643	49.9988	1.53842e-12	2.51748e-08
9176	NCF1B	3.48952	-2.12148	49.9906	1.54488e-12	2.52804e-08
9177	NCF1C	2.69066	-1.81863	49.7096	1.78275e-12	2.91728e-08
13284	SOX4	1.00945	6.82218	49.6772	1.81237e-12	2.96577e-08
8633	MLKL	0.760279	4.62466	49.6035	1.88181e-12	3.0794e-08
8973	MVK	0.802325	5.75112	49.6027	1.88256e-12	3.08063e-08
6560	JAK3	-1.90833	-0.299586	49.5359	1.94774e-12	3.18727e-08
409	AKIRIN2	-0.889422	5.49309	49.5223	1.9613e-12	3.20947e-08
12785	SLC41A2	1.32133	1.43692	49.4544	2.03035e-12	3.32246e-08
5139	GAS1	0.918018	6.74285	49.409	2.07789e-12	3.40025e-08
6230	IFNGR1	0.880934	7.68402	49.2977	2.19917e-12	3.59872e-08
6545	ITPRIP	-1.14337	7.81454	49.2436	2.26071e-12	3.69943e-08
6210	IFI6	1.02793	4.98905	49.1886	2.32502e-12	3.80467e-08
4176	EPCAM	-1.03782	2.15072	49.183	2.33162e-12	3.81546e-08
1416	BTG2	1.02178	5.56878	49.1737	2.34274e-12	3.83365e-08
5479	GPR132	-2.44385	1.07641	49.0615	2.48058e-12	4.05922e-08
8081	MAK16	-0.983489	4.23751	48.9799	2.58594e-12	4.23164e-08
6085	HSD11B1	2.92122	0.974516	48.9566	2.6169e-12	4.2823e-08
12968	SMO	-0.912053	2.32898	48.9402	2.63892e-12	4.31834e-08
4073	ELL2	-0.87252	7.83504	48.8884	2.70947e-12	4.43378e-08
9596	NT5DC3	-1.10957	2.25998	48.8532	2.75852e-12	4.51405e-08
4526	FAM220A	0.736335	4.23983	48.8429	2.77302e-12	4.53776e-08
13395	SPRED3	-1.83791	2.6106	48.7478	2.91081e-12	4.76325e-08
14164	TINAGL1	0.83437	6.59221	48.6877	3.00135e-12	4.91142e-08
9313	NFAM1	1.57692	-0.883879	48.6509	3.05828e-12	5.00457e-08
6300	IL12RB1	6.6955	-2.61641	48.6224	3.10307e-12	5.07786e-08
9396	NKX2-5	-1.70868	1.05364	48.6186	3.10913e-12	5.08779e-08
15032	UBD	6.69552	-3.14387	48.6149	3.11499e-12	5.09737e-08
8087	MAMDC2	-1.04088	3.24511	48.6069	3.12773e-12	5.11821e-08
10053	PCSK1	0.905635	3.02716	48.5822	3.16736e-12	5.18307e-08
10760	PPP1R26	0.998677	5.33924	48.4781	3.34005e-12	5.46566e-08
6566	JHDM1D	-1.03294	4.70018	48.4692	3.35512e-12	5.49032e-08
8977	MXD1	-0.756787	5.47405	48.4618	3.36788e-12	5.5112e-08
11385	RARRES3	0.933752	1.46455	48.3698	3.52959e-12	5.77583e-08
13303	SPAG17	-1.65004	0.508972	48.3534	3.55932e-12	5.82447e-08
10128	PDP1	-0.87501	5.17483	48.3078	3.64307e-12	5.96152e-08
15933	ZNF275	-0.979755	4.41202	48.1229	4.00331e-12	6.55101e-08
6087	HSD11B2	-1.06457	2.40311	48.1152	4.01906e-12	6.57679e-08
16106	ZNF564	0.89686	2.54137	48.0945	4.06164e-12	6.64646e-08
11143	PTPRN2	1.88872	0.685987	48.049	4.15705e-12	6.8026e-08
9286	NEK6	-0.76992	6.39253	48.0242	4.2099e-12	6.88907e-08
5159	GATS	-0.956114	2.73671	48.0026	4.25648e-12	6.96531e-08
8170	MAPK8IP2	1.35726	2.35691	47.9926	4.2783e-12	7.00101e-08
5113	GALNT12	-0.89215	2.32385	47.7793	4.7699e-12	7.80547e-08
1694	C20orf118	2.61108	-2.25986	47.736	4.87658e-12	7.98004e-08
9091	NABP1	-0.952324	4.99096	47.5828	5.273e-12	8.62874e-08
12852	SLC7A8	-0.854349	5.41074	47.5182	5.44962e-12	8.91775e-08
12090	SAMHD1	0.761296	4.72703	47.4279	5.70635e-12	9.33787e-08
9942	PARP9	0.81777	5.13195	47.4205	5.72803e-12	9.37335e-08
12171	SCIN	-2.14775	-1.73982	47.2866	6.13315e-12	1.00363e-07
438	ALDH1A1	0.88085	3.52482	47.237	6.29014e-12	1.02932e-07
1487	C11orf86	2.99009	-1.58021	47.0841	6.80066e-12	1.11286e-07
13505	SSH1	-1.07032	6.60382	47.0257	7.00614e-12	1.14649e-07
13433	SQRDL	1.07799	7.20756	47.0243	7.01108e-12	1.14729e-07
13939	TCEA3	-1.17283	0.691303	46.961	7.24139e-12	1.18498e-07
3446	DDX59	-0.767261	4.5627	46.9337	7.34296e-12	1.2016e-07
15940	ZNF281	-0.794468	5.56272	46.8884	7.51475e-12	1.22971e-07
5931	HLA-DRB6	4.94807	-3.07382	46.883	7.53554e-12	1.23312e-07
3400	DDIT3	0.931588	3.51615	46.7468	8.07778e-12	1.32185e-07
11442	RBM12	-0.794693	6.52179	46.7238	8.17302e-12	1.33743e-07
11740	RNF207	1.42665	2.44271	46.5217	9.06082e-12	1.48271e-07
4902	FLT3LG	0.830574	2.83133	46.4902	9.20769e-12	1.50675e-07
6061	HR	-1.18671	5.36334	46.4748	9.28028e-12	1.51863e-07
7635	LOC284837	1.06509	1.92462	46.412	9.58263e-12	1.5681e-07
12972	SMPD2	0.870986	3.73028	46.408	9.60244e-12	1.57134e-07
12203	SDC1	-0.761792	8.74276	46.396	9.66133e-12	1.58098e-07
15958	ZNF319	1.41262	4.55807	46.3858	9.71191e-12	1.58926e-07
3748	DPF3	-1.33292	0.0187899	46.2999	1.01468e-11	1.66042e-07
11446	RBM15	-0.782978	4.18416	46.2798	1.02514e-11	1.67755e-07
14627	TPK1	1.04276	1.75191	46.2775	1.02637e-11	1.67955e-07
7320	LMX1B	-1.65842	-1.17027	46.2461	1.04293e-11	1.70665e-07
5484	GPR141	1.75219	-1.53805	46.17	1.08427e-11	1.7743e-07
8471	MICB	0.846887	4.12401	46.1274	1.10807e-11	1.81324e-07
13565	STARD10	0.797089	5.29001	46.1248	1.10957e-11	1.8157e-07
13593	STEAP3	0.891112	6.14263	46.1119	1.11687e-11	1.82764e-07
4190	EPHX1	-0.760901	5.47828	46.1076	1.11935e-11	1.83171e-07
5912	HJURP	-0.878905	6.42147	46.0892	1.12989e-11	1.84895e-07
2885	COL27A1	1.4422	5.88059	46.0043	1.17992e-11	1.93083e-07
11263	RAB3A	1.55105	0.436482	45.9133	1.23606e-11	2.02268e-07
9751	OPN3	0.959611	3.18987	45.8934	1.24868e-11	2.04334e-07
5492	GPR161	0.814948	4.97763	45.878	1.25854e-11	2.05947e-07
4771	FGD2	-2.40828	-1.87908	45.8381	1.28444e-11	2.10185e-07
2195	CCDC80	0.755438	6.77256	45.6952	1.38158e-11	2.26081e-07
10479	PLEKHF2	0.870303	4.631	45.5934	1.45531e-11	2.38146e-07
6317	IL18R1	1.19401	3.99939	45.4058	1.60161e-11	2.62087e-07
15493	WFDC12	1.88077	-1.29113	45.4054	1.6019e-11	2.62135e-07
5253	GID4	0.759422	3.95389	45.3999	1.60645e-11	2.6288e-07
3805	DST	-1.23438	9.50825	45.3812	1.62185e-11	2.654e-07
1924	CACNB1	1.2831	3.14009	45.3671	1.63358e-11	2.67319e-07
8008	LXN	-0.847164	2.42131	45.2578	1.72733e-11	2.82661e-07
6588	KAL1	-1.06887	3.98378	45.2563	1.72863e-11	2.82872e-07
7408	LOC100132891	1.84397	2.6027	45.1689	1.80753e-11	2.95785e-07
9316	NFATC1	3.12439	0.32853	45.1034	1.86903e-11	3.05848e-07
9792	OSGIN1	-1.19986	1.92656	45.0724	1.89888e-11	3.10732e-07
14046	TFCP2L1	-0.808537	8.21755	45.0502	1.92045e-11	3.14262e-07
11580	RGCC	-1.48616	-0.543257	45.0338	1.93664e-11	3.16912e-07
14300	TMEM165	0.902299	7.45957	44.9491	2.02219e-11	3.30912e-07
1505	C12orf54	-0.916629	2.6082	44.8155	2.16505e-11	3.54288e-07
11418	RASSF7	0.773119	5.26797	44.697	2.30013e-11	3.76393e-07
13766	SYNGR3	2.21653	-0.935116	44.6797	2.3205e-11	3.79727e-07
14412	TMEM52B	3.5494	-2.16759	44.6738	2.3275e-11	3.80873e-07
15888	ZNF211	0.825032	3.6339	44.5918	2.42705e-11	3.97163e-07
12058	S100P	1.16848	0.594145	44.5778	2.44452e-11	4.00021e-07
1606	C19orf21	0.85687	5.82305	44.4941	2.55129e-11	4.17492e-07
12204	SDC2	-0.910345	4.0941	44.4767	2.57404e-11	4.21215e-07
8518	MIR222	-4.44798	-2.40643	44.4627	2.59254e-11	4.24244e-07
432	ALAS1	0.928006	5.49107	44.4349	2.62961e-11	4.30309e-07
14993	TXNRD1	-0.775967	6.61199	44.4031	2.6727e-11	4.37361e-07
15377	VWA2	-1.61114	-0.164279	44.3903	2.6902e-11	4.40224e-07
11981	RSAD2	1.5452	-1.10631	44.2547	2.88307e-11	4.71786e-07
10502	PLIN4	-1.39299	0.440744	44.1894	2.98095e-11	4.87803e-07
827	ARHGEF4	-0.9098	5.24478	44.1532	3.0366e-11	4.9691e-07
4311	EXOC3L1	1.36374	1.0728	44.1325	3.06885e-11	5.02187e-07
11155	PTTG1IP	0.703747	8.40887	44.1275	3.07668e-11	5.03468e-07
1649	C1orf111	1.93641	-0.217142	44.1259	3.07925e-11	5.03889e-07
1339	BOC	-2.16771	0.386352	44.0935	3.13059e-11	5.1229e-07
5193	GCSAM	0.963157	3.14065	44.0343	3.22679e-11	5.28032e-07
4518	FAM214A	-1.09599	5.07807	44.0038	3.27733e-11	5.36302e-07
913	ARSI	1.01864	1.70121	43.8949	3.46489e-11	5.66995e-07
5257	GIMAP2	0.855977	1.90714	43.8776	3.49564e-11	5.72027e-07
2566	CH25H	1.48048	1.09377	43.846	3.55251e-11	5.81332e-07
1435	BZRAP1	-1.12102	1.20611	43.7795	3.67528e-11	6.01423e-07
10517	PLSCR1	0.747107	4.87229	43.7683	3.69646e-11	6.04888e-07
6201	IFFO2	-1.09725	6.19544	43.7264	3.77637e-11	6.17965e-07
964	ASS1	1.22019	8.11298	43.7068	3.81435e-11	6.2418e-07
5587	GRTP1	-0.910341	1.80599	43.6945	3.83852e-11	6.28135e-07
2309	CD47	0.998913	6.29809	43.5621	4.10726e-11	6.72112e-07
8138	MAP3K5	0.876184	3.72335	43.4865	4.26898e-11	6.98575e-07
11708	RNF128	-0.797599	2.56997	43.4463	4.35766e-11	7.13087e-07
5852	HILPDA	1.10899	3.10728	43.4437	4.36325e-11	7.14002e-07
7038	LAMA3	0.925162	10.1787	43.3557	4.56413e-11	7.46874e-07
1927	CACNB4	-1.12917	0.668318	43.2705	4.76707e-11	7.80083e-07
12867	SLC9A9	0.732932	4.76717	43.2508	4.81532e-11	7.87979e-07
6999	KRT7	1.43368	3.30184	43.2007	4.94021e-11	8.08415e-07
11390	RASA3	-0.792438	5.46902	43.0823	5.24858e-11	8.58878e-07
13398	SPRR1A	1.15943	5.00071	43.0754	5.26706e-11	8.61902e-07
14221	TMC6	1.05347	4.25335	43.0576	5.31517e-11	8.69774e-07
6177	ICOSLG	1.91299	3.15235	43.0462	5.34628e-11	8.74865e-07
9611	NTSR1	-1.89663	0.566595	43.0357	5.37489e-11	8.79547e-07
8166	MAPK6	-0.904943	7.50129	43.0264	5.40066e-11	8.83765e-07
1713	C21orf7	-0.77826	4.00672	42.7748	6.1419e-11	1.00506e-06
8158	MAPK11	0.706428	4.33574	42.7293	6.28644e-11	1.02871e-06
13610	STK32A	-1.94505	-1.39334	42.7051	6.36446e-11	1.04148e-06
16280	ZNF823	1.07511	1.74596	42.6788	6.45077e-11	1.0556e-06
10412	PKP2	-0.729037	5.55295	42.6683	6.48564e-11	1.06131e-06
54	ABCC4	0.875849	3.81962	42.6525	6.53794e-11	1.06987e-06
11550	RET	-1.84856	1.44291	42.6352	6.59627e-11	1.07941e-06
15023	UBALD2	-0.961172	6.09147	42.5855	6.7659e-11	1.10717e-06
10523	PLXDC2	0.703734	3.83185	42.5824	6.77654e-11	1.10891e-06
8021	LYN	0.702837	4.82973	42.5615	6.8494e-11	1.12084e-06
837	ARID3B	-1.20791	2.39337	42.4699	7.1777e-11	1.17456e-06
5018	FSTL4	-3.11802	-2.49618	42.4448	7.27055e-11	1.18975e-06
6314	IL17RE	-0.78652	3.17468	42.4367	7.30069e-11	1.19468e-06
1069	ATP6V1B1	-2.29736	-1.97972	42.4158	7.37906e-11	1.20751e-06
8748	MPZL3	-0.899582	2.14421	42.3532	7.61919e-11	1.24681e-06
14697	TREM2	-1.21475	-0.442152	42.3501	7.63123e-11	1.24877e-06
1292	BICD1	-0.978669	3.53536	42.2586	7.9966e-11	1.30856e-06
10859	PRIMA1	-1.61165	0.0438853	42.1428	8.48462e-11	1.38842e-06
6334	IL22RA2	-1.69199	-0.775918	42.1158	8.60267e-11	1.40774e-06
11531	REEP6	-0.927074	3.49796	42.07	8.80636e-11	1.44107e-06
2199	CCDC85B	-1.47931	5.43947	42.0404	8.94071e-11	1.46306e-06
2785	CLUHP3	0.924827	3.56138	42.0383	8.95038e-11	1.46464e-06
12831	SLC6A14	1.60251	1.23302	42.0078	9.09089e-11	1.48763e-06
16298	ZNF860	-1.06693	2.38905	41.8871	9.66982e-11	1.58237e-06
9556	NRGN	-1.00121	3.31527	41.8683	9.76313e-11	1.59764e-06
5122	GALNT6	0.687976	5.00236	41.5227	1.16508e-10	1.90654e-06
10070	PDCD1LG2	1.26282	2.40166	41.4515	1.20832e-10	1.9773e-06
4192	EPHX3	2.58789	-2.11752	41.2776	1.32071e-10	2.16121e-06
567	ANKLE2	0.680685	7.4856	41.2525	1.33779e-10	2.18915e-06
4357	FAAH2	0.834626	2.35708	41.251	1.33884e-10	2.19087e-06
7130	LEPREL1	0.846771	5.48487	41.2367	1.34869e-10	2.207e-06
13853	TAP2	0.792391	6.85571	40.9842	1.53468e-10	2.51135e-06
7059	LAP3	0.709195	5.86873	40.9329	1.57547e-10	2.5781e-06
14903	TTC9C	0.912631	3.90673	40.83	1.66064e-10	2.71748e-06
11763	RNF43	0.720214	3.80455	40.8106	1.6772e-10	2.74457e-06
1900	CA2	-0.778622	2.40116	40.8089	1.67867e-10	2.74698e-06
12970	SMOX	-0.789785	5.73055	40.6985	1.77619e-10	2.90656e-06
5917	HLA-A	0.953556	7.92185	40.6653	1.80671e-10	2.9565e-06
8229	MB21D2	0.958399	2.74717	40.5308	1.93538e-10	3.16706e-06
14729	TRIM36	1.72517	1.85066	40.5126	1.95351e-10	3.19672e-06
3232	CXorf57	-0.941496	2.75477	40.4971	1.96903e-10	3.22213e-06
13692	SULF2	-0.726017	9.28449	40.4653	2.00142e-10	3.27512e-06
4763	FERMT2	-0.854693	6.6794	40.4425	2.02487e-10	3.3135e-06
10799	PPP4R1L	0.824112	3.57246	40.4291	2.03887e-10	3.33641e-06
1234	BCL11A	0.722693	3.39358	40.4094	2.05947e-10	3.37012e-06
2707	CLCF1	-0.978759	3.59477	40.3701	2.10128e-10	3.43854e-06
6926	KLK10	0.91667	3.14229	40.3224	2.15328e-10	3.52363e-06
13490	SRSF6	-0.727624	7.88508	40.2976	2.1808e-10	3.56866e-06
6899	KLHL15	-0.950973	3.65331	40.2623	2.22048e-10	3.63359e-06
8476	MIDN	-1.45547	6.93914	40.246	2.2391e-10	3.66407e-06
8514	MIR21	-2.38075	0.137863	40.245	2.24028e-10	3.666e-06
905	ARRDC3	-0.767823	6.2969	40.2023	2.28978e-10	3.74699e-06
14474	TMPRSS2	3.02588	-2.81612	40.1721	2.32542e-10	3.80532e-06
8447	MGC32805	1.83952	-2.05228	40.1316	2.37415e-10	3.88506e-06
8220	MATN2	0.826365	1.68194	40.1059	2.40562e-10	3.93655e-06
13054	SNORA51	-2.25562	-1.34175	39.9946	2.54668e-10	4.16738e-06
11681	RNASE7	-1.11144	3.85516	39.9592	2.59323e-10	4.24356e-06
10107	PDGFRL	1.53604	0.228864	39.9515	2.60354e-10	4.26043e-06
10471	PLEKHA6	-0.954145	2.8012	39.9501	2.60532e-10	4.26335e-06
12976	SMPDL3B	-1.09233	0.416652	39.9497	2.60585e-10	4.26421e-06
2635	CHRNA2	-4.94968	-2.09544	39.9406	2.61801e-10	4.28411e-06
4595	FAM83B	-0.827159	5.45215	39.9086	2.66125e-10	4.35487e-06
14924	TTTY15	-0.959802	2.20669	39.9056	2.66537e-10	4.36161e-06
416	AKR1C1	1.32812	4.44341	39.871	2.71301e-10	4.43957e-06
2248	CCNL1	-0.879486	6.44626	39.7858	2.83396e-10	4.63749e-06
9898	PAOX	0.87202	2.17593	39.701	2.95967e-10	4.84321e-06
4936	FOLR3	2.949	0.971675	39.6497	3.03854e-10	4.97227e-06
10755	PPP1R16B	-1.1091	-0.159973	39.5932	3.12776e-10	5.11827e-06
2234	CCND2	-0.786868	5.81728	39.5683	3.16778e-10	5.18376e-06
1999	CAPRIN2	-0.78403	5.80219	39.5096	3.26457e-10	5.34215e-06
6292	IKZF3	2.5402	-2.14572	39.4803	3.31381e-10	5.42272e-06
12315	SEPT3	-1.61168	-0.404936	39.4084	3.4382e-10	5.62627e-06
6336	IL24	-2.32337	2.46191	39.394	3.46361e-10	5.66785e-06
9543	NRARP	-0.981231	3.12651	39.3299	3.57917e-10	5.85696e-06
4152	ENTPD3	-0.846222	1.59883	39.242	3.74405e-10	6.12676e-06
15542	WTAP	0.941425	6.37649	39.1814	3.86194e-10	6.31967e-06
14640	TPRG1	-1.52371	0.445991	39.1194	3.98659e-10	6.52366e-06
10827	PRDM1	1.23251	4.44303	39.0299	4.17361e-10	6.8297e-06
8955	MUC1	1.37291	6.40151	38.9908	4.25813e-10	6.968e-06
14538	TNKS1BP1	1.09835	8.95216	38.8708	4.52807e-10	7.40973e-06
2262	CCRN4L	-0.860041	4.09061	38.7874	4.72558e-10	7.73294e-06
11621	RHOBTB2	-0.828082	6.61727	38.7757	4.75407e-10	7.77957e-06
9350	NGFR	-0.919267	3.5658	38.7493	4.81881e-10	7.8855e-06
15131	UGP2	0.86055	7.51627	38.7084	4.92099e-10	8.05271e-06
9393	NKPD1	-0.9616	2.2421	38.6517	5.06601e-10	8.29003e-06
6447	IQCC	0.961753	2.41391	38.5653	5.29527e-10	8.66519e-06
4772	FGD3	-1.41461	-1.11292	38.543	5.35617e-10	8.76484e-06
13287	SOX9	-1.12311	3.18031	38.5342	5.3802e-10	8.80415e-06
4500	FAM205A	2.7308	-2.15704	38.5308	5.38963e-10	8.81959e-06
6209	IFI44L	0.832762	4.22371	38.5277	5.39821e-10	8.83364e-06
14403	TMEM45B	-1.96856	-1.41783	38.4556	5.60132e-10	9.166e-06
13983	TDRD7	0.787573	4.91885	38.4543	5.60519e-10	9.17234e-06
12773	SLC39A14	0.754115	6.99496	38.4185	5.70901e-10	9.34222e-06
8396	METTL7A	-0.756843	4.89247	38.3855	5.80626e-10	9.50137e-06
3212	CXCL2	0.952828	6.12266	38.3429	5.93438e-10	9.71102e-06
13613	STK33	-1.04534	0.683428	38.3225	5.99686e-10	9.81326e-06
9982	PCDH7	-1.13738	2.83403	38.3043	6.05282e-10	9.90484e-06
13562	STAMBPL1	-0.990853	2.17013	38.2596	6.19307e-10	1.01343e-05
925	ASB1	-0.67176	6.57032	38.2425	6.24755e-10	1.02235e-05
3713	DNMT3B	-0.721914	3.3154	38.2131	6.34249e-10	1.03789e-05
842	ARID5B	-0.79298	4.21543	38.1507	6.54867e-10	1.07162e-05
15905	ZNF230	0.95745	1.91186	38.1265	6.63027e-10	1.08498e-05
10432	PLAC9	-1.96077	-1.57156	38.0259	6.9813e-10	1.14242e-05
13509	SSPN	1.21337	0.189759	38.0248	6.98517e-10	1.14305e-05
1174	BAG3	-0.911852	7.76321	37.9778	7.15548e-10	1.17092e-05
1896	CA11	-0.779723	2.43331	37.8388	7.68393e-10	1.2574e-05
4776	FGF1	-2.15167	-0.646817	37.8247	7.73965e-10	1.26652e-05
7797	LOC728431	1.2706	3.93526	37.81	7.79816e-10	1.27609e-05
10534	PMAIP1	0.892837	4.28693	37.7701	7.95922e-10	1.30245e-05
4791	FGFR2	-0.689644	4.33084	37.7298	8.12521e-10	1.32961e-05
10242	PHACTR3	0.822896	4.79959	37.6876	8.30319e-10	1.35873e-05
13394	SPRED2	-1.10105	5.49244	37.6833	8.32131e-10	1.3617e-05
8147	MAP4K4	0.783175	8.01262	37.6349	8.53033e-10	1.3959e-05
16333	ZSCAN2	0.936017	2.88243	37.6088	8.64549e-10	1.41475e-05
6478	IRS1	-1.26496	4.9698	37.5961	8.70192e-10	1.42398e-05
12571	SLAMF8	3.38234	0.903934	37.5811	8.76887e-10	1.43494e-05
7278	LINC00847	0.755748	4.0157	37.5627	8.8521e-10	1.44856e-05
8658	MME	-1.22301	4.62595	37.5611	8.85922e-10	1.44972e-05
15758	ZFAND5	-0.865875	7.24221	37.5282	9.01023e-10	1.47443e-05
1953	CALML5	1.33334	0.922061	37.5224	9.03671e-10	1.47877e-05
6330	IL20RA	-0.952489	0.496146	37.4142	9.55254e-10	1.56318e-05
12811	SLC4A7	-0.976698	5.37486	37.3756	9.74332e-10	1.5944e-05
12757	SLC37A1	0.689245	3.51766	37.3699	9.77183e-10	1.59906e-05
7823	LOC730102	-0.790486	2.01557	37.2787	1.02399e-09	1.67565e-05
4381	FAM105A	-0.959724	2.11583	37.1648	1.08554e-09	1.77638e-05
16187	ZNF674-AS1	-0.965518	2.17999	37.1615	1.0874e-09	1.77942e-05
7437	LOC100287036	-2.53601	1.45958	37.1185	1.11162e-09	1.81906e-05
14220	TMC5	-1.38078	-0.859808	37.0957	1.12471e-09	1.84047e-05
4331	EXPH5	-0.701577	2.77911	36.9819	1.19229e-09	1.95106e-05
2299	CD300E	4.78155	-2.66945	36.9726	1.19804e-09	1.96047e-05
12429	SGK1	1.05371	7.70303	36.9694	1.19998e-09	1.96365e-05
1378	BRIX1	-0.81133	5.99655	36.9187	1.23159e-09	2.01537e-05
3272	CYP2C18	1.63025	-0.688212	36.8364	1.28471e-09	2.1023e-05
5320	GLS2	-0.912785	1.36874	36.804	1.30622e-09	2.1375e-05
10059	PCSK9	0.948018	6.69955	36.751	1.34224e-09	2.19645e-05
12769	SLC39A1	0.627155	7.41858	36.7425	1.34811e-09	2.20605e-05
14072	TGIF2	0.653345	4.48472	36.5326	1.50133e-09	2.45677e-05
12296	SEMA6D	-1.40355	0.524397	36.5278	1.50502e-09	2.46282e-05
15553	WWTR1	-0.941008	5.602	36.4931	1.5321e-09	2.50712e-05
5398	GNRH1	-1.15722	1.64306	36.485	1.53845e-09	2.51751e-05
6291	IKZF2	-1.02904	3.45539	36.4829	1.5401e-09	2.52022e-05
4632	FANCF	0.664583	3.79477	36.4207	1.59009e-09	2.60203e-05
2378	CDH10	-6.23755	-3.47274	36.41	1.59879e-09	2.61626e-05
14118	THRB	-0.732724	2.5378	36.3969	1.60957e-09	2.63391e-05
14629	TPM2	-0.755421	5.20562	36.2368	1.74744e-09	2.85951e-05
11053	PSORS1C3	2.37632	-0.655774	36.1856	1.79392e-09	2.93558e-05
13409	SPRY1	0.976146	-0.0693158	36.1851	1.79436e-09	2.93629e-05
2442	CDR2	-0.669358	4.71537	36.1703	1.80809e-09	2.95875e-05
5551	GREB1	-0.999858	1.14396	36.0862	1.88781e-09	3.08921e-05
6207	IFI35	1.03737	4.22786	36.0753	1.89841e-09	3.10656e-05
12639	SLC24A6	1.02533	4.84952	36.0453	1.92786e-09	3.15474e-05
7822	LOC730101	1.18616	0.496693	36.0396	1.93345e-09	3.16389e-05
1422	BTN3A1	0.664135	3.91081	35.8873	2.09069e-09	3.42121e-05
9932	PARP10	0.88649	5.54178	35.8809	2.09751e-09	3.43237e-05
3174	CTSO	0.791527	4.05139	35.8394	2.14268e-09	3.50628e-05
2822	CNN2	-0.69446	8.30371	35.8369	2.14544e-09	3.5108e-05
2782	CLU	-0.839314	6.10522	35.8072	2.17839e-09	3.56472e-05
2390	CDHR1	-1.59512	1.67489	35.7876	2.20039e-09	3.60072e-05
4786	FGFBP1	-1.24459	6.55771	35.7856	2.20266e-09	3.60443e-05
1789	C5orf15	0.699804	7.30185	35.7621	2.22944e-09	3.64826e-05
8404	MFAP2	-0.956864	5.64125	35.7101	2.28968e-09	3.74684e-05
9425	NMI	0.703816	4.02581	35.6891	2.31454e-09	3.78752e-05
3652	DNAJB1	-1.07796	7.86703	35.6855	2.3188e-09	3.79449e-05
16305	ZNF883	-0.759783	2.80354	35.639	2.37487e-09	3.88624e-05
11608	RHBDF2	1.25144	4.18194	35.6125	2.40742e-09	3.93949e-05
4080	ELMSAN1	-1.09212	6.5631	35.6115	2.40863e-09	3.94148e-05
11094	PTGS1	0.603635	4.38937	35.5681	2.46284e-09	4.03019e-05
8	A4GALT	0.730541	4.95251	35.5585	2.47502e-09	4.05012e-05
14022	TEX11	6.71691	-3.39817	35.4946	2.55756e-09	4.18519e-05
6835	KIF23	-0.69089	6.84943	35.4323	2.64075e-09	4.32132e-05
6353	IL7	1.83193	-0.950489	35.3787	2.71444e-09	4.44191e-05
6657	KCNMA1	-0.654308	5.41681	35.3197	2.79791e-09	4.57849e-05
12005	RTKN	0.632457	5.91523	35.3117	2.80942e-09	4.59734e-05
11930	RPS6KA1	0.658338	6.96213	35.3031	2.82185e-09	4.61767e-05
14943	TUBB4B	-0.756207	10.1495	35.2452	2.90704e-09	4.75708e-05
3529	DHRS13	0.664632	3.82465	35.2085	2.96228e-09	4.84747e-05
2071	CBX2	0.895841	3.67836	35.1487	3.05466e-09	4.99865e-05
29	ABCA1	-1.19639	5.91685	35.1236	3.09436e-09	5.06361e-05
8195	MARCKS	0.870519	6.77102	35.0829	3.15963e-09	5.17042e-05
77	ABHD16A	0.620031	5.48733	35.0629	3.19228e-09	5.22385e-05
7667	LOC375295	-0.861969	2.33978	34.9932	3.30855e-09	5.41411e-05
10959	PRR7-AS1	-1.17778	0.52971	34.98	3.33111e-09	5.45103e-05
9409	NLRC5	0.789015	3.77751	34.9765	3.33708e-09	5.46079e-05
6350	IL6	1.64725	6.72807	34.946	3.38978e-09	5.54703e-05
377	AIFM3	-0.919519	0.996669	34.9272	3.42272e-09	5.60094e-05
10768	PPP1R3D	0.95588	3.02304	34.9063	3.45956e-09	5.66123e-05
12602	SLC16A6	-1.56362	-0.374133	34.8657	3.53255e-09	5.78067e-05
10488	PLEKHH2	-1.17288	0.899127	34.8438	3.57239e-09	5.84586e-05
2131	CCDC150	-1.00736	2.8069	34.8394	3.58051e-09	5.85915e-05
13504	SSFA2	-0.626252	6.91034	34.7318	3.78397e-09	6.19208e-05
14340	TMEM2	-0.828043	6.11398	34.6871	3.87194e-09	6.33604e-05
5013	FSIP1	1.2132	0.323919	34.6771	3.89178e-09	6.36851e-05
2091	CCDC102A	1.03398	3.48039	34.6718	3.90251e-09	6.38607e-05
5962	HMGN5	-0.946544	2.45367	34.6001	4.04889e-09	6.62561e-05
5043	FUT2	0.932268	1.59379	34.5615	4.12995e-09	6.75825e-05
13372	SPINK6	3.36804	-1.6201	34.4828	4.30035e-09	7.0371e-05
15445	WDR43	-0.829029	6.3663	34.4692	4.33046e-09	7.08637e-05
5258	GIMAP8	-1.99843	-2.02377	34.4626	4.3451e-09	7.11032e-05
15265	UXS1	0.683281	5.5707	34.4133	4.4567e-09	7.29295e-05
274	ADM2	1.7029	-0.109481	34.3909	4.50816e-09	7.37716e-05
1992	CAPN5	-0.921001	4.26014	34.3276	4.65726e-09	7.62114e-05
5477	GPR125	-0.680065	5.79767	34.2885	4.75188e-09	7.77597e-05
14175	TJP3	1.20854	0.200568	34.2387	4.87496e-09	7.97738e-05
11333	RAET1K	2.75285	-1.45487	34.206	4.95762e-09	8.11265e-05
4509	FAM20C	1.30341	3.91297	34.1998	4.97332e-09	8.13835e-05
15022	UBALD1	-1.04006	5.11419	34.1987	4.97615e-09	8.14298e-05
6470	IRF2BPL	-1.2093	6.68791	34.1815	5.02027e-09	8.21517e-05
8585	MIR612	-2.21708	-1.63201	34.1462	5.11222e-09	8.36563e-05
2459	CEBPA	-0.85769	2.1111	34.1262	5.16502e-09	8.45204e-05
9839	P4HA1	0.779485	5.93661	34.1059	5.2194e-09	8.54102e-05
5481	GPR137	0.954609	5.07924	34.1018	5.23027e-09	8.55881e-05
10874	PRKCDBP	0.796365	6.20563	34.0881	5.26714e-09	8.61915e-05
13597	STIM2	-0.697752	5.5219	34.041	5.39635e-09	8.83059e-05
11578	RGAG1	-1.5537	-0.631596	34.0191	5.4575e-09	8.93066e-05
12479	SH3RF1	-0.757797	4.34336	33.9731	5.58801e-09	9.14422e-05
561	ANKH	-0.646223	5.94408	33.9514	5.65061e-09	9.24666e-05
9697	NYNRIN	-1.08685	2.91342	33.876	5.87382e-09	9.61191e-05
2703	CLCA2	-0.69674	7.66859	33.8659	5.9046e-09	9.66229e-05
11074	PTCHD4	-1.30523	0.0976056	33.8567	5.93257e-09	9.70806e-05
6472	IRF5	0.853787	2.45565	33.8534	5.94255e-09	9.72439e-05
5224	GFER	0.682807	4.58042	33.8521	5.94651e-09	9.73087e-05
8212	MAST4	1.25826	7.3627	33.8374	5.99172e-09	9.80485e-05
14470	TMPRSS11D	1.62825	-2.0046	33.8095	6.07828e-09	9.94649e-05
6382	ING1	-0.66867	3.72946	33.8025	6.10016e-09	9.9823e-05
2978	CPA4	-0.760509	3.48794	33.7939	6.12717e-09	0.000100265
10560	PNLIPRP3	0.754974	3.93458	33.6671	6.53991e-09	0.000107019
11107	PTP4A1	-0.806439	8.53024	33.6615	6.55861e-09	0.000107325
6916	KLHL38	2.68103	-2.29892	33.6448	6.61529e-09	0.000108253
821	ARHGEF3	0.725172	5.23454	33.526	7.03194e-09	0.000115071
8866	MSLN	1.76178	-0.508656	33.4702	7.23649e-09	0.000118418
4793	FGFR4	-0.995749	3.15147	33.4697	7.23816e-09	0.000118445
28	ABAT	-0.613153	5.2939	33.4581	7.28166e-09	0.000119157
4766	FETUB	1.74125	-2.15979	33.4145	7.44667e-09	0.000121857
2964	COX19	0.677607	4.49041	33.3464	7.71192e-09	0.000126198
1917	CACNA1D	-1.40787	-0.41696	33.3327	7.76644e-09	0.00012709
15286	VAV3	-0.634459	5.01692	33.3319	7.76988e-09	0.000127146
11797	ROS1	1.06911	6.13361	33.3214	7.81199e-09	0.000127835
9180	NCK1	0.832638	5.35251	33.311	7.85389e-09	0.000128521
10345	PIK3CD	1.22347	5.33132	33.3077	7.86711e-09	0.000128737
1133	B2M	0.769738	9.90713	33.2238	8.21409e-09	0.000134415
586	ANKRD22	-0.839779	1.40509	33.2063	8.28819e-09	0.000135628
611	ANKRD50	-0.887456	5.72397	33.0381	9.03725e-09	0.000147886
13249	SOCS2	0.850709	3.60515	33.0285	9.08163e-09	0.000148612
5982	HNRNPAB	-0.603304	8.34378	33.0031	9.20126e-09	0.000150569
9330	NFKB1	0.797108	6.93747	33.003	9.20176e-09	0.000150578
5868	HIST1H2AC	0.815566	2.57424	32.9669	9.37422e-09	0.0001534
13088	SNORD10	-1.32761	-0.122015	32.9364	9.52254e-09	0.000155827
12763	SLC38A2	-0.885952	9.40854	32.8776	9.81488e-09	0.000160611
15885	ZNF205	0.860879	3.82535	32.8449	9.98125e-09	0.000163333
265	ADH6	-1.47144	-0.320233	32.836	1.00271e-08	0.000164083
211	ADAM15	0.651446	8.24594	32.8016	1.02063e-08	0.000167016
10918	PROSER2	0.727002	6.77429	32.7819	1.03099e-08	0.000168712
10584	POF1B	0.82431	4.71716	32.7715	1.03655e-08	0.000169621
100	ACAA2	-0.938785	2.1896	32.6695	1.0924e-08	0.000178761
2649	CHST15	0.608466	6.10123	32.6198	1.1207e-08	0.000183391
4482	FAM189A2	-0.832635	1.76183	32.6068	1.12818e-08	0.000184615
8996	MYEF2	-2.65755	-0.818455	32.5388	1.16837e-08	0.000191193
6561	JAM2	1.34127	-0.751852	32.5176	1.18118e-08	0.000193288
6033	HOXC6	1.38793	0.647778	32.5096	1.18607e-08	0.000194088
993	ATG16L1	-0.683026	5.29072	32.5057	1.18841e-08	0.000194471
92	ABLIM3	0.641844	8.03361	32.4341	1.23303e-08	0.000201773
16296	ZNF850	-1.37038	0.287904	32.3833	1.26573e-08	0.000207124
3591	DLEC1	-1.98555	-1.24923	32.3817	1.26675e-08	0.000207291
6216	IFIT5	0.703633	4.17181	32.3647	1.27785e-08	0.000209107
2083	CC2D2A	-0.638584	4.25267	32.3334	1.29864e-08	0.00021251
1336	BNIP3	0.805045	5.45099	32.3197	1.30784e-08	0.000214014
2814	CNGB1	1.45073	1.47559	32.3082	1.3156e-08	0.000215285
1208	BBS12	0.724765	2.99783	32.2465	1.35805e-08	0.000222231
12819	SLC5A1	2.45169	-1.23286	32.2137	1.38114e-08	0.000226011
12825	SLC5A5	3.54323	-3.0748	32.2114	1.38279e-08	0.00022628
5926	HLA-DQA2	6.13753	-3.7129	32.1805	1.40492e-08	0.000229901
12420	SFXN2	-0.749931	2.78273	32.1224	1.44758e-08	0.000236881
15367	VSNL1	-0.866262	2.23428	32.0894	1.47241e-08	0.000240946
10166	PER2	-0.953967	4.45963	32.0639	1.49183e-08	0.000244124
5001	FRMPD2	-3.3234	-2.61697	32.0472	1.50475e-08	0.000246238
948	ASIC1	-0.969971	3.03919	32.0041	1.53847e-08	0.000251755
7481	LOC100505666	0.871122	1.03442	31.9475	1.58392e-08	0.000259193
7	A2MP1	4.54936	-3.45854	31.9109	1.61411e-08	0.000264133
9612	NUAK1	-0.592982	6.23796	31.849	1.66638e-08	0.000272687
9938	PARP3	0.656874	5.05742	31.8444	1.67032e-08	0.00027333
6881	KLF5	-0.889858	8.14393	31.7974	1.7112e-08	0.000280022
7939	LRRC6	-1.07313	0.884257	31.7816	1.72516e-08	0.000282306
3616	DLX5	1.00034	0.4318	31.6637	1.83316e-08	0.000299978
5519	GPRC5A	-0.598101	4.56998	31.6331	1.86229e-08	0.000304745
14446	TMEM88	-1.53003	1.43954	31.6198	1.87513e-08	0.000306846
2360	CDC42EP5	0.85181	3.08371	31.6127	1.88193e-08	0.000307959
13902	TBC1D8	-0.599572	5.45949	31.6093	1.88529e-08	0.000308508
13442	SRD5A1P1	1.13441	0.351999	31.59	1.90406e-08	0.00031158
14895	TTC39C	-0.63963	4.01046	31.5793	1.91456e-08	0.000313298
3563	DIEXF	-0.65478	5.31618	31.5621	1.93159e-08	0.000316086
13773	SYNPO2	0.88117	0.931452	31.5497	1.94404e-08	0.000318122
14504	TNFRSF10A	-0.623579	3.61017	31.5358	1.95799e-08	0.000320405
14533	TNIP2	0.626203	5.54781	31.5304	1.96339e-08	0.00032129
6508	ITGA2B	-1.43946	-0.5046	31.5224	1.97148e-08	0.000322614
8198	MARK1	0.893145	4.3137	31.5084	1.98574e-08	0.000324947
13232	SNX22	-1.19514	0.559515	31.4787	2.01637e-08	0.000329959
5121	GALNT5	-0.688049	3.11088	31.4601	2.03581e-08	0.000333141
11958	RRAS	0.949745	6.76591	31.4329	2.0645e-08	0.000337834
1231	BCKDHB	-0.701754	4.03535	31.4138	2.08498e-08	0.000341185
16139	ZNF597	-0.935287	1.89478	31.3803	2.12126e-08	0.000347123
4913	FMO4	-0.791128	1.62506	31.371	2.13136e-08	0.000348775
2535	CERS4	-0.897077	1.06902	31.3422	2.1633e-08	0.000354003
2291	CD24	-0.697943	8.09597	31.3175	2.19099e-08	0.000358534
6094	HSD17B3	-1.12265	0.511933	31.2887	2.22365e-08	0.000363878
6344	IL36G	1.34861	2.31458	31.2736	2.2411e-08	0.000366734
5530	GPT	-1.28507	0.0771672	31.2384	2.28203e-08	0.000373432
4721	FBXO6	0.944363	2.76627	31.2335	2.28782e-08	0.000374379
7311	LMO1	-1.83801	-0.783938	31.1894	2.34036e-08	0.000382977
11964	RRM2	-0.601378	7.82538	31.1597	2.37647e-08	0.000388886
386	AJUBA	0.582194	6.87043	31.1426	2.39748e-08	0.000392324
14270	TMEM132A	1.23209	8.02008	31.14	2.40079e-08	0.000392865
13376	SPINT3	6.14026	-3.73584	31.1298	2.41334e-08	0.00039492
4519	FAM214B	-0.642861	7.15438	31.1081	2.44053e-08	0.000399368
11483	RBMXL1	-0.638796	5.64448	31.0975	2.45389e-08	0.000401554
14935	TUBA4B	-2.11482	-1.35244	31.0774	2.47946e-08	0.000405739
14604	TP53I11	-1.06482	5.93676	31.0739	2.48389e-08	0.000406463
3058	CROT	-0.680308	5.15563	31.0714	2.48707e-08	0.000406984
15323	VNN3	3.04787	-2.61519	31.0703	2.48845e-08	0.00040721
6663	KCNQ1	1.70233	-1.22004	31.0451	2.521e-08	0.000412537
582	ANKRD18B	-0.831814	1.30482	31.0278	2.54353e-08	0.000416224
5486	GPR146	1.25942	-0.247172	31.0222	2.551e-08	0.000417446
10537	PMEPA1	0.896983	10.047	30.9807	2.60609e-08	0.000426461
14581	TOP1	-0.790154	7.2884	30.9787	2.60879e-08	0.000426903
4202	EPPIN-WFDC6	6.07817	-3.76185	30.9394	2.66209e-08	0.000435624
13371	SPINK5	0.736561	3.96325	30.9034	2.71192e-08	0.000443778
15686	ZBTB9	-0.572578	4.38752	30.901	2.71528e-08	0.000444329
11431	RBBP8NL	-1.26954	-0.477378	30.8929	2.72665e-08	0.000446189
7788	LOC727915	-2.21128	-1.90369	30.8597	2.77379e-08	0.000453903
11194	PYGB	-0.639711	7.67323	30.8473	2.79156e-08	0.000456811
6913	KLHL31	-0.918617	0.970139	30.8466	2.79257e-08	0.000456976
14476	TMPRSS4	0.900519	0.662484	30.7536	2.9296e-08	0.0004794
7034	LAG3	-1.45205	0.24273	30.6962	3.0176e-08	0.0004938
401	AKAP6	-0.781678	1.61067	30.6959	3.01801e-08	0.000493867
1318	BMP2	1.04198	5.45805	30.6689	3.06037e-08	0.000500798
5528	GPSM2	-0.7133	6.48459	30.6616	3.07188e-08	0.000502682
6551	IVNS1ABP	-0.64071	8.52689	30.6578	3.0778e-08	0.000503651
8698	MOK	-0.693215	3.24207	30.6451	3.09815e-08	0.000506981
3819	DTX3	-1.35843	1.32316	30.6437	3.10027e-08	0.000507328
3469	DENND3	0.604552	5.14588	30.6259	3.12893e-08	0.000512019
8007	LUZP2	-2.17519	-2.40782	30.5553	3.24492e-08	0.000530999
9058	MYSM1	-0.935754	5.12408	30.5477	3.25759e-08	0.000533073
11254	RAB32	1.18502	5.10034	30.5308	3.28614e-08	0.000537745
12553	SIX4	0.92622	3.24039	30.5081	3.32477e-08	0.000544065
12802	SLC47A1	-0.610532	2.81106	30.504	3.33176e-08	0.000545209
16059	ZNF500	0.838423	3.46287	30.501	3.33697e-08	0.000546062
5117	GALNT18	0.649904	5.26227	30.4646	3.40011e-08	0.000556394
12442	SGSM1	-1.96772	-2.09147	30.4405	3.44271e-08	0.000563365
14095	THBD	-1.099	8.67642	30.4109	3.49563e-08	0.000572025
6821	KIF14	-1.04862	5.40426	30.392	3.52975e-08	0.000577609
16159	ZNF623	0.704658	4.3287	30.3915	3.53069e-08	0.000577763
12032	RWDD2A	0.78223	3.12946	30.3729	3.56476e-08	0.000583337
799	ARHGAP40	-0.861165	4.19605	30.3281	3.648e-08	0.000596959
2986	CPEB4	-0.827487	6.06997	30.3142	3.6743e-08	0.000601263
5904	HIST2H2BE	0.621351	3.72795	30.2963	3.70838e-08	0.00060684
6162	HYOU1	0.595965	8.1709	30.2562	3.78586e-08	0.000619518
12624	SLC22A17	-1.3739	2.27173	30.2042	3.88867e-08	0.000636342
91	ABLIM2	1.14329	0.375581	30.1671	3.96374e-08	0.000648627
4514	FAM212A	0.784422	2.85694	30.0371	4.2386e-08	0.000693604
13916	TBL1X	0.626612	3.71664	30.0209	4.27415e-08	0.000699421
12872	SLCO1B3	0.947732	1.80324	29.9953	4.331e-08	0.000708725
15498	WFDC8	4.35821	-3.60019	29.9414	4.45306e-08	0.000728698
12057	S100A9	1.22226	8.8414	29.8857	4.58278e-08	0.000749926
9540	NR5A2	3.48265	-2.66383	29.8025	4.78379e-08	0.00078282
5288	GKN1	4.00834	-2.77957	29.7983	4.79421e-08	0.000784525
7844	LOX	0.854978	9.31409	29.7285	4.96979e-08	0.000813257
12126	SBSN	1.33593	3.69355	29.7227	4.98474e-08	0.000815703
2204	CCDC88B	-1.13093	2.63121	29.7086	5.02129e-08	0.000821683
3033	CREG2	-1.47173	-1.8941	29.7048	5.03098e-08	0.00082327
11645	RILPL2	0.6843	4.69725	29.7026	5.0368e-08	0.000824221
10104	PDGFD	-1.02804	0.822804	29.7015	5.03953e-08	0.000824668
7342	LOC100129046	-2.40488	-1.49783	29.6925	5.06311e-08	0.000828527
9663	NUP210	-0.907349	0.321449	29.6879	5.07497e-08	0.000830468
14598	TOX2	-1.12783	3.30341	29.6782	5.1004e-08	0.00083463
13013	SNHG12	0.688881	4.28096	29.629	5.23167e-08	0.000856111
12550	SIX1	0.755006	2.60492	29.5824	5.35893e-08	0.000876935
8063	MAFG	-0.754775	5.87422	29.5292	5.50816e-08	0.000901355
3287	CYP4F11	-0.675089	2.11002	29.5186	5.53839e-08	0.000906302
9715	OCLN	-0.763497	1.67146	29.5122	5.55662e-08	0.000909285
2231	CCNB3	-1.12814	-0.439765	29.5078	5.56926e-08	0.000911354
11637	RIBC1	-1.00093	0.480677	29.4593	5.71042e-08	0.000934454
337	AGMAT	-0.907598	1.04782	29.4502	5.73708e-08	0.000938815
1155	B4GALT2	0.645876	6.52687	29.4263	5.80835e-08	0.000950479
12916	SMARCA1	-1.21778	2.40694	29.4058	5.87005e-08	0.000960575
12580	SLC11A2	0.581932	5.37124	29.2821	6.25714e-08	0.00102392
15944	ZNF285	0.738158	1.51747	29.2701	6.29607e-08	0.00103029
15694	ZC3H12C	1.08056	5.89427	29.2546	6.34643e-08	0.00103853
223	ADAMTS1	-1.71726	0.753055	29.2506	6.35967e-08	0.0010407
7006	KRT80	0.787871	3.97369	29.2438	6.38197e-08	0.00104435
11252	RAB30	-0.709969	1.86666	29.2213	6.45668e-08	0.00105657
13577	STAT1	0.590239	7.02731	29.1767	6.60695e-08	0.00108116
9535	NR3C1	0.670474	7.06385	29.1734	6.6182e-08	0.001083
12788	SLC43A2	1.0831	5.79367	29.1724	6.62167e-08	0.00108357
6388	INHBA	1.13856	6.75895	29.1703	6.62859e-08	0.0010847
2804	CMYA5	-0.8702	1.84852	29.1552	6.68071e-08	0.00109323
11376	RAPGEF5	-0.703447	2.53319	29.1415	6.72798e-08	0.00110097
14521	TNFSF11	-1.82149	-1.61814	29.1042	6.85889e-08	0.00112239
10853	PRICKLE2	-0.749067	4.40007	29.0653	6.99776e-08	0.00114511
2938	COQ10B	-0.986694	4.50717	29.0595	7.01885e-08	0.00114856
8989	MYC	-0.62304	8.26089	29.0372	7.10008e-08	0.00116186
14557	TNS1	-1.23094	6.8287	29.0055	7.21733e-08	0.00118104
9336	NFKBIL1	0.740752	4.68606	28.9736	7.3372e-08	0.00120066
983	ATF5	-0.594628	4.48983	28.8928	7.64983e-08	0.00125182
4995	FRMD5	-1.33633	-0.35265	28.8838	7.68521e-08	0.00125761
9585	NSUN5	0.624728	4.42001	28.8812	7.69566e-08	0.00125932
7044	LAMB3	1.13546	10.2204	28.8484	7.82707e-08	0.00128082
5171	GBP3	0.89523	6.25494	28.8289	7.90619e-08	0.00129377
13279	SOX15	-0.657348	5.30531	28.8236	7.9281e-08	0.00129735
6469	IRF2BP2	-0.92966	7.07255	28.8233	7.92918e-08	0.00129753
1738	C2orf54	1.52546	0.202163	28.8002	8.02422e-08	0.00131308
11272	RAB40C	0.69959	5.36713	28.7744	8.13191e-08	0.00133071
13723	SUSD2	1.07133	1.01472	28.742	8.26909e-08	0.00135315
6267	IGFBP7	0.651333	8.38798	28.735	8.29904e-08	0.00135805
1993	CAPN6	-0.942644	-0.461651	28.734	8.30314e-08	0.00135873
1563	C16orf74	0.807804	5.00793	28.7288	8.32558e-08	0.0013624
15297	VEGFA	-0.626985	7.27722	28.7162	8.37982e-08	0.00137127
7111	LDHD	-1.27966	0.156154	28.6873	8.50591e-08	0.00139191
3975	EFS	-1.1515	1.77666	28.6482	8.6795e-08	0.00142031
3121	CSTA	1.10004	7.51899	28.6208	8.80292e-08	0.00144051
4842	FLI1	0.633361	4.80626	28.581	8.98573e-08	0.00147042
14613	TP63	-0.650664	7.81071	28.5273	9.23857e-08	0.0015118
2687	CKAP2	-0.669983	7.39672	28.5186	9.28041e-08	0.00151865
16270	ZNF800	-0.902785	4.48513	28.4949	9.39465e-08	0.00153734
3928	EDN1	-0.654391	5.41402	28.492	9.40874e-08	0.00153965
2065	CBS	-0.804227	2.81269	28.4647	9.5421e-08	0.00156147
6858	KIFC3	0.775813	6.94769	28.3613	1.00655e-07	0.00164713
1657	C1orf145	-2.01792	-0.899203	28.3461	1.01449e-07	0.00166011
1441	C10orf11	1.39376	0.271444	28.329	1.02353e-07	0.0016749
8602	MIRLET7DHG	-0.98057	1.96726	28.3256	1.0253e-07	0.0016778
8142	MAP3K9	-0.969759	3.68563	28.3119	1.0326e-07	0.00168975
6647	KCNJ15	-0.593087	7.38789	28.3053	1.03609e-07	0.00169546
959	ASPHD2	0.731946	3.09217	28.3041	1.03677e-07	0.00169656
5457	GPD1L	-0.615187	4.06421	28.2935	1.04243e-07	0.00170583
9512	NPR3	1.00971	1.62362	28.2826	1.04832e-07	0.00171547
6200	IFFO1	-1.88889	-0.374886	28.2671	1.05676e-07	0.00172928
1478	C11orf70	-1.80849	-0.982725	28.2639	1.05852e-07	0.00173216
695	APBB1	-0.719437	4.26241	28.2582	1.06167e-07	0.00173731
10457	PLCXD2	-1.20955	1.31359	28.2524	1.06483e-07	0.0017425
8083	MALAT1	-1.02379	7.97849	28.198	1.09515e-07	0.0017921
11151	PTRH2	-0.60006	4.77358	28.1962	1.09622e-07	0.00179386
1691	C2	1.98025	-1.63288	28.0629	1.17436e-07	0.00192172
2736	CLEC2B	-1.21837	0.221483	28.0423	1.18694e-07	0.0019423
10074	PDCD5	0.807764	6.02305	28.0308	1.19398e-07	0.00195383
14730	TRIM37	0.580264	5.27771	28.0271	1.19627e-07	0.00195757
1169	BACH1	-0.754175	6.25219	28.0045	1.21034e-07	0.0019806
2847	CNTFR	-2.04995	-1.86096	27.9433	1.24925e-07	0.00204427
10424	PLA2G4E	1.46931	0.344049	27.9283	1.25897e-07	0.00206018
12858	SLC9A2	-1.83524	-1.01605	27.8916	1.28306e-07	0.00209961
15186	URB2	-0.638269	4.42942	27.8898	1.28427e-07	0.00210158
9475	NOTCH4	1.71041	3.03165	27.8289	1.32531e-07	0.00216873
9977	PCDH1	-0.914596	6.99114	27.8278	1.32607e-07	0.00216998
8448	MGC34034	-2.03206	-1.98095	27.824	1.32866e-07	0.00217421
9211	NDRG4	-1.02672	3.2579	27.8232	1.32924e-07	0.00217517
3952	EFCAB4B	-0.799032	2.58687	27.7855	1.35539e-07	0.00221796
4167	EPB41L1	-0.6547	4.7235	27.7719	1.36497e-07	0.00223364
11551	RETSAT	0.556113	6.72154	27.7632	1.3711e-07	0.00224366
1582	C17orf59	0.811907	3.50002	27.7442	1.38461e-07	0.00226577
12728	SLC34A1	-1.58274	-2.15054	27.716	1.40495e-07	0.00229906
5469	GPR1	0.651832	4.71729	27.6925	1.42212e-07	0.00232716
11484	RBP1	-1.28608	-0.523775	27.6899	1.42407e-07	0.00233035
2044	CAT	-0.611146	5.97668	27.6789	1.43215e-07	0.00234358
16048	ZNF480	-0.750279	4.49911	27.6763	1.4341e-07	0.00234676
9666	NUP35	-0.674253	3.86358	27.5208	1.55413e-07	0.00254317
7863	LPHN3	-1.42378	-0.552474	27.5204	1.55449e-07	0.00254377
3321	DAPK2	0.651942	2.6359	27.5174	1.5569e-07	0.00254771
3530	DHRS2	-1.12159	4.88327	27.4907	1.57854e-07	0.00258313
16213	ZNF71	0.750749	3.45632	27.4656	1.59912e-07	0.0026168
12111	SAT1	-0.576969	8.59971	27.4602	1.60365e-07	0.00262421
2171	CCDC51	0.792851	5.15408	27.4471	1.61455e-07	0.00264204
14018	TET1	-1.4821	-0.571834	27.4289	1.62975e-07	0.00266693
8180	MAPRE2	-0.521568	4.47937	27.4276	1.63084e-07	0.0026687
9795	OSR1	-0.82941	1.67187	27.4174	1.63952e-07	0.0026829
4908	FMN1	-1.08677	3.09982	27.415	1.64154e-07	0.00268621
7556	LOC100507463	0.772762	1.47155	27.4021	1.65252e-07	0.00270418
4255	ERVK13-1	-0.653076	2.84178	27.3959	1.65785e-07	0.00271291
4201	EPPIN	3.59758	-3.51213	27.3893	1.66346e-07	0.00272208
4943	FOXA1	-1.77431	-0.617114	27.3727	1.67787e-07	0.00274567
3254	CYFIP2	-0.658131	3.04861	27.3361	1.70985e-07	0.002798
1419	BTN2A1	0.563172	5.1867	27.3161	1.72765e-07	0.00282713
1158	B4GALT5	0.635847	6.38243	27.314	1.72951e-07	0.00283017
5909	HIVEP1	1.04909	5.13883	27.2864	1.75439e-07	0.00287089
11190	PYCARD	0.757443	5.46857	27.2353	1.80136e-07	0.00294774
4437	FAM154B	-0.932561	0.82183	27.2208	1.81497e-07	0.00297002
13579	STAT3	0.556313	7.75411	27.1875	1.84647e-07	0.00302156
16150	ZNF613	0.858671	2.09782	27.1796	1.85401e-07	0.00303389
14293	TMEM159	0.686605	3.96377	27.1707	1.86259e-07	0.00304794
10089	PDE4D	-0.611218	5.63499	27.1568	1.87602e-07	0.00306993
8091	MAML3	-0.672952	3.82114	27.1568	1.87604e-07	0.00306995
240	ADAR	0.540104	8.39769	27.1135	1.91849e-07	0.00313941
5795	HEPHL1	0.9051	2.80579	27.1104	1.92157e-07	0.00314446
8445	MGC27382	-3.69674	-3.10466	27.0166	2.01721e-07	0.00330096
14743	TRIM6	-0.752993	2.05828	26.9835	2.05204e-07	0.00335795
12815	SLC51A	1.1993	-0.647516	26.9488	2.08916e-07	0.0034187
2030	CASP10	0.652019	3.24228	26.9223	2.11805e-07	0.00346598
5143	GAS2L3	-0.705859	3.53896	26.9149	2.12616e-07	0.00347925
11650	RIN1	-0.788391	5.73746	26.8697	2.17646e-07	0.00356156
5069	FZD8	1.32366	2.68482	26.8666	2.17995e-07	0.00356726
12876	SLCO3A1	0.891316	5.0083	26.8621	2.18504e-07	0.0035756
15999	ZNF394	-0.595384	4.27296	26.7983	2.25831e-07	0.0036955
14710	TRIM15	-1.73855	-1.63808	26.7731	2.28804e-07	0.00374415
3968	EFNA4	0.60294	3.75878	26.7682	2.29377e-07	0.00375352
10557	PNKD	0.604031	5.7685	26.7521	2.31297e-07	0.00378495
9195	NCOA7	-0.870052	7.811	26.7469	2.31928e-07	0.00379528
1765	C3orf52	-0.671534	3.66577	26.6588	2.42738e-07	0.00397216
4349	F2RL1	-0.683627	6.55742	26.6536	2.43394e-07	0.0039829
9522	NR1D1	-1.06094	4.64498	26.5828	2.52478e-07	0.00413155
9960	PBDC1	-0.656159	4.74434	26.5754	2.53449e-07	0.00414745
6114	HSPA12A	0.547894	3.84235	26.565	2.54813e-07	0.00416975
12356	SERPINC1	1.19317	0.387574	26.5623	2.55172e-07	0.00417564
7203	LINC00261	-2.04438	-2.57968	26.4733	2.67208e-07	0.0043726
8984	MYADM	-1.12786	6.09851	26.4494	2.70526e-07	0.00442688
14961	TUSC1	0.795676	5.40249	26.4335	2.72769e-07	0.00446359
14614	TP73	-0.858569	4.55729	26.4289	2.73414e-07	0.00447415
7757	LOC644961	-0.910552	3.71812	26.414	2.75539e-07	0.00450891
4222	ERCC1	-0.722875	5.83461	26.3848	2.79729e-07	0.00457749
3851	DUSP8	1.62388	1.52924	26.3586	2.83557e-07	0.00464012
15028	UBASH3A	5.81974	-3.24245	26.3009	2.92157e-07	0.00478085
10982	PRTFDC1	-1.58003	-0.0648749	26.2952	2.9301e-07	0.00479482
15802	ZG16B	1.13709	1.35363	26.2941	2.93181e-07	0.00479762
3353	DCAF4L1	1.14286	0.956244	26.2895	2.93882e-07	0.00480908
863	ARL5B	-0.867129	5.11864	26.2613	2.98212e-07	0.00487994
10988	PSAPL1	0.997616	-0.501662	26.2533	2.99448e-07	0.00490016
3891	EAF1	-0.614673	5.15467	26.2134	3.057e-07	0.00500248
4501	FAM205B	3.54935	-3.17627	26.2127	3.05805e-07	0.00500419
9929	PARM1	1.15258	-0.375315	26.1482	3.16184e-07	0.00517403
981	ATF3	0.93382	3.82363	26.1363	3.1814e-07	0.00520604
15562	XKR8	0.697093	3.33886	26.1172	3.21308e-07	0.00525789
6796	KIAA1644	-1.42484	3.22154	26.1076	3.22906e-07	0.00528403
3013	CRABP2	-0.875828	2.44012	26.0938	3.25232e-07	0.00532209
7103	LDB1	-0.582539	6.55185	26.0677	3.29651e-07	0.00539441
7386	LOC100131096	1.20878	0.0630839	26.0666	3.29845e-07	0.00539758
1640	C1QTNF6	-0.764065	3.27947	26.0601	3.30961e-07	0.00541585
13733	SV2A	-1.12183	3.34375	26.0464	3.33315e-07	0.00545437
7985	LST1	2.91846	-1.91337	26.0293	3.36282e-07	0.00550293
15893	ZNF217	-0.652163	6.6039	26.0225	3.37469e-07	0.00552235
778	ARHGAP11A	-0.805579	6.32434	26.0156	3.3867e-07	0.005542
6980	KRT18	-0.654628	6.63853	25.9948	3.42346e-07	0.00560215
4730	FBXW5	0.745599	7.43361	25.9053	3.5859e-07	0.00586797
10782	PPP2R2C	-1.52684	3.52654	25.8978	3.59972e-07	0.00589058
774	ARG2	-0.657353	4.54131	25.8935	3.60775e-07	0.00590373
12209	SDCBP2-AS1	-0.954211	2.38035	25.8343	3.72019e-07	0.00608773
282	ADORA2B	-0.639068	3.82305	25.7622	3.86173e-07	0.00631933
13866	TAS2R14	-1.95644	-1.11063	25.7493	3.88777e-07	0.00636194
1643	C1RL	0.584082	5.22193	25.6972	3.9941e-07	0.00653594
15530	WNT7A	-0.728633	2.62356	25.6863	4.01666e-07	0.00657287
12477	SH3PXD2A	-0.844932	7.53979	25.6649	4.06156e-07	0.00664634
7846	LOXL1-AS1	-0.958473	0.301092	25.6572	4.07779e-07	0.00667289
12069	SAC3D1	0.741518	3.62294	25.6438	4.10623e-07	0.00671944
5042	FUT11	0.765502	3.2719	25.6311	4.13332e-07	0.00676377
9178	NCF2	1.22195	4.64708	25.6276	4.14068e-07	0.00677581
127	ACER2	-0.806592	1.11915	25.6223	4.15204e-07	0.0067944
1753	C3AR1	2.96603	0.55583	25.5476	4.31594e-07	0.0070626
10801	PPP4R4	0.702165	3.1398	25.5452	4.32133e-07	0.00707142
14658	TRADD	0.626561	4.36286	25.5168	4.38546e-07	0.00717636
7754	LOC644649	-1.00188	0.243749	25.483	4.46306e-07	0.00730334
7239	LINC00526	0.770134	1.23264	25.417	4.61831e-07	0.00755741
1402	BTBD16	-0.994754	-0.220741	25.3168	4.86453e-07	0.00796031
2310	CD55	0.705292	6.594	25.2948	4.92027e-07	0.00805154
7328	LOC100127888	-1.87058	-1.53364	25.2608	5.00794e-07	0.00819499
5040	FUT1	-0.581698	2.48254	25.2529	5.02841e-07	0.00822849
6070	HRNR	-1.52861	-0.774493	25.2516	5.03172e-07	0.00823391
11670	RMDN2	-0.726404	2.35814	25.2	5.16817e-07	0.00845719
5509	GPR68	0.661032	6.13733	25.1999	5.16841e-07	0.00845759
16330	ZSCAN12	0.682451	3.1081	25.1639	5.26584e-07	0.00861702
14086	THAP3	1.03136	3.33794	25.1635	5.26692e-07	0.00861878
10509	PLLP	0.639924	3.9719	25.1566	5.28572e-07	0.00864955
13788	SYT8	-0.721799	7.06686	25.154	5.29294e-07	0.00866136
10084	PDE2A	-1.47478	1.62714	25.1378	5.33752e-07	0.00873432
7688	LOC400657	0.645554	3.37018	25.1203	5.38642e-07	0.00881434
12754	SLC35G2	-1.02748	0.862329	25.1177	5.39347e-07	0.00882587
11091	PTGIR	3.63345	1.67973	25.0804	5.49893e-07	0.00899844
9485	NPAS2	0.859835	4.06059	25.0747	5.51523e-07	0.00902513
3971	EFNB2	-0.77025	6.51264	25.0587	5.56104e-07	0.00910009
3634	DNAAF3	-0.700964	1.9176	25.057	5.566e-07	0.0091082
15171	UPK3B	1.12543	0.0686399	25.0099	5.70371e-07	0.00933355
14934	TUBA4A	-0.64718	8.38017	25.0014	5.72878e-07	0.00937458
10836	PRDM8	-1.08069	2.18941	24.9737	5.81184e-07	0.00951049
9268	NECAP2	0.905405	6.80472	24.9484	5.88866e-07	0.00963621
2746	CLIC3	0.810521	2.20694	24.8964	6.04965e-07	0.00989964
12663	SLC25A32	-0.779316	4.11228	24.878	6.10749e-07	0.00999429
9964	PBX1	-0.568098	4.29276	24.8707	6.13072e-07	0.0100323
3954	EFCAB6	-0.896899	0.407179	24.8548	6.18152e-07	0.0101154
12496	SHF	-1.10725	0.631206	24.8333	6.25087e-07	0.0102289
7589	LOC152225	2.63967	0.239854	24.8169	6.30423e-07	0.0103162
8137	MAP3K4	-0.555999	5.64772	24.7929	6.38336e-07	0.0104457
9614	NUB1	0.532878	6.27654	24.7736	6.44749e-07	0.0105507
10700	PPEF1	2.20804	-2.80489	24.7652	6.4756e-07	0.0105967
9351	NGFRAP1	-0.52874	5.94034	24.7587	6.49735e-07	0.0106323
12701	SLC29A1	-0.59148	6.67773	24.7566	6.50469e-07	0.0106443
3825	DUOXA1	-0.685097	1.66967	24.7373	6.57004e-07	0.0107512
2715	CLDN1	0.881102	8.10506	24.6945	6.71741e-07	0.0109924
6609	KATNAL2	-0.839423	0.762557	24.6944	6.71779e-07	0.010993
4914	FMO5	-0.917399	0.422915	24.6605	6.83706e-07	0.0111882
9366	NID1	-2.24287	0.542515	24.6386	6.91537e-07	0.0113163
6489	ISL1	1.01656	0.0189295	24.6259	6.9609e-07	0.0113908
12851	SLC7A7	1.16394	-0.152704	24.6231	6.97093e-07	0.0114072
3303	CYYR1	-1.58041	0.429104	24.623	6.97141e-07	0.011408
6199	IER5L	-0.985829	4.8945	24.6065	7.03146e-07	0.0115063
14777	TRMT6	-0.583358	5.81153	24.553	7.22953e-07	0.0118304
10543	PMP22	-0.892341	3.37228	24.5463	7.25445e-07	0.0118712
3773	DPYSL2	0.542946	6.19924	24.5336	7.30251e-07	0.0119498
9564	NRP2	0.774239	3.71711	24.531	7.31253e-07	0.0119662
13951	TCF19	0.60173	6.17308	24.5003	7.42964e-07	0.0121579
8446	MGC2752	0.611433	5.686	24.4729	7.53632e-07	0.0123324
418	AKR1C3	0.729241	3.94621	24.4709	7.54425e-07	0.0123454
12020	RUNDC1	0.529594	4.31447	24.4656	7.56475e-07	0.012379
9777	OSBP2	0.647038	4.55543	24.427	7.71799e-07	0.0126297
2120	CCDC136	-0.954736	1.59867	24.3645	7.97259e-07	0.0130464
15497	WFDC6	5.74878	-3.83518	24.3533	8.01874e-07	0.0131219
584	ANKRD2	0.692822	0.886964	24.3034	8.22948e-07	0.0134667
3474	DENND5B	-0.880812	3.55967	24.277	8.34275e-07	0.0136521
10735	PPM1L	-1.05061	0.697633	24.2584	8.42377e-07	0.0137847
11511	RCSD1	-1.33587	-1.31662	24.2344	8.52952e-07	0.0139577
6432	IP6K3	1.32598	0.0597818	24.2204	8.59196e-07	0.0140599
8362	MESDC1	-1.00329	5.12668	24.2187	8.59924e-07	0.0140718
4361	FABP6	-0.762826	1.80185	24.1696	8.82122e-07	0.014435
2883	COL22A1	2.01122	4.42613	24.151	8.90715e-07	0.0145757
10200	PFKFB4	-0.731422	4.59673	24.0921	9.18341e-07	0.0150277
12389	SETMAR	-0.620007	3.18564	24.0475	9.39872e-07	0.0153801
1714	C21orf91	-0.852607	3.82607	24.0264	9.50225e-07	0.0155495
3950	EFCAB2	-0.561407	2.74548	24.008	9.5934e-07	0.0156986
1274	BEST1	1.12672	0.945354	23.9728	9.77058e-07	0.0159886
3265	CYP21A2	2.96631	-2.39917	23.9125	1.00815e-06	0.0164974
7244	LINC00589	-1.67477	-1.93852	23.9014	1.01395e-06	0.0165923
165	ACSM3	-0.687642	1.6259	23.8711	1.03004e-06	0.0168556
7445	LOC100288181	-1.23443	-0.0761675	23.8692	1.03109e-06	0.0168727
12294	SEMA6B	-1.78602	0.294745	23.8645	1.03362e-06	0.0169141
10530	PLXNB3	-1.02812	3.10309	23.8594	1.03637e-06	0.0169592
56	ABCC6	-1.87222	-2.03165	23.8397	1.04702e-06	0.0171334
16064	ZNF506	-0.814425	2.09163	23.8311	1.05171e-06	0.0172101
4769	FFAR2	3.63077	-2.07571	23.8262	1.05435e-06	0.0172534
6664	KCNQ1OT1	1.30712	2.8065	23.8256	1.05469e-06	0.017259
1262	BDKRB1	0.770377	2.92749	23.8066	1.06517e-06	0.0174304
3845	DUSP3	0.544664	6.46534	23.7864	1.07639e-06	0.017614
7087	LCE1C	1.91185	-0.98441	23.7709	1.08511e-06	0.0177568
6445	IQCA1	-0.606118	3.44186	23.767	1.08732e-06	0.0177929
676	AP3B2	-0.947525	-0.548713	23.7627	1.08973e-06	0.0178323
11146	PTPRS	-0.847158	4.21396	23.7485	1.0978e-06	0.0179643
6689	KCTD7	0.629942	4.00412	23.7466	1.09892e-06	0.0179827
14165	TINCR	-0.672627	2.1566	23.6976	1.12724e-06	0.0184461
5539	GRAMD1B	-1.59969	1.61908	23.6975	1.12727e-06	0.0184467
7998	LTV1	-0.689902	5.38596	23.6965	1.1279e-06	0.0184569
5792	HELZ2	1.15875	6.85291	23.6915	1.13083e-06	0.018505
12486	SHANK2	-1.29471	-0.500306	23.683	1.13584e-06	0.0185869
7216	LINC00332	-4.141	-3.25603	23.6756	1.14022e-06	0.0186585
9703	OASL	0.80243	4.033	23.649	1.15604e-06	0.0189174
13254	SOCS6	-0.562342	4.82661	23.6433	1.15951e-06	0.0189743
6166	IBA57	-0.66799	4.18073	23.6338	1.16523e-06	0.0190678
9695	NXT2	0.634126	4.19845	23.5873	1.19373e-06	0.0195342
5808	HERPUD1	0.545612	6.59682	23.5664	1.20674e-06	0.0197471
11968	RRN3P3	-0.899563	1.34364	23.5652	1.20753e-06	0.01976
3021	CRCT1	0.991207	-0.288073	23.5543	1.21436e-06	0.0198718
3903	ECE1	0.851825	7.37807	23.524	1.23365e-06	0.0201875
785	ARHGAP22	0.660919	3.8716	23.5129	1.24077e-06	0.020304
859	ARL4A	0.59656	4.05001	23.5068	1.2447e-06	0.0203683
11730	RNF175	1.2536	2.56182	23.4997	1.24932e-06	0.0204438
14372	TMEM246	0.495355	4.8009	23.4973	1.2509e-06	0.0204698
13765	SYNGR2	0.727118	6.31819	23.4931	1.25363e-06	0.0205143
15780	ZFP64	0.5424	5.31788	23.4823	1.26067e-06	0.0206297
15225	USP35	0.582616	4.19646	23.4803	1.26199e-06	0.0206513
8660	MMP1	-1.94766	-1.05272	23.4777	1.26372e-06	0.0206795
11017	PSMB8	0.981653	5.99017	23.4307	1.29493e-06	0.0211902
25	AASS	-0.792276	4.26929	23.4208	1.30161e-06	0.0212996
15649	ZBTB14	0.541287	3.79761	23.4148	1.30572e-06	0.0213668
13017	SNHG4	-0.574787	3.62001	23.3941	1.3198e-06	0.0215972
6027	HOXB9	0.739519	3.10435	23.39	1.32266e-06	0.021644
217	ADAM22	-1.46087	-0.414434	23.3869	1.3248e-06	0.0216791
13084	SNORA8	-0.86469	1.52292	23.3708	1.33588e-06	0.0218604
3448	DDX60	0.683059	5.97397	23.3617	1.34225e-06	0.0219646
592	ANKRD29	-0.717676	1.27218	23.3517	1.34925e-06	0.0220792
14103	THEM5	-1.61322	-1.93111	23.3258	1.36752e-06	0.0223782
3979	EGFL6	-1.09893	-0.564062	23.3209	1.37105e-06	0.0224359
16259	ZNF786	0.856192	2.11947	23.2913	1.39232e-06	0.0227838
16318	ZNRF2	-0.70881	4.42543	23.2899	1.39329e-06	0.0227998
7037	LAMA2	-1.15681	-0.0322333	23.2833	1.39808e-06	0.0228781
13929	TBX2	-1.19474	0.653408	23.2785	1.40157e-06	0.0229353
3709	DNM3	-0.638001	2.39877	23.2118	1.45105e-06	0.0237451
5411	GOLGA6L5	-1.674	-0.168803	23.1872	1.46969e-06	0.0240499
6939	KLRC1	0.938764	0.0740552	23.1814	1.47416e-06	0.0241231
16304	ZNF880	-0.78848	1.98036	23.1694	1.4834e-06	0.0242744
7986	LTA	3.50273	-1.69746	23.1609	1.48993e-06	0.0243812
912	ARSG	-0.741127	1.06205	23.1578	1.49239e-06	0.0244214
3698	DNASE1L3	-1.77592	-1.60992	23.147	1.50076e-06	0.0245585
7540	LOC100507053	-0.698401	2.59897	23.1397	1.5065e-06	0.0246523
1624	C19orf66	0.624533	4.88739	23.1289	1.51493e-06	0.0247903
3712	DNMT3A	-0.631381	3.01066	23.0909	1.54519e-06	0.0252855
7786	LOC654433	2.30346	-1.40317	23.0533	1.57575e-06	0.0257856
53	ABCC3	0.900676	4.87733	23.0372	1.58894e-06	0.0260014
3820	DTX3L	0.761657	5.70545	23.0335	1.59204e-06	0.0260521
8157	MAPK10	-0.665774	1.71331	23.0204	1.60292e-06	0.0262301
10347	PIK3R1	-0.728332	8.57658	22.9691	1.64625e-06	0.0269392
4133	ENHO	-0.864977	0.589567	22.9571	1.65661e-06	0.0271088
2213	CCDC96	0.76948	1.41947	22.9391	1.67217e-06	0.0273634
7080	LBR	-0.621323	5.64062	22.9377	1.67335e-06	0.0273827
13534	ST3GAL6-AS1	2.2674	-2.05461	22.9223	1.68683e-06	0.0276033
14970	TWIST1	0.8411	3.37616	22.9076	1.69983e-06	0.027816
7768	LOC646626	-1.41993	-1.10451	22.9002	1.70631e-06	0.0279221
15508	WIPF1	-0.984252	4.53894	22.886	1.71901e-06	0.0281299
1968	CAMKK2	0.48643	5.77299	22.8828	1.72186e-06	0.0281765
13662	STX3	-0.583452	4.67696	22.8648	1.7381e-06	0.0284422
5878	HIST1H2BD	0.637838	2.21015	22.8559	1.74609e-06	0.028573
4594	FAM83A	0.582133	7.03028	22.8412	1.75953e-06	0.0287929
4949	FOXD2	1.34684	0.322099	22.8244	1.77496e-06	0.0290454
6864	KITLG	0.758354	2.01982	22.8106	1.78775e-06	0.0292547
10438	PLAUR	-0.579102	6.50387	22.8021	1.79569e-06	0.0293846
12838	SLC6A7	4.02533	-1.24979	22.7874	1.80945e-06	0.0296099
15153	UNC13D	1.13427	2.35921	22.7867	1.8101e-06	0.0296204
3817	DTX2	0.844332	5.31365	22.7723	1.82371e-06	0.0298432
15463	WDR63	-1.8042	-1.25755	22.7665	1.82927e-06	0.0299341
1373	BRF2	0.738237	3.86708	22.7625	1.83308e-06	0.0299965
1029	ATP1B3	-0.505533	7.74697	22.7511	1.84402e-06	0.0301755
12226	SDK2	2.82986	0.164482	22.7243	1.86989e-06	0.0305988
9343	NFYA	-0.519585	5.86724	22.7228	1.87135e-06	0.0306228
7728	LOC541471	-0.762988	3.85883	22.7007	1.89298e-06	0.0309767
4074	ELL3	0.584619	3.47489	22.6727	1.92078e-06	0.0314316
7409	LOC100133091	0.813855	1.89791	22.6525	1.94105e-06	0.0317633
12659	SLC25A28	0.689473	5.63779	22.6292	1.96475e-06	0.0321512
5066	FZD5	-0.805902	3.17515	22.6276	1.96644e-06	0.0321789
13658	STX19	-1.07849	0.000973287	22.6213	1.97281e-06	0.032283
6158	HYAL3	0.541261	3.71864	22.571	2.02522e-06	0.0331408
4743	FCHSD2	0.557832	4.68007	22.5049	2.09612e-06	0.0343008
4700	FBXO27	-0.847228	0.293565	22.5034	2.09774e-06	0.0343273
14085	THAP2	0.733009	2.33658	22.4937	2.10835e-06	0.034501
9718	ODF2	-0.504532	7.14114	22.4932	2.10886e-06	0.0345094
8916	MTHFD1L	0.60431	5.01128	22.4788	2.12474e-06	0.0347692
10131	PDPN	0.528188	8.33236	22.4445	2.16299e-06	0.0353952
16114	ZNF571	0.886254	0.317428	22.4424	2.16544e-06	0.0354352
13071	SNORA67	-1.09125	1.36553	22.4137	2.19799e-06	0.0359679
15279	VARS2	0.545795	5.60246	22.4115	2.20056e-06	0.03601
15165	UNKL	0.759096	4.27122	22.4083	2.20424e-06	0.0360702
429	AKT3	-1.26712	2.52683	22.3901	2.22524e-06	0.0364138
3242	CYB5R2	1.09593	-0.616757	22.3864	2.22949e-06	0.0364833
793	ARHGAP31	0.948777	4.18395	22.3839	2.23241e-06	0.0365312
12361	SERPINF1	-0.659815	2.52895	22.3451	2.27799e-06	0.0372771
353	AGR2	-0.627958	3.73667	22.2387	2.40768e-06	0.0393993
2918	COMT	-0.620168	6.4563	22.2132	2.43991e-06	0.0399267
12349	SERPINB3	0.76862	2.3012	22.1959	2.46204e-06	0.0402888
12570	SLAMF7	-1.01635	0.444173	22.1939	2.46449e-06	0.0403289
13479	SRRM3	-0.87743	1.85025	22.1761	2.48752e-06	0.0407057
13118	SNORD20	-3.03714	-2.44154	22.1655	2.50133e-06	0.0409318
13500	SSBP2	-0.680133	5.53608	22.1587	2.51014e-06	0.041076
6935	KLK9	-0.811624	-0.106542	22.1431	2.53058e-06	0.0414105
7542	LOC100507140	-1.85358	-2.45517	22.1233	2.55681e-06	0.0418397
11415	RASSF4	1.06767	2.14585	22.086	2.60699e-06	0.0426608
10540	PML	0.995947	6.81281	22.0776	2.61852e-06	0.0428494
692	APBA1	-1.05842	1.68067	22.0771	2.6192e-06	0.0428605
175	ACTG1	-0.58722	11.973	22.0225	2.69473e-06	0.0440966
6615	KBTBD2	-0.568192	6.1421	21.9569	2.78848e-06	0.0456307
8295	MDM2	-0.789789	5.21638	21.9523	2.79513e-06	0.0457395
10559	PNLDC1	2.27454	-1.51398	21.9406	2.81221e-06	0.0460191
14780	TRMU	0.5038	4.6565	21.9238	2.8369e-06	0.0464231
8084	MALL	-0.845783	1.27987	21.9184	2.84486e-06	0.0465532
15132	UGT1A1	-1.05999	-1.64602	21.9128	2.8533e-06	0.0466914
9554	NRG2	1.17784	-0.487959	21.9077	2.8608e-06	0.0468142
14695	TREH	-2.32845	-0.761609	21.907	2.86191e-06	0.0468324
9832	P2RX6	-0.940612	0.471678	21.8988	2.87407e-06	0.0470313
7826	LOC730668	2.32347	-1.71428	21.8683	2.92019e-06	0.0477859
6856	KIFC1	-0.484833	6.84519	21.7824	3.05382e-06	0.0499727
6059	HPSE	-0.6047	4.20302	21.7804	3.05701e-06	0.050025
3508	DGKA	-0.4912	7.09935	21.7606	3.08874e-06	0.0505441
4203	EPPK1	-1.1754	5.22858	21.7162	3.16107e-06	0.0517278
159	ACSL1	0.575927	7.02933	21.7116	3.16865e-06	0.0518518
14876	TTC22	0.877003	2.5097	21.6975	3.19204e-06	0.0522346
10119	PDK2	-0.543066	5.49668	21.6933	3.19902e-06	0.0523487
2852	CNTNAP3B	-0.794951	0.983071	21.6623	3.25117e-06	0.0532022
8723	MPDZ	-0.748075	4.90549	21.6388	3.29134e-06	0.0538594
14942	TUBB3	-0.574993	6.53627	21.6373	3.29383e-06	0.0539002
13531	ST3GAL4	0.614043	4.54746	21.6223	3.31973e-06	0.054324
7702	LOC407835	0.610259	3.80839	21.616	3.33069e-06	0.0545033
4998	FRMD8	-0.775793	5.67221	21.6088	3.34323e-06	0.0547086
5213	GEM	-1.20629	0.607986	21.5905	3.37519e-06	0.0552317
10333	PIGW	-0.730581	4.42988	21.5901	3.37596e-06	0.0552441
7309	LMNB1	-0.586045	6.87355	21.5853	3.38432e-06	0.0553811
4278	ETHE1	0.675638	6.17061	21.5811	3.39177e-06	0.0555029
12281	SEMA3C	0.718158	6.97398	21.554	3.44004e-06	0.0562929
9179	NCF4	-2.00039	-2.43437	21.5388	3.46735e-06	0.0567396
14102	THEM4	-0.529417	4.28988	21.5318	3.48012e-06	0.0569487
7506	LOC100506123	-1.21031	2.96889	21.5124	3.51551e-06	0.0575278
6539	ITPKA	1.30979	0.317146	21.5038	3.53134e-06	0.0577868
3724	DOCK4	0.819988	4.99191	21.4849	3.56617e-06	0.0583568
8657	MMD	0.782002	4.43341	21.4825	3.57068e-06	0.0584306
13416	SPSB2	0.799901	3.269	21.454	3.62414e-06	0.0593055
8401	MEX3C	-0.761028	6.62167	21.4457	3.63995e-06	0.0595641
6558	JAK1	0.538408	7.48497	21.4366	3.65721e-06	0.0598466
6940	KLRC2	0.800023	0.994406	21.4359	3.65855e-06	0.0598685
10670	POU2F3	-1.10056	-1.54735	21.4349	3.6604e-06	0.0598988
1420	BTN2A2	0.591085	3.92277	21.4246	3.68013e-06	0.0602217
12186	SCNN1D	1.1662	0.491706	21.399	3.72966e-06	0.0610322
10157	PEG10	-1.09602	2.61352	21.3941	3.73915e-06	0.0611874
2281	CD14	-0.56617	4.07028	21.3777	3.7713e-06	0.0617136
3118	CST3	0.624311	8.11056	21.3749	3.77691e-06	0.0618053
15653	ZBTB2	-0.564144	4.23263	21.3567	3.81295e-06	0.062395
11638	RIC3	-2.04687	-2.38619	21.3484	3.82932e-06	0.0626629
14244	TMEM102	0.670177	3.55837	21.3374	3.85147e-06	0.0630255
11622	RHOBTB3	-0.936819	6.33761	21.32	3.88653e-06	0.0635992
267	ADHFE1	-0.92671	1.11163	21.3181	3.89037e-06	0.0636619
553	ANK2	-2.06589	-1.80211	21.2814	3.96563e-06	0.0648936
10260	PHF19	-0.511596	7.14437	21.2674	3.99469e-06	0.0653691
11651	RIN2	0.484011	6.91405	21.2622	4.0055e-06	0.065546
14860	TSSK6	1.20491	0.623687	21.2576	4.01521e-06	0.0657049
13005	SNCG	-0.924197	3.86351	21.2515	4.02798e-06	0.0659138
862	ARL5A	-0.658957	6.04847	21.2441	4.04346e-06	0.0661672
7834	LOC92249	-0.51085	3.84273	21.2058	4.12517e-06	0.0675043
5063	FZD2	0.680692	4.40247	21.1949	4.14869e-06	0.0678892
12540	SIRPB1	0.86314	2.69305	21.1859	4.1682e-06	0.0682084
6952	KPNA2	-0.502963	8.23992	21.1852	4.16961e-06	0.0682315
13077	SNORA71C	-1.71848	-1.26705	21.1367	4.2767e-06	0.0699839
13311	SPARC	-0.529423	10.2389	21.1074	4.3425e-06	0.0710606
6198	IER5	-0.512589	6.61332	21.0976	4.36478e-06	0.0714252
10356	PIM3	0.644841	6.54869	21.0954	4.36968e-06	0.0715055
10292	PHTF2	-0.656085	5.28283	21.073	4.42117e-06	0.072348
4599	FAM83F	0.54983	4.12965	21.0689	4.43052e-06	0.072501
14084	THAP11	0.521721	4.95527	21.0547	4.46354e-06	0.0730413
5485	GPR143	1.19393	2.70584	21.0445	4.48747e-06	0.0734329
98	ABTB2	0.756023	4.83984	21.0205	4.54394e-06	0.074357
15666	ZBTB39	0.489322	3.94438	21.0085	4.57238e-06	0.0748225
15772	ZFP30	0.718501	2.69679	21.0016	4.58906e-06	0.0750955
14345	TMEM204	0.743062	2.8439	20.9756	4.65178e-06	0.0761218
1348	BORA	-0.593391	4.40968	20.9716	4.66144e-06	0.0762798
8947	MTSS1	0.694933	6.9091	20.9702	4.66485e-06	0.0763356
2573	CHAMP1	-0.89987	5.59873	20.9412	4.73607e-06	0.077501
15881	ZNF2	0.658294	2.43103	20.9291	4.76588e-06	0.0779889
6321	IL1B	-0.529509	8.83599	20.9058	4.8242e-06	0.0789432
5548	GRB14	0.611378	2.22285	20.8971	4.8464e-06	0.0793066
6911	KLHL3	-0.716739	2.01926	20.8949	4.85175e-06	0.079394
4459	FAM172A	-0.665786	4.74973	20.8785	4.89361e-06	0.080079
9885	PALMD	-0.523239	4.48327	20.8728	4.90803e-06	0.080315
2886	COL2A1	-0.816228	0.157623	20.8639	4.93104e-06	0.0806916
2282	CD151	0.514795	8.50778	20.8239	5.03512e-06	0.0823947
9017	MYLK	-0.847518	1.73031	20.8235	5.03606e-06	0.0824101
2074	CBX4	0.611695	5.05131	20.8084	5.07591e-06	0.0830621
7715	LOC440894	-0.680993	1.62692	20.7837	5.14174e-06	0.0841394
13012	SNHG11	0.506829	4.25479	20.7751	5.16499e-06	0.0845199
9119	NAP1L2	-1.3988	-1.01315	20.7733	5.16977e-06	0.0845981
8279	MCOLN3	-0.784146	2.40072	20.7641	5.19474e-06	0.0850067
1816	C6orf170	-0.958554	2.12503	20.7608	5.20365e-06	0.0851526
450	ALDH4A1	-0.523322	5.16669	20.7545	5.22094e-06	0.0854354
11041	PSME1	0.608162	7.38055	20.7545	5.22098e-06	0.0854362
14281	TMEM145	-1.29309	-0.643702	20.7526	5.22595e-06	0.0855174
14053	TFPI	-0.790558	4.45912	20.7478	5.23915e-06	0.0857335
12694	SLC27A2	0.541984	4.4095	20.7473	5.24048e-06	0.0857553
15533	WNT9A	-1.03764	1.69415	20.7108	5.34147e-06	0.0874078
3299	CYTH2	-0.541386	6.98656	20.7106	5.34185e-06	0.087414
10377	PITPNA	0.469579	6.92503	20.7001	5.3713e-06	0.0878959
2211	CCDC93	0.500812	5.92956	20.6897	5.40066e-06	0.0883765
6825	KIF18A	-0.754263	4.98058	20.6656	5.46884e-06	0.089492
16291	ZNF843	3.04221	-2.55289	20.6605	5.48347e-06	0.0897314
1506	C12orf56	-0.979115	0.346087	20.6574	5.49248e-06	0.0898789
5136	GARNL3	-0.694347	1.25551	20.6554	5.49832e-06	0.0899745
10875	PRKCE	-0.503728	3.36342	20.6364	5.55307e-06	0.0908704
9410	NLRP1	-0.575288	6.56423	20.6049	5.64507e-06	0.0923759
7290	LIPT2	0.922978	1.02985	20.5873	5.69736e-06	0.0932316
9918	PAR5	-1.16909	-0.70001	20.5796	5.72014e-06	0.0936044
4191	EPHX2	-0.724875	1.94867	20.5666	5.75931e-06	0.0942454
1687	C1orf68	5.50499	-0.378483	20.5079	5.93847e-06	0.0971772
7068	LARP6	0.775505	4.89033	20.4978	5.96984e-06	0.0976905
1144	B3GNT4	0.779763	1.12452	20.496	5.97556e-06	0.0977841
10442	PLCB1	-0.773933	2.06714	20.4903	5.99352e-06	0.0980779
3438	DDX5	-0.519135	9.64089	20.4732	6.04722e-06	0.0989567
14793	TRPM6	1.45121	-0.952092	20.468	6.06366e-06	0.0992258
10313	PIEZO1	1.14871	8.35088	20.4287	6.1895e-06	0.101285
1168	BACE2	0.447106	5.31689	20.3738	6.36969e-06	0.104234
15207	USP18	0.760921	1.84844	20.3518	6.44341e-06	0.10544
21	AARS	0.534071	6.80025	20.3388	6.48715e-06	0.106156
9413	NLRP9	-3.10417	-2.31318	20.3384	6.48841e-06	0.106176
13784	SYT17	-0.885945	0.422545	20.302	6.61315e-06	0.108218
12881	SLFN12L	-1.83417	-1.44247	20.2815	6.68431e-06	0.109382
4157	ENTPD7	-0.597696	4.79011	20.2759	6.70398e-06	0.109704
12099	SAPCD2	-0.766965	6.70142	20.2745	6.70894e-06	0.109785
398	AKAP2	2.33003	-0.951961	20.2671	6.73498e-06	0.110211
5386	GNL2	-0.547789	6.55234	20.2546	6.77919e-06	0.110935
6523	ITGB2-AS1	3.03631	0.0969877	20.2338	6.85303e-06	0.112143
9374	NIPA1	0.678411	4.60078	20.233	6.85598e-06	0.112191
7523	LOC100506599	0.831218	0.57529	20.2237	6.88935e-06	0.112737
1479	C11orf71	0.650135	2.79045	20.1919	7.00472e-06	0.114625
3099	CSNK1D	-0.515051	8.10817	20.187	7.02281e-06	0.114921
4072	ELL	-0.587652	5.15873	20.1737	7.072e-06	0.115726
11200	PYROXD2	-0.514118	3.28438	20.1691	7.08903e-06	0.116005
3970	EFNB1	0.619304	7.86137	20.1649	7.10429e-06	0.116255
12834	SLC6A2	-1.09702	-1.4155	20.1573	7.1326e-06	0.116718
2985	CPEB3	-0.927704	2.45506	20.1548	7.14202e-06	0.116872
4054	EIF5A2	-0.705929	3.35118	20.1346	7.21802e-06	0.118116
13373	SPINK7	0.616462	1.22801	20.0978	7.35813e-06	0.120408
5762	HDGF	0.609163	9.51241	20.0739	7.45084e-06	0.121925
3209	CXCL14	0.641573	5.83561	20.0698	7.46671e-06	0.122185
7940	LRRC61	0.560176	2.98697	20.0695	7.46763e-06	0.1222
15840	ZNF100	-0.872405	2.49451	20.0515	7.53844e-06	0.123359
8291	MDH1B	-0.899621	0.175355	20.0498	7.54516e-06	0.123469
4950	FOXD2-AS1	1.02209	1.55073	20.0382	7.59101e-06	0.124219
3297	CYSTM1	-0.558464	5.09748	20.0233	7.65062e-06	0.125195
5604	GSTA4	-0.582553	4.90723	20.0182	7.67073e-06	0.125524
13351	SPEF2	-0.621919	1.69742	20.0164	7.67792e-06	0.125642
1454	C10orf67	-1.83275	-2.2727	20.0064	7.71846e-06	0.126305
11334	RAET1L	1.01696	0.0102327	19.9959	7.76067e-06	0.126996
9855	PACSIN1	-1.59094	-2.3028	19.9694	7.86928e-06	0.128773
16184	ZNF671	0.598413	2.05692	19.964	7.89122e-06	0.129132
2730	CLDND1	-0.505473	6.19041	19.9315	8.02676e-06	0.13135
9763	ORAI2	-0.838844	4.63061	19.9306	8.03066e-06	0.131414
11598	RGS20	0.589731	3.1037	19.9228	8.06332e-06	0.131948
13985	TDRG1	-5.41053	-3.8313	19.9117	8.11005e-06	0.132713
6624	KCNAB2	-1.24813	-0.00287509	19.9034	8.14561e-06	0.133295
16144	ZNF606	0.903345	2.18232	19.8889	8.20741e-06	0.134306
3434	DDX43	-0.769499	3.15427	19.8851	8.224e-06	0.134578
9471	NOTCH1	-1.30913	6.35083	19.8772	8.25789e-06	0.135132
5728	HCAR3	0.636206	4.67024	19.8552	8.35356e-06	0.136698
8185	MARCH1	-1.00928	1.92784	19.8522	8.36655e-06	0.13691
8704	MORC3	-0.592661	5.70785	19.8371	8.43305e-06	0.137998
4456	FAM171A1	0.579994	4.10745	19.8329	8.45159e-06	0.138302
9896	PANX1	0.480908	6.24208	19.8265	8.47993e-06	0.138766
3375	DCST1	1.38418	-1.33788	19.8242	8.49005e-06	0.138931
13588	STC1	-0.574476	2.36309	19.8112	8.54803e-06	0.13988
10808	PPRC1	-1.02322	6.49008	19.8107	8.55014e-06	0.139915
8366	MEST	-0.62132	1.98085	19.7918	8.6352e-06	0.141306
15434	WDR27	-0.603013	3.67748	19.7852	8.66514e-06	0.141796
15067	UBE2Z	0.503379	7.83867	19.7651	8.75685e-06	0.143297
4549	FAM35DP	1.20101	-0.0191641	19.7542	8.80696e-06	0.144117
15674	ZBTB46	0.836381	1.89641	19.7356	8.89276e-06	0.145521
13363	SPICE1	-0.497244	3.77073	19.7331	8.90468e-06	0.145716
7157	LHX1	-1.97804	-0.180966	19.7305	8.9166e-06	0.145911
2302	CD34	3.82754	-2.87411	19.7239	8.94764e-06	0.146419
3850	DUSP7	-0.934222	6.82825	19.6839	9.13675e-06	0.149514
15259	UTP3	-0.680589	5.76622	19.6804	9.15356e-06	0.149789
4553	FAM43A	-0.721008	5.56264	19.6784	9.16295e-06	0.149942
1545	C15orf52	0.79232	6.02831	19.6738	9.18501e-06	0.150303
13244	SNX8	0.503138	4.96248	19.668	9.21312e-06	0.150763
9595	NT5DC2	-0.619364	6.78628	19.6257	9.41947e-06	0.15414
6490	ISL2	0.911745	1.49602	19.6229	9.43319e-06	0.154365
14719	TRIM25	0.46466	6.6682	19.6121	9.48678e-06	0.155242
161	ACSL4	-0.650852	7.46889	19.6039	9.52726e-06	0.155904
5414	GOLGA7B	1.32902	-0.151188	19.6007	9.54343e-06	0.156169
10355	PIM2	-0.539748	3.47956	19.5964	9.56497e-06	0.156521
2763	CLN8	-0.558177	4.73418	19.5768	9.66377e-06	0.158138
8519	MIR22HG	-0.515	6.2712	19.5757	9.66915e-06	0.158226
1163	BAALC	1.84741	-1.89473	19.5743	9.67623e-06	0.158342
11692	RND3	-0.714112	6.89148	19.5546	9.77631e-06	0.15998
16100	ZNF557	-0.607453	2.55435	19.5533	9.78338e-06	0.160095
2540	CES4A	-0.621561	2.59661	19.5451	9.82533e-06	0.160782
9266	NECAB3	-0.525031	4.18065	19.5222	9.94387e-06	0.162721
15659	ZBTB26	0.571666	3.13751	19.5147	9.9826e-06	0.163355
8375	METTL12	0.863123	1.00623	19.4999	1.00605e-05	0.164629
2329	CD93	-1.28929	-1.47329	19.4851	1.0139e-05	0.165915
13154	SNORD5	-0.890641	0.520496	19.477	1.0182e-05	0.166619
8651	MLXIPL	-0.915665	-0.537016	19.4672	1.02343e-05	0.167475
9001	MYH14	0.98555	1.44908	19.4567	1.02906e-05	0.168396
9373	NIP7	-0.545525	5.33884	19.4386	1.03888e-05	0.170003
1925	CACNB2	-1.06009	-0.128963	19.4115	1.05369e-05	0.172425
7981	LSP1	-1.06777	1.62509	19.4026	1.0586e-05	0.17323
10368	PIP5K1A	-0.616019	6.10559	19.3901	1.06557e-05	0.174369
16061	ZNF502	-0.576728	3.01905	19.3697	1.077e-05	0.176241
1154	B4GALT1	0.769264	9.8968	19.3505	1.08792e-05	0.178027
6444	IPW	-0.755966	2.76034	19.3162	1.10761e-05	0.181249
15496	WFDC5	1.33015	-0.922093	19.3133	1.10931e-05	0.181528
9174	NCEH1	0.546975	5.57651	19.303	1.11529e-05	0.182506
2483	CENPC1	-0.69248	3.99673	19.2966	1.11903e-05	0.183118
773	ARFRP1	0.559102	6.10623	19.2824	1.12739e-05	0.184486
13725	SUSD4	-0.99007	-0.352401	19.2822	1.1275e-05	0.184504
3863	DYNC2H1	-0.701698	4.51709	19.2638	1.13842e-05	0.186291
5191	GCNT4	-0.715388	1.84893	19.247	1.14854e-05	0.187946
14475	TMPRSS3	3.21961	-3.53685	19.2261	1.16118e-05	0.190015
6340	IL31RA	-0.581155	2.39373	19.2092	1.17146e-05	0.191697
6320	IL1A	-0.621821	9.31812	19.2058	1.17355e-05	0.19204
15998	ZNF391	0.816364	1.3808	19.1555	1.20492e-05	0.197174
13267	SORCS2	-1.21123	-0.0336427	19.1289	1.22181e-05	0.199937
148	ACP5	-0.611074	2.09441	19.0962	1.24292e-05	0.203391
14872	TTC18	-0.550906	2.27849	19.0817	1.25238e-05	0.20494
65	ABCG1	0.48799	5.97663	19.059	1.2674e-05	0.207398
3054	CRNN	-0.816093	1.54685	19.0587	1.26761e-05	0.207431
1143	B3GNT3	-0.652558	1.796	19.058	1.26807e-05	0.207507
16015	ZNF425	0.910065	0.503227	19.0476	1.27497e-05	0.208637
1633	C1QL1	-1.11478	0.846506	19.0474	1.27511e-05	0.208659
4926	FNDC4	-0.817896	2.87861	19.0473	1.27521e-05	0.208675
615	ANKRD6	-0.631836	2.80593	19.0335	1.28443e-05	0.210183
10969	PRRT3	-0.869996	1.55551	19.0152	1.29684e-05	0.212215
10794	PPP3CC	0.457536	4.64581	19.0112	1.29951e-05	0.212652
4457	FAM171A2	-1.01797	1.98378	18.9994	1.30759e-05	0.213974
15255	UTP15	-0.636806	4.87923	18.9933	1.31175e-05	0.214655
2488	CENPJ	-0.616425	5.00291	18.967	1.33001e-05	0.217642
4638	FAP	3.27723	0.481793	18.9649	1.33147e-05	0.217882
15441	WDR37	-0.612129	5.6438	18.9612	1.33401e-05	0.218298
15557	XBP1	0.665589	7.24976	18.9543	1.33884e-05	0.219088
2618	CHN1	-0.632865	2.24359	18.9023	1.37587e-05	0.225148
5081	GAB3	0.902789	1.9898	18.8977	1.37918e-05	0.225689
901	ARRB1	0.830037	1.99613	18.8955	1.38076e-05	0.225947
3269	CYP27B1	-0.746671	4.03234	18.8926	1.38287e-05	0.226293
2393	CDHR4	-1.00293	-0.964018	18.8701	1.39928e-05	0.228979
12267	SEH1L	-0.443741	5.25179	18.8523	1.41238e-05	0.231122
8228	MB21D1	0.685509	2.31255	18.837	1.42376e-05	0.232984
13547	ST8SIA1	1.95651	-2.02537	18.8357	1.42473e-05	0.233143
4788	FGFR1	-0.679744	3.56647	18.8335	1.42639e-05	0.233414
13691	SULF1	0.710935	2.96495	18.8155	1.4399e-05	0.235625
4844	FLII	0.556172	7.66211	18.8055	1.44747e-05	0.236864
1424	BTN3A3	0.57163	3.52672	18.7791	1.46765e-05	0.240166
1428	BUB1B	-0.481849	6.2024	18.7509	1.48956e-05	0.243752
11103	PTMS	-0.647195	8.11192	18.7506	1.48979e-05	0.243789
2233	CCND1	0.713818	8.06662	18.729	1.50671e-05	0.246559
12231	SDR9C7	1.63128	-2.28091	18.7223	1.51206e-05	0.247433
5531	GPT2	0.489851	5.27383	18.7123	1.51996e-05	0.248726
13977	TDG	-0.49467	5.02032	18.7066	1.52458e-05	0.249482
477	ALKBH4	0.652221	3.54761	18.6987	1.53089e-05	0.250515
8995	MYD88	0.446806	6.01988	18.6713	1.55305e-05	0.25414
13286	SOX7	-1.05338	5.13792	18.6681	1.55567e-05	0.25457
10992	PSD3	-0.523638	5.52788	18.6673	1.55625e-05	0.254665
12	AADAC	-0.773543	1.35411	18.6577	1.56417e-05	0.255961
15439	WDR35	-0.70345	4.46279	18.6451	1.5745e-05	0.257652
5807	HERC6	0.533976	4.42423	18.6419	1.57713e-05	0.258081
12292	SEMA5B	-1.4415	-1.50768	18.6377	1.58066e-05	0.258659
3292	CYP4X1	-0.525795	3.28582	18.5952	1.61626e-05	0.264484
5727	HCAR2	0.614497	3.98507	18.5675	1.63995e-05	0.268361
1659	C1orf162	0.995581	-0.139011	18.566	1.64125e-05	0.268575
5704	HARBI1	0.639072	2.4053	18.5638	1.6431e-05	0.268877
2130	CCDC15	-0.732425	2.63437	18.558	1.64809e-05	0.269693
10271	PHGDH	-0.6418	5.29077	18.551	1.65417e-05	0.270689
11284	RAB7L1	0.513365	4.7165	18.5301	1.67243e-05	0.273676
11582	RGL2	-0.463158	6.10567	18.5256	1.67636e-05	0.274319
15098	UBTF	-0.483369	7.0157	18.5096	1.69052e-05	0.276637
10565	PNN	-0.66009	7.08954	18.5091	1.69096e-05	0.276708
3301	CYTH4	1.9662	-2.00742	18.5032	1.69618e-05	0.277563
3581	DKFZP586I1420	-0.77324	2.41968	18.4652	1.73034e-05	0.283153
11660	RIPK2	0.53962	4.01101	18.4506	1.74363e-05	0.285328
266	ADH7	-2.5034	-2.82057	18.4387	1.7546e-05	0.287122
14745	TRIM65	0.476413	5.20748	18.4144	1.77713e-05	0.29081
2287	CD1D	0.736071	3.46884	18.3768	1.81251e-05	0.296598
2437	CDKN3	-0.507989	5.08845	18.3668	1.8221e-05	0.298168
552	ANK1	-2.37314	-2.35583	18.3667	1.82215e-05	0.298176
3067	CRYAB	-0.759844	2.31682	18.3648	1.82399e-05	0.298478
12828	SLC6A11	0.59487	2.34082	18.3577	1.83074e-05	0.299582
2570	CHADL	-1.56701	-1.81249	18.352	1.83622e-05	0.300479
1427	BUB1	-0.485734	6.40455	18.3467	1.84141e-05	0.301329
12153	SCARNA16	-1.68563	-1.57732	18.3238	1.86367e-05	0.304971
5147	GAS6-AS1	-1.73024	-1.19182	18.3122	1.87505e-05	0.306833
2809	CNDP2	0.551614	6.61915	18.3113	1.87589e-05	0.30697
14277	TMEM140	0.541363	2.79907	18.3037	1.88343e-05	0.308204
9372	NINL	-0.970819	1.88591	18.2652	1.92189e-05	0.314498
172	ACTB	-0.532824	12.5045	18.2546	1.93262e-05	0.316254
15925	ZNF263	-0.4316	5.24244	18.2322	1.9555e-05	0.319998
8972	MVD	0.500543	6.29743	18.228	1.95975e-05	0.320693
14174	TJP2	0.462016	7.92273	18.2149	1.97329e-05	0.32291
1688	C1orf74	0.667248	3.9516	18.2009	1.98785e-05	0.325292
15100	UBXN11	-0.547343	4.34565	18.1982	1.99066e-05	0.325752
2520	CEP70	-0.631106	3.94865	18.1948	1.99427e-05	0.326343
6492	ISM1	0.996781	-0.187142	18.1929	1.99626e-05	0.326668
6886	KLHDC1	-0.95423	0.225211	18.185	2.00453e-05	0.328022
16086	ZNF540	1.08539	-0.832252	18.1843	2.00523e-05	0.328136
2433	CDKN2B	0.810039	5.93317	18.179	2.01082e-05	0.329051
4337	EYA1	-0.614094	3.1366	18.1725	2.01768e-05	0.330173
11599	RGS3	-0.616154	5.93663	18.1635	2.02732e-05	0.33175
8884	MSX1	-0.756398	1.86627	18.1617	2.02922e-05	0.332062
14920	TTN	-0.7587	4.62428	18.1301	2.06317e-05	0.337617
12219	SDHAP1	0.671502	2.62566	18.1286	2.0648e-05	0.337884
1537	C15orf26	2.06225	-2.77415	18.1206	2.07342e-05	0.339294
14215	TMBIM1	0.58043	8.19012	18.1205	2.07356e-05	0.339318
13340	SPDEF	-3.85552	-2.55314	18.1136	2.08111e-05	0.340552
14928	TUB	-0.691837	1.39663	18.0979	2.09832e-05	0.34337
133	ACO1	0.521649	6.93568	18.0773	2.1212e-05	0.347114
8474	MID1IP1	0.494172	5.69855	18.0551	2.14606e-05	0.351181
12404	SFMBT2	-1.26957	-0.0980551	18.0511	2.15049e-05	0.351907
10158	PELI1	0.616629	5.8952	18.0493	2.15258e-05	0.352248
2848	CNTLN	-0.694682	4.10777	18.0487	2.15328e-05	0.352363
13049	SNORA41	-1.40156	-1.26812	18.0479	2.15412e-05	0.3525
14039	TFAP2A	-0.836314	6.28562	18.037	2.16648e-05	0.354523
16020	ZNF430	-0.852566	2.61927	18.02	2.18597e-05	0.357712
841	ARID5A	0.63766	3.14241	18.0099	2.19753e-05	0.359605
1287	BHLHE40	-0.551931	8.25379	18.0017	2.20711e-05	0.361171
4674	FBXL15	0.585177	4.12288	17.9883	2.22266e-05	0.363715
1913	CABYR	-0.690721	1.71139	17.9752	2.23805e-05	0.366235
13177	SNORD79	-1.00741	-0.140282	17.9724	2.24137e-05	0.366777
13790	SYTL1	-0.504513	5.5459	17.9713	2.24265e-05	0.366988
8311	MED12L	-1.03716	-0.309381	17.9267	2.29582e-05	0.375688
12586	SLC12A8	-0.605656	1.50899	17.922	2.30145e-05	0.376609
14100	THEG	-5.3324	-3.85682	17.874	2.36018e-05	0.38622
2527	CEP95	-0.602616	5.04098	17.8661	2.37001e-05	0.387828
9338	NFRKB	-0.610039	5.8067	17.8645	2.37208e-05	0.388167
13024	SNN	-0.437074	5.78455	17.839	2.40403e-05	0.393396
2781	CLTCL1	0.440438	5.08573	17.8292	2.41642e-05	0.395422
6380	INE1	-0.98419	0.16328	17.8157	2.43362e-05	0.398237
12227	SDPR	0.455454	4.9972	17.8122	2.43819e-05	0.398985
6628	KCNC4	0.999289	1.83387	17.7987	2.45546e-05	0.401812
13167	SNORD63	-1.69367	-1.74878	17.7793	2.48064e-05	0.405932
6568	JMJD1C	-0.781647	6.3319	17.7767	2.48408e-05	0.406494
10986	PRX	0.634735	2.15369	17.7746	2.48678e-05	0.406937
2485	CENPF	-0.716647	8.08752	17.7656	2.49862e-05	0.408874
7219	LINC00340	1.08781	0.576198	17.7508	2.51809e-05	0.412061
15040	UBE2E1	0.529403	6.73795	17.7349	2.53919e-05	0.415513
[truncated: 14,365 more rows]
