# Supplementary material for: Analysis of the TGFβ-induced program in primary airway epithelial cells shows essential role of NF-κB/RelA signaling network in type II epithelial mesenchymal transition
Source: BMC Genomics. 2015 Jul 18;16(1):529. doi: 10.1186/s12864-015-1707-x (PMC4506436; doi:10.1186/s12864-015-1707-x)
Supplement: Additional file 5: — Result of GLM for comparison of DEGs in E state 12 h TNF vs 1 h TNF. [file 12864_2015_1707_MOESM5_ESM.xlsx]

## Sheet: lrtM3_T12MvT1Mbon
Row No.	Gene Names	logFC	logCPM	LR	PValue	FWER
3849	DUSP6	-3.85412	8.50969	979.321	5.61224e-215	9.18387e-211
7162	LIF	-7.17391	5.97483	918.736	8.29548e-202	1.35747e-197
13003	SNCAIP	3.83075	4.41308	910.665	4.71314e-200	7.71259e-196
10354	PIM1	-3.49529	6.93178	902.863	2.3407e-198	3.83031e-194
2219	CCL20	-4.48195	6.71669	890.509	1.13543e-195	1.85802e-191
3088	CSF2	-6.1368	5.04177	889.288	2.09141e-195	3.42238e-191
10311	PID1	3.3303	7.26808	785.728	6.84205e-173	1.11963e-168
2545	CFB	3.45531	7.08364	744.906	5.14159e-164	8.41369e-160
6541	ITPKC	-3.36259	7.87108	727.275	3.50534e-160	5.73614e-156
8062	MAFF	-3.18413	6.49017	719.059	2.14458e-158	3.50939e-154
4940	FOSB	-5.44798	6.28514	678.854	1.18588e-149	1.94058e-145
12780	SLC39A8	4.01111	7.25137	664.588	1.50185e-146	2.45764e-142
12418	SFTPD	3.86019	3.70344	660.641	1.08393e-145	1.77374e-141
2320	CD74	4.30058	4.50726	625.905	3.88592e-138	6.35891e-134
5172	GBP4	3.75346	2.83032	624.212	9.07068e-138	1.48433e-133
3112	CSRNP1	-3.06957	6.2186	608.989	1.85597e-134	3.03711e-130
5710	HAS3	-3.3006	5.28099	606.748	5.7027e-134	9.3319e-130
9701	OAS2	3.26128	3.62335	598.061	4.42132e-132	7.23504e-128
6321	IL1B	-3.01155	8.83599	594.194	3.06717e-131	5.01911e-127
4941	FOSL1	-5.28206	7.55518	559.109	1.31348e-123	2.14938e-119
6341	IL32	4.0648	3.69552	549.005	2.07216e-121	3.39088e-117
2563	CGNL1	3.66389	2.36387	547.324	4.80922e-121	7.86981e-117
6355	IL8	-3.73435	8.63222	546.208	8.41262e-121	1.37664e-116
5231	GFPT2	3.37252	5.71161	525.595	2.566e-116	4.199e-112
3147	CTGF	-6.66386	6.97127	524.791	3.83793e-116	6.28039e-112
10438	PLAUR	-2.92006	6.50387	523.037	9.24276e-116	1.51248e-111
3260	CYP1A1	-3.86369	3.8144	517.923	1.19785e-114	1.96016e-110
3213	CXCL3	-2.9124	6.86053	498.332	2.19225e-110	3.5874e-106
9537	NR4A1	-4.19809	6.00304	497.806	2.85309e-110	4.66879e-106
3988	EGR3	-6.9174	5.44573	494.793	1.29103e-109	2.11263e-105
10437	PLAU	-2.42255	8.28837	471.124	1.8246e-104	2.98578e-100
7022	KYNU	3.27059	4.67281	470.562	2.41767e-104	3.95628e-100
1072	ATP6V1C2	3.41993	2.72565	463.241	9.47338e-103	1.55022e-98
2262	CCRN4L	-2.98012	4.09061	456.154	3.30325e-101	5.40543e-97
9818	OVOL1	-3.59886	5.15014	454.367	8.08649e-101	1.32327e-96
14703	TRIB1	-3.26728	6.07514	445.094	8.42941e-99	1.37939e-94
5096	GADD45A	-2.49226	6.80002	444.531	1.11755e-98	1.82876e-94
11095	PTGS2	-4.21372	4.35866	438.058	2.86488e-97	4.68809e-93
2567	CHAC1	3.42889	2.92074	432.583	4.45356e-96	7.28781e-92
5723	HBEGF	-2.46166	6.33166	424.925	2.06797e-94	3.38402e-90
15494	WFDC2	3.2872	6.18284	421.575	1.10842e-93	1.81382e-89
3847	DUSP5	-3.42285	5.38566	415.65	2.15954e-92	3.53388e-88
1645	C1S	2.38447	3.83553	401.486	2.61465e-89	4.27862e-85
8141	MAP3K8	-2.68751	3.38064	398.674	1.07053e-88	1.75181e-84
6320	IL1A	-3.04115	9.31812	398.522	1.15535e-88	1.89061e-84
1237	BCL2A1	-5.52828	2.13483	398.509	1.16267e-88	1.9026e-84
3295	CYR61	-2.88189	7.25839	385.031	9.99386e-86	1.6354e-81
1725	C2CD4A	-6.28217	-0.470943	372.599	5.08645e-83	8.32347e-79
14499	TNFAIP3	-2.19715	9.85007	360.615	2.06817e-80	3.38436e-76
3212	CXCL2	-2.8107	6.12266	355.459	2.74425e-79	4.49068e-75
13251	SOCS3	-2.33548	4.42487	351.917	1.62079e-78	2.65225e-74
10752	PPP1R15A	-2.52824	7.6665	348.632	8.41388e-78	1.37685e-73
11071	PTCHD2	3.78388	2.26508	346.07	3.04115e-77	4.97653e-73
8975	MX1	2.36452	5.07065	338.01	1.7309e-75	2.83244e-71
7988	LTB	3.43572	3.36334	337.847	1.87848e-75	3.07394e-71
1275	BEST2	3.83162	1.1428	334.485	1.01403e-74	1.65936e-70
6195	IER2	-2.50654	6.93727	333.905	1.3562e-74	2.21929e-70
6289	IKBKE	1.94712	5.72809	332.319	3.00447e-74	4.91651e-70
12066	SAA2	2.32796	4.72883	331.571	4.37108e-74	7.15283e-70
10149	PDZK1IP1	2.5059	3.15623	331.219	5.21581e-74	8.53515e-70
4231	EREG	-3.49408	6.74633	330.754	6.58479e-74	1.07754e-69
3987	EGR2	-4.7804	3.74749	329.643	1.14969e-73	1.88135e-69
8672	MMP3	-5.46208	1.44125	327.106	4.10284e-73	6.71388e-69
11410	RASL11B	3.34327	1.24981	321.983	5.35817e-72	8.76811e-68
14997	TYMP	2.70247	5.20531	318.051	3.85074e-71	6.30136e-67
2325	CD83	-2.08332	4.13829	311.776	8.96104e-70	1.46639e-65
12206	SDC4	-2.10552	10.1561	303.944	4.55448e-68	7.45295e-64
14527	TNFSF18	-3.88508	-0.07902	303.775	4.95924e-68	8.11529e-64
12339	SERPINA3	2.38271	5.99173	301.922	1.25645e-67	2.05606e-63
9337	NFKBIZ	-2.25649	7.21873	301.413	1.62186e-67	2.65401e-63
439	ALDH1A3	-2.14889	8.07982	301.08	1.91674e-67	3.13655e-63
12844	SLC7A2	3.7653	7.24949	294.743	4.60295e-66	7.53227e-62
863	ARL5B	-3.0717	5.11864	293.838	7.25009e-66	1.1864e-61
3701	DNER	3.0836	8.32515	293.229	9.84171e-66	1.6105e-61
15243	USP54	1.91575	5.15514	289.887	5.26359e-65	8.61334e-61
6578	JPH2	2.95457	4.07327	285.528	4.68877e-64	7.67271e-60
14820	TSHZ2	2.53348	1.81506	284.193	9.1616e-64	1.4992e-59
1205	BBOX1	2.30764	4.85351	281.76	3.10501e-63	5.08105e-59
9538	NR4A2	-3.29008	3.87948	281.74	3.13559e-63	5.13108e-59
6196	IER3	-3.09174	9.19641	277.074	3.2603e-62	5.33516e-58
14515	TNFRSF1B	3.00633	1.72625	276.553	4.23413e-62	6.92873e-58
6344	IL36G	-3.47457	2.31458	276.465	4.4259e-62	7.24254e-58
11370	RAP2B	-2.29504	6.03999	268.902	1.96866e-60	3.22152e-56
3206	CXCL1	-2.48448	8.32308	265.519	1.07555e-59	1.76004e-55
9543	NRARP	-2.56967	3.12651	263.835	2.50421e-59	4.09788e-55
3585	DKK1	-2.60853	6.59462	258.588	3.48543e-58	5.70355e-54
3928	EDN1	-1.95566	5.41402	257.245	6.83961e-58	1.11923e-53
3986	EGR1	-3.4039	8.221	255.335	1.78416e-57	2.91959e-53
11494	RCAN1	-1.94397	6.40428	255.08	2.02724e-57	3.31738e-53
8976	MX2	2.71288	2.28168	252.316	8.12134e-57	1.32898e-52
5728	HCAR3	-2.29951	4.67024	252.177	8.70797e-57	1.42497e-52
4352	F3	-2.79338	8.31584	246.144	1.79957e-55	2.94482e-51
11953	RRAD	2.95556	2.75376	245.223	2.85732e-55	4.67572e-51
1203	BBC3	-2.63716	4.4473	242.979	8.81479e-55	1.44245e-50
625	ANO1	3.56294	2.06136	241.903	1.5128e-54	2.47554e-50
6350	IL6	-2.97457	6.72807	241.711	1.66554e-54	2.72548e-50
13852	TAP1	1.75977	6.2565	239.909	4.11742e-54	6.73774e-50
162	ACSL5	1.97756	3.75668	238.711	7.51308e-54	1.22944e-49
11597	RGS2	2.0504	4.93074	237.011	1.76414e-53	2.88684e-49
1322	BMP7	-2.57732	1.0035	231.858	2.3452e-52	3.83768e-48
3832	DUSP10	-1.69445	5.27203	231.71	2.52602e-52	4.13359e-48
6466	IRF1	-1.71714	7.70185	230.659	4.28109e-52	7.00557e-48
11083	PTGER4	-2.94385	4.31039	229.781	6.65558e-52	1.08912e-47
13402	SPRR2D	-1.91152	4.27997	229.523	7.5748e-52	1.23954e-47
303	AEN	-1.70696	5.61403	229.509	7.62973e-52	1.24853e-47
6891	KLHDC7B	2.4696	0.482836	227.168	2.47188e-51	4.04498e-47
3778	DRAM1	2.25413	4.93344	225.008	7.31308e-51	1.19671e-46
14532	TNIP1	1.89152	9.69614	220.306	7.75559e-50	1.26912e-45
12970	SMOX	-1.85847	5.73055	218.72	1.72008e-49	2.81475e-45
11517	RDH16	2.15612	2.8187	216.995	4.09154e-49	6.6954e-45
6882	KLF6	-1.84991	8.81004	215.415	9.0496e-49	1.48088e-44
14226	TMCC3	-1.64332	4.37119	210.541	1.04656e-47	1.7126e-43
14823	TSLP	-1.89408	1.89375	208.64	2.71958e-47	4.45032e-43
5727	HCAR2	-2.03705	3.98507	206.3	8.81346e-47	1.44223e-42
12440	SGPP2	1.84888	4.95161	204.653	2.01601e-46	3.29899e-42
3913	ECM2	2.80765	0.493091	200.577	1.56305e-45	2.55777e-41
9833	P2RX7	2.44584	0.70423	200.301	1.79532e-45	2.93786e-41
11158	PTX3	-3.22987	5.93789	199.626	2.52026e-45	4.12416e-41
731	APOL1	1.58676	3.6539	199.436	2.77276e-45	4.53735e-41
3965	EFNA1	-1.70442	8.20647	198.915	3.60197e-45	5.89426e-41
10436	PLAT	-2.0561	5.92505	197.832	6.20865e-45	1.01598e-40
13528	ST3GAL1	1.55695	6.34471	196.222	1.39445e-44	2.28187e-40
7079	LBH	2.45668	6.01497	196.151	1.44459e-44	2.36393e-40
10693	PPARGC1A	-1.8864	3.89924	196.089	1.49052e-44	2.4391e-40
12348	SERPINB2	-2.88457	7.70613	195.953	1.59603e-44	2.61174e-40
6516	ITGAM	3.62926	-0.436974	195.928	1.61644e-44	2.64514e-40
3175	CTSS	3.31646	1.43613	192.771	7.89759e-44	1.29236e-39
12359	SERPINE2	1.75729	7.82519	192.344	9.79e-44	1.60203e-39
14496	TNF	-2.49959	4.59503	189.628	3.83267e-43	6.27178e-39
15313	VIPR1	-2.19386	3.50758	189.268	4.59342e-43	7.51668e-39
6304	IL15	2.05103	1.91054	189.249	4.63627e-43	7.58679e-39
487	ALOX15B	2.6045	0.596771	189.162	4.84569e-43	7.92948e-39
4253	ERRFI1	-1.51742	8.15986	188.892	5.54878e-43	9.08002e-39
9195	NCOA7	-2.38472	7.811	184.607	4.78184e-42	7.825e-38
5065	FZD4	1.87901	3.85858	184.347	5.44855e-42	8.916e-38
859	ARL4A	1.76314	4.05001	184.058	6.30071e-42	1.03105e-37
1453	C10orf55	-1.99268	2.0794	183.463	8.49831e-42	1.39066e-37
15914	ZNF250	1.80014	2.99547	183.462	8.50289e-42	1.39141e-37
5758	HDAC9	2.27191	2.6474	182.701	1.24646e-41	2.0397e-37
860	ARL4C	-1.73219	5.29586	182.279	1.54093e-41	2.52158e-37
1287	BHLHE40	-1.78888	8.25379	179.946	4.98071e-41	8.15044e-37
12371	SESN2	1.68776	4.95733	179.84	5.25226e-41	8.5948e-37
4181	EPHA2	-2.3418	7.89537	179.425	6.471e-41	1.05891e-36
3720	DOCK10	-2.69627	1.07637	178.668	9.46856e-41	1.54944e-36
10229	PGLYRP4	1.97933	2.64954	177.091	2.09239e-40	3.42399e-36
6217	IFITM1	2.08518	2.21799	176.24	3.20918e-40	5.2515e-36
14096	THBS1	-2.72941	10.8841	175.711	4.18787e-40	6.85304e-36
6871	KLF10	-1.63976	7.76965	174.678	7.03829e-40	1.15175e-35
6218	IFITM10	-1.85081	3.97375	174.445	7.91307e-40	1.29489e-35
13589	STC2	2.24471	7.11061	174.422	8.00787e-40	1.31041e-35
9720	ODF3B	2.18362	3.13775	174.036	9.7214e-40	1.59081e-35
1262	BDKRB1	-1.97892	2.92749	172.938	1.68821e-39	2.76259e-35
1276	BEST4	3.84886	0.327497	171.471	3.53028e-39	5.77695e-35
4807	FIBIN	2.27372	0.591942	171.073	4.31444e-39	7.06014e-35
5928	HLA-DRA	2.29413	1.69159	170.721	5.14947e-39	8.42659e-35
14956	TUFT1	-2.08406	6.24487	170.277	6.43683e-39	1.05332e-34
2427	CDKN1A	-1.62745	8.43092	170.253	6.51447e-39	1.06603e-34
5472	GPR110	-1.72608	3.61341	169.391	1.00524e-38	1.64497e-34
10279	PHLDA1	-1.68204	7.42125	169.146	1.13701e-38	1.86061e-34
8061	MAFB	1.74899	5.3561	168.142	1.88322e-38	3.0817e-34
1951	CALML3	-1.90821	5.21744	167.293	2.88728e-38	4.72474e-34
16342	ZSCAN31	-1.5561	3.25521	167.107	3.16928e-38	5.18622e-34
5929	HLA-DRB1	2.69198	0.221894	166.55	4.19496e-38	6.86463e-34
12709	SLC2A12	1.70565	3.18167	165.71	6.3994e-38	1.0472e-33
891	ARNTL2	1.76381	5.36284	165.526	7.02206e-38	1.14909e-33
1289	BHLHE41	-2.53704	2.98498	165.352	7.66291e-38	1.25396e-33
6329	IL20	-6.60594	1.01649	165.219	8.19318e-38	1.34073e-33
4210	EPSTI1	1.56474	3.97373	164.655	1.08809e-37	1.78055e-33
3897	EBI3	3.26423	1.69011	164.219	1.35498e-37	2.21728e-33
12228	SDR16C5	1.8228	2.96911	164.018	1.49875e-37	2.45255e-33
11692	RND3	-2.13849	6.89148	163.994	1.51749e-37	2.48322e-33
10425	PLA2G4F	-1.75865	2.4535	162.816	2.74428e-37	4.49074e-33
7089	LCE3D	2.71324	3.6651	162.37	3.4353e-37	5.62152e-33
6305	IL15RA	1.55845	3.1263	161.894	4.36412e-37	7.14145e-33
14940	TUBB2A	-1.56734	3.88826	160.307	9.69349e-37	1.58624e-32
13411	SPRY4	-2.69425	5.67819	159.883	1.20027e-36	1.96411e-32
12891	SLITRK6	-1.66362	4.55163	159.186	1.70416e-36	2.78868e-32
5678	H19	-1.54821	3.63998	159.053	1.82209e-36	2.98168e-32
10052	PCP4L1	-1.67135	2.58461	158.818	2.0506e-36	3.35561e-32
10506	PLK2	-1.58953	6.06301	158.429	2.49389e-36	4.08101e-32
15558	XDH	1.83601	4.12018	157.141	4.76706e-36	7.80081e-32
5918	HLA-B	1.50006	8.16348	155.937	8.73735e-36	1.42978e-31
6463	IRAK3	3.31438	0.0571644	155.882	8.98259e-36	1.46991e-31
1636	C1QTNF1	2.63156	3.56597	155.661	1.0038e-35	1.64261e-31
3208	CXCL11	1.6285	3.28242	154.999	1.40061e-35	2.29196e-31
851	ARL14	-2.48043	0.883692	153.885	2.45434e-35	4.01629e-31
11403	RASGRP1	3.09771	0.0489509	152.862	4.10652e-35	6.71991e-31
6528	ITGB6	1.57033	6.30024	152.859	4.11173e-35	6.72843e-31
6966	KREMEN2	2.27176	1.64406	152.719	4.41159e-35	7.21912e-31
307	AFAP1L1	1.44047	6.18142	152.546	4.81446e-35	7.87838e-31
2060	CBLN3	2.24715	3.17626	152.489	4.95356e-35	8.10601e-31
2154	CCDC24	1.58045	3.75449	150.431	1.39537e-34	2.28338e-30
3222	CXCR7	-1.44811	5.66226	150.08	1.66486e-34	2.72438e-30
13581	STAT5A	1.59037	4.27582	149.745	1.97099e-34	3.22533e-30
6337	IL27RA	1.9385	2.01852	149.626	2.09282e-34	3.4247e-30
16098	ZNF555	2.71718	1.99164	149.272	2.50103e-34	4.09269e-30
13533	ST3GAL6	1.86272	1.94835	148.363	3.95119e-34	6.46573e-30
1642	C1R	1.51245	5.63329	148.354	3.96972e-34	6.49605e-30
5933	HLA-F	1.61522	4.67734	146.485	1.01712e-33	1.66442e-29
2429	CDKN1C	1.59977	4.51323	145.547	1.63073e-33	2.66853e-29
1752	C3	2.50921	8.50906	145.336	1.81385e-33	2.96818e-29
1397	BST2	2.15813	-0.268092	144.901	2.25742e-33	3.69404e-29
7762	LOC645638	2.07697	3.28711	144.023	3.51266e-33	5.74812e-29
1127	AXIN2	1.66108	2.42623	143.418	4.76321e-33	7.79451e-29
3992	EHD1	-1.79171	7.61835	142.906	6.16215e-33	1.00837e-28
12453	SH2D3C	1.95943	1.25237	142.353	8.13948e-33	1.33194e-28
14073	TGM1	1.58897	5.30812	142.185	8.85826e-33	1.44957e-28
12562	SKINTL	3.8857	-1.17628	140.991	1.61594e-32	2.64432e-28
9944	PARS2	1.71513	2.87008	140.019	2.63727e-32	4.31562e-28
4365	FADS3	1.43848	7.17871	139.794	2.95329e-32	4.83276e-28
12618	SLC20A1	-1.41053	7.07515	138.328	6.17659e-32	1.01074e-27
3207	CXCL10	1.41837	5.19236	138.21	6.5553e-32	1.07271e-27
5174	GBP6	-1.46614	2.95133	137.407	9.82315e-32	1.60746e-27
2670	CIITA	1.76861	2.85563	136.291	1.7235e-31	2.82034e-27
4783	FGF5	-5.3144	1.04121	135.487	2.58397e-31	4.22842e-27
5294	GLDC	-2.42117	0.691494	134.612	4.0152e-31	6.57047e-27
2318	CD70	3.74201	-0.145816	134.456	4.34277e-31	7.10651e-27
1294	BID	2.03381	4.88793	134.403	4.4599e-31	7.29818e-27
5939	HLF	-1.55373	2.50746	133.832	5.946e-31	9.73004e-27
6215	IFIT3	1.71499	4.49908	133.314	7.71679e-31	1.26278e-26
12700	SLC28A3	2.84134	1.10116	132.08	1.43723e-30	2.35188e-26
5921	HLA-DMB	2.68593	-0.450867	130.295	3.53273e-30	5.78096e-26
6542	ITPR1	-1.28296	3.58806	130.201	3.70404e-30	6.06128e-26
7925	LRRC4	-1.54373	3.40638	129.376	5.61215e-30	9.18372e-26
4567	FAM57A	-1.27648	5.38014	129.181	6.18998e-30	1.01293e-25
2875	COL12A1	2.78958	7.29733	128.802	7.49191e-30	1.22598e-25
5700	HAP1	-1.67242	3.12629	128.499	8.72829e-30	1.4283e-25
11737	RNF19B	-1.38014	6.53097	128.465	8.87947e-30	1.45304e-25
10199	PFKFB3	-1.73603	6.62675	127.975	1.13668e-29	1.86007e-25
6715	KDR	1.27983	4.03916	127.711	1.29817e-29	2.12433e-25
4802	FHL2	-1.24976	6.59768	126.722	2.13671e-29	3.49651e-25
14782	TRNP1	1.37153	5.33324	126.005	3.06772e-29	5.02002e-25
12840	SLC6A9	1.8235	3.99187	125.839	3.33466e-29	5.45684e-25
7879	LRG1	1.6683	1.45823	125.807	3.38851e-29	5.54496e-25
6907	KLHL25	1.58796	3.90262	125.033	5.00584e-29	8.19155e-25
14071	TGIF1	-1.46988	6.60981	124.316	7.18321e-29	1.17546e-24
6768	KIAA1199	-1.53043	2.74082	124.262	7.38149e-29	1.20791e-24
11613	RHCG	1.82906	3.81778	123.169	1.28074e-28	2.0958e-24
12656	SLC25A25	-1.18025	5.03361	122.992	1.40014e-28	2.2912e-24
3484	DEPTOR	-1.65797	1.55299	122.977	1.41092e-28	2.30883e-24
12803	SLC47A2	-1.51805	2.81269	122.484	1.80836e-28	2.95919e-24
8734	MPP2	-1.56001	3.01896	122.483	1.80968e-28	2.96136e-24
14167	TIPARP	-1.30835	7.01507	122.374	1.91195e-28	3.12871e-24
3985	EGLN3	1.59864	3.17837	122.235	2.05038e-28	3.35524e-24
8517	MIR221	-2.57795	1.76293	121.96	2.35536e-28	3.85432e-24
9753	OPTN	1.18243	7.66053	121.381	3.15329e-28	5.16004e-24
8667	MMP19	2.28944	3.44733	121.372	3.16828e-28	5.18458e-24
9398	NKX3-1	-1.66037	5.128	121.35	3.20329e-28	5.24186e-24
1510	C12orf65	1.32072	3.60658	120.184	5.76477e-28	9.43347e-24
16106	ZNF564	1.55479	2.54137	119.831	6.88779e-28	1.12712e-23
12187	SCNN1G	1.3076	6.62985	119.755	7.15859e-28	1.17143e-23
4416	FAM129A	1.68905	3.02507	119.584	7.80084e-28	1.27653e-23
5458	GPD2	1.38261	6.05153	119.534	7.99975e-28	1.30908e-23
4796	FGR	2.67063	-0.731207	119.351	8.77313e-28	1.43564e-23
9334	NFKBID	-2.08467	3.2732	119.005	1.04445e-27	1.70915e-23
14810	TSC22D3	1.53361	7.10219	118.414	1.40697e-27	2.30236e-23
12293	SEMA6A	1.66093	1.4194	117.801	1.91653e-27	3.13621e-23
4450	FAM167A	2.17431	3.13402	117.615	2.10541e-27	3.44529e-23
7882	LRIG1	-1.77468	4.79977	117.415	2.32889e-27	3.811e-23
6265	IGFBP5	-2.70767	0.666198	116.992	2.88186e-27	4.71588e-23
9922	PARD6B	-2.01453	2.14659	116.968	2.91753e-27	4.77424e-23
6203	IFI27	1.85153	3.96561	116.693	3.3515e-27	5.48439e-23
3613	DLX2	-2.92935	2.48955	116.641	3.43994e-27	5.62912e-23
3553	DHX58	1.25656	3.79296	116.477	3.73691e-27	6.11508e-23
3846	DUSP4	-1.3488	7.21032	116.042	4.65416e-27	7.61607e-23
5153	GATA6	-2.37364	4.23852	115.581	5.86974e-27	9.60525e-23
15556	XAF1	6.51047	-1.9581	115.159	7.26271e-27	1.18847e-22
445	ALDH2	1.26697	6.70208	114.925	8.17419e-27	1.33762e-22
7146	LGALS9	2.14205	0.364425	114.779	8.79967e-27	1.43998e-22
7112	LDLR	-1.65161	8.63992	114.65	9.38843e-27	1.53632e-22
5920	HLA-DMA	1.75726	1.71471	114.461	1.03284e-26	1.69014e-22
6214	IFIT2	1.34436	3.35787	114.418	1.05566e-26	1.72748e-22
9934	PARP12	1.135	5.35302	114.379	1.07629e-26	1.76125e-22
3888	E2F7	-1.9727	5.95872	113.995	1.30652e-26	2.13798e-22
4061	ELAVL2	-1.4357	4.13769	113.294	1.86044e-26	3.04443e-22
13580	STAT4	1.69777	1.81581	112.285	3.09525e-26	5.06506e-22
8263	MCL1	-1.21952	9.86	112.185	3.25555e-26	5.32738e-22
14074	TGM2	1.79229	9.48538	111.827	3.89976e-26	6.38156e-22
3499	DGAT2	1.24006	4.63747	111.41	4.812e-26	7.87436e-22
11246	RAB26	-1.66337	2.16	111.242	5.237e-26	8.56983e-22
8502	MIR17HG	-2.24296	2.13611	110.747	6.72172e-26	1.09994e-21
14446	TMEM88	-2.85767	1.43954	110.466	7.74775e-26	1.26784e-21
10128	PDP1	-1.33244	5.17483	110.339	8.25903e-26	1.35151e-21
11060	PSTPIP2	1.16337	5.01871	110.002	9.78675e-26	1.6015e-21
14495	TNC	2.6915	9.09162	109.375	1.34286e-25	2.19746e-21
15525	WNT3A	-1.95808	2.3846	108.655	1.93162e-25	3.1609e-21
12715	SLC2A6	1.95409	6.37975	107.443	3.55916e-25	5.82421e-21
3262	CYP1B1	-1.98041	7.08774	107.427	3.58828e-25	5.87185e-21
5501	GPR37L1	2.11451	-0.671817	106.217	6.60726e-25	1.08121e-20
1804	C5orf56	1.70668	1.23332	105.372	1.01225e-24	1.65645e-20
12065	SAA1	1.78895	8.37104	105.12	1.14938e-24	1.88084e-20
9604	NTN1	2.57492	4.89796	104.654	1.45475e-24	2.38056e-20
9112	NALCN	1.86354	0.500839	104.37	1.67861e-24	2.74687e-20
8888	MT1F	1.2605	3.52804	104.361	1.68653e-24	2.75984e-20
9859	PADI2	3.10441	-0.948636	103.865	2.16611e-24	3.54463e-20
1299	BIRC3	1.63754	8.14833	103.562	2.52402e-24	4.1303e-20
2248	CCNL1	-1.43288	6.44626	103.308	2.86933e-24	4.69536e-20
14526	TNFSF15	-1.49218	3.82462	102.999	3.35378e-24	5.48813e-20
1961	CAMK2B	-1.46501	3.01875	102.41	4.51437e-24	7.38732e-20
2726	CLDN5	3.5813	0.934949	102.276	4.82953e-24	7.90305e-20
10507	PLK3	-1.3496	5.79189	102.26	4.86926e-24	7.96806e-20
9935	PARP14	1.46621	5.95122	101.279	7.98997e-24	1.30748e-19
15814	ZKSCAN4	1.61346	2.50061	100.549	1.15493e-23	1.88992e-19
3586	DKK3	-1.10731	8.40252	100.49	1.19e-23	1.94732e-19
10123	PDLIM2	1.27826	3.87969	100.31	1.30326e-23	2.13265e-19
14677	TRANK1	1.10842	4.82897	99.4946	1.96696e-23	3.21873e-19
4348	F2R	-1.83908	5.44647	99.2981	2.17211e-23	3.55445e-19
9860	PADI3	-2.12299	0.329529	99.2322	2.2457e-23	3.67487e-19
11139	PTPRJ	1.94582	3.43711	98.8243	2.75924e-23	4.51522e-19
7168	LIMCH1	1.20662	6.1172	98.7147	2.91635e-23	4.77231e-19
8516	MIR210HG	1.48745	3.75589	98.5478	3.17265e-23	5.19173e-19
11619	RHOB	-1.18216	7.13812	97.9399	4.31277e-23	7.05742e-19
5508	GPR64	1.3041	2.84264	97.7237	4.81028e-23	7.87155e-19
5017	FSTL3	1.32657	8.36797	97.6779	4.9229e-23	8.05584e-19
12089	SAMD9L	1.75177	3.83759	97.5202	5.33085e-23	8.72341e-19
14501	TNFAIP8	-1.46058	6.26701	97.4694	5.46946e-23	8.95022e-19
816	ARHGEF19	-1.10103	3.65836	97.4321	5.57359e-23	9.12063e-19
3400	DDIT3	1.39576	3.51615	97.4224	5.60089e-23	9.1653e-19
4081	ELN	-1.53571	2.62228	96.5887	8.53357e-23	1.39643e-18
734	APOL6	1.16149	5.07159	96.4745	9.04002e-23	1.47931e-18
2725	CLDN4	-1.83508	3.14614	95.6275	1.3867e-22	2.2692e-18
9443	NOD2	2.01345	2.73331	94.4474	2.51692e-22	4.11868e-18
14193	TLR2	1.4536	6.06215	94.3675	2.6206e-22	4.28835e-18
12480	SH3RF2	1.15913	6.4716	94.3385	2.6593e-22	4.35167e-18
11097	PTHLH	-1.46095	5.47393	94.2973	2.71519e-22	4.44314e-18
7286	LIPG	-1.39809	4.65082	93.9008	3.31734e-22	5.4285e-18
10242	PHACTR3	1.3173	4.79959	93.2111	4.70027e-22	7.69153e-18
10486	PLEKHG6	1.67887	0.418803	93.1899	4.75094e-22	7.77445e-18
14519	TNFRSF9	2.84443	-0.546692	92.8768	5.56523e-22	9.10695e-18
5927	HLA-DQB1	1.72707	1.01324	92.4727	6.82584e-22	1.11698e-17
725	APOBEC3G	2.67819	0.344339	92.0572	8.42059e-22	1.37795e-17
12591	SLC15A3	1.91586	2.58994	91.5208	1.10423e-21	1.80696e-17
7465	LOC100289511	2.28455	-0.217936	91.286	1.24338e-21	2.03467e-17
2691	CKB	-1.32706	5.45569	91.1056	1.36208e-21	2.22891e-17
12605	SLC16A9	1.56387	1.24293	90.9842	1.44825e-21	2.36992e-17
981	ATF3	-1.72267	3.82363	90.7637	1.61893e-21	2.64922e-17
7147	LGALSL	-1.1492	4.16056	90.6505	1.71433e-21	2.80532e-17
10910	PRODH	1.21936	3.90151	90.5924	1.76534e-21	2.8888e-17
7335	LOC100128531	-1.62553	0.693371	90.4007	1.94498e-21	3.18276e-17
441	ALDH1L1	-1.12492	3.89301	90.2006	2.15202e-21	3.52156e-17
6475	IRF9	1.3875	5.36993	90.1496	2.20816e-21	3.61344e-17
1416	BTG2	-1.37736	5.56878	89.7965	2.6396e-21	4.31944e-17
7001	KRT75	-1.58641	0.172624	89.6386	2.85889e-21	4.67829e-17
9335	NFKBIE	-1.09597	5.28106	88.7527	4.47378e-21	7.3209e-17
9324	NFE2L3	1.93976	2.47057	88.5139	5.04801e-21	8.26056e-17
650	ANXA3	1.18756	5.7697	88.4451	5.22659e-21	8.5528e-17
9184	NCKAP5	-1.28753	2.51714	88.176	5.98814e-21	9.79899e-17
14511	TNFRSF14	1.28143	2.58465	88.1384	6.10298e-21	9.98691e-17
10768	PPP1R3D	1.58399	3.02304	87.7937	7.2651e-21	1.18886e-16
4751	FDX1	1.00121	4.03141	87.7773	7.32543e-21	1.19873e-16
525	AMPD3	1.35833	5.19939	87.3552	9.0682e-21	1.48392e-16
2199	CCDC85B	-2.17338	5.43947	87.1361	1.01305e-20	1.65776e-16
1675	C1orf226	1.01918	5.37065	87.0118	1.07875e-20	1.76527e-16
8125	MAP2K6	-1.25325	1.35248	86.8414	1.17581e-20	1.9241e-16
16184	ZNF671	1.39448	2.05692	86.8334	1.18056e-20	1.93188e-16
13409	SPRY1	1.76091	-0.0693158	86.3259	1.52599e-20	2.49712e-16
6388	INHBA	-1.95328	6.75895	86.1473	1.67022e-20	2.73315e-16
16330	ZSCAN12	1.33833	3.1081	86.1332	1.68214e-20	2.75265e-16
9536	NR3C2	-1.86917	-0.0445291	85.9138	1.87954e-20	3.07568e-16
9481	NOXA1	-1.40845	1.3431	85.776	2.01521e-20	3.2977e-16
10280	PHLDA2	-1.53982	5.84062	85.3915	2.44769e-20	4.0054e-16
10159	PELI2	-1.39537	3.19918	85.2622	2.61307e-20	4.27602e-16
16047	ZNF48	1.22391	3.05556	85.0005	2.98284e-20	4.88111e-16
8132	MAP3K14	-1.38612	5.20745	84.3359	4.17463e-20	6.83136e-16
15666	ZBTB39	1.0279	3.94438	84.2192	4.42847e-20	7.24675e-16
14506	TNFRSF10D	-1.12052	6.08522	84.1853	4.50517e-20	7.37226e-16
9175	NCF1	2.95937	-1.08296	84.0496	4.82518e-20	7.89593e-16
6989	KRT32	-1.82227	-0.327531	83.2027	7.40569e-20	1.21187e-15
5923	HLA-DPA1	2.47753	-0.0752143	83.1486	7.61105e-20	1.24547e-15
11018	PSMB9	2.05141	4.85658	82.8561	8.8249e-20	1.44411e-15
16266	ZNF792	1.89287	1.26234	82.5368	1.0372e-19	1.69727e-15
2820	CNKSR3	1.43758	2.96863	82.2768	1.18304e-19	1.93592e-15
10140	PDXK	0.985873	7.7358	81.8543	1.46499e-19	2.39732e-15
10866	PRKAG2	1.1853	5.16229	81.456	1.79206e-19	2.93253e-15
13772	SYNPO	2.02073	7.48588	80.991	2.26745e-19	3.71046e-15
6201	IFFO2	-1.50706	6.19544	80.9355	2.33207e-19	3.8162e-15
15117	UCP2	-1.901	1.10015	80.8358	2.45276e-19	4.0137e-15
15846	ZNF121	-1.30127	2.46925	80.6144	2.74351e-19	4.48948e-15
2728	CLDN8	-3.14624	-1.36111	80.4304	3.0112e-19	4.92753e-15
5213	GEM	-2.14182	0.607986	80.367	3.10951e-19	5.0884e-15
1653	C1orf116	-1.22631	7.28138	80.1493	3.4716e-19	5.68093e-15
1233	BCL10	-1.31382	5.27675	80.028	3.69143e-19	6.04066e-15
3841	DUSP2	-1.90307	1.56585	79.8547	4.0299e-19	6.59453e-15
3257	CYLD	1.06724	6.65331	79.6013	4.58123e-19	7.49672e-15
5556	GRHL3	-1.32276	3.96406	79.4064	5.05631e-19	8.27415e-15
11721	RNF150	-1.16328	2.88603	78.5515	7.79413e-19	1.27543e-14
14705	TRIB3	1.09134	6.34418	78.4513	8.19929e-19	1.34173e-14
11534	RELB	1.65551	5.53178	78.1004	9.79321e-19	1.60256e-14
5160	GATSL3	-1.13032	3.99923	78.0039	1.02838e-18	1.68285e-14
11182	PXDC1	-0.95971	6.07457	77.6277	1.24413e-18	2.03589e-14
4420	FAM131B	-1.9639	1.13682	77.5262	1.30973e-18	2.14324e-14
565	ANKK1	1.69376	1.58779	77.3707	1.41699e-18	2.31876e-14
396	AKAP12	1.84543	6.55921	77.3524	1.4302e-18	2.34039e-14
9435	NNMT	2.03597	7.80519	77.2984	1.46983e-18	2.40523e-14
6404	INPP5D	-1.7882	-0.0302377	77.1706	1.56811e-18	2.56606e-14
9702	OAS3	1.47566	7.09791	77.1277	1.60256e-18	2.62244e-14
126	ACE2	1.81244	-0.708375	77.0327	1.68147e-18	2.75157e-14
9198	NCR3LG1	-1.42029	3.22709	76.8283	1.86486e-18	3.05166e-14
6236	IFRD1	1.11873	5.21699	76.795	1.89657e-18	3.10355e-14
11351	RAMP1	-1.15441	4.03693	76.6196	2.07277e-18	3.39188e-14
904	ARRDC2	1.09727	6.59001	76.0447	2.77309e-18	4.53789e-14
12799	SLC46A1	1.34704	3.06529	76.0346	2.78744e-18	4.56137e-14
13652	STX11	-1.54751	2.45586	76.0183	2.81053e-18	4.59915e-14
16232	ZNF750	-1.82244	3.9003	75.7593	3.20438e-18	5.24365e-14
6474	IRF7	1.27273	4.53777	75.6922	3.31511e-18	5.42485e-14
11010	PSMB10	1.49162	5.48604	75.4132	3.81836e-18	6.24836e-14
2758	CLMN	1.03397	4.11879	75.3162	4.01052e-18	6.56282e-14
9613	NUAK2	-1.52053	5.51362	75.0135	4.67512e-18	7.65036e-14
9700	OAS1	1.58583	4.73901	74.8876	4.983e-18	8.15418e-14
14404	TMEM47	3.16941	-0.825629	74.7632	5.30708e-18	8.68451e-14
15219	USP30-AS1	3.17497	-2.13807	74.7547	5.32992e-18	8.72187e-14
12297	SEMA7A	-1.71356	5.01022	74.6449	5.63466e-18	9.22055e-14
300	ADTRP	1.90731	1.49877	74.6316	5.67272e-18	9.28284e-14
3210	CXCL16	1.01143	3.875	74.5842	5.81064e-18	9.50854e-14
7920	LRRC37A4P	-1.27596	2.0038	74.5439	5.93034e-18	9.70441e-14
2685	CITED4	-1.81495	4.42521	74.1588	7.20794e-18	1.17951e-13
5925	HLA-DQA1	3.70945	-2.09949	73.619	9.47472e-18	1.55044e-13
10401	PKIA	-1.15796	4.67975	73.5586	9.76933e-18	1.59865e-13
2008	CARD14	1.18506	1.66785	73.5389	9.86707e-18	1.61465e-13
9548	NRCAM	2.60043	2.95361	73.4958	1.00849e-17	1.65029e-13
5276	GJB4	1.07549	2.07855	73.2451	1.14506e-17	1.87378e-13
2849	CNTNAP1	2.28493	5.15972	73.1558	1.19811e-17	1.96059e-13
6917	KLHL4	-1.25101	1.759	73.1225	1.21848e-17	1.99393e-13
6211	IFIH1	1.05394	4.65729	73.076	1.2475e-17	2.04141e-13
7238	LINC00525	2.04117	-0.740196	72.9227	1.34826e-17	2.20629e-13
12968	SMO	-1.12131	2.32898	72.8357	1.40906e-17	2.30579e-13
6071	HRSP12	1.03744	4.27672	72.7966	1.43725e-17	2.35192e-13
15958	ZNF319	1.80934	4.55807	72.7099	1.50177e-17	2.4575e-13
7050	LAMP3	1.53515	2.36991	72.6106	1.57932e-17	2.5844e-13
10070	PDCD1LG2	1.87965	2.40166	72.5627	1.61813e-17	2.6479e-13
11610	RHBDL2	1.09629	2.52299	72.4399	1.72201e-17	2.8179e-13
5924	HLA-DPB1	2.99995	-1.74303	72.4193	1.74007e-17	2.84746e-13
14666	TRAF4	-0.918075	7.04024	72.4054	1.75232e-17	2.86749e-13
15018	UBA7	0.874032	4.20687	72.3625	1.79087e-17	2.93057e-13
15928	ZNF267	-1.26551	4.85209	71.8923	2.27268e-17	3.71901e-13
8130	MAP3K12	-1.01028	4.15407	71.8666	2.30248e-17	3.76778e-13
11234	RAB15	-1.06037	2.8662	71.7793	2.4067e-17	3.93832e-13
6413	INSL4	-1.93415	-0.156934	71.7444	2.44964e-17	4.00859e-13
7984	LSS	1.23565	7.68284	71.6817	2.52868e-17	4.13794e-13
10364	PION	1.07405	3.5945	71.6634	2.55217e-17	4.17637e-13
5250	GHR	1.51498	0.755837	71.5554	2.69586e-17	4.4115e-13
8671	MMP28	1.17295	6.11696	71.5531	2.69896e-17	4.41658e-13
6898	KLHL13	-1.16539	2.23978	71.2488	3.1491e-17	5.15318e-13
14661	TRAF3	1.09427	6.34153	71.1643	3.28683e-17	5.37857e-13
8188	MARCH3	1.31765	1.90229	71.0737	3.44133e-17	5.63139e-13
8974	MVP	1.06717	7.45708	71.0235	3.53002e-17	5.77653e-13
13955	TCF4	-1.22836	5.55064	70.9866	3.59654e-17	5.88538e-13
4513	FAM211B	1.67224	1.74633	70.8736	3.80859e-17	6.23237e-13
1884	C9orf47	-3.34823	-0.769423	69.9888	5.96432e-17	9.76002e-13
3219	CXCR4	3.0034	-0.822719	69.9216	6.17089e-17	1.0098e-12
14380	TMEM255A	1.51075	0.266587	69.7465	6.74377e-17	1.10355e-12
12714	SLC2A5	-1.51609	0.339755	69.6587	7.05084e-17	1.1538e-12
15172	UPP1	-1.4798	6.4456	69.5328	7.51531e-17	1.22981e-12
12064	S1PR5	1.39234	3.78009	69.3083	8.42134e-17	1.37807e-12
14660	TRAF2	1.08607	5.49	69.291	8.49563e-17	1.39022e-12
12372	SESN3	-1.0555	5.80463	69.2175	8.81826e-17	1.44302e-12
16112	ZNF57	1.21676	2.68724	69.1475	9.13683e-17	1.49515e-12
12597	SLC16A14	-1.05286	2.75717	69.1462	9.14304e-17	1.49617e-12
16333	ZSCAN2	1.34262	2.88243	69.0846	9.43282e-17	1.54359e-12
3323	DAPL1	-2.10157	-0.867075	69.0489	9.60521e-17	1.5718e-12
9032	MYO1B	1.16336	8.47477	68.8332	1.07154e-16	1.75347e-12
3122	CSTB	0.962939	7.26242	68.7994	1.09007e-16	1.78379e-12
16144	ZNF606	1.81201	2.18232	68.6973	1.14796e-16	1.87853e-12
8751	MRAS	1.17155	4.88389	68.5394	1.24368e-16	2.03516e-12
11759	RNF39	-1.06919	3.6707	68.3283	1.3842e-16	2.26511e-12
2468	CEL	-1.48613	1.72166	68.2914	1.41038e-16	2.30795e-12
14060	TGFA	-1.04054	6.40756	68.2842	1.41549e-16	2.31631e-12
9981	PCDH19	3.53849	-1.12851	68.1355	1.52636e-16	2.49774e-12
10117	PDIK1L	1.60298	2.52232	68.0328	1.608e-16	2.63134e-12
6883	KLF7	-1.48887	7.31673	68.0222	1.61666e-16	2.6455e-12
5072	G0S2	-1.00258	7.08207	67.8371	1.77573e-16	2.90581e-12
12067	SAA4	2.31948	-0.837331	67.505	2.10152e-16	3.43892e-12
9016	MYLIP	0.887267	3.33771	67.4824	2.12574e-16	3.47857e-12
10974	PRSS23	-1.10246	6.05366	66.9536	2.77968e-16	4.54868e-12
5098	GADD45G	1.60284	0.272201	66.8997	2.85683e-16	4.67491e-12
12015	RTP4	1.72081	-0.134086	66.7346	3.10633e-16	5.0832e-12
4900	FLRT3	0.866352	4.59467	66.5367	3.43442e-16	5.62009e-12
8253	MCAM	-1.08917	8.36435	66.1395	4.20113e-16	6.87474e-12
5495	GPR176	1.39463	4.07429	66.0267	4.44853e-16	7.27957e-12
789	ARHGAP26	1.1278	5.00372	66.0186	4.46695e-16	7.30971e-12
16201	ZNF697	-1.50606	5.03906	65.8262	4.92496e-16	8.0592e-12
4355	FA2H	1.48895	-0.0391856	65.7168	5.20605e-16	8.51918e-12
3089	CSF3	-1.14531	8.46544	65.5979	5.52987e-16	9.04908e-12
221	ADAM8	1.73559	3.61807	65.4469	5.97008e-16	9.76944e-12
2223	CCL5	1.58422	0.227599	65.1882	6.80745e-16	1.11397e-11
9813	OTX1	1.49673	1.72836	64.7981	8.29782e-16	1.35785e-11
5173	GBP5	1.6941	1.2197	64.6399	8.99181e-16	1.47142e-11
6863	KIT	-4.1224	-1.93338	64.6249	9.0601e-16	1.48259e-11
3791	DSCAM	2.48641	1.40673	64.5961	9.19368e-16	1.50445e-11
13432	SQLE	0.905081	7.78989	64.543	9.44479e-16	1.54554e-11
11094	PTGS1	0.827124	4.38937	64.5195	9.55806e-16	1.56408e-11
10472	PLEKHA7	1.01517	3.04342	64.5143	9.58353e-16	1.56825e-11
4214	ERAP1	1.04074	6.61078	64.248	1.09706e-15	1.79522e-11
16278	ZNF816	1.55179	1.61483	64.1927	1.12826e-15	1.84629e-11
8633	MLKL	0.880914	4.62466	64.1667	1.14326e-15	1.87082e-11
8514	MIR21	-2.90233	0.137863	64.1568	1.14899e-15	1.88022e-11
2078	CBX8	1.17653	2.62737	64.1394	1.15922e-15	1.89695e-11
10439	PLB1	-1.2127	1.45829	63.8627	1.33399e-15	2.18294e-11
15905	ZNF230	1.33322	1.91186	63.717	1.43638e-15	2.35049e-11
13855	TAPBPL	0.875738	5.53791	63.6687	1.47203e-15	2.40883e-11
3758	DPP4	1.77656	0.948972	63.5972	1.52645e-15	2.49788e-11
13854	TAPBP	1.72046	7.49035	63.4764	1.62301e-15	2.65589e-11
3401	DDIT4	0.965066	9.33911	63.4245	1.66629e-15	2.72672e-11
5168	GBP1	-0.922883	5.78062	63.4181	1.67173e-15	2.73562e-11
12818	SLC52A3	-1.44826	3.47888	63.38	1.70441e-15	2.78909e-11
6179	ID1	1.07014	6.90868	63.1683	1.89779e-15	3.10555e-11
6308	IL17C	-3.56668	-2.65591	63.0612	2.00382e-15	3.27905e-11
13791	SYTL2	-1.47521	1.19848	63.0517	2.01351e-15	3.29491e-11
4178	EPGN	-1.27045	3.21843	63.0073	2.05945e-15	3.37008e-11
6328	IL1RN	-1.51394	6.46941	62.9955	2.07177e-15	3.39025e-11
9328	NFIL3	0.869607	5.44835	62.9861	2.08167e-15	3.40644e-11
9793	OSGIN2	-1.00698	4.86761	62.9769	2.09144e-15	3.42243e-11
11724	RNF165	1.54821	2.85444	62.8137	2.27218e-15	3.7182e-11
6209	IFI44L	1.07499	4.22371	62.6386	2.48344e-15	4.0639e-11
414	AKR1B10	-1.22314	6.16116	62.5747	2.56527e-15	4.19781e-11
13002	SNCA	-0.9213	3.77176	62.5318	2.62172e-15	4.29018e-11
14636	TPPP	-1.40179	3.50744	62.4453	2.73945e-15	4.48283e-11
3728	DOCK8	1.10851	2.02416	62.3107	2.93327e-15	4.80001e-11
15322	VNN1	1.9848	0.284269	62.1107	3.24682e-15	5.31309e-11
12785	SLC41A2	1.55807	1.43692	62.0737	3.30833e-15	5.41375e-11
11740	RNF207	1.68379	2.44271	61.9686	3.48976e-15	5.71064e-11
3359	DCBLD1	0.915777	5.82462	61.7515	3.89651e-15	6.37625e-11
16259	ZNF786	1.47936	2.11947	61.5994	4.20946e-15	6.88835e-11
13764	SYNGR1	-1.84336	0.0863056	61.5849	4.24057e-15	6.93928e-11
7949	LRRC8D	0.993422	6.35234	61.3815	4.70196e-15	7.69429e-11
5169	GBP1P1	1.88214	-1.52812	61.3371	4.80929e-15	7.86992e-11
16003	ZNF398	0.991366	3.74042	61.3022	4.89523e-15	8.01055e-11
15881	ZNF2	1.20471	2.43103	61.1443	5.30418e-15	8.67976e-11
6198	IER5	-0.87565	6.61332	61.0108	5.67631e-15	9.28872e-11
6685	KCTD21	0.856978	4.19141	60.9721	5.78886e-15	9.47289e-11
10537	PMEPA1	1.27502	10.047	60.9393	5.88628e-15	9.63231e-11
14716	TRIM22	0.949931	3.91946	60.7873	6.35863e-15	1.04053e-10
11717	RNF144B	1.05852	5.67002	60.6673	6.75822e-15	1.10591e-10
14665	TRAF3IP3	-1.05484	1.99674	60.649	6.82132e-15	1.11624e-10
8165	MAPK4	-2.05045	1.77322	60.6404	6.85145e-15	1.12117e-10
12354	SERPINB8	-0.84797	6.77162	60.6293	6.88997e-15	1.12747e-10
5019	FTH1	0.896762	10.0451	60.4458	7.56327e-15	1.23765e-10
2964	COX19	0.92842	4.49041	60.4455	7.56446e-15	1.23785e-10
7600	LOC220729	1.06732	3.0368	60.3597	7.90148e-15	1.293e-10
6476	IRG1	-4.29722	-1.67037	60.1778	8.66637e-15	1.41817e-10
1897	CA12	0.898425	8.4898	60.1295	8.88151e-15	1.45337e-10
9717	ODC1	-1.33701	8.62336	59.9165	9.89666e-15	1.61949e-10
3967	EFNA3	0.845433	3.37215	59.858	1.01956e-14	1.66841e-10
5004	FRS3	1.27053	2.36834	59.6515	1.13232e-14	1.85292e-10
3652	DNAJB1	-1.40296	7.86703	59.5496	1.19249e-14	1.95139e-10
12763	SLC38A2	-1.19843	9.40854	59.4184	1.27474e-14	2.08599e-10
10341	PIK3C2G	-2.06488	-1.04895	59.2217	1.40869e-14	2.30517e-10
13441	SRD5A1	0.842687	5.63585	59.1641	1.45053e-14	2.37364e-10
6447	IQCC	1.26518	2.41391	59.1437	1.46568e-14	2.39845e-10
15126	UGCG	-0.859104	5.08994	59.1043	1.49529e-14	2.44689e-10
13257	SOD2	1.25929	9.19911	59.0067	1.57136e-14	2.57137e-10
11797	ROS1	1.44654	6.13361	58.9076	1.65249e-14	2.70413e-10
6343	IL34	3.22564	-2.17773	58.8845	1.672e-14	2.73607e-10
9724	OGDHL	-1.00795	1.89782	58.7706	1.77166e-14	2.89915e-10
6389	INHBA-AS1	-3.07201	0.2591	58.6217	1.91094e-14	3.12707e-10
10228	PGLYRP3	1.22315	0.423442	58.5211	2.01118e-14	3.29109e-10
6351	IL6R	-0.912206	6.44146	58.4295	2.10712e-14	3.44809e-10
7167	LIMA1	-0.858777	8.51023	58.1399	2.44119e-14	3.99476e-10
1493	C11orf96	-1.98353	-1.26731	58.0059	2.61334e-14	4.27646e-10
7597	LOC201651	-1.20041	1.5269	57.8558	2.8206e-14	4.61564e-10
3963	EFHD1	-1.11687	1.95818	57.7927	2.91246e-14	4.76596e-10
6920	KLHL5	1.06518	6.57439	57.7238	3.01627e-14	4.93582e-10
274	ADM2	2.45057	-0.109481	57.6897	3.0691e-14	5.02228e-10
16150	ZNF613	1.33139	2.09782	57.5172	3.35028e-14	5.4824e-10
14503	TNFAIP8L3	1.10461	3.80771	57.3613	3.62682e-14	5.93493e-10
16159	ZNF623	0.989211	4.3287	57.2426	3.85234e-14	6.30397e-10
9090	NAB2	-0.986655	5.66324	56.9442	4.48358e-14	7.33693e-10
2303	CD36	-1.42942	0.721174	56.8742	4.64597e-14	7.60267e-10
5015	FST	-1.05337	3.16466	56.8287	4.75467e-14	7.78054e-10
12705	SLC2A1	-1.13333	8.61529	56.6721	5.14891e-14	8.42568e-10
15692	ZC3H12A	-0.993212	7.99619	56.2398	6.41491e-14	1.04974e-09
491	ALOXE3	1.20133	2.81804	56.208	6.51948e-14	1.06685e-09
1145	B3GNT5	-1.09713	7.52899	56.1313	6.77908e-14	1.10933e-09
14299	TMEM164	0.785814	6.6285	56.113	6.84232e-14	1.11968e-09
5301	GLIPR1	-1.19359	4.42882	56.035	7.11911e-14	1.16497e-09
6974	KRT15	-2.64557	7.39704	55.9267	7.52228e-14	1.23095e-09
15758	ZFAND5	-1.06006	7.24221	55.8226	7.93148e-14	1.29791e-09
5930	HLA-DRB5	2.31003	-2.0618	55.8107	7.97974e-14	1.3058e-09
5185	GCLC	0.895578	6.41558	55.5785	8.98019e-14	1.46952e-09
12877	SLCO4A1	1.23426	4.13185	55.324	1.02214e-13	1.67263e-09
15898	ZNF223	1.15273	1.97	55.1932	1.09245e-13	1.78768e-09
6517	ITGAV	1.23926	8.23101	55.1464	1.11881e-13	1.83082e-09
8647	MLPH	-0.971014	5.69971	55.0266	1.1891e-13	1.94584e-09
10457	PLCXD2	-1.64822	1.31359	54.8975	1.26979e-13	2.07789e-09
6087	HSD11B2	-1.14311	2.40311	54.5635	1.50504e-13	2.46284e-09
4675	FBXL16	1.38568	2.89397	54.5406	1.52266e-13	2.49167e-09
10448	PLCD4	-0.808247	4.25837	54.5285	1.53207e-13	2.50709e-09
6644	KCNJ12	-1.98373	4.17193	54.4425	1.6006e-13	2.61922e-09
4905	FLVCR2	0.876661	2.60205	54.3853	1.64788e-13	2.69658e-09
2747	CLIC4	1.00882	8.16249	54.2169	1.79533e-13	2.93787e-09
11532	REL	-1.26785	3.16049	54.0794	1.9255e-13	3.15089e-09
15888	ZNF211	0.92891	3.6339	54.0182	1.98637e-13	3.25049e-09
10766	PPP1R3B	-1.03674	3.95081	53.9208	2.08735e-13	3.41574e-09
2566	CH25H	-1.4472	1.09377	53.7894	2.23175e-13	3.65203e-09
3168	CTSE	2.37777	-2.05091	53.7508	2.27607e-13	3.72455e-09
9286	NEK6	-0.817313	6.39253	53.719	2.31313e-13	3.78521e-09
11531	REEP6	-1.05288	3.49796	53.7058	2.32876e-13	3.81078e-09
14164	TINAGL1	0.877423	6.59221	53.5617	2.50601e-13	4.10083e-09
9539	NR4A3	-2.97888	1.49852	53.5032	2.58177e-13	4.22481e-09
7320	LMX1B	-1.80963	-1.17027	53.4856	2.60492e-13	4.26269e-09
15196	USH1G	-1.14181	0.978261	53.4472	2.6564e-13	4.34694e-09
6210	IFI6	1.07591	4.98905	53.4256	2.6857e-13	4.39488e-09
9172	NCCRP1	1.08504	0.264239	53.4059	2.71279e-13	4.4392e-09
1490	C11orf93	-1.93646	-0.88449	53.3978	2.72405e-13	4.45763e-09
14632	TPM4	-0.850237	9.68396	53.269	2.90861e-13	4.75965e-09
1318	BMP2	-1.3594	5.45805	53.2654	2.91394e-13	4.76837e-09
1295	BIK	1.44643	0.848412	53.2547	2.92989e-13	4.79448e-09
8160	MAPK13	-0.787348	4.85786	53.2487	2.93879e-13	4.80903e-09
4843	FLI1-AS1	-1.82872	0.576327	53.0454	3.25932e-13	5.33355e-09
787	ARHGAP24	-0.776208	4.94506	52.889	3.52938e-13	5.77547e-09
7031	LACTB	1.01293	4.55753	52.8666	3.56991e-13	5.8418e-09
12692	SLC26A9	2.0273	-1.04448	52.8442	3.6109e-13	5.90888e-09
6	A2ML1	1.47325	3.15906	52.7621	3.76502e-13	6.16108e-09
5701	HAPLN3	0.999482	3.22465	52.6974	3.8911e-13	6.36739e-09
12056	S100A8	1.23403	7.2886	52.6752	3.93531e-13	6.43974e-09
13621	STK40	-1.09357	4.88962	52.5148	4.27024e-13	6.98783e-09
15546	WWC1	1.01075	6.06373	52.4873	4.33035e-13	7.08619e-09
1734	C2orf44	0.817774	3.99928	52.4757	4.35608e-13	7.12829e-09
2195	CCDC80	0.81888	6.77256	52.1548	5.12926e-13	8.39352e-09
14525	TNFSF14	1.83502	0.202133	52.0131	5.51319e-13	9.02178e-09
1208	BBS12	0.955864	2.99783	51.9891	5.58083e-13	9.13247e-09
438	ALDH1A1	0.9503	3.52482	51.9616	5.65957e-13	9.26133e-09
5193	GCSAM	1.06151	3.14065	51.9304	5.75024e-13	9.40969e-09
9313	NFAM1	1.74605	-0.883879	51.8923	5.86288e-13	9.59402e-09
4771	FGD2	-2.58593	-1.87908	51.8898	5.87051e-13	9.60649e-09
6048	HPCAL1	0.879967	5.07564	51.7789	6.21153e-13	1.01645e-08
1643	C1RL	0.837911	5.22193	51.686	6.51261e-13	1.06572e-08
14133	TICAM1	-1.54009	5.86663	51.6616	6.59403e-13	1.07905e-08
10755	PPP1R16B	-1.28189	-0.159973	51.616	6.74895e-13	1.1044e-08
15052	UBE2L6	1.28724	5.39329	51.3961	7.5488e-13	1.23529e-08
1514	C12orf70	2.95654	-1.79353	51.3662	7.66476e-13	1.25426e-08
14657	TRABD2B	1.72524	-0.0433853	51.3443	7.75079e-13	1.26834e-08
6689	KCTD7	0.970441	4.00412	51.3109	7.88367e-13	1.29008e-08
3445	DDX58	0.851028	5.52001	51.2052	8.31975e-13	1.36144e-08
11483	RBMXL1	-0.821797	5.64448	51.1012	8.77251e-13	1.43553e-08
8196	MARCKSL1	0.866487	6.31281	50.9633	9.41092e-13	1.54e-08
12141	SCAND3	1.01962	2.57143	50.8296	1.00741e-12	1.64852e-08
3388	DCUN1D3	-0.844057	3.40379	50.8193	1.01272e-12	1.65722e-08
305	AFAP1	0.818521	5.9474	50.6849	1.08448e-12	1.77464e-08
11418	RASSF7	0.830257	5.26797	50.6358	1.11199e-12	1.81966e-08
11567	RFTN1	0.926044	5.4361	50.6284	1.11618e-12	1.82652e-08
14194	TLR3	0.869995	3.25832	50.5307	1.17314e-12	1.91972e-08
925	ASB1	-0.774153	6.57032	50.4824	1.20236e-12	1.96754e-08
1659	C1orf162	1.97452	-0.139011	50.3622	1.27833e-12	2.09186e-08
8551	MIR429	-2.22861	-1.55044	50.1893	1.39608e-12	2.28455e-08
12020	RUNDC1	0.77597	4.31447	50.1644	1.41391e-12	2.31372e-08
7313	LMO3	-0.94695	4.24302	50.1548	1.42082e-12	2.32503e-08
4152	ENTPD3	-0.968375	1.59883	50.1319	1.43753e-12	2.35238e-08
4695	FBXO2	0.872196	4.5392	50.0643	1.48787e-12	2.43475e-08
4632	FANCF	0.79505	3.79477	50.0518	1.49742e-12	2.45038e-08
13489	SRSF5	-0.83924	7.4993	49.8791	1.63514e-12	2.67574e-08
12316	SEPT4	-1.2098	2.02383	49.8068	1.69657e-12	2.77626e-08
11431	RBBP8NL	-1.60431	-0.477378	49.7803	1.71959e-12	2.81393e-08
5745	HCP5	1.01013	3.1461	49.7723	1.72668e-12	2.82554e-08
14903	TTC9C	1.02421	3.90673	49.6614	1.82701e-12	2.98972e-08
3174	CTSO	0.944839	4.05139	49.6501	1.83757e-12	3.007e-08
9942	PARP9	0.839769	5.13195	49.5373	1.94636e-12	3.18502e-08
15873	ZNF181	0.983191	2.88525	49.4955	1.9883e-12	3.25366e-08
16347	ZSWIM3	1.41014	2.13558	49.3778	2.11124e-12	3.45483e-08
8147	MAP4K4	0.898915	8.01262	49.2856	2.21286e-12	3.62113e-08
16013	ZNF419	0.904916	3.09878	49.2019	2.30928e-12	3.77891e-08
5533	GPX2	-0.949838	2.30705	49.0282	2.52315e-12	4.12888e-08
1797	C5orf4	-0.820597	3.55968	48.9677	2.60214e-12	4.25815e-08
11545	REPS2	0.7883	4.22202	48.871	2.73358e-12	4.47323e-08
4127	ENDOD1	-0.734881	5.51577	48.8448	2.77033e-12	4.53336e-08
6314	IL17RE	-0.849884	3.17468	48.8179	2.80859e-12	4.59598e-08
15978	ZNF343	0.778604	4.16673	48.7106	2.96654e-12	4.85445e-08
1373	BRF2	1.11144	3.86708	48.638	3.07845e-12	5.03757e-08
4264	ESPN	-1.92315	0.314306	48.6265	3.09656e-12	5.06721e-08
2705	CLCA4	-1.2963	0.35112	48.5612	3.20146e-12	5.23887e-08
1686	C1orf63	0.862843	5.0678	48.5483	3.22259e-12	5.27344e-08
5000	FRMPD1	-1.93434	-1.25201	48.5437	3.23012e-12	5.28577e-08
8855	MSC	-1.20041	3.86018	48.5185	3.27182e-12	5.354e-08
14046	TFCP2L1	-0.839263	8.21755	48.4687	3.35595e-12	5.49168e-08
2649	CHST15	0.747255	6.10123	48.378	3.51481e-12	5.75163e-08
15268	VAMP1	0.985505	3.11103	48.3581	3.55066e-12	5.81029e-08
7572	LOC100996307	-1.08925	2.48079	48.3205	3.61945e-12	5.92287e-08
356	AGTRAP	0.814418	6.69163	48.2358	3.77922e-12	6.18431e-08
3971	EFNB2	-1.07411	6.51264	48.2161	3.81747e-12	6.24691e-08
14513	TNFRSF19	-1.37621	1.22835	48.2129	3.82358e-12	6.2569e-08
15620	YRDC	-0.797133	4.64787	48.1933	3.86213e-12	6.32e-08
4203	EPPK1	-1.77822	5.22858	48.1882	3.87213e-12	6.33636e-08
12867	SLC9A9	0.77791	4.76717	48.1531	3.94198e-12	6.45066e-08
6216	IFIT5	0.869517	4.17181	48.0608	4.13209e-12	6.76175e-08
5935	HLA-H	1.03181	2.18417	48.0466	4.16211e-12	6.81087e-08
13563	STAP2	1.10618	5.73319	48.0198	4.21931e-12	6.90448e-08
7130	LEPREL1	0.91709	5.48487	47.9751	4.31669e-12	7.06383e-08
7651	LOC338799	1.04928	3.50043	47.959	4.35221e-12	7.12196e-08
1896	CA11	-0.885856	2.43331	47.9211	4.43723e-12	7.26109e-08
13594	STEAP4	1.3015	0.284877	47.9016	4.48161e-12	7.3337e-08
5126	GAMT	-1.37382	1.16255	47.7811	4.76561e-12	7.79844e-08
15832	ZMYM6NB	0.83432	3.85986	47.5346	5.40411e-12	8.84329e-08
12358	SERPINE1	-0.881999	13.1038	47.4021	5.78203e-12	9.46171e-08
1924	CACNB1	1.33224	3.14009	47.3917	5.81288e-12	9.5122e-08
1216	BCAN	-2.21074	-1.36627	47.3698	5.87799e-12	9.61874e-08
10250	PHEX	-1.47131	0.571509	47.3597	5.90835e-12	9.66843e-08
10560	PNLIPRP3	0.903094	3.93458	47.1595	6.54399e-12	1.07086e-07
6754	KIAA0907	0.803569	5.91218	47.1395	6.61092e-12	1.08181e-07
6339	IL2RG	1.50972	-0.710521	47.0953	6.76163e-12	1.10647e-07
5113	GALNT12	-0.898349	2.32385	47.0613	6.88016e-12	1.12587e-07
8361	MERTK	-1.38559	-0.239527	47.0164	7.03956e-12	1.15195e-07
6588	KAL1	-1.09272	3.98378	46.9353	7.33675e-12	1.20059e-07
15663	ZBTB34	0.834556	3.93454	46.76	8.0234e-12	1.31295e-07
749	AQP3	-0.888404	6.38947	46.7547	8.04524e-12	1.31652e-07
14529	TNFSF8	-2.78662	-2.20375	46.7501	8.06426e-12	1.31964e-07
15869	ZNF174	0.826536	2.95593	46.6975	8.28333e-12	1.35548e-07
15131	UGP2	0.947771	7.51627	46.6807	8.35496e-12	1.36721e-07
5042	FUT11	1.06532	3.2719	46.5457	8.95077e-12	1.4647e-07
10979	PRSS36	1.18046	0.457326	46.5334	9.00707e-12	1.47392e-07
2086	CCBE1	0.921427	6.44234	46.3274	1.00055e-11	1.6373e-07
2681	CISH	2.04943	1.99247	46.2763	1.02696e-11	1.68052e-07
12204	SDC2	-0.940972	4.0941	46.2286	1.05232e-11	1.72202e-07
4122	EMP3	1.07177	6.44753	46.1414	1.10021e-11	1.80038e-07
4553	FAM43A	-1.10888	5.56264	46.0185	1.17139e-11	1.91687e-07
1419	BTN2A1	0.74304	5.1867	45.9876	1.19004e-11	1.94739e-07
12585	SLC12A7	1.31185	4.95732	45.9523	1.2117e-11	1.98283e-07
4514	FAM212A	0.994908	2.85694	45.836	1.28582e-11	2.10411e-07
4710	FBXO39	-2.0321	1.17842	45.7888	1.31713e-11	2.15534e-07
7059	LAP3	0.752904	5.86873	45.7395	1.35073e-11	2.21033e-07
9177	NCF1C	2.71165	-1.81863	45.7204	1.36395e-11	2.23197e-07
14181	TLE1	0.977633	5.82509	45.577	1.46753e-11	2.40147e-07
1694	C20orf118	2.796	-2.25986	45.4166	1.59278e-11	2.60642e-07
11412	RASSF10	1.14595	1.2235	45.2866	1.70207e-11	2.78527e-07
16062	ZNF503	1.66305	3.6941	45.2302	1.75185e-11	2.86672e-07
7688	LOC400657	0.896631	3.37018	45.2261	1.75547e-11	2.87265e-07
6729	KIAA0040	-1.13983	5.65141	45.175	1.80191e-11	2.94864e-07
12219	SDHAP1	1.10647	2.62566	45.1334	1.84056e-11	3.0119e-07
10523	PLXDC2	0.736675	3.83185	45.122	1.8513e-11	3.02946e-07
3616	DLX5	1.25916	0.4318	44.6506	2.35525e-11	3.85412e-07
5499	GPR3	-1.65921	2.07182	44.5941	2.42419e-11	3.96695e-07
8758	MRGPRX3	0.789128	6.03773	44.5515	2.47752e-11	4.05421e-07
11384	RARRES1	2.77703	-2.29627	44.5041	2.5383e-11	4.15367e-07
4190	EPHX1	-0.74849	5.47828	44.4069	2.66745e-11	4.36502e-07
13853	TAP2	0.826369	6.85571	44.3952	2.68339e-11	4.3911e-07
10422	PLA2G4C	2.55085	0.808511	44.3433	2.75553e-11	4.50914e-07
3713	DNMT3B	-0.785802	3.3154	44.2827	2.84217e-11	4.65092e-07
10517	PLSCR1	0.757155	4.87229	44.28	2.84611e-11	4.65738e-07
1765	C3orf52	-0.870172	3.66577	44.2604	2.87471e-11	4.70418e-07
16164	ZNF627	1.23299	3.77096	44.2545	2.88337e-11	4.71835e-07
11578	RGAG1	-1.78405	-0.631596	44.2438	2.89923e-11	4.74431e-07
8453	MGLL	1.02536	6.57071	44.215	2.94211e-11	4.81446e-07
1858	C8orf58	0.813178	3.97939	44.1541	3.03511e-11	4.96666e-07
6993	KRT4	-1.11783	4.37443	44.1456	3.04837e-11	4.98835e-07
12758	SLC37A2	-0.718186	5.59461	44.0434	3.21171e-11	5.25564e-07
4767	FEZ1	0.968405	5.6667	44.0434	3.21171e-11	5.25564e-07
8170	MAPK8IP2	1.31143	2.35691	44.0124	3.26303e-11	5.33962e-07
13450	SRF	-1.03196	6.32205	43.9683	3.33736e-11	5.46125e-07
1069	ATP6V1B1	-2.38986	-1.97972	43.9267	3.40908e-11	5.57861e-07
7644	LOC285629	-1.06872	0.773874	43.8871	3.47881e-11	5.69272e-07
6713	KDM6B	-1.96004	6.60628	43.579	4.07184e-11	6.66315e-07
5320	GLS2	-1.00655	1.36874	43.4803	4.28257e-11	7.008e-07
3773	DPYSL2	0.730088	6.19924	43.4773	4.28911e-11	7.01871e-07
13933	TBXAS1	-1.08252	1.83889	43.3299	4.62458e-11	7.56767e-07
12773	SLC39A14	0.802805	6.99496	43.2955	4.70662e-11	7.70191e-07
4791	FGFR2	-0.741938	4.33084	43.246	4.82728e-11	7.89936e-07
5808	HERPUD1	0.744831	6.59682	43.2136	4.90788e-11	8.03125e-07
7038	LAMA3	0.923775	10.1787	43.2086	4.92039e-11	8.05172e-07
16197	ZNF691	0.989525	3.19435	43.0645	5.29658e-11	8.66733e-07
6322	IL1R1	-1.01022	5.79957	43.0617	5.30411e-11	8.67964e-07
14850	TSPYL2	-0.95486	5.04707	42.9784	5.53487e-11	9.05725e-07
6490	ISL2	1.44823	1.49602	42.8703	5.84912e-11	9.5715e-07
15870	ZNF175	0.821644	3.46424	42.8584	5.88484e-11	9.62995e-07
6333	IL22RA1	0.797002	4.2656	42.7596	6.18963e-11	1.01287e-06
9332	NFKBIA	-0.867315	8.83931	42.6737	6.46763e-11	1.05836e-06
5258	GIMAP8	-2.22241	-2.02377	42.6423	6.57229e-11	1.07549e-06
14474	TMPRSS2	3.7052	-2.81612	42.6214	6.64291e-11	1.08705e-06
13610	STK32A	-1.99136	-1.39334	42.5485	6.89524e-11	1.12834e-06
12911	SMAD7	-0.877303	5.32533	42.5167	7.00797e-11	1.14678e-06
15491	WEE1	-1.06998	5.47727	42.5163	7.00943e-11	1.14702e-06
6479	IRS2	-1.47401	7.34456	42.5041	7.05356e-11	1.15425e-06
16334	ZSCAN20	0.933686	2.47279	42.4959	7.08315e-11	1.15909e-06
3465	DENND1C	0.788419	2.92911	42.4074	7.41083e-11	1.21271e-06
14600	TP53	0.851747	3.0128	42.3884	7.48319e-11	1.22455e-06
5909	HIVEP1	1.31994	5.13883	42.3691	7.55745e-11	1.2367e-06
4357	FAAH2	0.8625	2.35708	42.3546	7.61363e-11	1.24589e-06
15032	UBD	6.69552	-3.14387	42.3107	7.7864e-11	1.27417e-06
7408	LOC100132891	1.85882	2.6027	42.2907	7.86672e-11	1.28731e-06
15530	WNT7A	-0.943553	2.62356	42.2515	8.02604e-11	1.31338e-06
733	APOL3	0.786428	3.39082	42.2134	8.18368e-11	1.33918e-06
12442	SGSM1	-2.2818	-2.09147	42.1635	8.39534e-11	1.37381e-06
6545	ITPRIP	-1.05668	7.81454	42.1468	8.46736e-11	1.3856e-06
1422	BTN3A1	0.730057	3.91081	42.1101	8.62757e-11	1.41182e-06
6880	KLF4	-1.25363	7.68837	42.0034	9.11138e-11	1.49099e-06
8198	MARK1	1.04241	4.3137	41.9597	9.3174e-11	1.5247e-06
15944	ZNF285	0.939645	1.51747	41.949	9.36829e-11	1.53303e-06
9684	NWD1	-0.903054	1.66939	41.9316	9.45214e-11	1.54675e-06
9564	NRP2	1.02761	3.71711	41.894	9.63601e-11	1.57684e-06
6489	ISL1	1.49159	0.0189295	41.7687	1.02735e-10	1.68116e-06
6948	KMO	2.04242	-1.4488	41.7493	1.03761e-10	1.69794e-06
5097	GADD45B	-0.949834	6.3895	41.6892	1.06997e-10	1.7509e-06
12872	SLCO1B3	1.15634	1.80324	41.6306	1.10254e-10	1.8042e-06
16136	ZNF594	1.40634	2.59926	41.6224	1.10719e-10	1.8118e-06
5548	GRB14	0.895513	2.22285	41.6031	1.11814e-10	1.82973e-06
16152	ZNF615	1.33964	1.88887	41.5878	1.12697e-10	1.84417e-06
8212	MAST4	1.39973	7.3627	41.5483	1.14992e-10	1.88173e-06
3952	EFCAB4B	-0.985157	2.58687	41.5182	1.16782e-10	1.91101e-06
9796	OSR2	-0.870427	1.7605	41.3793	1.25378e-10	2.05169e-06
6011	HOXA1	0.886756	2.08164	41.2947	1.30926e-10	2.14247e-06
8673	MMP9	1.76878	5.16741	41.2832	1.31694e-10	2.15505e-06
7734	LOC554223	1.37616	-0.283074	41.2804	1.31888e-10	2.15821e-06
6334	IL22RA2	-1.70891	-0.775918	41.0468	1.48627e-10	2.43213e-06
13248	SOCS1	1.75708	1.42382	41.0305	1.4987e-10	2.45247e-06
12537	SIPA1L2	-0.784403	4.44032	40.9688	1.54675e-10	2.53111e-06
8958	MUC16	2.1122	-1.7041	40.9396	1.57007e-10	2.56926e-06
4976	FOXQ1	-0.965464	5.56981	40.8674	1.62916e-10	2.66596e-06
12296	SEMA6D	-1.51113	0.524397	40.8348	1.65656e-10	2.71079e-06
3680	DNAJC27	0.91102	2.45262	40.7574	1.72352e-10	2.82037e-06
6467	IRF2	0.70639	5.40517	40.7033	1.77184e-10	2.89944e-06
6067	HRH1	-0.801692	5.83147	40.6501	1.82078e-10	2.97952e-06
14807	TSC22D1	-0.745999	8.68267	40.5616	1.90517e-10	3.11762e-06
10584	POF1B	0.921419	4.71716	40.4691	1.99752e-10	3.26874e-06
12515	SHROOM4	-1.47988	2.12836	40.4241	2.04406e-10	3.3449e-06
2309	CD47	0.962343	6.29809	40.3808	2.0898e-10	3.41974e-06
4176	EPCAM	-0.952032	2.15072	40.3383	2.13579e-10	3.49501e-06
6988	KRT31	-4.19607	-2.20909	40.2777	2.2031e-10	3.60515e-06
6207	IFI35	1.10239	4.22786	40.2758	2.20526e-10	3.60869e-06
6353	IL7	2.19711	-0.950489	40.2094	2.28152e-10	3.73348e-06
8977	MXD1	-0.69114	5.47405	40.1545	2.34651e-10	3.83983e-06
10760	PPP1R26	0.910598	5.33924	40.1399	2.36408e-10	3.86858e-06
15377	VWA2	-1.56957	-0.164279	40.1057	2.40584e-10	3.93692e-06
11608	RHBDF2	1.34092	4.18194	40.0845	2.43207e-10	3.97983e-06
8229	MB21D2	0.979019	2.74717	39.9949	2.54629e-10	4.16674e-06
8341	MEFV	1.4598	1.0284	39.9079	2.6622e-10	4.35643e-06
5122	GALNT6	0.680697	5.00236	39.8973	2.67676e-10	4.38026e-06
12189	SCO2	1.60891	-0.641246	39.8023	2.81009e-10	4.59844e-06
11798	RP1	1.64039	-0.575463	39.6788	2.99362e-10	4.89876e-06
4842	FLI1	0.764842	4.80626	39.5588	3.18337e-10	5.20926e-06
15963	ZNF322	1.11604	2.34523	39.5582	3.18419e-10	5.21061e-06
14993	TXNRD1	-0.73292	6.61199	39.5427	3.20956e-10	5.25212e-06
6212	IFIT1	0.886816	3.95899	39.5088	3.2658e-10	5.34416e-06
14175	TJP3	1.35431	0.200568	39.4365	3.38899e-10	5.54574e-06
8955	MUC1	1.38019	6.40151	39.3482	3.54586e-10	5.80244e-06
16103	ZNF561	-0.74318	5.61275	39.3407	3.55945e-10	5.82469e-06
3531	DHRS3	0.942058	3.98616	39.3263	3.58585e-10	5.86789e-06
10704	PPFIA4	1.29379	1.85732	39.3148	3.607e-10	5.90249e-06
2814	CNGB1	1.76586	1.47559	39.2604	3.70895e-10	6.06932e-06
16274	ZNF812	-1.0119	0.685691	39.239	3.74973e-10	6.13606e-06
9348	NGEF	-1.15469	0.807327	39.23	3.76705e-10	6.16439e-06
1363	BRD3	0.770974	6.05739	39.2028	3.81999e-10	6.25104e-06
687	AP5B1	-1.00844	6.04694	39.1797	3.8654e-10	6.32533e-06
13691	SULF1	1.07188	2.96495	39.12	3.98544e-10	6.52177e-06
5244	GGT5	2.47217	-0.194969	39.0909	4.04528e-10	6.6197e-06
10955	PRR3	0.756646	3.29717	39.0301	4.17312e-10	6.8289e-06
6688	KCTD6	0.932452	2.59903	38.589	5.23121e-10	8.56035e-06
7624	LOC284023	0.662482	4.1413	38.5518	5.33193e-10	8.72518e-06
4158	ENTPD8	-2.07691	-1.58466	38.4004	5.76193e-10	9.42882e-06
4073	ELL2	-0.770899	7.83504	38.2228	6.3111e-10	1.03275e-05
12976	SMPDL3B	-1.09534	0.416652	38.1852	6.43383e-10	1.05283e-05
10981	PRSS8	0.879905	5.85314	38.1694	6.48612e-10	1.06139e-05
9176	NCF1B	2.99261	-2.12148	38.0677	6.83322e-10	1.11819e-05
89	ABL2	-0.930966	6.28216	38.0268	6.97806e-10	1.14189e-05
5602	GSR	-0.646363	5.96753	38.0232	6.99087e-10	1.14399e-05
5253	GID4	0.70292	3.95389	37.9869	7.12195e-10	1.16544e-05
16059	ZNF500	0.95364	3.46287	37.9366	7.30796e-10	1.19587e-05
12802	SLC47A1	-0.690167	2.81106	37.8795	7.52503e-10	1.2314e-05
15855	ZNF14	1.4968	0.897188	37.8457	7.65668e-10	1.25294e-05
10253	PHF11	0.784937	3.8291	37.7549	8.02136e-10	1.31262e-05
14390	TMEM37	-1.96438	-1.2888	37.7536	8.02694e-10	1.31353e-05
92	ABLIM3	0.70209	8.03361	37.7444	8.06473e-10	1.31971e-05
4080	ELMSAN1	-1.12351	6.5631	37.6042	8.66578e-10	1.41807e-05
1672	C1orf213	1.13825	1.45847	37.5523	8.8993e-10	1.45628e-05
1688	C1orf74	-0.940598	3.9516	37.479	9.24045e-10	1.51211e-05
8138	MAP3K5	0.817741	3.72335	37.423	9.5093e-10	1.5561e-05
12834	SLC6A2	-1.46316	-1.4155	37.4081	9.5823e-10	1.56805e-05
2180	CCDC64	0.728519	5.62366	37.2559	1.03602e-09	1.69535e-05
16040	ZNF462	-0.958566	5.66159	37.2433	1.04272e-09	1.7063e-05
14697	TREM2	-1.18544	-0.442152	37.2094	1.061e-09	1.73622e-05
6170	ICAM1	-1.3127	6.38167	37.1882	1.0726e-09	1.7552e-05
2246	CCNJL	-0.666975	4.89782	37.1526	1.09239e-09	1.78758e-05
1789	C5orf15	0.714326	7.30185	37.1447	1.09678e-09	1.79477e-05
3013	CRABP2	-1.05188	2.44012	37.1372	1.10101e-09	1.80169e-05
4282	ETS2	-0.645477	8.54423	37.0568	1.14738e-09	1.87758e-05
14014	TERT	-2.22952	1.54706	37.0258	1.16573e-09	1.90761e-05
15286	VAV3	-0.670542	5.01692	36.9824	1.19198e-09	1.95056e-05
15875	ZNF184	1.03421	2.93898	36.9811	1.19281e-09	1.95192e-05
15151	UNC13A	3.31776	1.01075	36.9106	1.23674e-09	2.0238e-05
14225	TMCC2	-0.966608	2.28161	36.8181	1.29679e-09	2.12207e-05
3589	DLC1	-1.01479	4.35201	36.8112	1.30143e-09	2.12967e-05
13010	SNHG1	0.776748	5.98778	36.7964	1.31134e-09	2.14587e-05
15344	VPS37B	-0.66844	6.82334	36.7476	1.34456e-09	2.20023e-05
11415	RASSF4	1.50097	2.14585	36.7051	1.37422e-09	2.24877e-05
2462	CEBPD	-0.989609	6.2529	36.6907	1.38435e-09	2.26536e-05
2461	CEBPB	0.907261	7.29602	36.6112	1.44203e-09	2.35974e-05
2885	COL27A1	1.2857	5.88059	36.6003	1.45007e-09	2.3729e-05
732	APOL2	0.816074	4.7718	36.5448	1.49194e-09	2.44141e-05
7523	LOC100506599	1.23588	0.57529	36.527	1.50563e-09	2.46382e-05
14222	TMC7	-0.712786	3.20489	36.4435	1.57157e-09	2.57172e-05
14534	TNIP3	1.66842	0.594556	36.4023	1.6051e-09	2.62658e-05
3989	EGR4	-3.20064	-2.21998	36.3613	1.6393e-09	2.68255e-05
16093	ZNF549	1.04744	2.67698	36.2465	1.73876e-09	2.84531e-05
3431	DDX3Y	-0.866836	6.61935	36.243	1.7418e-09	2.85028e-05
13916	TBL1X	0.705666	3.71664	36.1983	1.78226e-09	2.91648e-05
8471	MICB	0.759466	4.12401	36.1724	1.80614e-09	2.95556e-05
15528	WNT5B	-2.0217	3.51844	36.1626	1.81521e-09	2.97041e-05
3526	DHRS1	0.801402	5.89272	36.1136	1.86144e-09	3.04606e-05
8021	LYN	0.651554	4.82973	36.0853	1.88866e-09	3.0906e-05
515	AMIGO2	-0.906794	7.90828	36.0614	1.91194e-09	3.1287e-05
9839	P4HA1	0.804055	5.93661	36.0344	1.93864e-09	3.17239e-05
9879	PALB2	0.768288	4.67785	36.0188	1.95418e-09	3.19782e-05
11263	RAB3A	1.40623	0.436482	35.9979	1.9753e-09	3.23239e-05
5584	GRPEL2	0.815184	4.46075	35.9703	2.00344e-09	3.27843e-05
3269	CYP27B1	-1.03473	4.03234	35.9527	2.02169e-09	3.30829e-05
12047	S100A12	0.911885	0.949038	35.8709	2.10833e-09	3.45008e-05
11703	RNF122	1.46422	0.544188	35.8442	2.13745e-09	3.49773e-05
11385	RARRES3	0.819008	1.46455	35.8397	2.14237e-09	3.50578e-05
5020	FTH1P3	0.751019	4.25926	35.7984	2.18826e-09	3.58087e-05
14911	TTLL10	-4.64261	-3.6123	35.6791	2.32646e-09	3.80702e-05
2360	CDC42EP5	0.93306	3.08371	35.6701	2.33729e-09	3.82474e-05
15954	ZNF304	0.687723	4.09205	35.6126	2.40728e-09	3.93928e-05
16193	ZNF684	1.06834	1.20657	35.5491	2.48702e-09	4.06976e-05
6511	ITGA5	0.83856	8.42616	35.5489	2.48724e-09	4.07012e-05
13285	SOX6	-0.936301	2.91618	35.5237	2.51971e-09	4.12326e-05
8220	MATN2	0.797981	1.68194	35.5216	2.52244e-09	4.12771e-05
14738	TRIM47	0.965321	5.95144	35.5169	2.52842e-09	4.1375e-05
5274	GJB2	-0.761691	6.7925	35.461	2.60214e-09	4.25815e-05
13593	STEAP3	0.782109	6.14263	35.4593	2.60435e-09	4.26176e-05
14137	TIFA	-0.81028	4.53755	35.3466	2.7595e-09	4.51565e-05
10345	PIK3CD	1.26888	5.33132	35.337	2.77311e-09	4.53792e-05
3054	CRNN	-1.11709	1.54685	35.2827	2.85156e-09	4.66629e-05
5257	GIMAP2	0.784434	1.90714	35.2628	2.88084e-09	4.7142e-05
5919	HLA-C	0.689565	8.64394	35.1813	3.004e-09	4.91575e-05
11347	RALGDS	-0.828112	5.95404	35.1538	3.04664e-09	4.98553e-05
4289	ETV7	1.04872	0.862485	35.1301	3.08395e-09	5.04658e-05
4769	FFAR2	-2.18805	-2.07571	35.1083	3.11876e-09	5.10354e-05
2074	CBX4	0.800546	5.05131	35.0077	3.28397e-09	5.37388e-05
13087	SNORA9	-1.13008	0.508132	35.0054	3.28784e-09	5.38022e-05
15867	ZNF169	0.861465	1.72194	34.9881	3.31718e-09	5.42823e-05
4557	FAM46B	0.698571	5.50405	34.9026	3.46612e-09	5.67197e-05
6108	HSH2D	0.880737	1.68558	34.8345	3.58955e-09	5.87394e-05
7227	LINC00472	-1.33758	0.21506	34.8324	3.5934e-09	5.88023e-05
12851	SLC7A7	1.53045	-0.152704	34.8289	3.59982e-09	5.89075e-05
16139	ZNF597	-0.996549	1.89478	34.8063	3.6419e-09	5.95961e-05
16091	ZNF547	1.14489	1.17156	34.7628	3.72427e-09	6.0944e-05
12883	SLFN5	0.715533	6.15701	34.7243	3.79859e-09	6.21601e-05
10107	PDGFRL	1.48424	0.228864	34.6844	3.8773e-09	6.34481e-05
14627	TPK1	0.922469	1.75191	34.6166	4.01477e-09	6.56977e-05
7378	LOC100130899	0.68617	3.60915	34.5526	4.1489e-09	6.78926e-05
15931	ZNF273	1.05514	1.28203	34.5441	4.16694e-09	6.81879e-05
7886	LRMP	-1.06999	0.454835	34.5252	4.20758e-09	6.88529e-05
2324	CD82	0.659221	6.77044	34.5018	4.25857e-09	6.96873e-05
9425	NMI	0.697356	4.02581	34.4944	4.2747e-09	6.99512e-05
2761	CLN5	0.721788	6.03058	34.4771	4.31297e-09	7.05775e-05
6162	HYOU1	0.637353	8.1709	34.4705	4.32761e-09	7.08169e-05
12639	SLC24A6	1.00538	4.84952	34.4539	4.36475e-09	7.14247e-05
3353	DCAF4L1	1.37545	0.956244	34.4428	4.38954e-09	7.18304e-05
15279	VARS2	0.680462	5.60246	34.4059	4.4737e-09	7.32077e-05
12315	SEPT3	-1.56459	-0.404936	34.4054	4.47475e-09	7.32248e-05
964	ASS1	1.07805	8.11298	34.3179	4.68049e-09	7.65915e-05
4285	ETV3	-0.691387	4.01798	34.2678	4.80251e-09	7.85882e-05
1927	CACNB4	-1.04296	0.668318	34.25	4.84668e-09	7.9311e-05
15660	ZBTB3	0.939661	2.20439	34.2085	4.95122e-09	8.10217e-05
1505	C12orf54	-0.812116	2.6082	34.1932	4.99026e-09	8.16606e-05
2810	CNEP1R1	0.854977	3.44034	34.1206	5.17998e-09	8.47652e-05
14614	TP73	-0.977983	4.55729	34.0715	5.31226e-09	8.69299e-05
827	ARHGEF4	-0.799561	5.24478	34.0563	5.35394e-09	8.76119e-05
8759	MRGPRX4	-1.13905	1.88363	34.0104	5.48175e-09	8.97033e-05
1029	ATP1B3	-0.618696	7.74697	33.9617	5.62088e-09	9.19801e-05
6561	JAM2	1.48623	-0.751852	33.9616	5.62099e-09	9.1982e-05
12479	SH3RF1	-0.761468	4.34336	33.8717	5.88682e-09	9.63319e-05
5676	GZF1	0.632836	5.14467	33.8567	5.93244e-09	9.70784e-05
659	AOX1	0.850015	6.15584	33.8451	5.96789e-09	9.76585e-05
9409	NLRC5	0.782468	3.77751	33.8412	5.97978e-09	9.78532e-05
9938	PARP3	0.680834	5.05742	33.7742	6.18929e-09	0.000101282
3530	DHRS2	-1.25884	4.88327	33.7528	6.25783e-09	0.000102403
10424	PLA2G4E	1.67107	0.344049	33.6417	6.62565e-09	0.000108422
8663	MMP13	-1.40154	-0.954784	33.6054	6.75041e-09	0.000110464
1336	BNIP3	0.823806	5.45099	33.5838	6.82599e-09	0.0001117
7667	LOC375295	-0.861107	2.33978	33.5537	6.93217e-09	0.000113438
9556	NRGN	-0.909501	3.31527	33.5428	6.9712e-09	0.000114077
5587	GRTP1	-0.814104	1.80599	33.5244	7.0374e-09	0.00011516
12171	SCIN	-1.92745	-1.73982	33.4804	7.19857e-09	0.000117797
16066	ZNF510	0.72658	4.2798	33.4077	7.47264e-09	0.000122282
15526	WNT4	0.763702	5.80922	33.4018	7.49545e-09	0.000122656
14500	TNFAIP6	-1.25628	5.32921	33.37	7.61884e-09	0.000124675
12539	SIRPA	0.796003	7.75652	33.3104	7.85606e-09	0.000128557
12602	SLC16A6	-1.56718	-0.374133	33.2874	7.94966e-09	0.000130088
561	ANKH	-0.640778	5.94408	33.234	8.17089e-09	0.000133708
11442	RBM12	-0.670393	6.52179	33.1929	8.34544e-09	0.000136565
16029	ZNF441	1.08955	2.45741	33.1675	8.45511e-09	0.000138359
4161	EOMES	-1.33919	-0.0780349	33.1578	8.49739e-09	0.000139051
8087	MAMDC2	-0.883945	3.24511	33.1068	8.72333e-09	0.000142749
1802	C5orf54	0.741616	3.03841	33.0685	8.89682e-09	0.000145588
9697	NYNRIN	-1.0816	2.91342	33.0595	8.93799e-09	0.000146261
11143	PTPRN2	1.57995	0.685987	33.0481	8.99055e-09	0.000147121
2291	CD24	-0.716974	8.09597	33.0029	9.2023e-09	0.000150587
1234	BCL11A	0.663913	3.39358	33.0012	9.21004e-09	0.000150713
6683	KCTD2	0.598756	5.53794	32.9157	9.62452e-09	0.000157496
14668	TRAF6	0.716788	4.41581	32.9135	9.63528e-09	0.000157672
9663	NUP210	-0.977514	0.321449	32.9062	9.67128e-09	0.000158261
6074	HS3ST1	-1.08222	1.43803	32.8949	9.72803e-09	0.00015919
6738	KIAA0247	0.918784	6.98507	32.7938	1.02473e-08	0.000167686
5013	FSIP1	1.22035	0.323919	32.7179	1.06551e-08	0.00017436
11252	RAB30	-0.763104	1.86666	32.7174	1.06578e-08	0.000174405
6085	HSD11B1	2.29638	0.974516	32.6725	1.09069e-08	0.00017848
15649	ZBTB14	0.656713	3.79761	32.6724	1.09078e-08	0.000178495
6899	KLHL15	-0.860695	3.65331	32.612	1.12515e-08	0.00018412
13013	SNHG12	0.730455	4.28096	32.5882	1.13907e-08	0.000186397
914	ARSJ	0.58352	4.29253	32.4896	1.19834e-08	0.000196097
5852	HILPDA	0.96607	3.10728	32.4198	1.24216e-08	0.000203267
7502	LOC100506060	1.16863	0.577715	32.3629	1.27907e-08	0.000209307
12550	SIX1	0.81122	2.60492	32.336	1.29688e-08	0.000212221
6469	IRF2BP2	-0.985108	7.07255	32.2766	1.33717e-08	0.000218814
3820	DTX3L	0.904253	5.70545	32.1788	1.40614e-08	0.000230101
13371	SPINK5	0.756327	3.96325	32.1752	1.40876e-08	0.000230529
12032	RWDD2A	0.831378	3.12946	32.0719	1.48569e-08	0.000243118
6560	JAK3	-1.63027	-0.299586	32.0355	1.51382e-08	0.000247722
12757	SLC37A1	0.647576	3.51766	31.9967	1.54434e-08	0.000252715
2220	CCL21	3.73979	-3.26046	31.9442	1.58662e-08	0.000259635
8947	MTSS1	0.860259	6.9091	31.8983	1.62456e-08	0.000265843
1606	C19orf21	0.725113	5.82305	31.8886	1.63276e-08	0.000267184
760	AREG	-2.33997	5.39673	31.8852	1.6356e-08	0.00026765
4950	FOXD2-AS1	1.38048	1.55073	31.858	1.65868e-08	0.000271427
16060	ZNF501	1.16356	1.56589	31.8482	1.667e-08	0.000272788
1155	B4GALT2	0.674201	6.52687	31.8408	1.67338e-08	0.000273831
8585	MIR612	-2.2037	-1.63201	31.8191	1.69218e-08	0.000276909
11390	RASA3	-0.69248	5.46902	31.8053	1.70429e-08	0.000278891
7571	LOC100862671	1.11093	5.69684	31.7966	1.71188e-08	0.000280132
10576	PNRC1	-1.04585	7.79013	31.7728	1.73302e-08	0.000283591
5492	GPR161	0.684718	4.97763	31.7597	1.74475e-08	0.000285511
5058	FYB	1.29083	-0.804444	31.6546	1.84182e-08	0.000301396
8289	MDGA1	-1.45689	-0.0837407	31.6366	1.85888e-08	0.000304188
10178	PEX12	0.649311	3.13898	31.6337	1.86172e-08	0.000304651
6330	IL20RA	-0.905205	0.496146	31.5717	1.92212e-08	0.000314535
2782	CLU	-0.788311	6.10522	31.5711	1.92269e-08	0.000314629
4947	FOXC2	-1.57003	4.10252	31.5131	1.98097e-08	0.000324166
9027	MYO16-AS1	4.37716	-1.61328	31.4841	2.01078e-08	0.000329043
12876	SLCO3A1	0.969282	5.0083	31.4814	2.01363e-08	0.00032951
11511	RCSD1	-1.53627	-1.31662	31.4749	2.02038e-08	0.000330615
14086	THAP3	1.16838	3.33794	31.4168	2.0817e-08	0.000340649
16178	ZNF658	1.00121	1.38134	31.3386	2.16733e-08	0.000354662
15901	ZNF226	0.748094	3.61338	31.3299	2.17705e-08	0.000356253
16246	ZNF772	0.814579	2.02322	31.2933	2.21839e-08	0.000363017
16196	ZNF689	0.599416	4.06529	31.2088	2.31714e-08	0.000379176
10852	PRICKLE1	-0.6391	3.42773	31.2002	2.32743e-08	0.000380861
14022	TEX11	6.71691	-3.39817	31.19	2.3397e-08	0.000382869
13565	STARD10	0.656262	5.29001	31.138	2.40327e-08	0.00039327
9376	NIPAL1	-1.1416	2.74466	31.1351	2.40674e-08	0.000393839
13692	SULF2	-0.635952	9.28449	31.1093	2.43899e-08	0.000399116
4793	FGFR4	-0.964256	3.15147	31.1064	2.44267e-08	0.000399718
11637	RIBC1	-1.04968	0.480677	31.0929	2.45971e-08	0.000402507
9982	PCDH7	-1.02919	2.83403	31.0841	2.47087e-08	0.000404333
432	ALAS1	0.776973	5.49107	31.0767	2.48032e-08	0.00040588
5510	GPR75	-1.12957	1.42786	31.0266	2.54511e-08	0.000416482
10158	PELI1	-0.806305	5.8952	30.9852	2.60007e-08	0.000425476
12227	SDPR	0.604997	4.9972	30.9835	2.60225e-08	0.000425832
9612	NUAK1	-0.584911	6.23796	30.7792	2.89118e-08	0.000473113
10471	PLEKHA6	-0.845161	2.8012	30.7463	2.94071e-08	0.000481217
14628	TPM1	-0.697539	9.69413	30.6251	3.13016e-08	0.000512219
6796	KIAA1644	-1.56642	3.22154	30.619	3.14011e-08	0.000513848
293	ADRB2	-0.597355	7.22017	30.6091	3.15614e-08	0.000516471
6664	KCNQ1OT1	1.50964	2.8065	30.6014	3.16861e-08	0.000518512
9765	ORAOV1	0.625068	4.46479	30.5956	3.17819e-08	0.000520079
12571	SLAMF8	3.12426	0.903934	30.5771	3.20864e-08	0.000525062
12420	SFXN2	-0.741802	2.78273	30.5706	3.2194e-08	0.000526822
10735	PPM1L	-1.18813	0.697633	30.5091	3.32308e-08	0.000543789
7409	LOC100133091	0.983429	1.89791	30.5083	3.32433e-08	0.000543994
15659	ZBTB26	0.735358	3.13751	30.5035	3.33263e-08	0.000545352
5379	GNG2	-0.676666	3.64853	30.4333	3.45552e-08	0.000565461
6584	JUN	-0.702914	8.06425	30.4083	3.50031e-08	0.00057279
16336	ZSCAN22	0.857827	2.67401	30.3589	3.59052e-08	0.000587553
12745	SLC35E2	0.903557	3.1572	30.3408	3.62416e-08	0.000593057
14860	TSSK6	1.50119	0.623687	30.3119	3.67864e-08	0.000601973
10949	PRR15L	0.739588	1.43104	30.3056	3.69054e-08	0.00060392
1309	BLOC1S3	0.918136	4.3954	30.2832	3.73343e-08	0.000610939
8158	MAPK11	0.600094	4.33574	30.2632	3.77212e-08	0.00061727
6997	KRT6B	-0.667421	7.53197	30.2253	3.84654e-08	0.000629448
15967	ZNF329	0.735823	3.02979	30.2203	3.85656e-08	0.000631087
7278	LINC00847	0.68474	4.0157	30.1819	3.9336e-08	0.000643694
10918	PROSER2	0.700043	6.77429	30.1794	3.93873e-08	0.000644534
4192	EPHX3	2.20253	-2.11752	30.0416	4.22876e-08	0.000691994
5457	GPD1L	-0.636651	4.06421	29.9683	4.39161e-08	0.000718643
722	APOBEC3B	0.676799	2.78783	29.9655	4.39793e-08	0.000719678
9614	NUB1	0.588093	6.27654	29.9474	4.43918e-08	0.000726428
8448	MGC34034	-2.1416	-1.98095	29.9426	4.45034e-08	0.000728254
6317	IL18R1	0.974555	3.99939	29.9142	4.51591e-08	0.000738983
10794	PPP3CC	0.581541	4.64581	29.8103	4.76458e-08	0.000779676
3368	DCLRE1B	0.621735	4.47098	29.7591	4.89205e-08	0.000800535
3821	DTX4	0.626384	5.04667	29.7419	4.93554e-08	0.000807651
10053	PCSK1	0.711186	3.02716	29.7284	4.97015e-08	0.000813316
1917	CACNA1D	-1.37023	-0.41696	29.6971	5.05114e-08	0.000826568
4949	FOXD2	1.64572	0.322099	29.6898	5.0701e-08	0.000829672
13509	SSPN	1.10427	0.189759	29.6672	5.12946e-08	0.000839385
1992	CAPN5	-0.862098	4.26014	29.6597	5.14945e-08	0.000842657
13723	SUSD2	1.11715	1.01472	29.6541	5.16429e-08	0.000845085
13626	STOML1	0.682841	4.01705	29.6336	5.21932e-08	0.000854089
6291	IKZF2	-0.930035	3.45539	29.5922	5.33179e-08	0.000872494
12570	SLAMF7	-1.18685	0.444173	29.5406	5.47586e-08	0.00089607
15836	ZMYND15	1.0789	0.17406	29.3622	6.00385e-08	0.00098247
6799	KIAA1683	-1.79714	-1.31261	29.3251	6.11979e-08	0.00100144
15943	ZNF284	1.31676	0.18774	29.2985	6.20441e-08	0.00101529
13939	TCEA3	-0.969796	0.691303	29.2721	6.28961e-08	0.00102923
16115	ZNF572	1.50066	-0.141526	29.2628	6.31968e-08	0.00103415
1415	BTG1	-0.599347	6.71306	29.228	6.43423e-08	0.0010529
4381	FAM105A	-0.866393	2.11583	29.1975	6.53641e-08	0.00106962
1246	BCL3	-1.23054	6.02712	29.1441	6.71896e-08	0.00109949
16153	ZNF616	1.15829	2.96952	29.1296	6.76956e-08	0.00110777
12972	SMPD2	0.693358	3.73028	29.124	6.78916e-08	0.00111098
12334	SERINC4	1.11364	1.76726	29.1226	6.79405e-08	0.00111178
3851	DUSP8	-1.49558	1.52924	29.1122	6.8305e-08	0.00111774
12624	SLC22A17	-1.37199	2.27173	29.095	6.8914e-08	0.00112771
4936	FOLR3	2.51848	0.971675	29.0512	7.04911e-08	0.00115352
2847	CNTFR	-2.12338	-1.86096	29.0438	7.07613e-08	0.00115794
3979	EGFL6	-1.2447	-0.564062	28.9941	7.26007e-08	0.00118804
7088	LCE3A	2.56085	-2.3192	28.9649	7.37022e-08	0.00120606
12852	SLC7A8	-0.667381	5.41074	28.9504	7.42547e-08	0.0012151
2158	CCDC3	-0.663466	3.8768	28.9452	7.44566e-08	0.00121841
12367	SERTAD3	0.824463	4.66178	28.9039	7.6059e-08	0.00124463
6292	IKZF3	2.17119	-2.14572	28.8892	7.66406e-08	0.00125415
2978	CPA4	-0.70685	3.48794	28.8204	7.9409e-08	0.00129945
13624	STMN3	0.665197	3.75437	28.7835	8.0937e-08	0.00132445
4526	FAM220A	0.567925	4.23983	28.7553	8.21247e-08	0.00134389
450	ALDH4A1	-0.617254	5.16669	28.6881	8.50231e-08	0.00139132
1439	C10orf10	1.06934	2.07022	28.6809	8.53393e-08	0.00139649
8447	MGC32805	1.57438	-2.05228	28.6725	8.57137e-08	0.00140262
7635	LOC284837	0.841799	1.92462	28.6634	8.61156e-08	0.0014092
6893	KLHDC8B	-0.559783	4.69961	28.6588	8.63218e-08	0.00141257
11550	RET	-1.58463	1.44291	28.6243	8.78735e-08	0.00143796
8065	MAFK	-0.834588	4.96769	28.5628	9.07089e-08	0.00148436
1196	BATF2	1.35048	-0.291342	28.528	9.23554e-08	0.0015113
879	ARMC7	0.723258	4.12848	28.5097	9.32307e-08	0.00152563
4594	FAM83A	0.653097	7.03028	28.5004	9.36784e-08	0.00153295
13479	SRRM3	-1.00397	1.85025	28.4435	9.64718e-08	0.00157866
5455	GPCPD1	-0.725841	5.97616	28.4227	9.75173e-08	0.00159577
889	ARNT2	-0.993595	0.591692	28.3775	9.98207e-08	0.00163347
16202	ZNF699	-0.991925	1.57964	28.357	1.00882e-07	0.00165084
8658	MME	-1.08801	4.62595	28.3545	1.0101e-07	0.00165292
53	ABCC3	1.00482	4.87733	28.3204	1.02808e-07	0.00168236
3469	DENND3	0.583873	5.14588	28.3026	1.03758e-07	0.0016979
15874	ZNF182	0.848266	3.43661	28.2748	1.05258e-07	0.00172244
8367	MET	0.69753	7.99548	28.2668	1.05696e-07	0.00172961
4772	FGD3	-1.2858	-1.11292	28.1987	1.09476e-07	0.00179147
13433	SQRDL	0.831175	7.20756	28.194	1.09746e-07	0.00179589
3166	CTSC	0.585653	8.77264	28.1715	1.1103e-07	0.00181689
4398	FAM115C	0.990346	1.28993	28.1164	1.14235e-07	0.00186934
11074	PTCHD4	-1.2237	0.0976056	28.1034	1.15003e-07	0.00188191
7527	LOC100506714	0.782776	2.93131	28.0783	1.16507e-07	0.00190652
1169	BACH1	-0.755764	6.25219	28.0593	1.17652e-07	0.00192525
5926	HLA-DQA2	6.13753	-3.7129	28.0181	1.20185e-07	0.0019667
15845	ZNF12	0.874307	4.99028	27.9951	1.21625e-07	0.00199026
7111	LDHD	-1.28627	0.156154	27.9925	1.21784e-07	0.00199288
16080	ZNF526	0.860473	4.33583	27.9664	1.23443e-07	0.00202002
6586	JUND	-1.0558	5.98372	27.9426	1.24965e-07	0.00204493
9393	NKPD1	-0.828955	2.2421	27.9093	1.27139e-07	0.0020805
9266	NECAB3	-0.631189	4.18065	27.893	1.28211e-07	0.00209804
14842	TSPAN4	0.625205	6.14134	27.8674	1.29919e-07	0.002126
13457	SRGN	1.00922	3.25769	27.8665	1.29982e-07	0.00212703
429	AKT3	-1.42935	2.52683	27.8253	1.32777e-07	0.00217276
2044	CAT	-0.613342	5.97668	27.7848	1.35585e-07	0.00221872
5224	GFER	0.623302	4.58042	27.7507	1.37998e-07	0.00225819
5477	GPR125	-0.612804	5.79767	27.7357	1.39069e-07	0.00227573
7481	LOC100505666	0.837906	1.03442	27.7285	1.39593e-07	0.00228431
5891	HIST1H3E	1.45129	-0.919805	27.7268	1.39714e-07	0.00228628
15849	ZNF132	0.777766	1.66697	27.6616	1.44504e-07	0.00236466
12819	SLC5A1	2.30632	-1.23286	27.6288	1.46973e-07	0.00240507
15897	ZNF222	0.959615	1.36519	27.6112	1.48315e-07	0.00242703
11859	RPL32P3	0.976875	1.81879	27.6036	1.489e-07	0.00243659
7855	LPAR6	0.742143	4.59145	27.4936	1.57617e-07	0.00257924
793	ARHGAP31	1.1286	4.18395	27.4272	1.63121e-07	0.00266932
2390	CDHR1	-1.46107	1.67489	27.3618	1.68733e-07	0.00276115
15504	WHAMMP3	1.68011	0.44066	27.3351	1.71078e-07	0.00279952
2703	CLCA2	-0.625144	7.66859	27.288	1.75291e-07	0.00286847
9960	PBDC1	-0.668078	4.74434	27.2876	1.75331e-07	0.00286911
13579	STAT3	0.557909	7.75411	27.2868	1.75405e-07	0.00287032
15772	ZFP30	0.844353	2.69679	27.2234	1.81248e-07	0.00296594
7	A2MP1	4.34585	-3.45854	27.1498	1.88282e-07	0.00308104
5044	FUT3	0.768375	1.00313	27.1419	1.8906e-07	0.00309378
2482	CENPBD1	0.653542	4.06942	27.137	1.89531e-07	0.00310148
13376	SPINT3	6.14026	-3.73584	27.1232	1.90889e-07	0.00312371
14598	TOX2	-1.09321	3.30341	27.0746	1.95754e-07	0.00320331
10874	PRKCDBP	0.710312	6.20563	27.0159	2.01794e-07	0.00330216
14103	THEM5	-1.76061	-1.93111	26.9989	2.03567e-07	0.00333116
1339	BOC	-1.84585	0.386352	26.9787	2.05713e-07	0.00336628
4902	FLT3LG	0.638496	2.83133	26.9715	2.06473e-07	0.00337873
16249	ZNF775	1.05521	2.20663	26.9403	2.09843e-07	0.00343386
4202	EPPIN-WFDC6	6.07817	-3.76185	26.9358	2.10325e-07	0.00344176
9964	PBX1	-0.594427	4.29276	26.9355	2.10354e-07	0.00344224
9475	NOTCH4	1.75257	3.03165	26.9083	2.1334e-07	0.0034911
3591	DLEC1	-1.89985	-1.24923	26.9043	2.13782e-07	0.00349833
12281	SEMA3C	0.804003	6.97398	26.8883	2.15557e-07	0.00352738
1435	BZRAP1	-0.923858	1.20611	26.8825	2.16212e-07	0.00353809
3975	EFS	-1.13054	1.77666	26.8587	2.18889e-07	0.00358191
679	AP3M2	0.643911	4.34402	26.8132	2.241e-07	0.00366717
2707	CLCF1	-0.825065	3.59477	26.7934	2.2641e-07	0.00370497
15872	ZNF180	0.95848	2.78435	26.7594	2.30427e-07	0.0037707
15949	ZNF296	0.872157	2.63802	26.7588	2.30505e-07	0.00377198
3748	DPF3	-1.07898	0.0187899	26.7539	2.3108e-07	0.00378139
9540	NR5A2	3.4997	-2.66383	26.7474	2.3186e-07	0.00379415
11670	RMDN2	-0.759513	2.35814	26.7434	2.32338e-07	0.00380198
1644	C1RL-AS1	0.91442	3.60955	26.7273	2.34284e-07	0.00383383
4311	EXOC3L1	1.06902	1.0728	26.7197	2.35211e-07	0.00384899
912	ARSG	-0.814483	1.06205	26.716	2.35665e-07	0.00385642
14270	TMEM132A	1.13787	8.02008	26.6506	2.43769e-07	0.00398904
15864	ZNF16	0.723589	3.41311	26.6498	2.43878e-07	0.00399083
15265	UXS1	0.602294	5.5707	26.6003	2.50205e-07	0.00409436
15893	ZNF217	-0.659486	6.6039	26.544	2.57599e-07	0.00421536
240	ADAR	0.534646	8.39769	26.5361	2.58654e-07	0.00423262
6581	JRK	0.757779	5.27689	26.5246	2.60199e-07	0.0042579
16262	ZNF79	0.688578	2.69062	26.5032	2.63098e-07	0.00430534
418	AKR1C3	0.764027	3.94621	26.4753	2.66928e-07	0.00436801
5656	GUCY2D	1.02619	-0.256192	26.4546	2.69806e-07	0.0044151
5159	GATS	-0.725415	2.73671	26.4408	2.71746e-07	0.00444686
10255	PHF13	0.628457	4.39825	26.4344	2.72643e-07	0.00446153
2883	COL22A1	2.30887	4.42613	26.3526	2.84432e-07	0.00465444
7663	LOC344595	0.810786	3.71545	26.3417	2.86039e-07	0.00468075
10502	PLIN4	-1.11005	0.440744	26.3339	2.87201e-07	0.00469976
1133	B2M	0.684333	9.90713	26.3177	2.8963e-07	0.0047395
12111	SAT1	-0.565002	8.59971	26.3096	2.90838e-07	0.00475927
8445	MGC27382	-3.73566	-3.10466	26.3019	2.92e-07	0.00477829
11621	RHOBTB2	-0.681503	6.61727	26.2933	2.93305e-07	0.00479964
6486	ISG15	0.951945	5.16596	26.2182	3.04934e-07	0.00498994
4426	FAM134B	-0.624861	4.51118	26.1647	3.13503e-07	0.00513017
175	ACTG1	-0.640482	11.973	26.1629	3.13792e-07	0.00513489
16145	ZNF607	0.875202	1.21894	26.1525	3.15484e-07	0.00516259
12052	S100A3	-0.6914	3.78771	26.1447	3.1676e-07	0.00518347
3021	CRCT1	1.09503	-0.288073	26.1332	3.18661e-07	0.00521457
10875	PRKCE	-0.572202	3.36342	26.1128	3.22038e-07	0.00526982
11194	PYGB	-0.588642	7.67323	26.1122	3.22145e-07	0.00527158
12701	SLC29A1	-0.610287	6.67773	26.1098	3.22541e-07	0.00527806
2071	CBX2	0.780687	3.67836	26.0906	3.25772e-07	0.00533093
2083	CC2D2A	-0.577678	4.25267	26.0729	3.28765e-07	0.00537991
3058	CROT	-0.624668	5.15563	26.067	3.29773e-07	0.00539641
13983	TDRD7	0.64927	4.91885	26.0548	3.31859e-07	0.00543055
10799	PPP4R1L	0.669117	3.57246	26.0162	3.38562e-07	0.00554023
14300	TMEM165	0.683687	7.45957	25.957	3.49111e-07	0.00571285
11801	RP9	0.764791	3.02128	25.9481	3.50712e-07	0.00573906
16250	ZNF776	0.681241	4.19116	25.9226	3.55387e-07	0.00581555
11930	RPS6KA1	0.564132	6.96213	25.9222	3.55454e-07	0.00581665
10089	PDE4D	-0.598682	5.63499	25.908	3.58082e-07	0.00585965
13490	SRSF6	-0.582862	7.88508	25.9027	3.5907e-07	0.00587582
11411	RASSF1	0.750919	5.09934	25.8005	3.78597e-07	0.00619537
11660	RIPK2	-0.627011	4.01101	25.7934	3.79988e-07	0.00621812
2918	COMT	-0.669042	6.4563	25.771	3.84419e-07	0.00629063
1441	C10orf11	1.38621	0.271444	25.7606	3.8649e-07	0.00632452
12864	SLC9A7	0.755272	2.34211	25.7602	3.86574e-07	0.00632589
2781	CLTCL1	0.535592	5.08573	25.7559	3.87449e-07	0.00634022
16241	ZNF767	0.622423	3.68834	25.7538	3.87869e-07	0.00634708
7220	LINC00341	1.59704	-0.707053	25.7495	3.88733e-07	0.00636122
8121	MAP2K3	-0.666914	6.46509	25.7482	3.88981e-07	0.00636528
3661	DNAJB6	0.642766	6.20144	25.7095	3.96862e-07	0.00649426
13400	SPRR2A	-0.711627	3.53258	25.7038	3.98039e-07	0.0065135
15779	ZFP62	0.732477	5.18113	25.6885	4.01219e-07	0.00656554
16001	ZNF396	1.12817	-0.536325	25.6786	4.03269e-07	0.00659909
6858	KIFC3	0.740837	6.94769	25.6674	4.05616e-07	0.0066375
8511	MIR200B	-3.09408	-2.81098	25.6187	4.15989e-07	0.00680725
8007	LUZP2	-2.09611	-2.40782	25.6142	4.16961e-07	0.00682315
10859	PRIMA1	-1.33886	0.0438853	25.5868	4.22922e-07	0.00692069
9485	NPAS2	0.871621	4.06059	25.5479	4.31538e-07	0.00706169
2630	CHRM1	-2.47732	-2.10554	25.5382	4.33713e-07	0.00709728
12820	SLC5A10	-0.635461	4.76896	25.5126	4.39508e-07	0.00719212
948	ASIC1	-0.871888	3.03919	25.4512	4.53715e-07	0.00742458
8761	MRM1	0.713089	2.66014	25.4205	4.60992e-07	0.00754367
14040	TFAP2C	0.599439	3.84623	25.42	4.61108e-07	0.00754557
9977	PCDH1	-0.873888	6.99114	25.4098	4.63565e-07	0.00758578
13275	SOWAHC	-0.983536	6.01518	25.398	4.66395e-07	0.00763209
2535	CERS4	-0.833454	1.06902	25.3757	4.71812e-07	0.00772074
15498	WFDC8	4.15333	-3.60019	25.3482	4.78594e-07	0.00783172
8993	MYCL1	-0.576653	3.04751	25.3297	4.83208e-07	0.00790721
266	ADH7	-2.87294	-2.82057	25.2435	5.05297e-07	0.00826868
1417	BTG3	0.533547	5.12287	25.241	5.05948e-07	0.00827933
8661	MMP10	-1.53352	-1.00317	25.2249	5.10204e-07	0.00834897
6432	IP6K3	1.42079	0.0597818	25.2029	5.1605e-07	0.00844464
28	ABAT	-0.535415	5.2939	25.2003	5.16751e-07	0.00845612
3698	DNASE1L3	-1.88331	-1.60992	25.1952	5.18101e-07	0.0084782
4819	FJX1	-0.95171	5.76731	25.1443	5.31967e-07	0.00870511
11091	PTGIR	4.23982	1.67973	25.1271	5.36719e-07	0.00878287
8521	MIR23A	-3.19553	-2.24107	25.0782	5.50516e-07	0.00900865
14372	TMEM246	0.51617	4.8009	25.0598	5.55789e-07	0.00909493
8518	MIR222	-3.78122	-2.40643	25.0415	5.61081e-07	0.00918154
1014	ATOH8	-1.12422	2.17361	25.0311	5.64137e-07	0.00923154
15768	ZFP112	0.910782	3.11744	25.0195	5.67534e-07	0.00928713
4873	FLJ38109	-1.11736	1.56153	25.0125	5.6959e-07	0.00932078
10029	PCGF1	0.686007	4.05324	25.005	5.71812e-07	0.00935714
206	ADAD2	-1.2988	-0.884524	24.9848	5.77835e-07	0.00945568
10217	PGBD2	0.789652	2.44246	24.9698	5.82365e-07	0.00952982
6663	KCNQ1	1.56315	-1.22004	24.9657	5.83579e-07	0.00954969
15562	XKR8	0.692842	3.33886	24.964	5.84122e-07	0.00955857
12916	SMARCA1	-1.15128	2.40694	24.9332	5.93514e-07	0.00971226
9777	OSBP2	0.666795	4.55543	24.9312	5.94131e-07	0.00972236
11982	RSBN1	0.573072	3.85917	24.9274	5.95292e-07	0.00974135
9751	OPN3	0.709745	3.18987	24.8986	6.04263e-07	0.00988817
10782	PPP2R2C	-1.54902	3.52654	24.8623	6.15748e-07	0.0100761
7556	LOC100507463	0.753735	1.47155	24.7923	6.38524e-07	0.0104488
11155	PTTG1IP	0.52645	8.40887	24.7645	6.47806e-07	0.0106007
3724	DOCK4	0.885283	4.99191	24.7528	6.51737e-07	0.010665
1579	C17orf51	0.81474	3.77527	24.7508	6.52415e-07	0.0106761
5001	FRMPD2	-3.05511	-2.61697	24.7213	6.62481e-07	0.0108408
9759	OR7C1	-4.19543	-3.50677	24.7029	6.6883e-07	0.0109447
5040	FUT1	0.631672	2.48254	24.6603	6.83783e-07	0.0111894
14924	TTTY15	-0.774497	2.20669	24.6089	7.02254e-07	0.0114917
676	AP3B2	-0.994857	-0.548713	24.6076	7.02748e-07	0.0114998
3239	CYB5D1	-0.567398	4.05921	24.5925	7.08275e-07	0.0115902
6470	IRF2BPL	-1.02219	6.68791	24.5895	7.0939e-07	0.0116085
6267	IGFBP7	0.604743	8.38798	24.586	7.10644e-07	0.011629
10104	PDGFD	-0.954754	0.822804	24.5583	7.20935e-07	0.0117974
13577	STAT1	0.54108	7.02731	24.4894	7.47188e-07	0.012227
10988	PSAPL1	1.00805	-0.501662	24.466	7.56335e-07	0.0123767
9124	NAPB	0.638583	3.62684	24.4626	7.57657e-07	0.0123983
10801	PPP4R4	0.69592	3.1398	24.4098	7.78708e-07	0.0127428
10166	PER2	-0.832928	4.45963	24.3872	7.87902e-07	0.0128932
14220	TMC5	-1.18969	-0.859808	24.3638	7.97535e-07	0.0130509
5974	HNF1B	-2.50313	-2.89125	24.3497	8.03393e-07	0.0131467
253	ADCY10P1	0.867987	2.9869	24.3137	8.18543e-07	0.0133946
11958	RRAS	0.834749	6.76591	24.3086	8.20726e-07	0.0134304
4693	FBXO17	-0.584831	3.99695	24.2398	8.5057e-07	0.0139187
16345	ZSCAN9	0.643424	3.52463	24.1763	8.79079e-07	0.0143852
6274	IGIP	0.99132	3.36827	24.1501	8.91115e-07	0.0145822
16024	ZNF436	0.508953	4.77754	24.121	9.04693e-07	0.0148044
3709	DNM3	-0.660192	2.39877	24.0972	9.15935e-07	0.0149884
4994	FRMD4B	-0.643229	5.99526	24.095	9.17004e-07	0.0150059
16086	ZNF540	1.34268	-0.832252	23.9989	9.63916e-07	0.0157735
14538	TNKS1BP1	0.859215	8.95216	23.9972	9.64782e-07	0.0157877
5158	GATM	-0.765853	0.685543	23.9844	9.71203e-07	0.0158928
14557	TNS1	-1.11642	6.8287	23.9536	9.86844e-07	0.0161487
8682	MNT	-1.19119	5.71864	23.9397	9.94006e-07	0.0162659
7822	LOC730101	0.985599	0.496693	23.9199	1.00428e-06	0.0164341
2886	COL2A1	-0.897508	0.157623	23.9085	1.01027e-06	0.016532
14221	TMC6	0.782426	4.25335	23.9074	1.01084e-06	0.0165414
1545	C15orf52	0.884336	6.02831	23.8958	1.01691e-06	0.0166408
16094	ZNF550	0.903638	2.10486	23.8903	1.01984e-06	0.0166886
8510	MIR200A	-2.43232	-2.39808	23.8703	1.03049e-06	0.016863
983	ATF5	-0.544997	4.48983	23.8421	1.04572e-06	0.0171122
10994	PSEN1	0.55629	6.78412	23.7606	1.09092e-06	0.0178519
5481	GPR137	0.796451	5.07924	23.7604	1.09105e-06	0.017854
3321	DAPK2	0.613006	2.6359	23.7113	1.11923e-06	0.018315
3772	DPYD	0.605795	4.3738	23.6758	1.14005e-06	0.0186557
4518	FAM214A	-0.802324	5.07807	23.6642	1.14696e-06	0.0187688
10131	PDPN	0.54572	8.33236	23.6515	1.15458e-06	0.0188935
11633	RHOV	-0.682307	3.00243	23.6499	1.15549e-06	0.0189085
6530	ITGB8	0.772334	4.94704	23.6385	1.1624e-06	0.0190215
12405	SFN	-0.74264	10.2181	23.6062	1.18204e-06	0.019343
8466	MICAL2	0.585303	7.28622	23.6011	1.18517e-06	0.0193942
3735	DOK7	-0.955234	1.01515	23.5788	1.19899e-06	0.0196202
15900	ZNF225	1.01313	1.77674	23.5762	1.20061e-06	0.0196467
401	AKAP6	-0.70449	1.61067	23.5502	1.21695e-06	0.0199142
1718	C22orf29	0.883167	5.09902	23.5422	1.22201e-06	0.019997
6098	HSD17B7P2	1.18031	0.331679	23.5387	1.22426e-06	0.0200338
10377	PITPNA	0.501936	6.92503	23.5176	1.23776e-06	0.0202547
13428	SPTSSA	0.63275	6.10013	23.5101	1.24261e-06	0.020334
15994	ZNF383	0.87746	1.59084	23.4876	1.25722e-06	0.0205732
3018	CRB3	0.693431	3.34508	23.4856	1.25853e-06	0.0205946
14476	TMPRSS4	0.803555	0.662484	23.4778	1.26363e-06	0.0206781
8404	MFAP2	-0.807529	5.64125	23.4754	1.26523e-06	0.0207043
4786	FGFBP1	-1.00301	6.55771	23.4583	1.27648e-06	0.0208883
694	APBA3	0.659517	4.54309	23.4421	1.2873e-06	0.0210653
16096	ZNF552	0.659168	2.62904	23.4079	1.31039e-06	0.0214432
12337	SERPINA1	0.601334	6.2004	23.4072	1.31086e-06	0.021451
15557	XBP1	-0.738171	7.24976	23.403	1.31374e-06	0.0214981
4349	F2RL1	-0.642195	6.55742	23.4029	1.31381e-06	0.0214992
8854	MSANTD4	0.686444	4.24974	23.3883	1.32383e-06	0.0216631
11719	RNF146	0.617667	4.67344	23.3733	1.33419e-06	0.0218327
16055	ZNF490	0.842429	1.62552	23.3681	1.33776e-06	0.0218911
12897	SLPI	0.831168	8.21175	23.3335	1.36208e-06	0.0222891
14895	TTC39C	-0.554126	4.01046	23.3318	1.3633e-06	0.0223091
6558	JAK1	0.562584	7.48497	23.3246	1.36835e-06	0.0223917
6124	HSPA5	0.556549	10.0756	23.2992	1.38658e-06	0.02269
13249	SOCS2	0.730892	3.60515	23.2936	1.3906e-06	0.0227559
4600	FAM83G	-0.762068	6.59283	23.2829	1.39838e-06	0.0228832
3232	CXorf57	-0.723657	2.75477	23.275	1.40411e-06	0.0229768
16215	ZNF711	1.66587	-1.6712	23.2209	1.44423e-06	0.0236334
411	AKNAD1	-0.877407	1.28701	23.2088	1.45332e-06	0.0237821
4482	FAM189A2	-0.718778	1.76183	23.2072	1.45455e-06	0.0238022
6114	HSPA12A	0.518004	3.84235	23.1985	1.46111e-06	0.0239096
15777	ZFP42	-5.67887	-3.68333	23.1802	1.47507e-06	0.0241381
5521	GPRC5C	-0.596088	4.36912	23.1658	1.48616e-06	0.0243195
14470	TMPRSS11D	1.36248	-2.0046	23.1439	1.50316e-06	0.0245977
4995	FRMD5	-1.24116	-0.35265	23.1199	1.52211e-06	0.0249078
1624	C19orf66	0.628027	4.88739	23.1175	1.524e-06	0.0249387
10921	PROX2	1.50089	0.984177	23.088	1.54755e-06	0.0253241
10119	PDK2	-0.561465	5.49668	23.0444	1.58305e-06	0.0259051
54	ABCC4	0.645916	3.81962	23.0137	1.60849e-06	0.0263214
3086	CSF1	1.14046	5.88852	23.0129	1.60918e-06	0.0263327
14613	TP63	-0.58412	7.81071	23.0027	1.61776e-06	0.026473
3634	DNAAF3	-0.683418	1.9176	22.957	1.65667e-06	0.0271097
9956	PAX9	0.647779	3.10274	22.9501	1.66264e-06	0.0272075
7365	LOC100130331	-0.844119	2.45931	22.8697	1.7336e-06	0.0283686
91	ABLIM2	1.02648	0.375581	22.8519	1.74979e-06	0.0286336
8	A4GALT	0.58617	4.95251	22.8352	1.76502e-06	0.0288828
4866	FLJ35282	1.45937	-0.0574438	22.8273	1.77228e-06	0.0290016
13544	ST7-AS1	-1.12859	0.158848	22.7986	1.79899e-06	0.0294387
15250	USPL1	0.609716	4.4567	22.7934	1.80383e-06	0.0295179
14524	TNFSF13B	1.57538	-0.695413	22.7813	1.8152e-06	0.029704
10446	PLCD1	-0.53424	4.41729	22.7795	1.8169e-06	0.0297318
10059	PCSK9	0.744268	6.69955	22.7554	1.83989e-06	0.030108
10700	PPEF1	2.2635	-2.80489	22.7447	1.85015e-06	0.0302758
7357	LOC100129917	1.16189	1.9118	22.732	1.86241e-06	0.0304764
11981	RSAD2	1.09278	-1.10631	22.7251	1.86913e-06	0.0305864
12069	SAC3D1	0.704762	3.62294	22.6974	1.89627e-06	0.0310306
4201	EPPIN	3.36485	-3.51213	22.678	1.91547e-06	0.0313448
8311	MED12L	-1.18691	-0.309381	22.668	1.9255e-06	0.0315088
5177	GCAT	-0.545462	4.44866	22.6558	1.93778e-06	0.0317098
14509	TNFRSF12A	-0.604835	7.86262	22.6473	1.94631e-06	0.0318494
5131	GAPDHS	0.687104	2.33088	22.6377	1.95607e-06	0.0320092
9366	NID1	-2.20209	0.542515	22.6161	1.97819e-06	0.0323711
7311	LMO1	-1.66523	-0.783938	22.5752	2.02075e-06	0.0330675
3903	ECE1	0.834803	7.37807	22.5741	2.02188e-06	0.033086
8375	METTL12	0.967579	1.00623	22.5429	2.05498e-06	0.0336276
2985	CPEB3	-0.986522	2.45506	22.5424	2.05561e-06	0.0336381
9396	NKX2-5	-1.21428	1.05364	22.512	2.08837e-06	0.034174
16271	ZNF805	0.738975	2.59332	22.4975	2.10418e-06	0.0344327
14793	TRPM6	1.67423	-0.952092	22.4771	2.12661e-06	0.0347998
7041	LAMB1	0.903853	9.76578	22.467	2.13787e-06	0.034984
13340	SPDEF	-4.19366	-2.55314	22.4474	2.15981e-06	0.0353432
12203	SDC1	-0.528546	8.74276	22.4433	2.16436e-06	0.0354176
13012	SNHG11	0.534606	4.25479	22.4304	2.17893e-06	0.0356561
4986	FRAT1	0.847892	1.31196	22.4044	2.20862e-06	0.0361419
12075	SALL2	-0.847239	0.286341	22.3582	2.26249e-06	0.0370234
4362	FADD	0.663042	5.44159	22.3437	2.27955e-06	0.0373025
9832	P2RX6	-0.967806	0.471678	22.3361	2.2886e-06	0.0374506
14025	TEX15	-1.68984	-1.98929	22.3265	2.30015e-06	0.0376397
11484	RBP1	-1.20895	-0.523775	22.2952	2.3379e-06	0.0382574
7006	KRT80	0.692592	3.97369	22.2867	2.34823e-06	0.0384265
13725	SUSD4	-1.08977	-0.352401	22.2767	2.36051e-06	0.0386274
7906	LRRC16B	0.881019	-0.39165	22.2755	2.36202e-06	0.0386521
4133	ENHO	-0.872408	0.589567	22.2638	2.3764e-06	0.0388874
10432	PLAC9	-1.62845	-1.57156	22.2633	2.37705e-06	0.0388981
239	ADAP2	-1.01085	-0.463453	22.2524	2.39061e-06	0.03912
9792	OSGIN1	-0.861001	1.92656	22.2518	2.39137e-06	0.0391324
15803	ZGLP1	1.00506	1.0089	22.2251	2.42488e-06	0.0396808
7216	LINC00332	-4.14141	-3.25603	22.2023	2.45382e-06	0.0401543
1231	BCKDHB	-0.593934	4.03535	22.1894	2.47037e-06	0.0404252
15140	ULBP1	1.12761	0.412467	22.1883	2.47172e-06	0.0404473
7786	LOC654433	2.45335	-1.40317	22.1667	2.49972e-06	0.0409054
12906	SMAD3	0.657483	6.37144	22.1346	2.54185e-06	0.0415948
11107	PTP4A1	-0.65145	8.53024	22.0484	2.65861e-06	0.0435055
41	ABCA9	1.52606	-1.24279	22.0374	2.67393e-06	0.0437562
9932	PARP10	0.693417	5.54178	22.0318	2.68169e-06	0.0438832
7780	LOC653160	1.04014	1.58188	22.0112	2.71058e-06	0.044356
9535	NR3C1	0.582364	7.06385	21.9997	2.72698e-06	0.0446243
12090	SAMHD1	0.518095	4.72703	21.9732	2.7648e-06	0.0452431
7679	LOC389791	1.14548	0.183854	21.9626	2.78017e-06	0.0454947
12496	SHF	-1.07843	0.631206	21.9546	2.79171e-06	0.0456836
12294	SEMA6B	-1.76946	0.294745	21.9493	2.79954e-06	0.0458117
9071	N4BP3	-0.868202	4.11677	21.946	2.8043e-06	0.0458895
16331	ZSCAN12P1	0.743035	1.86308	21.9394	2.81396e-06	0.0460476
16105	ZNF563	1.01098	0.63499	21.9289	2.82939e-06	0.0463002
16160	ZNF624	1.1578	1.4342	21.9265	2.83294e-06	0.0463582
1563	C16orf74	0.706917	5.00793	21.9238	2.83687e-06	0.0464226
13011	SNHG10	-0.570658	2.87799	21.9099	2.85752e-06	0.0467604
9445	NOG	-2.91549	-0.504946	21.9073	2.86147e-06	0.046825
6508	ITGA2B	-1.27208	-0.5046	21.8984	2.87468e-06	0.0470412
695	APBB1	-0.645329	4.26241	21.8714	2.91549e-06	0.0477091
2684	CITED2	0.679528	4.28849	21.8657	2.92413e-06	0.0478505
4943	FOXA1	-1.6296	-0.617114	21.8552	2.94014e-06	0.0481124
4914	FMO5	-0.889097	0.422915	21.8282	2.98186e-06	0.0487952
1900	CA2	-0.583993	2.40116	21.8119	3.00727e-06	0.049211
2305	CD3EAP	-0.611376	3.1371	21.8045	3.01883e-06	0.0494002
14943	TUBB4B	-0.593594	10.1495	21.8021	3.0227e-06	0.0494635
1873	C9orf163	0.948995	0.492317	21.8007	3.02492e-06	0.0494998
7846	LOXL1-AS1	-0.914612	0.301092	21.7872	3.04631e-06	0.0498498
5931	HLA-DRB6	2.43974	-3.07382	21.7673	3.07803e-06	0.0503688
4730	FBXW5	0.683362	7.43361	21.7671	3.07834e-06	0.050374
14604	TP53I11	-0.888524	5.93676	21.724	3.14823e-06	0.0515177
7391	LOC100131496	-1.08353	0.728637	21.7094	3.17236e-06	0.0519125
9471	NOTCH1	-1.37039	6.35083	21.7086	3.17358e-06	0.0519325
1371	BREA2	1.60006	-1.2171	21.7007	3.18667e-06	0.0521467
584	ANKRD2	0.676933	0.886964	21.6667	3.24381e-06	0.0530817
6881	KLF5	-0.732645	8.14393	21.6492	3.2735e-06	0.0535676
6445	IQCA1	-0.590635	3.44186	21.6321	3.30271e-06	0.0540455
1424	BTN3A3	0.619944	3.52672	21.6311	3.30454e-06	0.0540756
13267	SORCS2	-1.3053	-0.0336427	21.6017	3.35548e-06	0.0549092
7542	LOC100507140	-1.89369	-2.45517	21.601	3.35676e-06	0.05493
12788	SLC43A2	0.929862	5.79367	21.597	3.36381e-06	0.0550454
15376	VWA1	-0.962434	2.32106	21.5734	3.40543e-06	0.0557265
9351	NGFRAP1	-0.494796	5.94034	21.5439	3.45818e-06	0.0565896
5512	GPR84	-2.14798	-0.348938	21.5349	3.47455e-06	0.0568575
10218	PGBD3	-0.65272	3.25466	21.5026	3.53344e-06	0.0578213
12477	SH3PXD2A	-0.772801	7.53979	21.5005	3.53737e-06	0.0578855
12270	SELE	-6.17141	-3.68361	21.4924	3.55228e-06	0.0581295
10271	PHGDH	-0.692253	5.29077	21.4911	3.55473e-06	0.0581696
3825	DUOXA1	-0.653621	1.66967	21.4836	3.56867e-06	0.0583978
820	ARHGEF28	0.536173	5.71311	21.4831	3.56956e-06	0.0584123
8182	MAPT	-0.9274	0.238052	21.4566	3.6192e-06	0.0592246
5365	GNAZ	-1.47024	0.145971	21.4451	3.64104e-06	0.0595819
3659	DNAJB4	-0.616103	4.64132	21.4283	3.67307e-06	0.0601062
5795	HEPHL1	0.835812	2.80579	21.4207	3.68771e-06	0.0603456
14730	TRIM37	0.508974	5.27771	21.3791	3.76861e-06	0.0616695
10248	PHC2	-0.491686	7.62814	21.354	3.81825e-06	0.0624819
4456	FAM171A1	0.615574	4.10745	21.348	3.83013e-06	0.0626763
1337	BNIP3L	0.599596	6.58634	21.3211	3.8844e-06	0.0635644
4114	EML1	-0.721429	3.67108	21.3024	3.92238e-06	0.0641859
2555	CFLAR-AS1	-2.64305	-1.9192	21.3005	3.92627e-06	0.0642496
9426	NMNAT1	0.530863	4.70391	21.2724	3.98418e-06	0.0651971
2091	CCDC102A	0.811211	3.48039	21.2643	4.00121e-06	0.0654758
3047	CRKL	0.527067	6.93641	21.2604	4.00939e-06	0.0656096
15497	WFDC6	5.74878	-3.83518	21.2054	4.12592e-06	0.0675165
10220	PGBD5	-0.861988	3.49138	21.1873	4.16526e-06	0.0681603
8203	MARS	0.55903	6.98868	21.1581	4.22921e-06	0.0692068
8973	MVK	0.52292	5.75112	21.1461	4.25568e-06	0.06964
3217	CXCR1	-2.91506	-3.13687	21.1311	4.28902e-06	0.0701855
15292	VCPIP1	0.750127	4.42892	21.1128	4.33017e-06	0.0708589
10074	PDCD5	0.700851	6.02305	21.105	4.34783e-06	0.0711479
7239	LINC00526	0.729089	1.23264	21.0993	4.3608e-06	0.0713602
7404	LOC100132356	0.92917	1.14678	21.0902	4.38165e-06	0.0717014
2986	CPEB4	-0.689256	6.06997	21.0326	4.51536e-06	0.0738894
16318	ZNRF2	-0.675507	4.42543	21.0086	4.57236e-06	0.0748221
11598	RGS20	0.618843	3.1037	20.9481	4.71889e-06	0.0772199
8907	MTF1	-0.633713	5.72747	20.9206	4.78722e-06	0.0783381
15040	UBE2E1	0.576233	6.73795	20.917	4.79611e-06	0.0784835
7103	LDB1	-0.522497	6.55185	20.9131	4.80584e-06	0.0786428
14798	TRPV3	0.808421	0.892389	20.9107	4.81199e-06	0.0787434
5917	HLA-A	0.680781	7.92185	20.8988	4.84198e-06	0.0792341
7520	LOC100506469	0.64369	2.76917	20.864	4.93085e-06	0.0806884
7768	LOC646626	-1.40611	-1.10451	20.8558	4.95178e-06	0.081031
10165	PER1	-0.878659	8.13145	20.8518	4.96238e-06	0.0812045
100	ACAA2	-0.771541	2.1896	20.837	5.00064e-06	0.0818305
11256	RAB33B	0.712341	2.78557	20.8191	5.04773e-06	0.082601
15751	ZEB2	1.45715	2.53899	20.8178	5.05125e-06	0.0826586
16109	ZNF567	0.78471	2.2217	20.8165	5.05451e-06	0.082712
15077	UBL4A	0.634462	5.82425	20.7958	5.10953e-06	0.0836124
1144	B3GNT4	0.814372	1.12452	20.7935	5.11559e-06	0.0837116
10161	PELO	0.483923	5.76673	20.7913	5.12152e-06	0.0838085
8863	MSL2	0.879149	4.42958	20.7735	5.16942e-06	0.0845923
11333	RAET1K	2.00895	-1.45487	20.7257	5.29995e-06	0.0867284
13500	SSBP2	-0.65854	5.53608	20.7256	5.30032e-06	0.0867345
8009	LY6D	0.913145	-0.0755944	20.7105	5.3421e-06	0.0874181
7985	LST1	2.65677	-1.91337	20.6896	5.40084e-06	0.0883793
4743	FCHSD2	0.538966	4.68007	20.6855	5.41255e-06	0.088571
11400	RASGEF1B	-0.877959	-0.498643	20.6691	5.45898e-06	0.0893307
4167	EPB41L1	-0.568137	4.7235	20.6602	5.48446e-06	0.0897478
14743	TRIM6	-0.671269	2.05828	20.6454	5.52712e-06	0.0904459
14118	THRB	-0.563211	2.5378	20.6169	5.60998e-06	0.0918018
6939	KLRC1	0.919431	0.0740552	20.5838	5.70771e-06	0.093401
11042	PSME2	0.756702	6.32273	20.5802	5.71843e-06	0.0935764
21	AARS	0.538156	6.80025	20.5661	5.76065e-06	0.0942673
890	ARNTL	0.497005	5.79701	20.5528	5.80081e-06	0.0949244
8396	METTL7A	-0.554702	4.89247	20.5426	5.83191e-06	0.0954334
12186	SCNN1D	1.16578	0.491706	20.5084	5.93712e-06	0.097155
15878	ZNF19	0.841631	1.37068	20.4917	5.98914e-06	0.0980064
15773	ZFP36	-0.880167	6.12183	20.4871	6.00345e-06	0.0982405
13311	SPARC	-0.521215	10.2389	20.4425	6.14506e-06	0.100558
2281	CD14	-0.556392	4.07028	20.4405	6.15148e-06	0.100663
2746	CLIC3	0.754724	2.20694	20.4145	6.23554e-06	0.102038
6544	ITPR3	0.945415	8.41459	20.3933	6.30504e-06	0.103176
8733	MPP1	-1.19804	-0.376968	20.3905	6.31416e-06	0.103325
16269	ZNF8	0.646729	2.29983	20.329	6.52065e-06	0.106704
9585	NSUN5	0.527662	4.42001	20.3132	6.57464e-06	0.107587
657	AOC2	0.894619	1.38394	20.2976	6.6285e-06	0.108469
5469	GPR1	0.559478	4.71729	20.2909	6.6515e-06	0.108845
12815	SLC51A	1.07237	-0.647516	20.2592	6.76279e-06	0.110666
5081	GAB3	0.996717	1.9898	20.2504	6.79376e-06	0.111173
13334	SPATS2L	0.535573	7.11392	20.2456	6.81115e-06	0.111458
14062	TGFB1I1	0.779405	5.87027	20.2354	6.84757e-06	0.112054
8107	MANF	0.50485	6.80613	20.2297	6.86775e-06	0.112384
6654	KCNK5	0.54803	3.24091	20.2284	6.87234e-06	0.112459
11417	RASSF6	-0.5793	3.96465	20.2171	6.91338e-06	0.113131
7671	LOC388692	0.647387	3.88036	20.2128	6.92863e-06	0.11338
14876	TTC22	0.8545	2.5097	20.2102	6.93829e-06	0.113538
7716	LOC440896	-2.60809	-3.31908	20.1404	7.1961e-06	0.117757
3745	DPCR1	0.997389	-0.353413	20.1206	7.27076e-06	0.118979
12098	SAP30L	0.496486	5.68729	20.1194	7.27568e-06	0.119059
7793	LOC728228	-2.0834	-1.8581	20.1123	7.3026e-06	0.1195
4908	FMN1	-0.935292	3.09982	20.1026	7.33966e-06	0.120106
7935	LRRC56	-0.930247	1.29343	20.0957	7.36613e-06	0.120539
12783	SLC40A1	-2.94522	-2.70683	20.0815	7.42104e-06	0.121438
9595	NT5DC2	-0.628402	6.78628	20.0763	7.44122e-06	0.121768
7262	LINC00659	-1.66746	0.203065	20.0649	7.48562e-06	0.122495
15802	ZG16B	1.00259	1.35363	20.0456	7.56178e-06	0.123741
211	ADAM15	0.508297	8.24594	20.0197	7.66503e-06	0.125431
2650	CHST2	0.799853	7.11522	20.0194	7.66601e-06	0.125447
4215	ERAP2	0.725043	7.84347	20.0114	7.69807e-06	0.125971
14036	TEX9	0.652265	2.30657	20.0067	7.71705e-06	0.126282
386	AJUBA	0.466575	6.87043	19.9983	7.75109e-06	0.126839
3216	CXCL9	1.34002	-1.95731	19.995	7.76453e-06	0.127059
2646	CHST11	0.628141	5.70266	19.99	7.78493e-06	0.127393
14018	TET1	-1.32902	-0.571834	19.9797	7.82669e-06	0.128076
16303	ZNF879	0.829594	1.35118	19.9611	7.90349e-06	0.129333
10557	PNKD	0.522822	5.7685	19.9588	7.91307e-06	0.12949
11708	RNF128	-0.551571	2.56997	19.9427	7.97991e-06	0.130583
65	ABCG1	0.501115	5.97663	19.9399	7.99136e-06	0.130771
1292	BICD1	-0.68117	3.53536	19.9335	8.01834e-06	0.131212
4720	FBXO5	-0.566478	5.1228	19.9335	8.01849e-06	0.131215
11592	RGS14	-0.630862	4.01288	19.8586	8.33888e-06	0.136457
16238	ZNF764	0.815102	2.60784	19.8403	8.41904e-06	0.137769
1663	C1orf174	0.525692	4.0917	19.8391	8.42428e-06	0.137855
2211	CCDC93	0.492508	5.92956	19.7997	8.59948e-06	0.140722
7068	LARP6	0.768978	4.89033	19.7926	8.63143e-06	0.141245
11551	RETSAT	0.469661	6.72154	19.7805	8.68653e-06	0.142146
10118	PDK1	0.57894	3.95718	19.7698	8.73538e-06	0.142946
7544	LOC100507173	1.15784	-0.750095	19.7659	8.75305e-06	0.143235
362	AHCYL2	-0.463667	4.93225	19.755	8.80324e-06	0.144056
14293	TMEM159	0.587857	3.96377	19.7459	8.84514e-06	0.144742
29	ABCA1	-0.894201	5.91685	19.7372	8.88568e-06	0.145405
7290	LIPT2	0.941847	1.02985	19.7195	8.96799e-06	0.146752
4442	FAM160A1	0.665566	3.59118	19.677	9.16963e-06	0.150052
328	AGBL2	0.950997	0.562273	19.6738	9.18499e-06	0.150303
4074	ELL3	0.550082	3.47489	19.6645	9.23002e-06	0.15104
8550	MIR4260	-2.95868	-2.06701	19.6609	9.24734e-06	0.151323
7114	LDLRAD3	-0.489173	6.0187	19.6396	9.35109e-06	0.153021
4775	FGD6	0.665107	5.88371	19.614	9.47704e-06	0.155082
14708	TRIM13	0.536117	4.23641	19.6029	9.53242e-06	0.155989
9116	NANP	0.646068	3.38494	19.5856	9.61929e-06	0.15741
2411	CDK4	-0.518621	8.44936	19.5767	9.66426e-06	0.158146
9180	NCK1	0.637359	5.35251	19.5641	9.72791e-06	0.159188
5604	GSTA4	-0.577051	4.90723	19.5419	9.84161e-06	0.161048
13790	SYTL1	-0.526996	5.5459	19.523	9.93963e-06	0.162652
5215	GEMIN4	-0.50725	6.0004	19.4798	1.01667e-05	0.166369
3228	CXorf38	0.578963	4.04405	19.4749	1.01933e-05	0.166803
12966	SMKR1	-0.937281	-0.815557	19.4738	1.01987e-05	0.166892
552	ANK1	-2.48839	-2.35583	19.4704	1.02168e-05	0.167188
15681	ZBTB7B	0.572671	6.22047	19.4693	1.02231e-05	0.167291
15965	ZNF324B	0.647325	2.20876	19.4367	1.0399e-05	0.170169
4457	FAM171A2	-1.05125	1.98378	19.4351	1.04076e-05	0.170311
12454	SH2D4A	0.566211	4.95494	19.4282	1.04452e-05	0.170925
8698	MOK	-0.562988	3.24207	19.4078	1.05576e-05	0.172765
15316	VLDLR	0.806495	1.32193	19.4053	1.05711e-05	0.172985
14858	TSSK3	0.952271	2.57077	19.392	1.06455e-05	0.174203
14646	TPST2	-0.546245	4.77495	19.383	1.06954e-05	0.175019
4777	FGF11	0.969887	1.24776	19.3785	1.07208e-05	0.175435
2736	CLEC2B	-1.05565	0.221483	19.3751	1.07399e-05	0.175748
6970	KRT1	-1.09563	2.67476	19.3717	1.07587e-05	0.176056
77	ABHD16A	0.461449	5.48733	19.3696	1.07708e-05	0.176253
1674	C1orf220	1.79441	-1.82604	19.3412	1.0932e-05	0.178891
8091	MAML3	-0.571593	3.82114	19.3231	1.10365e-05	0.180602
14543	TNNI2	-0.571889	4.75124	19.3159	1.1078e-05	0.18128
5652	GUCA1B	1.05339	0.519257	19.3145	1.1086e-05	0.181411
6472	IRF5	0.648304	2.45565	19.2928	1.12127e-05	0.183484
10313	PIEZO1	1.11578	8.35088	19.2925	1.12143e-05	0.183511
5672	GYG2P1	-1.7347	-1.17805	19.2741	1.1323e-05	0.18529
14242	TMEM100	2.84013	-2.40399	19.2091	1.17152e-05	0.191708
6027	HOXB9	0.686174	3.10435	19.2091	1.17152e-05	0.191708
7386	LOC100131096	1.04861	0.0630839	19.1877	1.18476e-05	0.193874
15998	ZNF391	0.845533	1.3808	19.187	1.18516e-05	0.193939
148	ACP5	-0.620738	2.09441	19.1659	1.19837e-05	0.196102
143	ACOX2	-1.52416	-1.1645	19.1011	1.23974e-05	0.202872
2570	CHADL	-1.63908	-1.81249	19.0919	1.2457e-05	0.203847
5707	HAS1	0.888574	-0.111243	19.0809	1.2529e-05	0.205024
5537	GPX8	0.623561	6.27654	19.0568	1.26882e-05	0.20763
2809	CNDP2	0.563732	6.61915	19.0444	1.27709e-05	0.208983
3254	CYFIP2	-0.558296	3.04861	19.0287	1.2877e-05	0.210719
13997	TEF	0.505281	4.23212	19.0103	1.30018e-05	0.212761
12769	SLC39A1	0.450575	7.41858	18.9931	1.31194e-05	0.214686
159	ACSL1	0.538823	7.02933	18.987	1.31611e-05	0.215368
546	ANGPT1	-0.58046	1.7312	18.9818	1.31975e-05	0.215963
7601	LOC253039	0.599907	3.6252	18.9509	1.34124e-05	0.219481
2030	CASP10	0.550634	3.24228	18.931	1.35536e-05	0.221791
8401	MEX3C	-0.715101	6.62167	18.9307	1.35553e-05	0.221819
2454	CEACAM1	0.774569	0.942938	18.9212	1.3623e-05	0.222927
6926	KLK10	0.627639	3.14229	18.919	1.36387e-05	0.223183
7759	LOC645212	0.581341	2.78089	18.9149	1.36679e-05	0.223661
8166	MAPK6	-0.59777	7.50129	18.9056	1.37351e-05	0.224762
8137	MAP3K4	-0.48712	5.64772	18.8774	1.39394e-05	0.228105
11584	RGMA	-1.2405	-1.27604	18.8536	1.41147e-05	0.230973
2171	CCDC51	0.657109	5.15408	18.8517	1.41285e-05	0.231199
3474	DENND5B	-0.789653	3.55967	18.8459	1.41716e-05	0.231904
3996	EHF	-0.519167	7.5439	18.8428	1.41945e-05	0.232278
959	ASPHD2	0.608927	3.09217	18.8269	1.43134e-05	0.234225
15841	ZNF101	-0.613531	2.34192	18.8158	1.43971e-05	0.235594
567	ANKLE2	0.458613	7.4856	18.7809	1.46625e-05	0.239937
5531	GPT2	0.492993	5.27383	18.7759	1.47016e-05	0.240576
5519	GPRC5A	-0.463787	4.56998	18.7755	1.47043e-05	0.240622
15367	VSNL1	-0.672851	2.23428	18.7675	1.47661e-05	0.241632
15876	ZNF185	-0.447266	6.76499	18.7654	1.47825e-05	0.2419
7939	LRRC6	-0.874445	0.884257	18.7649	1.47864e-05	0.241965
15165	UNKL	0.698026	4.27122	18.7406	1.49763e-05	0.245072
12551	SIX2	0.566596	3.99473	18.721	1.51308e-05	0.2476
9906	PAPOLG	0.549268	4.16264	18.7142	1.51848e-05	0.248484
1840	C7orf53	1.4408	0.0256258	18.6938	1.53481e-05	0.251156
6935	KLK9	-0.77591	-0.106542	18.6842	1.54252e-05	0.252418
5551	GREB1	-0.743996	1.14396	18.6733	1.55141e-05	0.253873
829	ARHGEF5	-0.480658	3.91279	18.6685	1.5553e-05	0.25451
8260	MCF2L2	-0.642232	2.57364	18.667	1.55657e-05	0.254717
12290	SEMA4G	1.09312	0.842476	18.6604	1.56192e-05	0.255593
14207	TM7SF2	-0.57906	2.2996	18.6513	1.56936e-05	0.25681
8536	MIR324	-1.14445	-1.04591	18.6252	1.59103e-05	0.260356
7823	LOC730102	-0.578159	2.01557	18.6164	1.59838e-05	0.261559
14710	TRIM15	-1.52027	-1.63808	18.6134	1.60088e-05	0.261968
6746	KIAA0513	0.588298	3.42633	18.5926	1.61845e-05	0.264843
16104	ZNF562	-0.548629	4.92603	18.5612	1.64539e-05	0.269252
13807	TACSTD2	-0.492875	8.2967	18.5517	1.65355e-05	0.270586
5541	GRAMD2	-0.593551	4.61576	18.5467	1.6579e-05	0.271298
14521	TNFSF11	-1.54226	-1.61814	18.5456	1.6589e-05	0.271463
8865	MSL3P1	0.521579	3.77703	18.5245	1.67731e-05	0.274475
13416	SPSB2	0.751769	3.269	18.51	1.69018e-05	0.276581
13360	SPHK1	-0.610819	6.37463	18.4965	1.70212e-05	0.278535
2823	CNN3	0.479478	6.57512	18.4865	1.71115e-05	0.280013
9867	PAG1	0.869543	3.08273	18.4863	1.71126e-05	0.28003
4946	FOXC1	-0.876473	4.21912	18.4719	1.72429e-05	0.282164
12429	SGK1	-0.739548	7.70303	18.466	1.72963e-05	0.283036
6094	HSD17B3	-0.894137	0.511933	18.4522	1.74217e-05	0.285089
14345	TMEM204	0.719202	2.8439	18.4446	1.74915e-05	0.28623
3438	DDX5	-0.492706	9.64089	18.4431	1.75053e-05	0.286457
265	ADH6	-1.17358	-0.320233	18.4358	1.75723e-05	0.287553
6751	KIAA0825	-0.714223	1.36634	18.4231	1.76899e-05	0.289478
11582	RGL2	-0.463901	6.10567	18.4213	1.7707e-05	0.289757
6335	IL23A	-0.989104	1.65278	18.4054	1.78549e-05	0.292177
7580	LOC148413	0.537485	4.42931	18.4035	1.78731e-05	0.292476
3261	CYP1A2	-4.15994	-3.5067	18.3543	1.834e-05	0.300116
13788	SYT8	-0.61584	7.06686	18.3376	1.85022e-05	0.302769
13118	SNORD20	-2.89397	-2.44154	18.291	1.89597e-05	0.310257
11505	RCN1	0.525928	5.91093	18.2907	1.89628e-05	0.310308
10300	PI4KAP1	1.14962	-0.119664	18.2849	1.90211e-05	0.311261
15041	UBE2E2	0.4309	5.22038	18.2796	1.90741e-05	0.312128
7884	LRIG3	0.482164	5.21481	18.2721	1.91491e-05	0.313355
14165	TINCR	-0.599595	2.1566	18.2677	1.91939e-05	0.314089
12099	SAPCD2	-0.727843	6.70142	18.2615	1.92561e-05	0.315106
12765	SLC38A5	2.13771	-1.52486	18.2598	1.92728e-05	0.31538
9331	NFKB2	0.790104	7.25021	18.2508	1.93642e-05	0.316876
1150	B4GALNT1	-1.0141	1.80236	18.2461	1.9412e-05	0.317658
8520	MIR2355	-5.33838	-3.73449	18.2441	1.94331e-05	0.318004
2378	CDH10	-5.33819	-3.47274	18.243	1.94439e-05	0.31818
2904	COL9A2	2.04768	-2.19778	18.2267	1.96109e-05	0.320913
10478	PLEKHF1	1.04109	1.14527	18.2037	1.98491e-05	0.324811
2231	CCNB3	-0.940409	-0.439765	18.2022	1.98645e-05	0.325063
13429	SPTSSB	-1.38663	-1.45325	18.2003	1.98846e-05	0.325391
2126	CCDC146	0.785171	2.30966	18.179	2.01082e-05	0.32905
2224	CCL7	-3.86665	-3.80434	18.1729	2.01725e-05	0.330103
7797	LOC728431	0.873426	3.93526	18.1271	2.0664e-05	0.338146
127	ACER2	-0.700683	1.11915	18.121	2.07298e-05	0.339222
13088	SNORD10	-1.06068	-0.122015	18.1171	2.07723e-05	0.339917
11376	RAPGEF5	-0.563498	2.53319	18.1126	2.08221e-05	0.340733
6548	ITSN2	0.771606	5.35329	18.1102	2.0848e-05	0.341156
15597	YBX2	-1.18526	-0.73564	18.0844	2.11329e-05	0.345819
3297	CYSTM1	-0.531644	5.09748	18.0593	2.14127e-05	0.350397
7419	LOC100134229	-0.649124	3.49455	18.0542	2.14699e-05	0.351334
12217	SDHAF1	0.609209	3.62389	18.0487	2.15321e-05	0.352351
11752	RNF24	0.573403	4.69266	18.0412	2.16177e-05	0.353753
12754	SLC35G2	-0.914898	0.862329	17.9687	2.24563e-05	0.367475
13599	STK10	0.513971	6.47316	17.9661	2.24876e-05	0.367986
7140	LGALS2	-2.1901	-2.18216	17.9653	2.24963e-05	0.36813
6585	JUNB	-0.560815	8.3495	17.9362	2.28431e-05	0.373804
5117	GALNT18	0.498566	5.26227	17.9132	2.3121e-05	0.378351
279	ADORA1	-2.10718	-0.504968	17.8952	2.3341e-05	0.381952
10093	PDE6C	2.89806	-2.21053	17.8904	2.33994e-05	0.382907
10540	PML	0.895245	6.81281	17.884	2.34782e-05	0.384198
3393	DDAH1	-0.845248	2.35235	17.8729	2.36164e-05	0.386459
2147	CCDC174	0.468789	4.46805	17.8123	2.43797e-05	0.398949
10970	PRRT4	0.703088	1.44478	17.7961	2.45887e-05	0.402369
5737	HCG26	2.79394	-3.05873	17.7914	2.46489e-05	0.403355
377	AIFM3	-0.6834	0.996669	17.7172	2.56292e-05	0.419397
2287	CD1D	0.733506	3.46884	17.702	2.58356e-05	0.422774
10569	PNPLA3	0.693185	2.81286	17.6536	2.65018e-05	0.433675
10509	PLLP	0.537771	3.9719	17.6535	2.6503e-05	0.433696
12344	SERPINB10	1.2116	-1.41983	17.6503	2.65471e-05	0.434416
3712	DNMT3A	-0.56219	3.01066	17.6409	2.66786e-05	0.436569
15508	WIPF1	-0.88168	4.53894	17.6307	2.68227e-05	0.438926
2720	CLDN16	1.42662	-1.63069	17.6244	2.6912e-05	0.440388
592	ANKRD29	-0.638358	1.27218	17.595	2.73311e-05	0.447246
13287	SOX9	-0.76347	3.18031	17.5922	2.73707e-05	0.447893
1404	BTBD19	-1.27703	1.69633	17.5882	2.74285e-05	0.448841
5622	GTF2E1	0.482411	3.6662	17.5739	2.76349e-05	0.452218
10753	PPP1R15B	-0.604806	5.93613	17.5607	2.78274e-05	0.455368
11017	PSMB8	0.847658	5.99017	17.5332	2.8234e-05	0.462022
15851	ZNF134	0.520374	4.07738	17.5294	2.82905e-05	0.462946
10781	PPP2R2B	5.50644	-2.60786	17.5105	2.85732e-05	0.467572
6275	IGSF10	-0.850333	-0.472977	17.4956	2.87973e-05	0.47124
5018	FSTL4	-2.35989	-2.49618	17.4829	2.89909e-05	0.474407
2164	CCDC39	0.973649	2.07431	17.4829	2.89911e-05	0.47441
13297	SP6	0.814479	2.51943	17.4791	2.90486e-05	0.475352
1968	CAMKK2	0.426407	5.77299	17.4689	2.92044e-05	0.477901
1537	C15orf26	2.2024	-2.77415	17.4652	2.92618e-05	0.47884
3118	CST3	0.564063	8.11056	17.4551	2.94178e-05	0.481393
7981	LSP1	-1.0219	1.62509	17.427	2.98562e-05	0.488566
3677	DNAJC22	-1.00327	0.119982	17.4263	2.9867e-05	0.488743
5792	HELZ2	0.990632	6.85291	17.4234	2.99123e-05	0.489486
3289	CYP4F22	2.09184	-2.52377	17.423	2.99179e-05	0.489577
11296	RABGGTA	0.552516	5.97872	17.4226	2.99241e-05	0.489678
905	ARRDC3	-0.504531	6.2969	17.39	3.04417e-05	0.498147
1553	C16orf45	-0.518751	4.88883	17.3443	3.11839e-05	0.510294
4265	ESR1	0.628603	0.9677	17.343	3.12053e-05	0.510643
3338	DBNDD1	-0.807467	-0.167053	17.335	3.13365e-05	0.51279
14748	TRIM68	0.604667	3.70007	17.333	3.13686e-05	0.513316
13756	SYN3	0.552045	1.44099	17.3138	3.16875e-05	0.518533
1478	C11orf70	-1.49171	-0.982725	17.2637	3.25337e-05	0.532381
14326	TMEM186	0.527004	3.55311	17.2619	3.25653e-05	0.532899
3171	CTSK	0.724885	2.14789	17.2528	3.27218e-05	0.535459
7037	LAMA2	-1.03799	-0.0322333	17.2491	3.27856e-05	0.536503
13024	SNN	-0.430904	5.78455	17.2446	3.28631e-05	0.537772
14261	TMEM123	0.592029	7.65168	17.2377	3.29826e-05	0.539728
15917	ZNF252P-AS1	1.72655	-1.52833	17.2326	3.30714e-05	0.54118
11041	PSME1	0.553992	7.38055	17.2227	3.3244e-05	0.544005
4003	EID2B	0.821608	1.7515	17.2176	3.3334e-05	0.545477
4987	FRAT2	0.540114	4.36009	17.205	3.35545e-05	0.549085
15863	ZNF155	0.615857	2.9103	17.1939	3.37516e-05	0.552311
2529	CEPT1	0.465141	5.09997	17.1801	3.39983e-05	0.556348
553	ANK2	-1.93164	-1.80211	17.1686	3.42044e-05	0.559721
4652	FASTKD3	0.490638	3.91532	17.1674	3.42265e-05	0.560082
8959	MUC20	1.50113	-1.83322	17.1425	3.46782e-05	0.567474
4344	EZR	-0.563609	8.10341	17.1387	3.47477e-05	0.568611
7334	LOC100128398	1.03993	0.644147	17.1247	3.50043e-05	0.572811
8996	MYEF2	-2.156	-0.818455	17.1034	3.53986e-05	0.579263
6980	KRT18	-0.530838	6.63853	17.0936	3.55821e-05	0.582265
5049	FUZ	-0.531944	2.62417	17.0799	3.58401e-05	0.586488
5555	GRHL2	-0.464787	5.26322	17.0724	3.59805e-05	0.588785
8916	MTHFD1L	0.529533	5.01128	17.0313	3.67695e-05	0.601697
11581	RGL1	-0.576635	2.69591	17.0009	3.73627e-05	0.611404
616	ANKRD61	1.71872	-0.373524	16.9999	3.73809e-05	0.611702
15153	UNC13D	1.00187	2.35921	16.9936	3.75062e-05	0.613751
15813	ZKSCAN3	0.702412	1.79794	16.9914	3.75494e-05	0.614459
8951	MTUS2	-2.65298	-0.680864	16.9884	3.76089e-05	0.615432
7885	LRIT3	1.66456	-0.813005	16.9863	3.76497e-05	0.616099
773	ARFRP1	0.525953	6.10623	16.9839	3.76976e-05	0.616884
6598	KANSL3	0.424733	6.18081	16.9837	3.77026e-05	0.616966
1914	CACFD1	-0.60546	3.48488	16.9735	3.79059e-05	0.620291
6354	IL7R	0.672275	6.45681	16.9703	3.79695e-05	0.621334
14928	TUB	-0.689591	1.39663	16.9701	3.79725e-05	0.621383
13773	SYNPO2	0.655799	0.931452	16.9673	3.80282e-05	0.622294
477	ALKBH4	0.628628	3.54761	16.9561	3.8255e-05	0.626005
4835	FKBPL	0.85018	3.28366	16.9547	3.8283e-05	0.626463
7258	LINC00641	-0.991546	4.13499	16.9438	3.85026e-05	0.630057
9554	NRG2	1.06193	-0.487959	16.9394	3.85919e-05	0.631518
13733	SV2A	-0.951882	3.34375	16.9292	3.87996e-05	0.634916
6024	HOXB6	0.967477	1.34587	16.8996	3.94107e-05	0.644917
6879	KLF3	-0.732179	6.67431	16.8994	3.94132e-05	0.644958
4500	FAM205A	1.58465	-2.15704	16.863	4.0178e-05	0.657473
8852	MSANTD2	0.641436	3.24978	16.8559	4.03269e-05	0.659909
15889	ZNF212	0.449946	4.05164	16.847	4.05168e-05	0.663017
13597	STIM2	-0.491554	5.5219	16.8435	4.05914e-05	0.664238
15908	ZNF234	0.804516	2.94441	16.8377	4.07165e-05	0.666284
16015	ZNF425	0.888142	0.503227	16.8301	4.08793e-05	0.668948
5874	HIST1H2AK	2.38255	-1.78015	16.819	4.11185e-05	0.672863
6233	IFNL1	-1.41501	-2.25585	16.8152	4.12024e-05	0.674236
2532	CERKL	-2.26081	-2.6927	16.79	4.17523e-05	0.683235
2029	CASP1	0.477768	4.58949	16.7635	4.23402e-05	0.692855
14102	THEM4	-0.471137	4.28988	16.7602	4.24131e-05	0.694049
7219	LINC00340	1.11926	0.576198	16.7569	4.24885e-05	0.695281
13578	STAT2	0.443651	5.89616	16.7519	4.26002e-05	0.697109
5484	GPR141	0.985381	-1.53805	16.7353	4.29746e-05	0.703236
6266	IGFBP6	0.764438	2.91381	16.7346	4.29892e-05	0.703475
9885	PALMD	-0.470307	4.48327	16.7124	4.34958e-05	0.711765
12484	SH3TC2	0.567663	2.94223	16.6927	4.39502e-05	0.719201
12832	SLC6A15	0.491269	5.29361	16.6883	4.40515e-05	0.720858
13005	SNCG	-0.819755	3.86351	16.6805	4.42328e-05	0.723826
7002	KRT76	-1.67183	-2.31358	16.6748	4.43675e-05	0.72603
6033	HOXC6	0.992796	0.647778	16.6646	4.46065e-05	0.72994
10678	PP14571	1.35466	-1.85214	16.6549	4.48334e-05	0.733655
447	ALDH3A2	-0.485206	7.61013	16.6484	4.49888e-05	0.736197
13401	SPRR2C	-1.43309	-1.79404	16.606	4.60049e-05	0.752824
7047	LAMC2	0.501029	12.3796	16.5943	4.62888e-05	0.75747
12938	SMCR7L	0.456091	6.3857	16.5865	4.64812e-05	0.760619
7781	LOC653513	-2.01422	-2.53367	16.5801	4.66369e-05	0.763166
16247	ZNF773	0.710807	2.27472	16.5556	4.72437e-05	0.773096
7774	LOC646999	1.71705	-0.798051	16.5527	4.73156e-05	0.774272
14244	TMEM102	0.594442	3.55837	16.5387	4.76679e-05	0.780038
617	ANKRD65	-0.70234	0.932541	16.5153	4.82581e-05	0.789695
12231	SDR9C7	1.61232	-2.28091	16.5111	4.83668e-05	0.791475
13746	SYCP2	0.977387	-0.362053	16.5091	4.84175e-05	0.792303
6227	IFNAR2	0.568286	4.27155	16.4981	4.86982e-05	0.796897
3169	CTSF	-0.441986	5.29611	16.4961	4.8749e-05	0.797728
12586	SLC12A8	-0.597397	1.50899	16.4904	4.88981e-05	0.800168
2800	CMTM4	-0.467547	6.17552	16.4872	4.89805e-05	0.801517
14620	TPD52L1	-0.47753	5.59972	16.4802	4.91614e-05	0.804478
1582	C17orf59	0.628242	3.50002	16.4771	4.92402e-05	0.805766
16228	ZNF740	0.50759	5.45372	16.446	5.00552e-05	0.819104
11271	RAB40B	-0.523303	3.37034	16.4447	5.00906e-05	0.819683
15885	ZNF205	0.609043	3.82535	16.4232	5.06611e-05	0.829019
5147	GAS6-AS1	-1.69674	-1.19182	16.4058	5.11288e-05	0.836671
15670	ZBTB42	-0.631153	2.86713	16.3985	5.13263e-05	0.839903
10968	PRRT2	0.877295	0.514502	16.3978	5.13448e-05	0.840207
16339	ZSCAN26	0.510893	3.4462	16.395	5.1422e-05	0.841469
4436	FAM151B	0.870285	-0.0679764	16.3867	5.16454e-05	0.845126
8322	MED22	0.498423	5.95468	16.3854	5.16811e-05	0.84571
2455	CEACAM19	0.742078	2.97883	16.371	5.20763e-05	0.852176
13373	SPINK7	0.571309	1.22801	16.3626	5.23083e-05	0.855972
774	ARG2	-0.524665	4.54131	16.285	5.44937e-05	0.891735
16212	ZNF709	1.58419	-0.734884	16.2756	5.47652e-05	0.896178
7023	L1CAM	0.943275	1.7481	16.275	5.47825e-05	0.896461
15932	ZNF274	-0.409941	5.38239	16.2692	5.4949e-05	0.899186
12365	SERTAD1	-0.74006	5.38157	16.2657	5.50519e-05	0.90087
6078	HS3ST6	-0.907977	-0.497731	16.2445	5.56711e-05	0.911002
7086	LCAT	0.698846	3.77462	16.2432	5.57105e-05	0.911647
7200	LINC00240	-0.846805	0.716759	16.2402	5.57968e-05	0.913058
9918	PAR5	-1.08455	-0.70001	16.2207	5.63753e-05	0.922525
8632	MLK7-AS1	-2.20197	-1.91699	16.2088	5.67301e-05	0.928331
9816	OVCH2	1.5879	-2.29595	16.2037	5.68814e-05	0.930808
12858	SLC9A2	-1.49324	-1.01605	16.1879	5.73593e-05	0.938628
5464	GPM6B	-0.611685	1.2358	16.187	5.73876e-05	0.93909
4944	FOXA2	-0.645408	3.53064	16.1836	5.74906e-05	0.940776
4844	FLII	0.515909	7.66211	16.1642	5.80815e-05	0.950445
523	AMOTL2	-0.672446	7.16825	16.1563	5.83248e-05	0.954427
4766	FETUB	1.1578	-2.15979	16.1451	5.86686e-05	0.960053
1953	CALML5	0.86642	0.922061	16.106	5.98926e-05	0.980083
1617	C19orf52	0.515605	3.29217	16.1014	6.00404e-05	0.982501
3805	DST	-0.728326	9.50825	16.0977	6.01571e-05	0.984411
8523	MIR25	-0.982273	0.231922	16.0946	6.02572e-05	0.986049
14067	TGFBR2	-0.449967	7.91133	16.0838	6.06001e-05	0.991661
9986	PCDHAC2	-0.695469	1.89902	16.063	6.12694e-05	1
1738	C2orf54	1.13424	0.202163	16.0628	6.12769e-05	1
8607	MITD1	0.513375	4.61472	16.0501	6.16869e-05	1
15999	ZNF394	-0.46562	4.27296	16.0486	6.17374e-05	1
98	ABTB2	0.662058	4.83984	16.0483	6.17485e-05	1
16181	ZNF668	0.632878	3.88973	16.0309	6.23172e-05	1
2878	COL16A1	0.655594	6.61402	15.9965	6.3458e-05	1
13808	TADA1	0.572465	3.64804	15.9965	6.34608e-05	1
6539	ITPKA	1.15601	0.317146	15.9908	6.36515e-05	1
8180	MAPRE2	-0.402691	4.47937	15.9747	6.41932e-05	1
13566	STARD13	0.436457	5.53012	15.9693	6.43777e-05	1
12616	SLC1A4	0.727553	3.38333	15.9613	6.46491e-05	1
6118	HSPA1A	-0.542315	4.60339	15.9582	6.47554e-05	1
15482	WDR89	0.555439	3.84373	15.913	6.63218e-05	1
13861	TARS	0.482552	7.8721	15.9097	6.64377e-05	1
8215	MAT2A	-0.478699	8.24329	15.9074	6.65171e-05	1
13766	SYNGR3	1.17898	-0.935116	15.9029	6.66771e-05	1
1836	C7orf41	-0.440936	5.71727	15.8889	6.71717e-05	1
1544	C15orf48	0.759843	0.694888	15.879	6.75244e-05	1
14603	TP53BP2	-0.512351	5.77148	15.8618	6.81397e-05	1
845	ARIH2OS	1.17129	0.229718	15.8585	6.82609e-05	1
16207	ZNF703	1.23605	2.51037	15.8584	6.82645e-05	1
9323	NFE2L2	-0.653348	8.11545	15.8494	6.85866e-05	1
14800	TRPV6	-1.13417	-1.78713	15.8441	6.87816e-05	1
10992	PSD3	-0.483602	5.52788	15.8421	6.88526e-05	1
8366	MEST	-0.567102	1.98085	15.8397	6.89413e-05	1
288	ADPRHL2	0.474994	5.07903	15.8275	6.93849e-05	1
11190	PYCARD	0.576807	5.46857	15.8242	6.9507e-05	1
3603	DLGAP1-AS1	-0.58929	1.58769	15.8161	6.98068e-05	1
8836	MRPS31P5	0.721	2.35291	15.8148	6.98549e-05	1
1886	C9orf64	0.517736	4.44006	15.7878	7.08562e-05	1
4521	FAM217B	0.674423	3.83752	15.785	7.09616e-05	1
13077	SNORA71C	-1.56739	-1.26705	15.7714	7.14736e-05	1
10419	PLA2G2A	-2.63155	-3.07709	15.7606	7.18851e-05	1
692	APBA1	-0.914445	1.68067	15.7598	7.19134e-05	1
5787	HEIH	0.792033	4.73464	15.7385	7.27282e-05	1
2356	CDC42EP1	-0.747489	7.25769	15.7368	7.27937e-05	1
8181	MAPRE3	-0.433202	4.09896	15.7353	7.28504e-05	1
1163	BAALC	1.69122	-1.89473	15.7323	7.29682e-05	1
6166	IBA57	-0.547817	4.18073	15.7241	7.32855e-05	1
10157	PEG10	-0.943665	2.61352	15.7154	7.36223e-05	1
5534	GPX3	-0.487807	6.80173	15.7117	7.37665e-05	1
10964	PRRG1	-0.446904	3.95803	15.6687	7.54613e-05	1
1509	C12orf61	-1.01502	-0.0942712	15.66	7.58093e-05	1
6662	KCNN4	0.50487	5.22682	15.6572	7.59232e-05	1
11663	RIT1	0.520876	4.11851	15.6562	7.59623e-05	1
12127	SBSPON	1.8292	-1.33079	15.6215	7.73706e-05	1
11272	RAB40C	0.515322	5.36713	15.6098	7.78494e-05	1
4509	FAM20C	0.874683	3.91297	15.6095	7.78614e-05	1
10435	PLAGL2	-0.843775	5.3777	15.5988	7.8304e-05	1
11146	PTPRS	-0.688793	4.21396	15.5986	7.83136e-05	1
6994	KRT42P	-1.01767	-1.12799	15.5944	7.84869e-05	1
12220	SDHAP2	0.534262	2.23409	15.5726	7.93968e-05	1
5878	HIST1H2BD	0.535123	2.21015	15.5705	7.9487e-05	1
6620	KBTBD8	-0.618486	1.97667	15.5638	7.97685e-05	1
2372	CDCA7	-0.45425	4.18933	15.5577	8.00249e-05	1
19	AANAT	2.2621	-2.23312	15.551	8.03076e-05	1
12580	SLC11A2	0.424771	5.37124	15.5322	8.11126e-05	1
12078	SAMD10	0.691736	2.06711	15.4724	8.37209e-05	1
10200	PFKFB4	-0.58753	4.59673	15.4367	8.53163e-05	1
14942	TUBB3	-0.48793	6.53627	15.4365	8.53232e-05	1
14097	THBS2	-0.652078	1.37471	15.4248	8.58563e-05	1
12138	SCAMP5	-0.49339	3.67315	15.3848	8.76903e-05	1
2600	CHI3L2	2.70103	-3.03124	15.3422	8.96926e-05	1
14729	TRIM36	1.02808	1.85066	15.3088	9.12884e-05	1
1167	BACE1-AS	1.15808	-0.870377	15.3044	9.15034e-05	1
16187	ZNF674-AS1	-0.642457	2.17999	15.3023	9.16038e-05	1
8748	MPZL3	-0.559951	2.14421	15.2837	9.25099e-05	1
13289	SP100	0.582727	6.16668	15.2751	9.29329e-05	1
5509	GPR68	0.516421	6.13733	15.2746	9.29576e-05	1
4576	FAM65C	-1.35669	-0.284931	15.2644	9.3463e-05	1
1274	BEST1	0.914515	0.945354	15.2632	9.35198e-05	1
9125	NAPEPLD	0.579959	3.16533	15.2411	9.46207e-05	1
9178	NCF2	0.944037	4.64708	15.2358	9.48886e-05	1
1168	BACE2	0.389008	5.31689	15.2205	9.56571e-05	1
10853	PRICKLE2	-0.552702	4.40007	15.2204	9.5666e-05	1
14314	TMEM178B	-0.797707	0.16796	15.2189	9.57426e-05	1
5046	FUT6	1.73881	-2.77884	15.2067	9.63629e-05	1
12285	SEMA4A	0.628255	4.12639	15.1981	9.68014e-05	1
448	ALDH3B1	-0.448199	4.89934	15.1951	9.6957e-05	1
8690	MOB3C	-0.420708	5.07055	15.1922	9.71022e-05	1
11622	RHOBTB3	-0.789372	6.33761	15.1886	9.72892e-05	1
6803	KIAA1737	0.503939	4.46305	15.162	9.86698e-05	1
1306	BLNK	-0.603473	1.36609	15.1505	9.92711e-05	1
3218	CXCR2	-0.777027	-0.473509	15.1469	9.94589e-05	1
6596	KANSL1L	0.658358	3.65064	15.136	0.000100037	1
711	APLF	0.685388	2.72585	15.1348	0.000100104	1
13929	TBX2	-0.996318	0.653408	15.1191	0.000100939	1
14191	TLN2	-0.689629	2.90083	15.1167	0.000101068	1
12088	SAMD9	0.591524	6.38126	15.1144	0.000101186	1
3520	DHDH	-0.704016	0.0959115	15.114	0.000101211	1
9912	PAQR4	0.660216	4.76296	15.0803	0.000103035	1
7915	LRRC33	1.44993	-0.509202	15.0656	0.000103839	1
9001	MYH14	0.874384	1.44908	15.0604	0.000104123	1
220	ADAM32	1.09581	-0.0628622	15.057	0.000104314	1
5539	GRAMD1B	-1.36647	1.61908	15.0566	0.000104333	1
282	ADORA2B	-0.491088	3.82305	15.0327	0.000105663	1
4490	FAM196A	-3.6551	-3.03389	15.0319	0.000105709	1
6885	KLF9	-0.581021	7.48814	15.0311	0.000105757	1
7702	LOC407835	0.512496	3.80839	15.0295	0.000105843	1
933	ASB7	0.431033	4.33563	15.0063	0.000107152	1
15989	ZNF365	-0.931412	2.53954	14.9963	0.000107724	1
2065	CBS	-0.599608	2.81269	14.9892	0.000108126	1
13690	SUGT1P3	-3.72102	-2.95311	14.9802	0.000108647	1
4809	FICD	0.898078	1.42726	14.9649	0.000109527	1
8228	MB21D1	0.621423	2.31255	14.9635	0.000109609	1
14809	TSC22D2	-0.797877	4.74921	14.9555	0.000110077	1
4459	FAM172A	-0.56539	4.74973	14.9552	0.000110097	1
6624	KCNAB2	-1.13951	-0.00287509	14.9545	0.000110134	1
15817	ZKSCAN8	0.698645	4.75123	14.9471	0.00011057	1
3272	CYP2C18	1.01725	-0.688212	14.9104	0.000112742	1
14381	TMEM255B	-1.06669	0.553405	14.8898	0.000113975	1
7757	LOC644961	-0.688761	3.71812	14.8874	0.00011412	1
3067	CRYAB	-0.694109	2.31682	14.8868	0.000114159	1
12811	SLC4A7	-0.614699	5.37486	14.8673	0.000115346	1
5844	HIC2	0.776595	2.28574	14.8631	0.000115599	1
10530	PLXNB3	-0.815247	3.10309	14.8617	0.000115685	1
15618	YPEL4	-3.06512	-2.01088	14.8574	0.000115953	1
700	APCDD1	-1.4629	-2.43905	14.8355	0.000117305	1
3817	DTX2	0.680129	5.31365	14.8143	0.000118632	1
4970	FOXO3	0.7324	6.36543	14.8025	0.00011938	1
16107	ZNF565	0.77228	0.833661	14.7676	0.00012161	1
9322	NFE2L1	0.414066	8.72227	14.715	0.00012505	1
11284	RAB7L1	0.460358	4.7165	14.7049	0.000125717	1
[truncated: 14,365 more rows]
