# Supplementary material for: Analysis of the TGFβ-induced program in primary airway epithelial cells shows essential role of NF-κB/RelA signaling network in type II epithelial mesenchymal transition
Source: BMC Genomics. 2015 Jul 18;16(1):529. doi: 10.1186/s12864-015-1707-x (PMC4506436; doi:10.1186/s12864-015-1707-x)
Supplement: Additional file 6: — Result of GLM for comparison of DEGs after 1 h TNF E state vs 1 h TNF M state. [file 12864_2015_1707_MOESM6_ESM.xlsx]

## Sheet: lrtM3_T1PvT1Mbon
Row No.	Gene Names	logFC	logCPM	LR	PValue	FWER
12347	SERPINB13	-9.89899	4.77613	1656.96	0	0
12185	SCNN1B	-9.62092	6.63858	1694.94	0	0
6593	KANK4	9.36464	5.20868	1723.1	0	0
14074	TGM2	9.11108	9.48538	2180.07	0	0
10725	PPL	-8.9525	8.67314	1912.7	0	0
13402	SPRR2D	-8.51818	4.27997	1754.44	0	0
5555	GRHL2	-8.16431	5.26322	1940.39	0	0
15526	WNT4	-8.15535	5.80922	1523.36	0	0
6262	IGFBP2	-8.03651	5.01995	1546.39	0	0
3996	EHF	-8.03129	7.5439	2202.59	0	0
8396	METTL7A	-7.8489	4.89247	1556.81	0	0
8082	MAL2	-7.76521	6.38196	1787.78	0	0
749	AQP3	-7.65079	6.38947	1665.22	0	0
9738	OLFML2A	-7.6012	5.95536	1712.88	0	0
550	ANGPTL4	7.50517	7.81639	1909.98	0	0
12187	SCNN1G	-7.27749	6.62985	1796.43	0	0
2377	CDH1	-7.12759	7.98728	2032.21	0	0
13525	ST14	-7.08412	6.43129	1513.99	0	0
12358	SERPINE1	6.96314	13.1038	1817.36	0	0
11245	RAB25	-6.76007	5.01922	1543.27	0	0
14723	TRIM29	-6.57333	8.63882	1570.17	0	0
4267	ESRP1	-6.12623	6.50647	1557.59	0	0
14046	TFCP2L1	-6.06563	8.21755	1608.4	0	0
12271	SELENBP1	-5.98503	5.13705	1532.18	0	0
5231	GFPT2	5.87534	5.71161	1556.73	0	0
92	ABLIM3	4.9342	8.03361	1505.73	0	0
10354	PIM1	-4.81034	6.93178	1485.42	0	0
12694	SLC27A2	-8.5448	4.4095	1469.55	1.62053531835929e-321	2.65184399496314e-317
1935	CADM3	8.25328	6.16148	1467.33	4.92089383257882e-321	8.05255066763197e-317
554	ANK3	-6.36637	4.85441	1442.97	9.67195531676075e-316	1.58271876803473e-311
414	AKR1B10	-9.27577	6.16116	1438.72	8.11309964769393e-315	1.32762762634864e-310
12801	SLC46A3	6.014	7.16666	1415.23	0	1.68826e-305
2703	CLCA2	-5.52935	7.66859	1411.12	0	1.31538e-304
1951	CALML3	-8.41209	5.21744	1393.67	4.98118e-305	8.1512e-301
10912	PROM2	-5.68701	6.0881	1388.57	6.41058e-304	1.04903e-299
9818	OVOL1	-9.45449	5.15014	1383.1	9.85803e-303	1.61317e-298
3207	CXCL10	-6.32019	5.19236	1355.82	8.36775e-297	1.3693e-292
14219	TMC4	-6.46117	4.82724	1332.5	9.80568e-292	1.6046e-287
12167	SCG5	7.12373	5.4778	1324.01	6.84309e-290	1.1198e-285
490	ALOX5AP	9.88595	6.96114	1320.58	3.80753e-289	6.23064e-285
9602	NTM	8.23707	4.33048	1318.5	1.07956e-288	1.7666e-284
3802	DSG3	-5.20286	7.82646	1300.82	7.50593e-285	1.22827e-280
1653	C1orf116	-6.26142	7.28138	1295.13	1.29597e-283	2.12073e-279
9412	NLRP3	10.1956	3.64525	1277.43	9.06942e-280	1.48412e-275
4189	EPHB6	-7.43688	4.52228	1277.08	1.08053e-279	1.76819e-275
5472	GPR110	-9.21176	3.61341	1264.85	4.90926e-277	8.03351e-273
13807	TACSTD2	-4.7432	8.2967	1242.6	3.37017e-272	5.51494e-268
824	ARHGEF37	-4.65977	5.54558	1232.71	4.74192e-270	7.75968e-266
7332	LOC100128338	-5.82326	3.95541	1203.26	1.19343e-263	1.95293e-259
10706	PPFIBP2	-6.3847	3.75494	1202.02	2.21796e-263	3.62947e-259
2638	CHRNA9	7.98817	4.41027	1195.91	4.72139e-262	7.72608e-258
10693	PPARGC1A	-6.83656	3.89924	1194.6	9.11807e-262	1.49208e-257
6296	IL11	6.8595	4.48242	1194.55	9.32764e-262	1.52638e-257
6370	IMPA2	-5.63125	5.36423	1192.93	2.09942e-261	3.43549e-257
5710	HAS3	-5.23627	5.28099	1192.72	2.3297e-261	3.81232e-257
4268	ESRP2	-4.84603	5.38498	1188.18	2.25539e-260	3.69072e-256
2379	CDH11	9.62847	7.09039	1184.17	1.68064e-259	2.7502e-255
7062	LAPTM5	8.0789	4.03537	1176.8	6.70773e-258	1.09765e-253
2727	CLDN7	-5.32703	5.74602	1173.71	3.15691e-257	5.16597e-253
13538	ST6GALNAC2	-5.0451	4.90045	1164.97	2.50051e-255	4.09184e-251
13406	SPRR3	-9.48078	4.28416	1157.01	1.34371e-253	2.19885e-249
5348	GMPR	-6.37472	3.76384	1143.46	1.18671e-250	1.94194e-246
3292	CYP4X1	-7.84599	3.28582	1141.54	3.09582e-250	5.066e-246
5174	GBP6	-7.11957	2.95133	1136.63	3.6136e-249	5.9133e-245
7533	LOC100506834	-5.59653	4.06839	1120.8	9.97449e-246	1.63223e-241
14387	TMEM30B	-5.80787	4.9631	1119.62	1.79532e-245	2.93787e-241
353	AGR2	-7.89497	3.73667	1118.75	2.77224e-245	4.53649e-241
10131	PDPN	4.13809	8.33236	1116.22	9.87014e-245	1.61515e-240
6972	KRT13	-9.24108	4.07249	1108.92	3.79472e-243	6.20968e-239
90	ABLIM1	-4.38804	7.38208	1096.84	1.6037e-240	2.6243e-236
1205	BBOX1	-8.26274	4.85351	1091.52	2.3012e-239	3.76568e-235
11061	PTAFR	-5.11164	4.94183	1088.9	8.55605e-239	1.40011e-234
13472	SRPX	4.66858	6.36285	1070.75	7.52177e-235	1.23086e-230
6993	KRT4	-10.8002	4.37443	1070.74	7.56501e-235	1.23794e-230
14162	TIMP3	-3.94683	7.11153	1062.19	5.4571e-233	8.93e-229
2691	CKB	-5.71024	5.45569	1059.89	1.7218e-232	2.81755e-228
5728	HCAR3	-5.74714	4.67024	1057.65	5.29983e-232	8.67264e-228
8404	MFAP2	4.74225	5.64125	1054.07	3.17217e-231	5.19094e-227
6350	IL6	5.86981	6.72807	1051.09	1.41046e-230	2.30807e-226
10852	PRICKLE1	-5.20814	3.42773	1042.34	1.12607e-228	1.8427e-224
7925	LRRC4	-6.42066	3.40638	1033.71	8.45392e-227	1.3834e-222
13400	SPRR2A	-7.115	3.53258	1032.04	1.94979e-226	3.19063e-222
10425	PLA2G4F	-10.5763	2.4535	1031.97	2.01526e-226	3.29777e-222
7303	LMCD1	6.1003	5.69997	1031.26	2.87742e-226	4.70861e-222
4792	FGFR3	-5.79684	8.05823	1028.57	1.10755e-225	1.8124e-221
14526	TNFSF15	-6.44098	3.82462	1027.91	1.53914e-225	2.51866e-221
2562	CGN	-5.93081	3.58143	1024.95	6.77721e-225	1.10902e-220
5115	GALNT15	7.99393	3.38693	1016.02	5.92983e-223	9.70357e-219
9885	PALMD	-4.62996	4.48327	1014.26	1.43125e-222	2.3421e-218
12227	SDPR	-4.28741	4.9972	1011.48	5.7503e-222	9.40979e-218
13371	SPINK5	-6.97948	3.96325	1006.8	5.96855e-221	9.76694e-217
439	ALDH1A3	-4.33814	8.07982	1003.85	2.61894e-220	4.28563e-216
441	ALDH1L1	-4.85057	3.89301	1003.8	2.67972e-220	4.38509e-216
10509	PLLP	-6.11776	3.9719	1001.12	1.02512e-219	1.6775e-215
1194	BARX2	-6.83119	3.28495	998.532	3.745e-219	6.12832e-215
2195	CCDC80	3.80109	6.77256	996.088	1.2721e-218	2.08166e-214
6524	ITGB3	8.76086	4.47133	989.849	2.88869e-217	4.72705e-213
5727	HCAR2	-5.5341	3.98507	985.081	3.14158e-216	5.14088e-212
5967	HMOX1	5.20218	4.79653	983.165	8.19516e-216	1.34106e-211
6351	IL6R	-4.34688	6.44146	982.328	1.24588e-215	2.03877e-211
6354	IL7R	5.35137	6.45681	975.966	3.00987e-214	4.92535e-210
213	ADAM19	7.97066	6.86064	973.747	9.13801e-214	1.49534e-209
12056	S100A8	-7.06223	7.2886	971.423	2.92452e-213	4.78568e-209
8466	MICAL2	4.05278	7.28622	965.307	6.24273e-212	1.02156e-207
4199	EPN3	-5.72578	5.12839	963.162	1.82704e-211	2.98976e-207
3089	CSF3	4.94483	8.46544	962.631	2.38275e-211	3.89913e-207
12867	SLC9A9	-4.38918	4.76717	961.47	4.25958e-211	6.97038e-207
271	ADIRF	-5.43401	5.49378	960.642	6.44709e-211	1.055e-206
10537	PMEPA1	6.13537	10.047	960.265	7.78603e-211	1.27411e-206
5939	HLF	-7.3497	2.50746	952.158	4.50393e-209	7.37023e-205
13398	SPRR1A	-9.36431	5.00071	949.946	1.3629e-208	2.23025e-204
5556	GRHL3	-6.6132	3.96406	949.311	1.87296e-208	3.06491e-204
12803	SLC47A2	-6.95396	2.81269	943.779	2.98581e-207	4.88598e-203
8151	MAP7	-3.87494	4.76123	940.953	1.22859e-206	2.01046e-202
10052	PCP4L1	-6.64301	2.58461	937.904	5.64998e-206	9.24563e-202
10966	PRRG4	-4.75261	5.69527	936.962	9.05336e-206	1.48149e-201
4287	ETV5	4.08604	4.6865	934.763	2.7227e-205	4.45542e-201
813	ARHGEF16	-4.34728	5.34456	923.501	7.64001e-203	1.25021e-198
12451	SH2D2A	8.73452	4.61885	922.418	1.3135e-202	2.14941e-198
7171	LIMD2	5.62889	4.24704	919.367	6.04997e-202	9.90017e-198
6314	IL17RE	-5.18279	3.17468	916.922	2.05694e-201	3.36597e-197
6267	IGFBP7	4.08122	8.38798	912.22	2.16494e-200	3.54271e-196
1961	CAMK2B	-7.10753	3.01875	903.148	2.03042e-198	3.32259e-194
13403	SPRR2E	-8.71383	2.46499	898.655	1.92387e-197	3.14823e-193
10782	PPP2R2C	5.12782	3.52654	895.494	9.36247e-197	1.53208e-192
3465	DENND1C	-6.80442	2.92911	890.439	1.17552e-195	1.92362e-191
8671	MMP28	-5.06144	6.11696	886.902	6.90578e-195	1.13006e-190
14073	TGM1	-5.04407	5.30812	886.847	7.0998e-195	1.16181e-190
13781	SYT12	-5.54777	3.07884	885.275	1.55942e-194	2.55183e-190
8739	MPP7	-5.44984	3.54959	880.2	1.97803e-193	3.23685e-189
6143	HTR1D	6.64857	3.40861	878.409	4.84754e-193	7.93251e-189
10910	PRODH	-5.63644	3.90151	873.841	4.76965e-192	7.80506e-188
15494	WFDC2	-6.30155	6.18284	873.275	6.33223e-192	1.03621e-187
11417	RASSF6	-5.05652	3.96465	869.933	3.37381e-191	5.5209e-187
6926	KLK10	-9.32439	3.14229	867.907	9.30102e-191	1.52202e-186
4218	ERBB3	-4.72072	3.93661	867.732	1.01562e-190	1.66196e-186
14065	TGFBI	4.03374	13.2322	865.298	3.43307e-190	5.61788e-186
6654	KCNK5	-5.32086	3.24091	862.283	1.55334e-189	2.54189e-185
6218	IFITM10	-5.15501	3.97375	860.058	4.7321e-189	7.74361e-185
3286	CYP4B1	-4.23587	3.48585	858.271	1.15735e-188	1.89388e-184
10311	PID1	3.5019	7.26808	858.142	1.23431e-188	2.01982e-184
9195	NCOA7	-6.14174	7.811	857.55	1.66064e-188	2.71747e-184
11085	PTGES	-3.791	6.63622	854.876	6.3316e-188	1.0361e-183
4595	FAM83B	-4.61347	5.45215	852.828	1.76497e-187	2.88819e-183
2861	COBL	-7.12735	2.51928	852.183	2.43778e-187	3.98919e-183
2058	CBLC	-4.38564	4.21966	844.557	1.10864e-185	1.81417e-181
14620	TPD52L1	-3.95023	5.59972	841.922	4.1464e-185	6.78516e-181
7047	LAMC2	4.01499	12.3796	840.885	6.97085e-185	1.14071e-180
2978	CPA4	-5.20381	3.48794	835.564	1.00005e-183	1.63648e-179
11148	PTPRZ1	-4.34452	4.075	832.732	4.12677e-183	6.75305e-179
9433	NMU	-4.81244	3.72514	823.135	5.03635e-181	8.24148e-177
528	AMTN	6.66557	2.90328	819.594	2.96452e-180	4.85114e-176
6410	INSC	9.42377	2.66085	813.918	5.08311e-179	8.31801e-175
231	ADAMTS6	5.95831	5.49336	812.75	9.1193e-179	1.49228e-174
14828	TSPAN1	-5.19499	4.34084	810.661	2.59521e-178	4.2468e-174
4516	FAM213A	-4.24439	5.35663	809.941	3.72085e-178	6.0888e-174
379	AIM1	-4.52233	7.71755	807.701	1.14207e-177	1.86889e-173
5495	GPR176	4.34704	4.07429	803.662	8.62814e-177	1.41191e-172
15682	ZBTB7C	-6.32862	2.85986	800.699	3.80262e-176	6.2226e-172
793	ARHGAP31	5.2611	4.18395	800.127	5.06332e-176	8.28562e-172
11633	RHOV	-5.53724	3.00243	800.048	5.26778e-176	8.6202e-172
2158	CCDC3	-4.34221	3.8768	799.159	8.21924e-176	1.345e-171
13572	STARD5	-3.40454	4.82967	794.449	8.68899e-175	1.42187e-170
3209	CXCL14	-4.904	5.83561	791.444	3.911e-174	6.39996e-170
11721	RNF150	-5.07705	2.88603	779.715	1.38787e-171	2.27112e-167
13360	SPHK1	4.05748	6.37463	779.513	1.53599e-171	2.51349e-167
5521	GPRC5C	-4.15921	4.36912	777.787	3.64528e-171	5.96514e-167
9184	NCKAP5	-5.75681	2.51714	777.519	4.16795e-171	6.82044e-167
4940	FOSB	-5.97503	6.28514	772.657	4.75326e-170	7.77823e-166
6541	ITPKC	-3.47784	7.87108	769.918	1.87337e-169	3.06558e-165
2031	CASP14	-6.03467	4.68595	766.438	1.06963e-168	1.75034e-164
15309	VIM	3.87816	10.6849	765.944	1.36988e-168	2.24167e-164
13399	SPRR1B	-10.1605	7.69967	757.393	9.90651e-167	1.6211e-162
2383	CDH2	6.76615	7.01835	757.278	1.04931e-166	1.71709e-162
10349	PIK3R3	-3.75816	5.91872	756.786	1.34271e-166	2.19721e-162
6005	HOOK1	-4.09096	4.27565	755.634	2.39041e-166	3.91166e-162
3210	CXCL16	-4.15932	3.875	754.346	4.55462e-166	7.45318e-162
10694	PPARGC1B	-3.24668	5.26497	753.847	5.8478e-166	9.56934e-162
6264	IGFBP4	4.83337	5.80607	752.809	9.83307e-166	1.60908e-161
3208	CXCL11	-5.65354	3.28242	751.251	2.14517e-165	3.51036e-161
13279	SOX15	-3.88687	5.30531	745.008	4.88551e-164	7.99465e-160
4918	FN1	9.52638	14.8501	741.299	3.12767e-163	5.11812e-159
6208	IFI44	-4.37531	5.04445	740.529	4.60033e-163	7.52799e-159
4179	EPHA1	-3.96941	4.32582	737.064	2.60766e-162	4.26717e-158
290	ADRA1B	6.60125	4.00314	737.002	2.69004e-162	4.40198e-158
3018	CRB3	-5.89047	3.34508	736.841	2.91566e-162	4.77119e-158
5554	GRHL1	-4.80075	3.52101	735.01	7.29215e-162	1.19329e-157
10971	PRSS12	-3.78277	3.95444	733.266	1.74631e-161	2.85767e-157
5101	GAL	5.599	3.53283	732.623	2.40962e-161	3.94311e-157
12092	SAMSN1	8.43496	2.70395	732.334	2.78468e-161	4.55684e-157
3701	DNER	5.34159	8.32515	727.028	3.96712e-160	6.4918e-156
3290	CYP4F3	-9.4874	1.88395	726.818	4.40601e-160	7.21e-156
374	AIF1L	-4.98316	2.58109	725.897	6.98936e-160	1.14374e-155
9537	NR4A1	-5.36737	6.00304	719.41	1.79892e-158	2.94375e-154
12359	SERPINE2	3.61797	7.82519	718.274	3.17602e-158	5.19724e-154
15286	VAV3	-3.32564	5.01692	716.921	6.25316e-158	1.02327e-153
12372	SESN3	-3.83617	5.80463	715.941	1.0214e-157	1.67142e-153
12337	SERPINA1	3.47686	6.2004	715.512	1.26636e-157	2.07227e-153
4135	ENKUR	5.25439	3.11644	713.879	2.86914e-157	4.69507e-153
3179	CTTNBP2	11.1144	4.00284	711.463	9.61615e-157	1.57359e-152
6087	HSD11B2	-6.87903	2.40311	709.281	2.86768e-156	4.69267e-152
9042	MYO5C	-4.4996	3.42273	708.308	4.6669e-156	7.63691e-152
2694	CKMT1A	-7.02157	2.95412	705.61	1.8019e-155	2.94862e-151
14165	TINCR	-6.65094	2.1566	701.505	1.40759e-154	2.30338e-150
6892	KLHDC8A	8.54211	3.12733	701.315	1.54758e-154	2.53246e-150
5533	GPX2	-5.46859	2.30705	701.273	1.58081e-154	2.58684e-150
11567	RFTN1	3.51553	5.4361	699.268	4.31395e-154	7.05934e-150
5016	FSTL1	4.48707	8.4726	698.31	6.96947e-154	1.14048e-149
3260	CYP1A1	-4.97555	3.8144	697.755	9.20058e-154	1.50558e-149
11416	RASSF5	-3.82325	3.15625	695.237	3.24742e-153	5.31407e-149
5437	GPAM	3.56774	7.83743	694.98	3.69268e-153	6.0427e-149
11681	RNASE7	4.13359	3.85516	692.474	1.29525e-152	2.11955e-148
11378	RAPGEFL1	-4.78555	5.63957	691.645	1.96149e-152	3.20978e-148
4791	FGFR2	-3.40888	4.33084	691.636	1.97015e-152	3.22395e-148
16232	ZNF750	-9.60061	3.9003	690.822	2.96155e-152	4.84627e-148
4290	EVA1A	5.06266	3.23657	688.785	8.21419e-152	1.34417e-147
1084	ATP8B1	-4.71179	4.58198	687.778	1.35992e-151	2.22538e-147
11613	RHCG	-7.20541	3.81778	687.194	1.82136e-151	2.98047e-147
6123	HSPA4L	-4.28099	5.82303	686.035	3.25439e-151	5.32549e-147
11248	RAB27B	-3.79383	5.06334	684.768	6.13848e-151	1.0045e-146
10340	PIK3C2B	-4.35185	3.6085	684.073	8.69465e-151	1.42279e-146
8747	MPZL2	-3.62066	6.30351	683.357	1.24398e-150	2.03565e-146
8668	MMP2	5.30033	7.22119	682.575	1.84017e-150	3.01126e-146
13837	TAGLN	5.67298	7.87123	680.789	4.50176e-150	7.36667e-146
3341	DBP	-5.25952	3.40717	680.081	6.41774e-150	1.0502e-145
14068	TGFBR3	-4.59161	4.65917	679.961	6.81383e-150	1.11501e-145
4081	ELN	-5.79527	2.62228	678.325	1.54584e-149	2.52961e-145
238	ADAP1	-4.08963	3.64039	678.084	1.74448e-149	2.85466e-145
10957	PRR5L	4.18497	4.64425	676.789	3.33659e-149	5.46e-145
9273	NEDD9	3.25155	6.31879	668.624	1.99007e-147	3.25655e-143
13456	SRGAP3	-3.98165	5.11029	668.244	2.40754e-147	3.9397e-143
6648	KCNJ2	-6.59635	2.33445	665.834	8.04596e-147	1.31664e-142
5457	GPD1L	-3.50049	4.06421	664.868	1.30542e-146	2.1362e-142
2359	CDC42EP4	-3.19674	7.62991	661.115	8.5464e-146	1.39853e-141
12476	SH3KBP1	3.02221	6.59171	659.404	2.01349e-145	3.29488e-141
8207	MARVELD3	-4.74995	2.41517	656.505	8.60001e-145	1.40731e-140
15209	USP2	-4.28061	3.76616	654.456	2.39907e-144	3.92584e-140
4786	FGFBP1	-6.97916	6.55771	653.521	3.83203e-144	6.27073e-140
15369	VSTM2L	3.70924	5.44708	650.4	1.82835e-143	2.99191e-139
3213	CXCL3	3.20453	6.86053	650.13	2.09292e-143	3.42485e-139
15300	VEPH1	6.38715	2.99256	649.592	2.74015e-143	4.48398e-139
9597	NT5E	3.76209	8.11352	648.558	4.59935e-143	7.52638e-139
2670	CIITA	-9.72306	2.85563	648.226	5.43098e-143	8.88726e-139
5139	GAS1	-3.72264	6.74285	648.15	5.64254e-143	9.23345e-139
7015	KRTDAP	-9.4262	2.55767	644.222	4.03476e-142	6.60248e-138
515	AMIGO2	4.19051	7.90828	644.034	4.43204e-142	7.25258e-138
4138	ENO2	4.5662	3.32976	643.968	4.58133e-142	7.49689e-138
8026	LYPD6B	-6.21229	2.17606	643.413	6.04964e-142	9.89963e-138
7089	LCE3D	5.05441	3.6651	641.381	1.67347e-141	2.73846e-137
14226	TMCC3	-3.10444	4.37119	641.249	1.78728e-141	2.9247e-137
3206	CXCL1	4.02948	8.32308	639.291	4.76677e-141	7.80035e-137
15528	WNT5B	4.89414	3.51844	635.971	2.5126e-140	4.11162e-136
11708	RNF128	-4.28368	2.56997	634.418	5.46835e-140	8.94841e-136
2725	CLDN4	-6.48301	3.14614	633.09	1.06335e-139	1.74006e-135
14929	TUBA1A	5.55036	6.86434	631.965	1.86859e-139	3.05777e-135
447	ALDH3A2	-3.27142	7.61013	631.213	2.72281e-139	4.45561e-135
2180	CCDC64	-3.36841	5.62366	626.667	2.65329e-138	4.34184e-134
10412	PKP2	-3.11436	5.55295	623.635	1.21088e-137	1.98149e-133
4282	ETS2	-2.82938	8.54423	622.93	1.7238e-137	2.82082e-133
3513	DGKI	9.01607	1.69085	622.661	1.9728e-137	3.2283e-133
5541	GRAMD2	-4.02817	4.61576	619.603	9.1205e-137	1.49248e-132
9350	NGFR	-4.80764	3.5658	618.697	1.43585e-136	2.34962e-132
2281	CD14	-3.57991	4.07028	617.347	2.82314e-136	4.61978e-132
14195	TLR4	3.75748	5.20117	615.928	5.74539e-136	9.40176e-132
13473	SRPX2	5.05099	3.20985	615.144	8.51181e-136	1.39287e-131
9543	NRARP	-4.46751	3.12651	614.558	1.14114e-135	1.86736e-131
14194	TLR3	-4.10268	3.25832	613.934	1.56012e-135	2.55298e-131
6578	JPH2	4.25562	4.07327	613.877	1.60514e-135	2.62666e-131
1235	BCL11B	-4.44611	3.06134	613.275	2.17039e-135	3.55163e-131
4280	ETNK2	-3.58294	6.97232	612.646	2.97339e-135	4.86566e-131
13388	SPP1	7.42824	2.09144	612.301	3.53428e-135	5.78349e-131
3324	DAPP1	-4.07165	4.31253	611.909	4.29968e-135	7.036e-131
12603	SLC16A7	-3.85919	3.52302	611.257	5.96243e-135	9.75692e-131
32	ABCA12	-5.03047	2.64282	611.161	6.25477e-135	1.02353e-130
12957	SMIM16	8.20886	1.77352	610.601	8.27929e-135	1.35482e-130
1215	BCAM	-5.07415	5.82408	610.302	9.61582e-135	1.57353e-130
1936	CADM4	-3.83081	2.73749	607.762	3.43214e-134	5.61636e-130
4176	EPCAM	-5.67785	2.15072	605.343	1.15251e-133	1.88597e-129
13537	ST6GALNAC1	-6.01368	1.76311	604.933	1.41504e-133	2.31557e-129
3929	EDN2	-5.43061	2.18951	604.146	2.0986e-133	3.43414e-129
3531	DHRS3	-4.78858	3.98616	602.041	6.02427e-133	9.85812e-129
8647	MLPH	3.10254	5.69971	599.263	2.42142e-132	3.96241e-128
3255	CYGB	3.71457	5.26545	597.976	4.61413e-132	7.55056e-128
9910	PAPSS2	3.68327	4.72241	597.887	4.82453e-132	7.89486e-128
1896	CA11	-4.1125	2.43331	597.841	4.93524e-132	8.07603e-128
3448	DDX60	-3.94917	5.97397	596.793	8.34161e-132	1.36502e-127
1322	BMP7	-7.03842	1.0035	595.737	1.41586e-131	2.31692e-127
6212	IFIT1	-4.36294	3.95899	595.533	1.56816e-131	2.56614e-127
2715	CLDN1	-5.13673	8.10506	595.174	1.87757e-131	3.07246e-127
282	ADORA2B	-3.67784	3.82305	594.474	2.66528e-131	4.36146e-127
10472	PLEKHA7	-4.34002	3.04342	594.06	3.2799e-131	5.36722e-127
4065	ELF3	-5.59545	1.51644	593.85	3.64231e-131	5.96028e-127
10560	PNLIPRP3	-4.02014	3.93458	592.694	6.49981e-131	1.06363e-126
15289	VCAN	7.10524	7.03472	592.643	6.66691e-131	1.09097e-126
6067	HRH1	3.01639	5.83147	591.597	1.12617e-130	1.84286e-126
307	AFAP1L1	2.92356	6.18142	590.801	1.67726e-130	2.74467e-126
8125	MAP2K6	-5.18523	1.35248	590.544	1.90823e-130	3.12262e-126
3607	DLK2	-4.33262	3.67417	588.935	4.27164e-130	6.99011e-126
669	AP1S3	-4.08111	3.78906	588.285	5.91373e-130	9.67723e-126
396	AKAP12	5.69869	6.55921	588.158	6.30304e-130	1.03143e-125
7131	LEPREL2	6.19684	3.05623	586.916	1.17404e-129	1.92119e-125
3308	DAB2	5.5397	4.25674	586.382	1.53388e-129	2.51003e-125
3288	CYP4F12	-3.52721	3.02234	585.92	1.93357e-129	3.16409e-125
659	AOX1	3.76936	6.15584	585.679	2.18132e-129	3.56952e-125
13382	SPOCK1	5.26027	7.00771	585.547	2.33033e-129	3.81335e-125
10229	PGLYRP4	-8.14878	2.64954	585.023	3.03047e-129	4.95906e-125
9819	OVOL2	-4.62856	2.56979	584.4	4.13999e-129	6.77467e-125
14823	TSLP	-3.82758	1.89375	582.679	9.80077e-129	1.6038e-124
7147	LGALSL	-3.23084	4.16056	579.721	4.31234e-128	7.05672e-124
4985	FRAS1	-3.98474	2.98893	579.484	4.85555e-128	7.94562e-124
12255	SEC24D	2.96831	6.07111	579.072	5.9684e-128	9.76669e-124
11620	RHOBTB1	3.7596	3.18555	578.796	6.85452e-128	1.12167e-123
11471	RBM47	-3.25196	5.68075	577.366	1.40304e-127	2.29594e-123
10515	PLS1	-3.46562	3.99389	576.199	2.51644e-127	4.1179e-123
7079	LBH	4.45982	6.01497	574.564	5.70811e-127	9.34075e-123
16342	ZSCAN31	-3.24245	3.25521	570.132	5.25668e-126	8.60203e-122
8196	MARCKSL1	3.01179	6.31281	569.178	8.4753e-126	1.3869e-121
15525	WNT3A	-6.77007	2.3846	567.175	2.3111e-125	3.78188e-121
5700	HAP1	-4.22715	3.12629	566.704	2.92559e-125	4.78743e-121
4450	FAM167A	4.29811	3.13402	566.206	3.75497e-125	6.14463e-121
14614	TP73	-4.82384	4.55729	564.978	6.94459e-125	1.13641e-120
6551	IVNS1ABP	2.92168	8.52689	564.341	9.55661e-125	1.56384e-120
5113	GALNT12	-4.09067	2.32385	561.131	4.77037e-124	7.80623e-120
4944	FOXA2	-5.65955	3.53064	559.94	8.6618e-124	1.41742e-119
4152	ENTPD3	-4.90284	1.59883	557.789	2.54465e-123	4.16407e-119
12013	RTN4RL1	-3.85667	3.31186	556.027	6.14933e-123	1.00628e-118
653	ANXA6	5.81575	6.05161	554.788	1.14389e-122	1.87186e-118
7959	LRRK2	-3.77511	2.72878	553.591	2.08315e-122	3.40886e-118
6644	KCNJ12	4.45817	4.17193	551.996	4.63159e-122	7.57914e-118
4190	EPHX1	-2.86463	5.47828	551.46	6.05861e-122	9.91431e-118
9211	NDRG4	3.7074	3.2579	549.891	1.32956e-121	2.1757e-117
4187	EPHB3	-5.07163	4.26	549.45	1.65828e-121	2.7136e-117
6530	ITGB8	-4.48173	4.94704	549.099	1.97729e-121	3.23564e-117
10973	PRSS22	-6.15044	1.59395	548.407	2.79602e-121	4.57541e-117
11390	RASA3	2.77964	5.46902	548.312	2.93154e-121	4.79717e-117
2388	CDH3	-2.89685	8.38051	547.996	3.43593e-121	5.62255e-117
6209	IFI44L	-3.87437	4.22371	547.651	4.08252e-121	6.68063e-117
3370	DCN	5.30527	3.96237	547.419	4.58624e-121	7.50492e-117
9538	NR4A2	-5.12342	3.87948	546.169	8.57838e-121	1.40377e-116
5602	GSR	-2.62629	5.96753	546.086	8.94379e-121	1.46356e-116
12485	SH3YL1	-3.04045	5.43732	544.953	1.57763e-120	2.58163e-116
15196	USH1G	-7.1986	0.978261	544.717	1.77496e-120	2.90454e-116
8453	MGLL	3.83577	6.57071	544.085	2.437e-120	3.9879e-116
5468	GPNMB	-4.13319	2.67279	543.776	2.84479e-120	4.65522e-116
13902	TBC1D8	-2.7092	5.45949	542.567	5.21276e-120	8.53015e-116
9700	OAS1	-5.53796	4.73901	542.525	5.32334e-120	8.71111e-116
8023	LYPD3	-3.02819	5.92763	541.857	7.43691e-120	1.21698e-115
14716	TRIM22	-3.44323	3.91946	540.786	1.27216e-119	2.08176e-115
8259	MCF2	5.80126	2.77022	540.136	1.76135e-119	2.88228e-115
11507	RCN3	5.36436	2.45916	539.862	2.02076e-119	3.30678e-115
9715	OCLN	-5.85633	1.67146	539.723	2.16654e-119	3.54532e-115
4665	FBLN5	5.19643	5.41063	539.022	3.07788e-119	5.03664e-115
10949	PRR15L	-8.105	1.43104	538.606	3.79021e-119	6.2023e-115
12988	SNAI1	4.82866	4.26352	538.483	4.0307e-119	6.59583e-115
11345	RALGAPA2	-3.39104	6.45895	533.809	4.18989e-118	6.85633e-114
7378	LOC100130899	-3.34019	3.60915	533.207	5.6653e-118	9.27069e-114
10543	PMP22	3.41282	3.37228	528.695	5.4302e-117	8.88597e-113
6647	KCNJ15	2.65792	7.38789	523.436	7.56653e-116	1.23819e-111
2548	CFH	-3.49422	4.00526	523.119	8.86976e-116	1.45145e-111
7847	LOXL2	4.06913	5.3346	522.725	1.0809e-115	1.76879e-111
3530	DHRS2	4.53944	4.88327	521.196	2.32479e-115	3.80428e-111
10168	PERP	-3.08613	10.096	515.881	3.33213e-114	5.45269e-110
9922	PARD6B	-6.13969	2.14659	515.306	4.44522e-114	7.27415e-110
546	ANGPT1	-4.43535	1.7312	513.233	1.25557e-113	2.05461e-109
3054	CRNN	-9.60311	1.54685	512.992	1.41689e-113	2.3186e-109
14628	TPM1	3.05671	9.69413	512.821	1.54352e-113	2.52581e-109
1671	C1orf210	-6.94562	1.53884	510.619	4.64985e-113	7.60902e-109
5529	GPSM3	3.38656	3.42189	510.153	5.87409e-113	9.61236e-109
7007	KRT81	7.94874	4.10562	509.457	8.32614e-113	1.36249e-108
827	ARHGEF4	-3.44922	5.24478	508.498	1.34559e-112	2.20192e-108
10687	PPAPDC1A	11.0664	1.64925	508.214	1.55178e-112	2.53934e-108
6917	KLHL4	-4.59918	1.759	508.089	1.65214e-112	2.70356e-108
14543	TNNI2	-3.30231	4.75124	506.796	3.15656e-112	5.1654e-108
7294	LLGL2	-3.37937	4.56818	506.516	3.63235e-112	5.94398e-108
2782	CLU	-3.49863	6.10522	505.999	4.70651e-112	7.70173e-108
15133	UGT1A6	-4.68728	2.08573	504.344	1.07852e-111	1.76489e-107
14527	TNFSF18	-8.30033	-0.07902	502.518	2.69249e-111	4.40599e-107
4286	ETV4	3.68028	4.10433	502.428	2.81684e-111	4.60948e-107
13756	SYN3	-6.42505	1.44099	502.333	2.95347e-111	4.83305e-107
5117	GALNT18	-2.91954	5.26227	500.988	5.7957e-111	9.48408e-107
9684	NWD1	-4.51894	1.66939	499.785	1.05891e-110	1.73279e-106
1321	BMP6	5.60311	3.14251	499.525	1.20584e-110	1.97323e-106
3359	DCBLD1	2.66286	5.82462	498.47	2.04599e-110	3.34805e-106
2086	CCBE1	3.18527	6.44234	498.169	2.37934e-110	3.89355e-106
12057	S100A9	-6.17348	8.8414	496.434	5.67371e-110	9.28446e-106
6214	IFIT2	-3.63674	3.35787	496.299	6.06979e-110	9.93261e-106
6	A2ML1	-8.84804	3.15906	495.002	1.16283e-109	1.90285e-105
6975	KRT16	-5.63336	8.48175	494.538	1.46655e-109	2.39985e-105
6263	IGFBP3	4.05508	3.098	494.241	1.70188e-109	2.78496e-105
2695	CKMT1B	-4.83814	4.05181	492.807	3.49244e-109	5.71504e-105
6328	IL1RN	-4.91641	6.46941	492.68	3.72076e-109	6.08865e-105
2843	CNRIP1	5.15637	2.61639	492.588	3.89734e-109	6.37761e-105
1452	C10orf54	-3.35813	3.28494	492.532	4.00794e-109	6.5586e-105
15527	WNT5A	8.95742	3.19012	492.089	5.00301e-109	8.18693e-105
5010	FSD1	5.64645	2.4568	491.249	7.62275e-109	1.24739e-104
10242	PHACTR3	-3.49613	4.79959	489.522	1.81042e-108	2.96258e-104
12828	SLC6A11	-4.39684	2.34082	489.066	2.27571e-108	3.72397e-104
3282	CYP39A1	-3.83523	2.40526	488.222	3.47229e-108	5.68206e-104
8293	MDK	3.94852	5.75191	487.733	4.43599e-108	7.25906e-104
10102	PDGFB	5.3417	5.35677	487.425	5.17838e-108	8.4739e-104
16054	ZNF488	-3.8322	2.8742	486.141	9.85216e-108	1.61221e-103
11385	RARRES3	-6.82867	1.46455	484.448	2.30041e-107	3.7644e-103
5015	FST	-3.6425	3.16466	483.314	4.06026e-107	6.64422e-103
8890	MT1L	3.15949	4.45948	482.398	6.42465e-107	1.05133e-102
3618	DMBT1	5.03994	2.91369	482.303	6.73837e-107	1.10267e-102
6206	IFI30	-3.08141	6.04995	482.277	6.82646e-107	1.11708e-102
2320	CD74	-6.72097	4.50726	482.251	6.9165e-107	1.13182e-102
12572	SLAMF9	5.61068	3.35722	481.815	8.60572e-107	1.40824e-102
13692	SULF2	-2.64742	9.28449	479.734	2.44111e-106	3.99464e-102
12080	SAMD12	-4.14535	2.01372	479.289	3.05177e-106	4.99391e-102
5587	GRTP1	-4.32545	1.80599	478.706	4.08619e-106	6.68665e-102
2883	COL22A1	8.13931	4.42613	478.487	4.55997e-106	7.46193e-102
5017	FSTL3	3.11381	8.36797	478.428	4.69705e-106	7.68625e-102
6326	IL1RL1	5.86875	2.47615	476.282	1.37647e-105	2.25246e-101
9701	OAS2	-4.70062	3.62335	475.319	2.22975e-105	3.64876e-101
3270	CYP27C1	8.51956	2.24763	475.295	2.25711e-105	3.69353e-101
3297	CYSTM1	-2.99913	5.09748	475.11	2.47586e-105	4.05149e-101
12711	SLC2A3	4.82709	1.76882	474.27	3.77283e-105	6.17385e-101
13673	STXBP5-AS1	5.60989	3.18382	473.295	6.14763e-105	1.006e-100
7033	LAD1	-3.22837	7.28366	473.212	6.40875e-105	1.04873e-100
7249	LINC00607	7.09055	1.9246	473.112	6.73898e-105	1.10277e-100
2459	CEBPA	-4.99897	2.1111	473.052	6.94458e-105	1.13641e-100
5550	GRB7	-3.03337	4.12002	472.606	8.68432e-105	1.4211e-100
15751	ZEB2	5.1848	2.53899	472.48	9.25096e-105	1.51383e-100
13373	SPINK7	-7.87217	1.22801	471.623	1.42075e-104	2.32492e-100
4603	FAM84B	-3.42699	3.99199	470.977	1.96379e-104	3.21355e-100
8993	MYCL1	-2.90413	3.04751	470.9	2.04118e-104	3.34018e-100
6331	IL20RB	-4.03449	7.68485	469.986	3.22778e-104	5.28194e-100
6106	HSF2BP	3.14165	4.06692	466.169	2.18483e-103	3.57526e-99
13749	SYDE1	4.23863	5.79411	463.917	6.75458e-103	1.10532e-98
4491	FAM196B	11.208	1.95505	462.729	1.22473e-102	2.00415e-98
15739	ZDHHC23	-3.34327	3.67784	461.455	2.31897e-102	3.79477e-98
10222	PGF	3.37191	3.17586	459.101	7.54209e-102	1.23419e-97
3994	EHD3	2.76772	4.56865	458.938	8.18488e-102	1.33937e-97
2650	CHST2	4.24313	7.11522	458.831	8.63713e-102	1.41338e-97
12461	SH3BP1	-3.0241	5.85894	458.042	1.28206e-101	2.09796e-97
5203	GDF6	7.99635	2.97263	456.823	2.36206e-101	3.86528e-97
4842	FLI1	2.57832	4.80626	456.449	2.84809e-101	4.66062e-97
6796	KIAA1644	4.0856	3.22154	455.537	4.49932e-101	7.36268e-97
3484	DEPTOR	-4.08843	1.55299	455.2	5.32673e-101	8.71665e-97
2566	CH25H	-6.85103	1.09377	454.959	6.01196e-101	9.83798e-97
2530	CERCAM	3.05924	4.60921	454.835	6.39512e-101	1.0465e-96
7870	LPXN	3.42962	5.49231	451.257	3.84244e-100	6.28777e-96
5785	HECW2	6.28974	3.45544	451.207	3.93877e-100	6.4454e-96
10496	PLEKHO1	3.61591	3.20227	450.464	5.71626e-100	9.35409e-96
15367	VSNL1	-4.45865	2.23428	449.568	8.95628e-100	1.46561e-95
11261	RAB38	-3.26963	5.36159	449.336	1.00609e-99	1.64637e-95
586	ANKRD22	-7.90005	1.40509	446.335	4.52673e-99	7.40754e-95
13249	SOCS2	2.94391	3.60515	444.595	1.0826e-98	1.77156e-94
5002	FRRS1	-3.51487	2.68707	444.474	1.15032e-98	1.88238e-94
8674	MMRN2	-5.26572	1.3571	444.193	1.32386e-98	2.16636e-94
8667	MMP19	4.15887	3.44733	444.164	1.34371e-98	2.19885e-94
7096	LCN2	-3.24929	3.81083	444.11	1.38013e-98	2.25844e-94
1675	C1orf226	-2.49276	5.37065	443.678	1.71356e-98	2.80408e-94
2995	CPNE7	3.52607	4.62841	443.596	1.78591e-98	2.92247e-94
6322	IL1R1	3.25842	5.79957	443.559	1.81905e-98	2.97669e-94
2226	CCNA1	-4.93102	1.70385	442.32	3.38456e-98	5.53849e-94
9314	NFASC	-2.94966	3.63233	441.002	6.55067e-98	1.07195e-93
1152	B4GALNT3	-3.71822	2.29055	440.042	1.06e-97	1.73459e-93
3800	DSG1	-9.90737	2.79554	439.589	1.33023e-97	2.17679e-93
2799	CMTM3	2.32947	5.39144	439.299	1.53784e-97	2.51652e-93
6970	KRT1	-9.55605	2.67476	438.372	2.44775e-97	4.0055e-93
16000	ZNF395	-2.30012	7.22015	437.882	3.12921e-97	5.12065e-93
13752	SYK	-3.30727	5.00153	437.511	3.76822e-97	6.16632e-93
3722	DOCK2	7.59945	1.17047	437.177	4.4548e-97	7.28984e-93
3321	DAPK2	-3.45208	2.6359	435.674	9.46333e-97	1.54858e-92
11935	RPS6KA5	-2.94632	3.91892	435.558	1.00269e-96	1.6408e-92
5168	GBP1	-2.56103	5.78062	435.356	1.1095e-96	1.81558e-92
4655	FAT2	-5.08057	9.29897	435.244	1.17391e-96	1.92098e-92
3821	DTX4	-2.632	5.04667	435.103	1.25955e-96	2.06114e-92
1296	BIN1	3.25921	4.88462	434.325	1.85982e-96	3.04341e-92
6211	IFIH1	-2.88179	4.65729	433.745	2.48818e-96	4.07166e-92
1997	CAPNS2	-6.94154	0.772021	432.704	4.19183e-96	6.85951e-92
3262	CYP1B1	-4.4461	7.08774	432.585	4.44917e-96	7.28062e-92
9481	NOXA1	-4.37217	1.3431	432.424	4.82274e-96	7.89193e-92
14531	TNIK	-3.98524	3.3842	432.261	5.23255e-96	8.56255e-92
10584	POF1B	-3.44741	4.71716	431.974	6.04315e-96	9.88901e-92
4375	FAM101B	4.95642	2.5536	431.235	8.75227e-96	1.43222e-91
8955	MUC1	-5.57956	6.40151	429.936	1.67797e-95	2.74584e-91
11383	RARG	-2.62655	6.25464	429.602	1.98417e-95	3.2469e-91
3205	CXADR	-5.544	2.34706	429.313	2.29298e-95	3.75223e-91
4782	FGF2	6.49665	3.90294	428.494	3.45742e-95	5.65772e-91
2328	CD9	-4.33729	7.58319	428.199	4.00755e-95	6.55795e-91
11730	RNF175	3.6508	2.56182	427.993	4.44277e-95	7.27015e-91
9051	MYOM3	4.7238	2.51793	427.985	4.46131e-95	7.30048e-91
11229	RAB11FIP4	-2.48075	3.5049	427.885	4.69152e-95	7.6772e-91
9763	ORAI2	3.74666	4.63061	427.364	6.08975e-95	9.96526e-91
8975	MX1	-2.94569	5.07065	425.414	1.61852e-94	2.64855e-90
3013	CRABP2	-4.57018	2.44012	424.663	2.35761e-94	3.858e-90
12206	SDC4	-2.52837	10.1561	424.543	2.50383e-94	4.09727e-90
8183	MARC1	-3.36506	2.63751	424.43	2.65041e-94	4.33714e-90
14054	TFPI2	2.80951	5.99265	423.218	4.86352e-94	7.95867e-90
3445	DDX58	-2.65356	5.52001	423.215	4.87229e-94	7.97301e-90
6941	KLRC3	-4.5165	1.66146	423.199	4.91189e-94	8.03782e-90
9878	PAK6	-4.42507	4.62644	422.923	5.63962e-94	9.22867e-90
380	AIM1L	-3.93343	3.64792	422.526	6.88041e-94	1.12591e-89
6768	KIAA1199	-3.19154	2.74082	419.287	3.48887e-93	5.70919e-89
168	ACSS1	-2.5603	4.64879	419.151	3.7337e-93	6.10982e-89
10981	PRSS8	-3.2142	5.85314	419.092	3.84738e-93	6.29585e-89
9041	MYO5B	-2.32639	4.67053	418.752	4.56079e-93	7.46327e-89
13733	SV2A	3.61814	3.34375	418.053	6.47425e-93	1.05945e-88
639	ANPEP	6.97495	5.05012	417.68	7.80763e-93	1.27764e-88
2355	CDC42BPG	-4.36606	5.57349	416.6	1.3412e-92	2.19474e-88
8981	MXRA5	-5.02319	4.88279	415.726	2.07892e-92	3.40195e-88
3578	DIXDC1	2.87197	6.63185	415.266	2.6171e-92	4.28262e-88
1262	BDKRB1	-3.31624	2.92749	414.472	3.89601e-92	6.37542e-88
15989	ZNF365	3.37645	2.53954	413.141	7.59249e-92	1.24243e-87
842	ARID5B	-2.95637	4.21543	413.092	7.78096e-92	1.27328e-87
4599	FAM83F	-2.75334	4.12965	411.154	2.05588e-91	3.36423e-87
8048	MACC1	-8.89123	1.19448	410.937	2.2914e-91	3.74964e-87
5950	HMGA2	3.6326	7.12057	410.112	3.46545e-91	5.67086e-87
7335	LOC100128531	-5.55937	0.693371	409.422	4.89816e-91	8.01535e-87
9474	NOTCH3	-6.57336	2.22469	409.376	5.01027e-91	8.19881e-87
1306	BLNK	-5.03984	1.36609	407.357	1.37886e-90	2.25637e-86
6927	KLK11	-10.7209	1.20137	407.246	1.45782e-90	2.38558e-86
9349	NGF	8.32988	0.713421	405.499	3.49861e-90	5.72512e-86
11265	RAB3D	-2.40609	6.05218	404.92	4.6768e-90	7.65311e-86
446	ALDH3A1	-9.75839	8.14921	404.505	5.75759e-90	9.42172e-86
6075	HS3ST2	7.70152	2.41782	404.422	6.00212e-90	9.82187e-86
6898	KLHL13	-3.30036	2.23978	404.329	6.288e-90	1.02897e-85
1416	BTG2	-3.13164	5.56878	404.012	7.37368e-90	1.20663e-85
11246	RAB26	-3.77354	2.16	403.917	7.7334e-90	1.26549e-85
3789	DSC2	-3.24463	4.79531	403.68	8.7063e-90	1.4247e-85
4331	EXPH5	-2.96605	2.77911	403.584	9.13577e-90	1.49498e-85
5811	HES2	-2.99752	3.31224	401.336	2.81905e-89	4.61309e-85
881	ARMC9	2.25007	5.41462	401.246	2.94923e-89	4.82612e-85
1401	BTBD11	-2.63785	3.90162	401.04	3.26979e-89	5.35068e-85
1488	C11orf91	4.0723	2.23637	400.483	4.32409e-89	7.07594e-85
2324	CD82	-2.37741	6.77044	400.029	5.42907e-89	8.88413e-85
13381	SPOCD1	3.78474	2.36347	399.146	8.44936e-89	1.38265e-84
10856	PRICKLE4	-2.72302	3.6066	399.077	8.74917e-89	1.43171e-84
8950	MTUS1	-2.35268	4.41196	398.268	1.31241e-88	2.14762e-84
13780	SYT11	5.32745	1.4983	397.005	2.47114e-88	4.04377e-84
3198	CUX2	5.05199	5.6808	396.927	2.56941e-88	4.20459e-84
5275	GJB3	-2.50704	7.32039	396.264	3.58328e-88	5.86368e-84
16274	ZNF812	-6.03102	0.685691	396.173	3.75015e-88	6.13674e-84
12285	SEMA4A	-3.7883	4.12639	395.453	5.37993e-88	8.80372e-84
15749	ZEB1	5.04843	4.2249	395.269	5.89889e-88	9.65294e-84
6982	KRT19	-8.66951	11.5591	393.862	1.19404e-87	1.95393e-83
4926	FNDC4	3.14151	2.87861	393.775	1.24737e-87	2.04119e-83
8189	MARCH4	6.50669	5.0008	393.491	1.4386e-87	2.35412e-83
10458	PLD1	-2.40529	4.24226	393.421	1.48949e-87	2.4374e-83
8221	MATN3	3.82424	2.19556	393.337	1.55414e-87	2.5432e-83
4793	FGFR4	-4.12143	3.15147	393.088	1.76072e-87	2.88125e-83
7211	LINC00313	3.45286	2.57057	392.83	2.00314e-87	3.27794e-83
12764	SLC38A4	4.49064	1.52507	391.957	3.10286e-87	5.07752e-83
12668	SLC25A37	2.39291	6.54123	391.339	4.23052e-87	6.92282e-83
1225	BCAT1	3.95048	4.11675	391.335	4.23834e-87	6.93562e-83
1439	C10orf10	3.44267	2.07022	390.787	5.58e-87	9.13111e-83
5604	GSTA4	-2.80818	4.90723	390.632	6.03103e-87	9.86917e-83
10220	PGBD5	3.05796	3.49138	390.628	6.04133e-87	9.88603e-83
8855	MSC	3.13771	3.86018	390.445	6.6211e-87	1.08348e-82
4602	FAM84A	-2.86522	2.82146	390.321	7.04688e-87	1.15315e-82
733	APOL3	-2.84356	3.39082	390.305	7.10307e-87	1.16235e-82
234	ADAMTS9	7.99481	3.262	390.273	7.21995e-87	1.18147e-82
12418	SFTPD	-5.05509	3.70344	389.908	8.66751e-87	1.41835e-82
2645	CHST10	2.51437	4.43367	389.109	1.29382e-86	2.11721e-82
12228	SDR16C5	-3.7677	2.96911	388.294	1.94616e-86	3.1847e-82
6991	KRT34	6.2804	2.49563	387.724	2.59076e-86	4.23952e-82
12090	SAMHD1	-2.37378	4.72703	387.137	3.47723e-86	5.69014e-82
10070	PDCD1LG2	3.89269	2.40166	386.614	4.51973e-86	7.39609e-82
15251	UST	-2.26576	4.90278	386.463	4.87508e-86	7.97758e-82
10469	PLEKHA4	-3.70233	1.74605	385.386	8.3645e-86	1.36877e-81
8658	MME	3.74582	4.62595	384.973	1.02865e-85	1.68329e-81
13765	SYNGR2	-3.22696	6.31819	384.797	1.12364e-85	1.83873e-81
1725	C2CD4A	-6.34781	-0.470943	384.387	1.38027e-85	2.25868e-81
4122	EMP3	3.28476	6.44753	383.929	1.73631e-85	2.84129e-81
8206	MARVELD2	-2.71889	3.1375	383.856	1.80122e-85	2.94751e-81
11139	PTPRJ	3.6931	3.43711	383.692	1.95482e-85	3.19887e-81
3173	CTSL2	-2.31406	5.49867	383.072	2.66813e-85	4.36613e-81
6695	KDELR3	3.19804	5.09749	382.86	2.96644e-85	4.85429e-81
2333	CDA	2.95765	4.09903	382.837	3.00105e-85	4.91092e-81
7518	LOC100506394	3.24482	2.95589	382.826	3.01861e-85	4.93966e-81
863	ARL5B	-3.5954	5.11864	382.435	3.67117e-85	6.00751e-81
4231	EREG	-3.79361	6.74633	378.972	2.08369e-84	3.40974e-80
3583	DKFZp434J0226	7.03857	2.00038	378.448	2.70934e-84	4.43356e-80
3325	DARC	8.47873	4.65187	377.706	3.93002e-84	6.43109e-80
11944	RPSAP52	5.1995	2.2408	377.529	4.29578e-84	7.02962e-80
1469	C11orf45	-3.61308	2.14269	376.563	6.97023e-84	1.14061e-79
5196	GDA	4.12607	3.84917	375.64	1.10699e-83	1.81148e-79
151	ACPP	-6.34282	0.778033	374.232	2.24228e-83	3.66926e-79
12440	SGPP2	-2.76035	4.95161	374.056	2.45002e-83	4.00921e-79
10279	PHLDA1	-2.58735	7.42125	374.022	2.4919e-83	4.07775e-79
15558	XDH	2.83254	4.12018	373.165	3.82868e-83	6.26525e-79
8141	MAP3K8	-2.57108	3.38064	372.608	5.06267e-83	8.28455e-79
9836	P2RY2	-2.73179	4.13108	372.588	5.11357e-83	8.36785e-79
5274	GJB2	-2.62124	6.7925	372.312	5.87098e-83	9.60727e-79
3816	DTWD2	-2.74432	3.17145	372.223	6.1411e-83	1.00493e-78
1545	C15orf52	3.72758	6.02831	372.143	6.39251e-83	1.04607e-78
13311	SPARC	2.32275	10.2389	372.136	6.41364e-83	1.04953e-78
5528	GPSM2	-2.64687	6.48459	370.484	1.46823e-82	2.40261e-78
3048	CRLF1	4.48377	4.32144	370.425	1.51214e-82	2.47447e-78
2887	COL4A1	4.8323	9.75143	369.978	1.89265e-82	3.09713e-78
449	ALDH3B2	-8.41155	0.610991	369.178	2.826e-82	4.62446e-78
3718	DOC2A	-3.98977	1.66286	368.77	3.46825e-82	5.67545e-78
12047	S100A12	-7.01673	0.949038	368.708	3.57659e-82	5.85274e-78
13427	SPTLC3	-2.35963	4.38275	367.57	6.32809e-82	1.03553e-77
10406	PKN1	3.40742	5.66922	367.421	6.81877e-82	1.11582e-77
11376	RAPGEF5	-3.01758	2.53319	365.669	1.64164e-81	2.68637e-77
1264	BDNF	3.4021	2.4294	364.769	2.57698e-81	4.21697e-77
4395	FAM114A1	2.45568	5.81055	364.629	2.76466e-81	4.52409e-77
210	ADAM12	4.93997	4.01271	364.126	3.55736e-81	5.82126e-77
666	AP1M2	-3.86959	5.81036	363.591	4.65318e-81	7.61446e-77
9724	OGDHL	-3.0222	1.89782	363.23	5.5744e-81	9.12194e-77
4386	FAM108C1	-3.69697	5.24234	362.532	7.91072e-81	1.29451e-76
9551	NREP	2.38932	5.80464	362.438	8.29173e-81	1.35686e-76
1289	BHLHE41	-4.1244	2.98498	362.193	9.37486e-81	1.5341e-76
3088	CSF2	2.63862	5.04177	361.111	1.61297e-80	2.63946e-76
6522	ITGB2	7.40935	1.80228	360.64	2.04315e-80	3.34342e-76
10439	PLB1	-3.74482	1.45829	360.543	2.14459e-80	3.50941e-76
12163	SCEL	-4.61327	2.8061	359.81	3.09726e-80	5.06835e-76
10877	PRKCH	-2.0781	4.55447	359.276	4.04871e-80	6.62531e-76
6355	IL8	2.8778	8.63222	359.17	4.2694e-80	6.98645e-76
3849	DUSP6	-2.16411	8.50969	359.023	4.59639e-80	7.52153e-76
4391	FAM110C	-3.10504	3.76931	358.983	4.68795e-80	7.67137e-76
4939	FOS	-2.50578	5.74028	358.773	5.20838e-80	8.523e-76
7902	LRRC1	-2.30223	4.02322	358.479	6.03493e-80	9.87556e-76
5807	HERC6	-2.58015	4.42423	357.536	9.6857e-80	1.58497e-75
7920	LRRC37A4P	-3.38863	2.0038	357.119	1.19349e-79	1.95302e-75
15531	WNT7B	-3.72053	3.21628	357.052	1.23447e-79	2.02009e-75
13790	SYTL1	-2.39193	5.5459	355.966	2.12784e-79	3.482e-75
5276	GJB4	-3.36879	2.07855	355.4	2.8271e-79	4.62627e-75
14427	TMEM63C	-3.1759	3.54187	355.38	2.85427e-79	4.67072e-75
6330	IL20RA	-5.29714	0.496146	355.264	3.02526e-79	4.95054e-75
6995	KRT5	-2.49055	13.6744	354.984	3.48211e-79	5.69812e-75
6336	IL24	5.18779	2.46191	354.634	4.1498e-79	6.79074e-75
6974	KRT15	-8.97034	7.39704	354.239	5.05777e-79	8.27653e-75
4114	EML1	2.54439	3.67108	353.212	8.46569e-79	1.38533e-74
3825	DUOXA1	-3.43986	1.66967	353.084	9.02833e-79	1.4774e-74
3660	DNAJB5	2.67481	6.81958	352.935	9.72539e-79	1.59146e-74
6411	INSIG1	2.64875	6.95232	352.754	1.06531e-78	1.74327e-74
6306	IL16	-2.37665	3.08295	351.767	1.74721e-78	2.85914e-74
13457	SRGN	3.39722	3.25769	351.371	2.13125e-78	3.48757e-74
2303	CD36	-6.11596	0.721174	351	2.56724e-78	4.20102e-74
2575	CHCHD10	-2.39051	5.58457	350.567	3.18965e-78	5.21955e-74
2044	CAT	-2.2919	5.97668	349.534	5.35377e-78	8.76091e-74
3287	CYP4F11	-3.07727	2.11002	349.529	5.36579e-78	8.78058e-74
2332	CD99L2	2.16029	6.70033	349.018	6.93364e-78	1.13462e-73
907	ARRDC4	-2.90535	4.41516	348.838	7.58709e-78	1.24155e-73
12860	SLC9A3R1	-2.51065	6.28921	348.771	7.85012e-78	1.28459e-73
905	ARRDC3	-2.38839	6.2969	347.961	1.17796e-77	1.92762e-73
9703	OASL	-3.49319	4.033	347.691	1.34861e-77	2.20687e-73
10974	PRSS23	2.49438	6.05366	347.541	1.45412e-77	2.37952e-73
15157	UNC5B	-4.1516	6.16438	347.13	1.78681e-77	2.92394e-73
1662	C1orf172	-2.73575	3.84303	347.07	1.84191e-77	3.0141e-73
13589	STC2	3.27994	7.11061	345.729	3.60797e-77	5.90408e-73
12597	SLC16A14	-2.61831	2.75717	345.612	3.82535e-77	6.2598e-73
2462	CEBPD	-3.30515	6.2529	345.478	4.09196e-77	6.69608e-73
6946	KLRG2	-6.15658	0.870099	345.019	5.15065e-77	8.42852e-73
3058	CROT	-2.42021	5.15563	344.642	6.22339e-77	1.0184e-72
4169	EPB41L4A	-3.18466	6.00518	344.482	6.7418e-77	1.10323e-72
5519	GPRC5A	-2.1199	4.56998	344.034	8.43863e-77	1.3809e-72
12126	SBSN	-6.07459	3.69355	343.508	1.09855e-76	1.79766e-72
2219	CCL20	-2.53302	6.71669	342.734	1.61982e-76	2.65068e-72
15000	TYSND1	-2.14864	5.28133	342.283	2.03134e-76	3.32408e-72
1263	BDKRB2	-2.19685	4.16922	342.068	2.26204e-76	3.70161e-72
11634	RHPN1	-3.51535	2.20201	341.686	2.73902e-76	4.48213e-72
7114	LDLRAD3	-2.1403	6.0187	341.374	3.20385e-76	5.24277e-72
6997	KRT6B	-2.34579	7.53197	340.04	6.25532e-76	1.02362e-71
3087	CSF1R	4.77211	1.89191	339.488	8.24785e-76	1.34968e-71
4556	FAM46A	-3.29588	2.80311	337.835	1.88939e-75	3.0918e-71
3963	EFHD1	-3.23635	1.95818	337.835	1.88959e-75	3.09213e-71
10755	PPP1R16B	-7.87169	-0.159973	337.573	2.15492e-75	3.52631e-71
3930	EDNRA	4.81186	2.25525	337.566	2.16305e-75	3.53961e-71
1240	BCL2L11	-2.43327	4.6222	337.4	2.35024e-75	3.84593e-71
12297	SEMA7A	3.3025	5.01022	337.396	2.35536e-75	3.85431e-71
5245	GGT6	-8.05705	0.272454	336.705	3.3307e-75	5.45036e-71
12028	RUSC2	3.42831	7.02628	335.647	5.66187e-75	9.26509e-71
5500	GPR37	-4.81725	0.83408	335.301	6.73344e-75	1.10186e-70
5044	FUT3	-5.60737	1.00313	333.711	1.49495e-74	2.44634e-70
8113	MAP1B	5.69516	5.78584	333.623	1.56173e-74	2.55562e-70
4990	FRK	-2.81189	2.18266	333.116	2.0143e-74	3.2962e-70
9511	NPR2	3.99322	4.48765	332.91	2.23353e-74	3.65495e-70
3776	DQX1	-2.50557	3.10581	332.794	2.36777e-74	3.87462e-70
12976	SMPDL3B	-5.57208	0.416652	332.785	2.37815e-74	3.89161e-70
7886	LRMP	-6.07143	0.454835	331.017	5.77229e-74	9.44577e-70
3805	DST	-3.65255	9.50825	330.978	5.88434e-74	9.62913e-70
6008	HOPX	-6.57631	0.494388	330.94	5.99851e-74	9.81596e-70
13528	ST3GAL1	2.04023	6.34471	330.523	7.39466e-74	1.21006e-69
10445	PLCB4	5.32268	2.92301	330.293	8.29688e-74	1.3577e-69
2705	CLCA4	-6.48978	0.35112	330.157	8.88472e-74	1.4539e-69
6858	KIFC3	2.78894	6.94769	329.969	9.76152e-74	1.59737e-69
12852	SLC7A8	-2.38904	5.41074	329.662	1.13893e-73	1.86374e-69
14636	TPPP	-3.62882	3.50744	329.655	1.14263e-73	1.86979e-69
13661	STX2	2.07874	4.6405	329.635	1.15396e-73	1.88833e-69
10420	PLA2G4A	-2.59991	2.98028	329.34	1.33813e-73	2.18971e-69
5539	GRAMD1B	3.68283	1.61908	329.262	1.39136e-73	2.27682e-69
5723	HBEGF	-2.12732	6.33166	326.659	5.13391e-73	8.40113e-69
14520	TNFSF10	-3.30402	4.86363	326.435	5.74416e-73	9.39974e-69
9425	NMI	-2.39095	4.02581	326.075	6.88196e-73	1.12616e-68
8160	MAPK13	-2.04312	4.85786	325.718	8.22909e-73	1.34661e-68
549	ANGPTL2	7.22852	1.09374	325.489	9.23284e-73	1.51086e-68
940	ASCL2	-4.95603	1.04239	324.963	1.20195e-72	1.96686e-68
5119	GALNT3	-2.42508	4.59944	324.447	1.55716e-72	2.54814e-68
6074	HS3ST1	-5.25734	1.43803	324.31	1.66747e-72	2.72865e-68
10374	PIR	-4.12046	0.801787	323.746	2.2126e-72	3.62069e-68
731	APOL1	-2.38785	3.6539	323.69	2.27595e-72	3.72437e-68
8408	MFAP5	2.73002	3.16744	323.458	2.55612e-72	4.18283e-68
9178	NCF2	4.65678	4.64708	323.374	2.66684e-72	4.36402e-68
5492	GPR161	2.18197	4.97763	323.363	2.68206e-72	4.38892e-68
3032	CREG1	-2.54796	6.60809	323.205	2.90243e-72	4.74953e-68
5833	HHIP	7.08118	1.62756	323.068	3.10896e-72	5.0875e-68
3988	EGR3	-5.0148	5.44573	322.938	3.3181e-72	5.42973e-68
11060	PSTPIP2	-2.14135	5.01871	322.842	3.48263e-72	5.69898e-68
7313	LMO3	-2.58203	4.24302	322.825	3.51227e-72	5.74748e-68
6356	ILDR1	-5.99236	0.677565	321.945	5.46158e-72	8.93733e-68
5576	GRK5	2.2667	3.6365	321.915	5.54377e-72	9.07182e-68
4203	EPPK1	-5.47726	5.22858	321.744	6.04011e-72	9.88403e-68
5072	G0S2	2.22359	7.08207	321.679	6.2407e-72	1.02123e-67
5160	GATSL3	-2.43847	3.99923	320.988	8.82503e-72	1.44413e-67
14894	TTC39B	-2.24261	4.04113	320.672	1.03392e-71	1.69191e-67
5547	GRB10	1.9639	5.99236	320.249	1.27857e-71	2.09225e-67
13698	SULT2B1	-7.664	1.53092	320.076	1.39461e-71	2.28215e-67
5928	HLA-DRA	-8.20391	1.69159	319.79	1.60943e-71	2.63367e-67
12792	SLC44A3	-3.26836	1.48276	319.751	1.64151e-71	2.68617e-67
5509	GPR68	2.42539	6.13733	319.382	1.9746e-71	3.23123e-67
12079	SAMD11	6.74854	0.816476	319.269	2.09015e-71	3.42032e-67
13788	SYT8	-2.74158	7.06686	319.067	2.31233e-71	3.7839e-67
10053	PCSK1	-2.76363	3.02716	318.856	2.57057e-71	4.20648e-67
9663	NUP210	-5.16661	0.321449	318.468	3.12355e-71	5.11137e-67
14050	TFEB	-2.34726	4.85928	318.417	3.2038e-71	5.24269e-67
10273	PHKA1	-2.06441	4.34271	318.254	3.47781e-71	5.69108e-67
15508	WIPF1	3.56425	4.53894	318.228	3.5225e-71	5.76422e-67
1905	CA9	-3.93613	1.27087	318.224	3.53037e-71	5.7771e-67
148	ACP5	-3.04523	2.09441	317.847	4.26394e-71	6.9775e-67
3614	DLX3	-4.18438	1.49021	317.669	4.66214e-71	7.62913e-67
7947	LRRC8B	-3.21292	3.21576	317.578	4.8795e-71	7.98482e-67
3608	DLL1	-3.00727	4.03813	316.796	7.22493e-71	1.18229e-66
5304	GLIPR2	3.58189	4.25879	316.157	9.95642e-71	1.62927e-66
3823	DUOX1	-3.41384	4.76741	314.919	1.85172e-70	3.03015e-66
4246	ERMP1	-2.3404	6.07763	314.721	2.046e-70	3.34807e-66
9001	MYH14	-10.6294	1.44908	314.477	2.31154e-70	3.78261e-66
5678	H19	-2.26338	3.63998	314.008	2.92453e-70	4.7857e-66
308	AFAP1L2	1.98694	4.73491	313.94	3.02637e-70	4.95235e-66
14516	TNFRSF21	-3.11346	8.18925	312.604	5.91469e-70	9.67879e-66
248	ADCK3	-1.96473	4.6786	311.979	8.09135e-70	1.32407e-65
14118	THRB	-2.52726	2.5378	311.445	1.05805e-69	1.7314e-65
571	ANKRD1	5.48279	1.74957	310.514	1.68784e-69	2.76198e-65
1025	ATP1A1	-2.02389	10.1107	309.31	3.0864e-69	5.05058e-65
4965	FOXN1	-7.86953	0.0210565	308.906	3.78127e-69	6.18767e-65
2389	CDH4	5.53992	3.08574	308.72	4.15045e-69	6.7918e-65
10471	PLEKHA6	-3.06734	2.8012	308.594	4.42154e-69	7.23541e-65
10482	PLEKHG3	-2.47027	6.49452	308.407	4.85528e-69	7.94517e-65
2758	CLMN	-2.32541	4.11879	308.099	5.6665e-69	9.27266e-65
6466	IRF1	-2.0032	7.70185	308.044	5.82633e-69	9.5342e-65
756	ARAP2	-2.63856	3.74274	307.961	6.0731e-69	9.93803e-65
14597	TOX	4.37133	1.38268	306.549	1.23303e-68	2.01773e-64
4482	FAM189A2	-3.25007	1.76183	306.474	1.2802e-68	2.09492e-64
6790	KIAA1549L	5.44491	4.57174	306.236	1.44272e-68	2.36087e-64
8243	MBNL3	-3.16115	4.05533	306.157	1.50108e-68	2.45637e-64
4754	FDXR	-2.74845	4.71469	306.062	1.57401e-68	2.57572e-64
12610	SLC18B1	-2.19341	4.06158	306.037	1.59413e-68	2.60864e-64
5359	GNAL	-2.41917	2.98581	305.792	1.80273e-68	2.94998e-64
6989	KRT32	-7.00625	-0.327531	305.494	2.09361e-68	3.42598e-64
9983	PCDH9	3.31731	2.13514	305.14	2.49981e-68	4.09068e-64
165	ACSM3	-3.40733	1.6259	305.036	2.63352e-68	4.30949e-64
11752	RNF24	2.33705	4.69266	304.742	3.05241e-68	4.99497e-64
6635	KCNG1	3.06829	4.76185	304.435	3.56154e-68	5.82811e-64
6511	ITGA5	2.56961	8.42616	303.638	5.31135e-68	8.6915e-64
6771	KIAA1217	-2.95528	6.71669	303.387	6.02382e-68	9.85737e-64
14486	TMTC2	-2.26865	3.5733	303.28	6.35565e-68	1.04004e-63
2380	CDH13	2.41002	6.27471	303.238	6.49263e-68	1.06245e-63
729	APOD	-3.0976	1.76681	302.879	7.77064e-68	1.27159e-63
13500	SSBP2	-2.69335	5.53608	302.426	9.75577e-68	1.59643e-63
4357	FAAH2	-2.98995	2.35708	301.904	1.26741e-67	2.07399e-63
9015	MYL9	2.44953	3.39464	301.848	1.30345e-67	2.13297e-63
14476	TMPRSS4	-6.71391	0.662484	301.526	1.53241e-67	2.50763e-63
13997	TEF	-2.20486	4.23212	301.13	1.86894e-67	3.05833e-63
10084	PDE2A	3.82411	1.62714	301.068	1.92756e-67	3.15426e-63
12705	SLC2A1	-2.75269	8.61529	300.174	3.01971e-67	4.94145e-63
3987	EGR2	-4.46023	3.74749	300.034	3.23901e-67	5.30032e-63
517	AMMECR1	-2.29779	5.86543	300.026	3.25147e-67	5.32071e-63
14262	TMEM125	-5.36365	0.662234	300.011	3.27647e-67	5.36161e-63
6935	KLK9	-7.74371	-0.106542	299.849	3.554e-67	5.81577e-63
3880	DZIP1L	2.49042	2.51438	299.813	3.61807e-67	5.9206e-63
7624	LOC284023	-2.00821	4.1413	299.344	4.57922e-67	7.49344e-63
4996	FRMD6	2.00463	7.77246	298.978	5.50105e-67	9.00191e-63
12049	S100A14	-4.51587	8.8294	297.54	1.13161e-66	1.85177e-62
14703	TRIB1	-2.58391	6.07514	297.061	1.43907e-66	2.3549e-62
6804	KIAA1755	7.48265	1.10351	296.27	2.13988e-66	3.5017e-62
13625	STOM	-2.11028	8.09194	296.174	2.24561e-66	3.67471e-62
14790	TRPM2	7.90917	0.579308	295.981	2.47362e-66	4.04783e-62
5081	GAB3	3.1186	1.9898	295.886	2.59448e-66	4.24561e-62
7983	LSR	-2.71404	6.63288	295.805	2.70197e-66	4.42151e-62
6689	KCTD7	2.27467	4.00412	295.377	3.34914e-66	5.48053e-62
8989	MYC	-2.06655	8.26089	294.576	5.0061e-66	8.19198e-62
10159	PELI2	-2.8153	3.19918	293.967	6.79443e-66	1.11184e-61
10972	PRSS16	-2.29623	3.73059	293.861	7.16515e-66	1.1725e-61
12541	SIRPB2	-2.71397	1.82743	292.266	1.59521e-65	2.61041e-61
4763	FERMT2	2.38323	6.6794	292.034	1.79226e-65	2.93285e-61
5745	HCP5	-2.87763	3.1461	291.861	1.95484e-65	3.19889e-61
2999	CPPED1	1.80329	5.12715	291.576	2.25466e-65	3.68953e-61
12844	SLC7A2	3.73989	7.24949	291.431	2.42572e-65	3.96945e-61
14161	TIMP2	3.2425	7.38885	291.152	2.78953e-65	4.56478e-61
12701	SLC29A1	2.06297	6.67773	291.149	2.79427e-65	4.57255e-61
4361	FABP6	-3.36059	1.80185	290.726	3.45353e-65	5.65136e-61
2402	CDK14	2.40328	5.61782	290.358	4.15382e-65	6.79731e-61
14473	TMPRSS13	-8.11853	0.534779	289.998	4.97819e-65	8.14631e-61
3279	CYP2S1	-3.4618	1.79633	289.923	5.16698e-65	8.45525e-61
7190	LINC00152	2.53754	3.87356	289.868	5.31168e-65	8.69204e-61
2538	CES2	-2.02961	6.7044	289.64	5.95621e-65	9.74675e-61
883	ARMCX3	3.38388	1.68628	289.033	8.07736e-65	1.32178e-60
1034	ATP2B4	-2.80798	7.32744	288.961	8.37388e-65	1.3703e-60
5121	GALNT5	-2.36301	3.11088	288.832	8.93547e-65	1.4622e-60
10985	PRUNE2	4.06502	1.11541	288.46	1.07672e-64	1.76195e-60
6061	HR	-3.23248	5.36334	288.366	1.12883e-64	1.84722e-60
3298	CYTH1	2.01422	7.55757	288.264	1.18803e-64	1.94409e-60
11091	PTGIR	8.64969	1.67973	287.701	1.57541e-64	2.57801e-60
6674	KCTD1	-1.85775	5.64071	287.57	1.68246e-64	2.75318e-60
11235	RAB17	-3.28851	2.0309	287.134	2.09468e-64	3.42774e-60
3222	CXCR7	1.9519	5.66226	286.924	2.32645e-64	3.80701e-60
1953	CALML5	-10.1827	0.922061	286.716	2.58261e-64	4.22618e-60
1788	C5AR2	5.60863	1.62054	286.646	2.67573e-64	4.37856e-60
14391	TMEM38A	-2.5995	2.16203	286.186	3.36951e-64	5.51387e-60
11370	RAP2B	-2.37094	6.03999	285.468	4.83152e-64	7.90631e-60
12370	SESN1	-1.96968	4.5505	285.122	5.74761e-64	9.40539e-60
12709	SLC2A12	-2.72144	3.18167	284.391	8.29567e-64	1.3575e-59
8040	LYST	-2.78835	5.04969	283.807	1.11154e-63	1.81892e-59
10228	PGLYRP3	-9.5098	0.423442	283.589	1.2402e-63	2.02947e-59
6613	KAZN	-2.56633	2.55536	283.561	1.25771e-63	2.05811e-59
8426	MFSD6	-3.06272	5.2947	283.517	1.28566e-63	2.10385e-59
5055	FXYD5	2.1462	7.50705	282.386	2.26794e-63	3.71126e-59
14843	TSPAN5	2.14784	5.74006	281.774	3.0835e-63	5.04584e-59
14619	TPD52	-2.64513	5.51999	281.634	3.30816e-63	5.41348e-59
1203	BBC3	-2.86796	4.4473	281.585	3.38946e-63	5.54652e-59
6482	IRX5	-3.26317	3.38637	281.484	3.56618e-63	5.8357e-59
12864	SLC9A7	-3.20283	2.34211	281.25	4.01019e-63	6.56228e-59
3804	DSP	-3.10667	10.9919	281.045	4.4448e-63	7.27347e-59
592	ANKRD29	-3.31444	1.27218	280.878	4.83266e-63	7.90816e-59
4277	ETFDH	-2.0436	4.62935	280.785	5.06382e-63	8.28644e-59
12343	SERPINB1	-2.15794	5.84328	280.691	5.30981e-63	8.68898e-59
8960	MUC21	-9.95804	0.658649	280.61	5.53022e-63	9.04966e-59
8256	MCCC1	-2.04643	4.39808	280.465	5.94641e-63	9.73071e-59
8253	MCAM	2.30583	8.36435	280.458	5.96793e-63	9.76592e-59
1753	C3AR1	4.59903	0.55583	280.084	7.2004e-63	1.17827e-58
5795	HEPHL1	2.63139	2.80579	279.91	7.85768e-63	1.28583e-58
6270	IGFL2	4.83174	0.970441	279.883	7.96421e-63	1.30326e-58
8149	MAP6	4.50405	2.30256	279.293	1.07048e-62	1.75173e-58
1606	C19orf21	-2.2709	5.82305	279.028	1.22279e-62	2.00097e-58
5320	GLS2	-3.12777	1.36874	278.832	1.34924e-62	2.20789e-58
6230	IFNGR1	-2.17753	7.68402	278.829	1.3513e-62	2.21127e-58
2007	CARD11	2.87838	4.66765	278.349	1.71934e-62	2.81353e-58
4262	ESM1	8.4381	1.33995	278.016	2.03201e-62	3.32518e-58
2545	CFB	-2.05753	7.08364	278.002	2.04693e-62	3.3496e-58
13285	SOX6	-2.93915	2.91618	277.88	2.17514e-62	3.55939e-58
5573	GRIP1	-2.92058	2.67801	277.265	2.9628e-62	4.84833e-58
9320	NFATC4	3.54568	2.48471	277.178	3.09369e-62	5.06251e-58
8255	MCC	-2.25815	6.95474	277.131	3.16802e-62	5.18415e-58
4448	FAM162A	-2.06089	5.51673	276.768	3.80081e-62	6.21965e-58
5200	GDF11	1.8131	4.45348	276.101	5.31141e-62	8.69159e-58
7644	LOC285629	-3.58314	0.773874	276.023	5.52517e-62	9.04138e-58
1918	CACNA1E	5.02949	1.7086	275.908	5.85321e-62	9.5782e-58
4962	FOXL1	1.87486	5.27052	275.266	8.07578e-62	1.32152e-57
9796	OSR2	-2.58664	1.7605	274.274	1.32904e-61	2.17484e-57
4151	ENTPD2	-3.74306	2.89886	274.239	1.35195e-61	2.21233e-57
1443	C10orf114	2.66456	2.27461	274.138	1.42291e-61	2.32844e-57
10867	PRKAG2-AS1	-3.9931	0.93513	273.891	1.61053e-61	2.63546e-57
14188	TLL1	2.98206	4.22877	273.208	2.2687e-61	3.7125e-57
6128	HSPB1	-3.01695	10.2931	272.842	2.72584e-61	4.46057e-57
9172	NCCRP1	-6.35009	0.264239	272.814	2.76464e-61	4.52406e-57
450	ALDH4A1	-1.98809	5.16669	272.151	3.85562e-61	6.30933e-57
12339	SERPINA3	-2.3234	5.99173	271.924	4.32055e-61	7.07015e-57
5054	FXYD3	-8.43236	7.93116	271.892	4.39074e-61	7.18501e-57
14040	TFAP2C	-2.18959	3.84623	271.663	4.92521e-61	8.05962e-57
12612	SLC19A2	2.32727	5.88594	271.612	5.05443e-61	8.27106e-57
362	AHCYL2	-1.79725	4.93225	271.593	5.10121e-61	8.34761e-57
2029	CASP1	-2.06744	4.58949	271.582	5.12922e-61	8.39346e-57
1553	C16orf45	1.9901	4.88883	271.576	5.14473e-61	8.41883e-57
12062	S1PR3	3.87101	3.95666	271.172	6.30302e-61	1.03143e-56
9428	NMNAT3	-3.22315	1.08686	271.082	6.59226e-61	1.07876e-56
6269	IGFL1	2.27071	5.896	270.721	7.90137e-61	1.29298e-56
9777	OSBP2	2.17478	4.55543	269.986	1.14282e-60	1.87011e-56
7437	LOC100287036	4.38324	1.45958	269.948	1.16467e-60	1.90586e-56
2468	CEL	-3.50829	1.72166	269.651	1.35165e-60	2.21184e-56
7130	LEPREL1	-2.31133	5.48487	269.487	1.46813e-60	2.40244e-56
5301	GLIPR1	2.44373	4.42882	269.391	1.54009e-60	2.5202e-56
4061	ELAVL2	-2.30348	4.13769	269.335	1.58403e-60	2.59211e-56
7855	LPAR6	-2.51884	4.59145	269.277	1.63076e-60	2.66857e-56
12099	SAPCD2	-3.01181	6.70142	269.086	1.7954e-60	2.93798e-56
6377	INADL	-2.13718	5.52443	269.03	1.84597e-60	3.02075e-56
828	ARHGEF40	2.69229	6.26325	268.612	2.27762e-60	3.7271e-56
14836	TSPAN18	4.59749	3.6077	268.004	3.09023e-60	5.05686e-56
4363	FADS1	2.03345	7.90489	267.899	3.2564e-60	5.32878e-56
4675	FBXL16	-3.84384	2.89397	267.711	3.5784e-60	5.8557e-56
8705	MORC4	-2.11557	4.84491	267.593	3.7985e-60	6.21586e-56
9559	NRIP3	3.1615	3.56357	267.26	4.48872e-60	7.34534e-56
8571	MIR492	-7.60078	-0.235183	267.244	4.52479e-60	7.40436e-56
6506	ITGA11	6.9143	2.87591	267.078	4.91783e-60	8.04754e-56
14104	THEM6	-2.37133	4.06843	266.879	5.43484e-60	8.89357e-56
1524	C14orf159	-1.79961	5.78873	266.367	7.02733e-60	1.14995e-55
14799	TRPV4	-2.72502	2.49542	266.334	7.14302e-60	1.16888e-55
14345	TMEM204	2.49289	2.8439	266.182	7.70838e-60	1.2614e-55
3612	DLX1	2.23603	3.36978	266.172	7.74785e-60	1.26786e-55
7879	LRG1	-4.18147	1.45823	265.976	8.54911e-60	1.39898e-55
8020	LYL1	4.44154	1.25987	265.92	8.79313e-60	1.43891e-55
6341	IL32	2.83339	3.69552	265.591	1.03725e-59	1.69736e-55
1787	C5AR1	-4.29422	1.02465	265.121	1.31337e-59	2.14919e-55
4289	ETV7	-5.49674	0.862485	264.736	1.59288e-59	2.60659e-55
3284	CYP3A5	-3.00102	1.70645	264.694	1.62722e-59	2.66279e-55
2447	CDS1	-2.1431	5.44813	263.611	2.80112e-59	4.58376e-55
14851	TSPYL4	1.86516	6.32834	263.111	3.60047e-59	5.89181e-55
5375	GNG11	3.54571	4.7251	263.005	3.79703e-59	6.21347e-55
12831	SLC6A14	-6.50988	1.23302	262.635	4.57171e-59	7.48115e-55
5591	GSDMC	-2.59467	2.80503	262.542	4.7913e-59	7.84049e-55
13855	TAPBPL	-1.86536	5.53791	261.907	6.58782e-59	1.07803e-54
11431	RBBP8NL	-9.55331	-0.477378	261.67	7.42205e-59	1.21454e-54
9548	NRCAM	4.73325	2.95361	261.648	7.50339e-59	1.22785e-54
12368	SERTAD4	-2.21007	2.73972	261.52	8.00024e-59	1.30916e-54
10663	POSTN	8.10798	1.70542	261.001	1.03806e-58	1.69868e-54
4779	FGF13	5.36915	0.446489	260.468	1.3571e-58	2.22076e-54
2947	CORO1A	2.64742	4.53446	260.432	1.38126e-58	2.26029e-54
7808	LOC729013	-2.06042	4.10302	260.087	1.64256e-58	2.68789e-54
11759	RNF39	-2.22248	3.6707	260.038	1.6833e-58	2.75455e-54
3529	DHRS13	-1.96068	3.82465	259.891	1.81264e-58	2.96621e-54
3790	DSC3	-2.75287	8.10122	259.822	1.87617e-58	3.07016e-54
6201	IFFO2	-2.83997	6.19544	259.794	1.9032e-58	3.11439e-54
14613	TP63	-2.03626	7.81071	259.776	1.92024e-58	3.14228e-54
1957	CALU	1.91834	8.59972	258.989	2.84969e-58	4.66323e-54
4207	EPS8	-1.82334	4.82015	258.86	3.0406e-58	4.97564e-54
6472	IRF5	-2.89809	2.45565	258.637	3.40148e-58	5.56618e-54
14452	TMEM92	2.2867	2.94197	257.327	6.56345e-58	1.07404e-53
4265	ESR1	-3.99796	0.9677	257.032	7.60984e-58	1.24527e-53
5479	GPR132	3.901	1.07641	256.734	8.83766e-58	1.4462e-53
37	ABCA4	5.56606	1.49383	256.612	9.39743e-58	1.5378e-53
7160	LHX6	2.47083	3.58533	256.452	1.0185e-57	1.66668e-53
1066	ATP6V0E2	-2.88538	3.45248	256.292	1.10363e-57	1.80597e-53
3907	ECHDC2	-1.96988	3.60179	255.934	1.32077e-57	2.1613e-53
2800	CMTM4	-1.91176	6.17552	255.428	1.70266e-57	2.78623e-53
1124	AVPI1	-2.23719	5.89068	255.375	1.74842e-57	2.86112e-53
5188	GCNT1	2.04376	4.09135	254.868	2.25518e-57	3.69037e-53
2897	COL5A3	-3.18472	1.48802	254.723	2.4258e-57	3.96958e-53
5589	GSDMA	4.81017	0.839072	254.418	2.82754e-57	4.62698e-53
1349	BPGM	2.01728	5.51935	254.3	2.99874e-57	4.90713e-53
11420	RASSF9	-2.99185	1.4496	254.032	3.43133e-57	5.61503e-53
13024	SNN	-1.71152	5.78455	253.739	3.97506e-57	6.50478e-53
14699	TRERF1	-3.36243	5.58746	253.658	4.13907e-57	6.77317e-53
6845	KIF3C	2.2692	5.4011	253.55	4.37083e-57	7.15243e-53
4456	FAM171A1	2.07408	4.10745	253.482	4.52288e-57	7.40123e-53
9968	PC	-2.04713	5.62078	253.194	5.22593e-57	8.55172e-53
493	ALPK2	4.99565	1.51709	252.295	8.20456e-57	1.34259e-52
3266	CYP24A1	4.95085	2.15107	252.153	8.81137e-57	1.44189e-52
10812	PPTC7	-2.29664	6.35068	252.044	9.30709e-57	1.52301e-52
5559	GRIA3	4.76758	1.32198	251.997	9.52809e-57	1.55918e-52
9398	NKX3-1	2.32824	5.128	251.993	9.54708e-57	1.56228e-52
301	AEBP1	6.05764	3.50008	251.937	9.82283e-57	1.60741e-52
12714	SLC2A5	-3.83424	0.339755	251.764	1.07135e-56	1.75316e-52
4442	FAM160A1	-2.68583	3.59118	251.538	1.19968e-56	1.96315e-52
14017	TESK2	-2.49424	4.08639	251.078	1.51164e-56	2.47365e-52
6784	KIAA1462	3.61063	2.46379	250.983	1.58558e-56	2.59464e-52
2718	CLDN14	3.24987	1.27224	250.884	1.66608e-56	2.72638e-52
3847	DUSP5	-2.53779	5.38566	250.812	1.72778e-56	2.82734e-52
14895	TTC39C	-1.92583	4.01046	250.671	1.85391e-56	3.03374e-52
14501	TNFAIP8	-2.4225	6.26701	250.613	1.90868e-56	3.12337e-52
6881	KLF5	-2.636	8.14393	250.198	2.35099e-56	3.84716e-52
4292	EVA1C	-2.1447	4.06187	249.944	2.67028e-56	4.36964e-52
5834	HHIP-AS1	4.70872	0.756373	249.671	3.06252e-56	5.01151e-52
4365	FADS3	1.94634	7.17871	249.64	3.11155e-56	5.09174e-52
8751	MRAS	2.26321	4.88389	249.382	3.54218e-56	5.79643e-52
9536	NR3C2	-4.52467	-0.0445291	249.036	4.21381e-56	6.89547e-52
4191	EPHX2	-3.03933	1.94867	249.006	4.27728e-56	6.99934e-52
7014	KRTCAP3	-2.59365	2.99856	248.917	4.47347e-56	7.32039e-52
6093	HSD17B2	5.99915	2.36169	248.551	5.3737e-56	8.79352e-52
5333	GLUL	-3.27777	10.2354	248.535	5.41903e-56	8.86771e-52
6798	KIAA1671	-3.19517	7.11149	248.219	6.34877e-56	1.03891e-51
1395	BSPRY	-7.62363	-0.131038	248.202	6.4036e-56	1.04789e-51
11097	PTHLH	2.24419	5.47393	247.936	7.31946e-56	1.19776e-51
11422	RAVER2	-2.12163	4.26839	247.703	8.22685e-56	1.34624e-51
10609	POLM	2.60448	6.59945	247.693	8.26685e-56	1.35279e-51
9741	OLR1	-3.82494	2.99899	247.511	9.05774e-56	1.48221e-51
8440	MGC16121	3.98167	1.92769	247.003	1.16893e-55	1.91284e-51
4899	FLRT2	3.0571	6.70502	247.001	1.17046e-55	1.91534e-51
4631	FANCE	-1.66601	4.74144	246.632	1.40832e-55	2.30457e-51
14208	TM7SF3	-2.19067	5.74585	246.54	1.47513e-55	2.41391e-51
2814	CNGB1	3.60106	1.47559	246.123	1.81811e-55	2.97516e-51
14942	TUBB3	1.97544	6.53627	246.12	1.82077e-55	2.97952e-51
12686	SLC26A11	-3.32403	1.94588	245.935	1.99787e-55	3.26931e-51
3218	CXCR2	-9.23913	-0.473509	245.908	2.02599e-55	3.31533e-51
2888	COL4A2	3.72943	9.86873	244.802	3.52943e-55	5.77557e-51
12503	SHISA9	5.91518	2.37154	244.572	3.96075e-55	6.48137e-51
5485	GPR143	3.84576	2.70584	244.408	4.30209e-55	7.03995e-51
5185	GCLC	-1.95215	6.41558	244.322	4.49198e-55	7.35067e-51
4123	EMR2	-2.49781	2.35835	244.139	4.92215e-55	8.0546e-51
13760	SYNE2	-2.97057	7.27247	243.541	6.64581e-55	1.08752e-50
6020	HOXB2	2.64536	2.51964	243.296	7.51572e-55	1.22987e-50
2560	CGB8	5.43975	1.04238	243.144	8.11433e-55	1.32783e-50
2899	COL6A3	5.94364	2.02133	242.977	8.8232e-55	1.44383e-50
3212	CXCL2	2.19828	6.12266	242.397	1.18067e-54	1.93204e-50
13757	SYNC	-2.4818	1.8544	242.174	1.32064e-54	2.1611e-50
14196	TLR5	-4.54522	0.544293	242.139	1.34351e-54	2.19851e-50
2759	CLMP	2.38713	4.42745	241.841	1.56093e-54	2.55431e-50
8439	MGC12916	4.71492	1.33768	241.786	1.60392e-54	2.62465e-50
13269	SORL1	-2.19743	4.33554	241.386	1.96158e-54	3.20992e-50
11415	RASSF4	3.50666	2.14585	240.523	3.0249e-54	4.94995e-50
9145	NAV3	4.03724	2.6687	240.046	3.84382e-54	6.29003e-50
6077	HS3ST3B1	5.0513	2.03111	239.657	4.67124e-54	7.64401e-50
722	APOBEC3B	-2.21336	2.78783	239.569	4.88303e-54	7.99059e-50
5758	HDAC9	2.55647	2.6474	239.334	5.49383e-54	8.99011e-50
9838	P2RY6	3.50503	1.7269	239.005	6.48036e-54	1.06045e-49
6404	INPP5D	-4.59229	-0.0302377	237.88	1.13998e-53	1.86547e-49
7090	LCE3E	5.88732	0.594199	237.719	1.23586e-53	2.02236e-49
10446	PLCD1	-1.80865	4.41729	237.442	1.42074e-53	2.3249e-49
5360	GNAO1	-3.10881	1.72423	237.281	1.5404e-53	2.52072e-49
12615	SLC1A3	-1.84327	5.83501	237.024	1.75256e-53	2.86789e-49
12840	SLC6A9	-2.79083	3.99187	236.9	1.86501e-53	3.0519e-49
15308	VILL	-4.69571	0.465105	236.871	1.89218e-53	3.09636e-49
10073	PDCD4	-2.58129	7.52256	236.581	2.18931e-53	3.58258e-49
5066	FZD5	-2.97101	3.17515	236.572	2.19929e-53	3.59892e-49
10970	PRRT4	-3.60837	1.44478	235.84	3.17474e-53	5.19515e-49
13375	SPINT2	-2.52536	7.96615	235.723	3.36697e-53	5.50972e-49
2876	COL13A1	5.70324	0.880276	235.702	3.40327e-53	5.56912e-49
3167	CTSD	-2.50519	9.5014	235.508	3.75098e-53	6.1381e-49
14400	TMEM44	1.96756	4.82882	235.385	3.99079e-53	6.53054e-49
9485	NPAS2	-2.94709	4.06059	235.303	4.15871e-53	6.80531e-49
6078	HS3ST6	-9.43261	-0.497731	235.252	4.26586e-53	6.98066e-49
6670	KCNS3	-2.63098	3.67286	235.25	4.27111e-53	6.98924e-49
9475	NOTCH4	4.94145	3.03165	235.019	4.79531e-53	7.84704e-49
11531	REEP6	-2.33722	3.49796	234.17	7.34343e-53	1.20168e-48
12032	RWDD2A	2.13746	3.12946	233.849	8.63081e-53	1.41235e-48
8350	MEIS1	-1.84453	4.13848	233.537	1.00906e-52	1.65123e-48
3451	DEC1	6.04315	0.936085	233.456	1.05136e-52	1.72045e-48
14645	TPST1	2.76591	5.95782	233.069	1.27656e-52	2.08897e-48
9600	NTF4	-2.05154	3.75612	233.037	1.29762e-52	2.12343e-48
10296	PI3	-2.5831	6.33689	233.016	1.31099e-52	2.1453e-48
6203	IFI27	-2.91509	3.96561	232.839	1.43308e-52	2.34509e-48
4253	ERRFI1	-1.69302	8.15986	232.724	1.51828e-52	2.48451e-48
12702	SLC29A2	-2.80375	2.92593	232.459	1.73409e-52	2.83767e-48
4905	FLVCR2	-2.18504	2.60205	232.336	1.84427e-52	3.01796e-48
597	ANKRD33B	-3.25849	4.32995	231.993	2.19165e-52	3.58641e-48
8763	MROH6	-2.82961	3.28573	231.938	2.25293e-52	3.6867e-48
2707	CLCF1	2.10695	3.59477	231.804	2.4099e-52	3.94356e-48
6217	IFITM1	-3.38777	2.21799	231.513	2.78881e-52	4.5636e-48
511	AMER1	-1.77287	3.2886	231.405	2.9433e-52	4.81641e-48
9702	OAS3	-2.67677	7.09791	230.356	4.98518e-52	8.15775e-48
9337	NFKBIZ	1.92513	7.21873	230.307	5.1108e-52	8.36331e-48
6317	IL18R1	2.69821	3.99939	230.16	5.50185e-52	9.00323e-48
10166	PER2	-2.75537	4.45963	230.08	5.72647e-52	9.3708e-48
3979	EGFL6	-9.32369	-0.564062	229.41	8.01644e-52	1.31181e-47
6333	IL22RA1	-1.9899	4.2656	228.686	1.15348e-51	1.88755e-47
9574	NSG1	2.49211	4.49355	228.595	1.20698e-51	1.9751e-47
1966	CAMK4	2.5658	2.15025	228.53	1.24697e-51	2.04055e-47
451	ALDH5A1	-2.02583	3.19114	228.46	1.29152e-51	2.11344e-47
6283	IGSF9	-2.8003	4.86152	228.285	1.41031e-51	2.30784e-47
12797	SLC45A3	2.54842	2.75377	228.054	1.5837e-51	2.59157e-47
5405	GOLGA2P5	-2.09083	2.42829	227.965	1.65599e-51	2.70987e-47
9645	NUDT7	-2.25463	2.65541	227.855	1.75011e-51	2.86388e-47
12162	SCD5	-1.85924	5.48183	227.808	1.79239e-51	2.93308e-47
5158	GATM	-3.07858	0.685543	227.783	1.81501e-51	2.97008e-47
12184	SCNN1A	-2.39768	8.63726	227.6	1.98917e-51	3.25507e-47
12058	S100P	-4.20806	0.594145	227.191	2.44341e-51	3.9984e-47
3846	DUSP4	1.86006	7.21032	226.84	2.91438e-51	4.76908e-47
232	ADAMTS7	4.10091	5.72439	226.665	3.18123e-51	5.20577e-47
882	ARMCX1	4.21276	1.21217	226.5	3.45618e-51	5.6557e-47
2895	COL5A1	8.23025	2.44812	226.397	3.64024e-51	5.95689e-47
9841	P4HA3	5.92919	0.483029	226.282	3.85594e-51	6.30986e-47
4345	F11R	-1.60747	7.78621	225.956	4.54287e-51	7.43395e-47
10528	PLXNB1	-2.45384	7.84903	225.614	5.39506e-51	8.82848e-47
7408	LOC100132891	4.0447	2.6027	225.448	5.86376e-51	9.59546e-47
7882	LRIG1	-2.5399	4.79977	225.428	5.92243e-51	9.69146e-47
5170	GBP2	-2.02135	4.54924	225.344	6.17637e-51	1.0107e-46
10997	PSG4	4.07214	0.661618	225.212	6.59914e-51	1.07988e-46
10092	PDE6A	1.78841	3.51987	225.103	6.9734e-51	1.14113e-46
5087	GABBR2	6.25821	0.304131	224.687	8.59172e-51	1.40595e-46
851	ARL14	-3.22014	0.883692	224.461	9.62545e-51	1.57511e-46
377	AIFM3	-3.17026	0.996669	223.892	1.28073e-50	2.09578e-46
8132	MAP3K14	-2.34014	5.20745	223.666	1.43461e-50	2.34759e-46
10965	PRRG2	-2.33252	2.51122	223.277	1.74417e-50	2.85416e-46
3589	DLC1	2.35253	4.35201	223.228	1.78754e-50	2.92513e-46
8194	MARCH9	-2.26721	3.09446	223.219	1.79584e-50	2.93872e-46
10948	PRR15	-3.22778	1.51453	222.974	2.03142e-50	3.32422e-46
10437	PLAU	-1.61877	8.28837	222.655	2.38388e-50	3.90098e-46
15313	VIPR1	-2.40107	3.50758	222.266	2.8978e-50	4.74196e-46
4269	ESRRA	-1.78018	6.61391	221.86	3.55375e-50	5.81536e-46
6344	IL36G	-3.01331	2.31458	221.681	3.88824e-50	6.36271e-46
12630	SLC22A4	2.05599	3.98984	221.455	4.35432e-50	7.12542e-46
11398	RASEF	-3.81342	0.274531	220.929	5.67327e-50	9.28375e-46
695	APBB1	1.92844	4.26241	220.758	6.17979e-50	1.01126e-45
16146	ZNF608	-2.03081	4.80876	220.557	6.83683e-50	1.11878e-45
6626	KCNB1	-4.22836	0.663307	220.246	7.99288e-50	1.30795e-45
2205	CCDC88C	-2.78048	5.77679	220.191	8.2169e-50	1.34461e-45
15018	UBA7	-1.65297	4.20687	219.901	9.50602e-50	1.55557e-45
12335	SERINC5	-2.08439	5.22775	219.563	1.12634e-49	1.84314e-45
10411	PKP1	-2.23875	9.55714	219.465	1.183e-49	1.93586e-45
975	ATAD3C	-3.02702	1.20696	219.083	1.4334e-49	2.34562e-45
12145	SCARA5	-9.41781	-0.302638	218.977	1.51174e-49	2.4738e-45
15491	WEE1	-2.55838	5.47727	218.705	1.73297e-49	2.83584e-45
9964	PBX1	-1.76673	4.29276	217.784	2.75338e-49	4.50563e-45
4598	FAM83E	-5.36771	0.238776	217.76	2.7854e-49	4.55802e-45
14807	TSC22D1	-1.7717	8.68267	217.719	2.8438e-49	4.65359e-45
8283	MCTP2	-2.12893	4.30382	217.702	2.86822e-49	4.69356e-45
15588	XYLT1	8.09501	1.8411	217.512	3.15611e-49	5.16466e-45
2181	CCDC64B	-4.34842	0.457306	217.5	3.17539e-49	5.19621e-45
9507	NPNT	-3.59403	0.49225	217.425	3.29672e-49	5.39476e-45
9795	OSR1	-3.2142	1.67187	217.399	3.3399e-49	5.46541e-45
10497	PLEKHO2	1.68893	5.49209	217.386	3.36104e-49	5.50001e-45
9834	P2RY1	-2.89513	1.57329	217.265	3.57242e-49	5.84591e-45
6725	KHK	-2.65396	1.14381	217.211	3.67054e-49	6.00648e-45
5336	GM2A	-1.79644	7.8073	216.941	4.20427e-49	6.87986e-45
13441	SRD5A1	-1.67731	5.63585	216.772	4.57534e-49	7.48709e-45
14506	TNFRSF10D	1.77051	6.08522	216.7	4.74457e-49	7.76401e-45
6680	KCTD16	3.33857	1.34917	216.617	4.94583e-49	8.09336e-45
841	ARID5A	2.11009	3.14241	216.544	5.13066e-49	8.3958e-45
4337	EYA1	-2.35443	3.1366	216.473	5.31841e-49	8.70304e-45
14207	TM7SF2	-2.21457	2.2996	216.33	5.71382e-49	9.35009e-45
12671	SLC25A4	-1.72796	4.69453	215.781	7.52835e-49	1.23194e-44
1687	C1orf68	5.81498	-0.378483	215.576	8.34656e-49	1.36583e-44
11252	RAB30	-2.20608	1.86666	215.183	1.01681e-48	1.66391e-44
9541	NR6A1	-3.2996	0.542835	215.029	1.09862e-48	1.79779e-44
8976	MX2	-3.77958	2.28168	214.946	1.14527e-48	1.87412e-44
10875	PRKCE	-1.74518	3.36342	214.731	1.27594e-48	2.08794e-44
14697	TREM2	-4.68991	-0.442152	214.586	1.37231e-48	2.24565e-44
6076	HS3ST3A1	7.50552	1.12262	214.547	1.3993e-48	2.28981e-44
8457	MGST1	-1.77022	7.27848	214.455	1.46512e-48	2.39752e-44
10836	PRDM8	3.02314	2.18941	214.17	1.69136e-48	2.76774e-44
4171	EPB41L4B	-2.61843	5.41755	213.967	1.87216e-48	3.06361e-44
1299	BIRC3	-2.42513	8.14833	213.885	1.95148e-48	3.1934e-44
4806	FIBCD1	4.20443	0.871515	213.792	2.04457e-48	3.34573e-44
2286	CD164L2	-3.2141	1.14985	213.772	2.06524e-48	3.37956e-44
11332	RAET1G	-2.29239	4.60886	213.585	2.26898e-48	3.71296e-44
227	ADAMTS16	7.05722	0.0735498	213.478	2.39351e-48	3.91674e-44
11797	ROS1	2.86342	6.13361	213.222	2.72295e-48	4.45583e-44
14913	TTLL12	-2.08579	7.49355	211.944	5.17302e-48	8.46513e-44
15846	ZNF121	-2.25943	2.46925	211.86	5.39559e-48	8.82935e-44
2786	CLYBL	-2.07098	2.8638	211.651	5.99286e-48	9.80672e-44
5153	GATA6	-3.36405	4.23852	211.633	6.04694e-48	9.89521e-44
3908	ECHDC3	-1.82564	3.14401	211.617	6.0951e-48	9.97402e-44
10918	PROSER2	1.89273	6.77429	211.604	6.13722e-48	1.00429e-43
8009	LY6D	-9.19428	-0.0755944	211.407	6.77426e-48	1.10854e-43
3720	DOCK10	-3.00843	1.07637	211.376	6.88088e-48	1.12599e-43
6495	ISOC2	-1.85802	6.0179	211.248	7.33778e-48	1.20076e-43
9969	PCBD1	-1.97171	4.17924	210.795	9.21285e-48	1.50759e-43
14629	TPM2	1.83104	5.20562	210.514	1.06112e-47	1.73641e-43
11119	PTPN13	-2.49477	6.51322	209.641	1.64522e-47	2.69224e-43
10152	PEAR1	3.58171	5.02975	209.61	1.67103e-47	2.73447e-43
4178	EPGN	-2.48811	3.21843	209.124	2.13261e-47	3.4898e-43
14062	TGFB1I1	2.59997	5.87027	209.025	2.24212e-47	3.66901e-43
2045	CATSPER1	4.7082	1.48935	208.274	3.26934e-47	5.34995e-43
12983	SMURF2	1.98948	5.97888	208.184	3.42039e-47	5.59712e-43
11430	RBBP8	-2.10942	6.76265	208.12	3.53286e-47	5.78117e-43
12441	SGSH	-2.64507	3.77342	208.047	3.66393e-47	5.99565e-43
12078	SAMD10	-3.15484	2.06711	207.88	3.98569e-47	6.52218e-43
734	APOL6	-1.79139	5.07159	207.588	4.61319e-47	7.54902e-43
12086	SAMD5	-2.55413	2.24082	207.472	4.89214e-47	8.0055e-43
6052	HPGD	-3.77963	0.340615	207.353	5.19134e-47	8.49511e-43
4074	ELL3	-1.9677	3.47489	206.994	6.21978e-47	1.0178e-42
4126	ENC1	1.72398	6.59286	206.953	6.34902e-47	1.03895e-42
14561	TOB1	-2.2203	4.91411	206.857	6.66311e-47	1.09035e-42
8673	MMP9	4.20837	5.16741	206.502	7.96315e-47	1.30309e-42
15608	YIPF5	1.92372	7.46945	206.117	9.66403e-47	1.58142e-42
3215	CXCL6	5.71551	1.94256	205.842	1.10909e-46	1.81491e-42
12571	SLAMF8	5.66068	0.903934	205.823	1.1198e-46	1.83243e-42
5469	GPR1	-1.8864	4.71729	205.765	1.15316e-46	1.88703e-42
13934	TC2N	-1.88482	4.3845	205.721	1.1791e-46	1.92949e-42
16040	ZNF462	-2.35676	5.66159	205.315	1.44537e-46	2.36521e-42
3144	CTDSPL	-1.65829	6.93403	205.172	1.55329e-46	2.5418e-42
15519	WNT10A	-6.33848	-0.43661	205.099	1.61111e-46	2.63642e-42
12707	SLC2A10	3.49821	2.86204	204.986	1.70528e-46	2.79053e-42
6148	HTRA1	1.76577	8.72564	204.947	1.73958e-46	2.84665e-42
4883	FLJ42709	4.39818	-0.0553356	204.797	1.87541e-46	3.06892e-42
14999	TYRO3	1.91378	4.398	204.508	2.16789e-46	3.54753e-42
2476	CELSR2	-3.61662	6.82295	204.389	2.30252e-46	3.76784e-42
2284	CD163L1	3.78213	0.999106	203.943	2.87973e-46	4.71239e-42
6973	KRT14	-3.05533	9.87532	203.696	3.26135e-46	5.33687e-42
12794	SLC44A5	-2.3467	2.50721	203.597	3.42656e-46	5.60722e-42
12408	SFRP1	-1.881	8.7847	203.196	4.19226e-46	6.86022e-42
7905	LRRC16A	-1.6157	4.81082	203.158	4.27204e-46	6.99076e-42
9393	NKPD1	-2.49952	2.2421	203.074	4.4572e-46	7.29376e-42
8138	MAP3K5	-2.08688	3.72335	202.828	5.04325e-46	8.25278e-42
3791	DSCAM	3.95768	1.40673	202.758	5.22394e-46	8.54845e-42
10448	PLCD4	-1.6083	4.25837	202.54	5.82838e-46	9.53756e-42
12348	SERPINB2	-2.93929	7.70613	202.532	5.85297e-46	9.5778e-42
4597	FAM83D	-1.7356	6.57981	202.401	6.25114e-46	1.02294e-41
807	ARHGDIB	1.76972	6.14783	202.111	7.23228e-46	1.18349e-41
3323	DAPL1	-7.11056	-0.867075	201.88	8.11866e-46	1.32854e-41
4820	FKBP10	1.61709	7.90662	201.61	9.30241e-46	1.52225e-41
14438	TMEM79	-2.35285	4.17699	201.6	9.34544e-46	1.52929e-41
9907	PAPPA	4.86461	2.4877	201.308	1.08243e-45	1.77129e-41
6027	HOXB9	2.10378	3.10435	201.233	1.12405e-45	1.83939e-41
14696	TREM1	5.09814	0.729459	200.622	1.52825e-45	2.50083e-41
3009	CPT1A	-2.38638	1.9722	200.576	1.56393e-45	2.55922e-41
7068	LARP6	2.51183	4.89033	200.541	1.59126e-45	2.60394e-41
14502	TNFAIP8L1	-1.8082	4.67418	200.192	1.8965e-45	3.10342e-41
14495	TNC	3.82448	9.09162	200.165	1.92235e-45	3.14574e-41
4356	FAAH	-1.80929	3.16483	200.118	1.96853e-45	3.2213e-41
5960	HMGN3	-1.76454	5.1099	200.087	1.99939e-45	3.2718e-41
15299	VEGFC	3.19515	4.84791	200.024	2.06295e-45	3.37581e-41
14666	TRAF4	-1.54908	7.04024	199.645	2.49662e-45	4.08547e-41
3405	DDR1	-2.73333	8.69605	199.424	2.79019e-45	4.56586e-41
4264	ESPN	-5.68611	0.314306	199.087	3.30397e-45	5.40661e-41
11538	REM1	6.33552	-0.398316	198.939	3.5596e-45	5.82494e-41
11339	RAI14	2.0886	7.00097	198.829	3.762e-45	6.15613e-41
8025	LYPD6	1.97392	2.81047	198.648	4.12033e-45	6.74251e-41
11032	PSMD2	2.14553	9.44942	198.596	4.22852e-45	6.91954e-41
3967	EFNA3	-1.71462	3.37215	198.351	4.78296e-45	7.82684e-41
12055	S100A7	-9.49242	0.0555347	198.06	5.53628e-45	9.05957e-41
11083	PTGER4	-2.69541	4.31039	197.953	5.84178e-45	9.55948e-41
10281	PHLDA3	-1.71178	5.58453	197.937	5.88859e-45	9.63609e-41
4846	FLJ11235	-2.6678	1.18466	197.825	6.23038e-45	1.01954e-40
1385	BRSK1	5.47675	1.17164	197.817	6.25626e-45	1.02378e-40
981	ATF3	-2.64337	3.82363	197.609	6.94504e-45	1.13649e-40
14750	TRIM7	-1.64895	5.17238	197.273	8.22062e-45	1.34522e-40
964	ASS1	-2.72813	8.11298	196.713	1.08952e-44	1.78289e-40
3234	CYB561	-1.65064	5.30041	196.689	1.1027e-44	1.80446e-40
12203	SDC1	-1.59589	8.74276	195.698	1.81378e-44	2.96807e-40
7300	LMBR1L	1.54957	4.92851	195.489	2.01496e-44	3.29728e-40
4173	EPB49	-1.97374	3.4624	195.374	2.13492e-44	3.49358e-40
12665	SLC25A34	3.23056	2.50304	195.326	2.18687e-44	3.5786e-40
9982	PCDH7	-2.82996	2.83403	195.133	2.4099e-44	3.94356e-40
13566	STARD13	1.52783	5.53012	195.018	2.55362e-44	4.17875e-40
12453	SH2D3C	-3.86239	1.25237	194.628	3.10658e-44	5.0836e-40
14743	TRIM6	-2.31534	2.05828	194.545	3.23878e-44	5.29994e-40
13930	TBX3	3.17578	3.27526	194.28	3.69911e-44	6.05322e-40
6893	KLHDC8B	-1.50448	4.69961	194.145	3.95971e-44	6.47968e-40
1231	BCKDHB	-1.84408	4.03535	194.143	3.9633e-44	6.48554e-40
4567	FAM57A	-1.57942	5.38014	194.087	4.07638e-44	6.67058e-40
14845	TSPAN7	-2.84925	0.704756	193.253	6.19846e-44	1.01432e-39
4119	EML6	-2.42019	2.03155	193.238	6.24408e-44	1.02178e-39
11114	PTPLB	-1.83045	4.77511	192.842	7.61976e-44	1.2469e-39
10422	PLA2G4C	4.27928	0.808511	192.363	9.69753e-44	1.5869e-39
8642	MLLT11	2.16328	3.30987	192.287	1.00719e-43	1.64816e-39
4936	FOLR3	5.39472	0.971675	192.117	1.09684e-43	1.79487e-39
8220	MATN2	-2.42249	1.68194	191.84	1.26116e-43	2.06376e-39
10669	POU2F2	5.11713	1.87027	191.337	1.62356e-43	2.6568e-39
3553	DHX58	-1.77006	3.79296	191.327	1.63184e-43	2.67035e-39
11174	PVRL3	2.41643	3.93302	191.29	1.66271e-43	2.72086e-39
7441	LOC100287314	2.1257	2.80532	191.179	1.75792e-43	2.87665e-39
2315	CD68	1.91604	5.19206	191.153	1.78105e-43	2.91452e-39
4565	FAM53B	-1.82411	5.69535	190.962	1.9609e-43	3.20882e-39
8465	MICAL1	1.97081	5.72633	190.855	2.06884e-43	3.38545e-39
917	ARTN	-2.73424	3.30287	190.547	2.41461e-43	3.95126e-39
747	AQP10	-3.88048	-0.180179	189.865	3.40318e-43	5.56896e-39
2030	CASP10	-1.92822	3.24228	189.72	3.65902e-43	5.98761e-39
1809	C6orf132	-2.4879	5.65608	189.541	4.00525e-43	6.55419e-39
7312	LMO2	-2.51452	2.76657	188.959	5.36466e-43	8.77872e-39
6275	IGSF10	-5.42475	-0.472977	188.945	5.402e-43	8.83983e-39
1900	CA2	-1.88243	2.40116	188.829	5.72672e-43	9.37121e-39
6291	IKZF2	-2.51984	3.45539	188.599	6.42801e-43	1.05188e-38
5464	GPM6B	-2.57532	1.2358	188.543	6.61165e-43	1.08193e-38
2458	CEACAM6	-8.7771	-0.509466	188.125	8.1599e-43	1.33529e-38
9411	NLRP2	-1.47113	4.56029	187.416	1.16505e-42	1.90649e-38
4316	EXOC6	-2.41055	2.53429	187.193	1.30306e-42	2.13232e-38
14820	TSHZ2	-3.34814	1.81506	187.183	1.30964e-42	2.1431e-38
10122	PDLIM1	-1.6525	8.2432	187.131	1.34467e-42	2.20041e-38
11347	RALGDS	-1.97214	5.95404	186.594	1.76098e-42	2.88167e-38
3615	DLX4	-3.53322	0.442494	186.539	1.811e-42	2.96352e-38
9390	NKD1	2.36526	3.90706	186.276	2.06664e-42	3.38185e-38
5307	GLIS3	5.36114	2.443	186.116	2.23968e-42	3.66502e-38
2282	CD151	1.56851	8.50778	186.036	2.33118e-42	3.81474e-38
393	AKAP1	-1.42218	6.22241	185.839	2.57477e-42	4.21336e-38
1858	C8orf58	1.62882	3.97939	185.83	2.58561e-42	4.2311e-38
10232	PGM2L1	3.51214	3.92075	185.786	2.64329e-42	4.32548e-38
12204	SDC2	1.76722	4.0941	185.75	2.69217e-42	4.40547e-38
9310	NEXN	4.18798	1.9891	185.286	3.39828e-42	5.56094e-38
5167	GBGT1	2.28934	1.71987	185.239	3.48041e-42	5.69534e-38
12102	SARDH	4.90033	0.376665	185.157	3.62626e-42	5.934e-38
11723	RNF152	-1.97618	2.48447	184.836	4.2613e-42	6.97318e-38
2312	CD59	2.22488	9.79532	184.768	4.40945e-42	7.21562e-38
13250	SOCS2-AS1	5.52241	0.00376175	184.596	4.80713e-42	7.86639e-38
9317	NFATC2	5.35836	1.84174	184.488	5.07556e-42	8.30565e-38
6334	IL22RA2	-7.25878	-0.775918	184.488	5.07618e-42	8.30667e-38
2877	COL15A1	9.20184	-0.0293812	184.442	5.19442e-42	8.50015e-38
1029	ATP1B3	-1.46814	7.74697	184.414	5.26805e-42	8.62064e-38
6942	KLRC4	-5.35928	-0.312251	184.395	5.32043e-42	8.70635e-38
4821	FKBP11	1.50951	5.51334	184.186	5.9078e-42	9.66753e-38
8109	MAOA	-1.70457	7.40634	184.052	6.32082e-42	1.03434e-37
2902	COL8A1	2.78269	5.75606	184.048	6.3335e-42	1.03641e-37
7001	KRT75	-2.55937	0.172624	183.786	7.22631e-42	1.18251e-37
2188	CCDC71L	1.83814	4.85936	183.665	7.67913e-42	1.25661e-37
4983	FPR1	6.10113	1.51564	183.555	8.11545e-42	1.32801e-37
13852	TAP1	-1.56048	6.2565	183.342	9.03343e-42	1.47823e-37
13597	STIM2	-1.67394	5.5219	183.254	9.43925e-42	1.54464e-37
6928	KLK12	-8.92901	-0.627609	183.019	1.0625e-41	1.73868e-37
8400	MEX3B	3.20057	2.84635	182.958	1.09521e-41	1.79221e-37
7320	LMX1B	-6.85537	-1.17027	182.522	1.36405e-41	2.23214e-37
4914	FMO5	-3.39536	0.422915	182.498	1.38058e-41	2.25918e-37
10341	PIK3C2G	-7.04268	-1.04895	182.397	1.4524e-41	2.3767e-37
13571	STARD4-AS1	2.31182	3.14257	181.725	2.03638e-41	3.33234e-37
3799	DSEL	2.27244	2.83008	181.642	2.12238e-41	3.47305e-37
3177	CTSZ	1.46055	8.30787	181.4	2.39796e-41	3.92402e-37
10502	PLIN4	-3.89522	0.440744	181.244	2.59329e-41	4.24365e-37
1490	C11orf93	-7.04573	-0.88449	181.219	2.62566e-41	4.29663e-37
10520	PLTP	-1.8241	5.49124	180.09	4.63154e-41	7.57905e-37
12772	SLC39A13	1.68318	7.06001	180.035	4.76084e-41	7.79064e-37
862	ARL5A	-1.99438	6.04847	179.962	4.93879e-41	8.08184e-37
10236	PGPEP1	-1.70595	3.42933	179.956	4.95577e-41	8.10963e-37
8066	MAGED1	1.51092	7.25778	179.951	4.96695e-41	8.12792e-37
8366	MEST	-2.14648	1.98085	179.671	5.71827e-41	9.35737e-37
12515	SHROOM4	2.22177	2.12836	179.464	6.34523e-41	1.03833e-36
12687	SLC26A2	2.5562	9.36648	179.214	7.19368e-41	1.17717e-36
12834	SLC6A2	-8.56055	-1.4155	179.207	7.22075e-41	1.1816e-36
4955	FOXF2	3.03724	2.88393	179.186	7.29894e-41	1.1944e-36
6934	KLK8	-7.30725	-0.460251	178.865	8.57351e-41	1.40297e-36
9872	PAIP2B	-1.83133	2.923	178.77	8.99421e-41	1.47181e-36
5452	GPC3	-4.74438	-0.312218	178.647	9.57045e-41	1.56611e-36
11689	RNASET2	-1.93364	2.42816	178.635	9.62584e-41	1.57517e-36
14283	TMEM14A	-1.63431	4.81396	178.35	1.11096e-40	1.81798e-36
8010	LY6E	-1.65934	7.02187	177.884	1.40403e-40	2.29756e-36
9479	NOX4	9.42841	0.120741	177.847	1.43076e-40	2.3413e-36
7635	LOC284837	-2.58742	1.92462	177.793	1.46986e-40	2.40528e-36
4161	EOMES	-5.08411	-0.0780349	177.783	1.47734e-40	2.41751e-36
3634	DNAAF3	-2.12025	1.9176	177.509	1.69601e-40	2.77534e-36
4351	F2RL3	9.20696	0.124016	177.493	1.70972e-40	2.79779e-36
10723	PPIP5K1	-1.59178	4.82367	177.467	1.73195e-40	2.83416e-36
6940	KLRC2	-3.08845	0.994406	177.349	1.83775e-40	3.00729e-36
7815	LOC729683	6.60058	0.428538	177.326	1.85883e-40	3.04179e-36
4666	FBLN7	4.76455	0.915117	177.303	1.88106e-40	3.07817e-36
10489	PLEKHH3	-2.71214	4.97385	176.806	2.4146e-40	3.95125e-36
3121	CSTA	-2.90923	7.51899	176.694	2.55462e-40	4.18039e-36
10150	PEA15	2.60547	8.0886	176.474	2.85365e-40	4.66971e-36
3011	CPT2	-1.46675	5.35124	176.465	2.86547e-40	4.68905e-36
7705	LOC440173	-5.62284	-0.02362	176.441	2.90165e-40	4.74825e-36
1315	BMF	1.58917	4.97159	176.411	2.94568e-40	4.8203e-36
7728	LOC541471	2.08997	3.85883	176.286	3.13551e-40	5.13095e-36
7129	LEPRE1	1.73923	6.30052	176.27	3.16112e-40	5.17285e-36
9209	NDRG2	-2.31715	3.60523	176.257	3.18182e-40	5.20674e-36
7151	LGR4	-2.2532	5.92858	175.911	3.78746e-40	6.19779e-36
9932	PARP10	-2.05212	5.54178	175.633	4.35383e-40	7.1246e-36
15046	UBE2H	-1.49281	8.0549	175.607	4.41268e-40	7.22091e-36
8980	MXI1	-1.46503	4.62411	175.57	4.49504e-40	7.35568e-36
389	AK3	-1.6878	6.96202	175.531	4.58397e-40	7.50121e-36
5476	GPR124	5.23204	1.342	175.385	4.93213e-40	8.07094e-36
13003	SNCAIP	1.67172	4.41308	175.302	5.14274e-40	8.41557e-36
1652	C1orf115	-2.16311	2.55091	175.231	5.32962e-40	8.72138e-36
5043	FUT2	-2.55922	1.59379	174.745	6.80471e-40	1.11352e-35
5278	GJB6	-3.58985	0.766403	174.668	7.07364e-40	1.15753e-35
5211	GDPD5	3.11822	4.23091	174.363	8.24659e-40	1.34947e-35
12780	SLC39A8	1.9027	7.25137	174.171	9.08505e-40	1.48668e-35
6556	JAG2	-3.08159	6.7496	174.128	9.2809e-40	1.51873e-35
12084	SAMD4A	1.97518	5.81192	174.048	9.66091e-40	1.58091e-35
8717	MOV10	-1.48649	6.33498	173.95	1.0151e-39	1.66111e-35
14532	TNIP1	1.66838	9.69614	173.754	1.12044e-39	1.83349e-35
9672	NUP62CL	-1.9593	2.00366	173.569	1.22946e-39	2.01189e-35
12138	SCAMP5	-1.7428	3.67315	173.347	1.3749e-39	2.24989e-35
13658	STX19	-6.11827	0.000973287	173.322	1.39224e-39	2.27826e-35
8110	MAOB	-3.00908	0.796569	173.308	1.40172e-39	2.29378e-35
6673	KCP	-3.58974	-0.0104403	173.103	1.55413e-39	2.54317e-35
4987	FRAT2	-1.82236	4.36009	172.852	1.76328e-39	2.88544e-35
14064	TGFB3	-2.23807	1.23458	172.316	2.30858e-39	3.77775e-35
2062	CBR3	-2.17217	2.81155	172.162	2.4942e-39	4.0815e-35
12149	SCARF2	3.32812	4.94365	172.132	2.53298e-39	4.14497e-35
10214	PGAP2	-1.39124	4.93177	172.081	2.59806e-39	4.25147e-35
816	ARHGEF19	-1.48942	3.65836	172.051	2.63768e-39	4.3163e-35
12910	SMAD6	3.50027	1.36793	171.949	2.77669e-39	4.54377e-35
3774	DPYSL3	2.95155	1.21161	171.416	3.62994e-39	5.94004e-35
2983	CPE	-1.63491	4.84018	171.34	3.77178e-39	6.17214e-35
7597	LOC201651	-2.26307	1.5269	171.256	3.93366e-39	6.43704e-35
14063	TGFB2	3.81323	3.20975	171.003	4.4678e-39	7.3111e-35
3338	DBNDD1	-3.6773	-0.167053	170.653	5.32685e-39	8.71686e-35
2760	CLN3	-1.55701	5.27313	170.64	5.36149e-39	8.77354e-35
13422	SPTBN2	-2.47077	5.76373	170.289	6.39805e-39	1.04698e-34
12897	SLPI	-2.34609	8.21175	170.201	6.68706e-39	1.09427e-34
8107	MANF	1.48244	6.80613	170.17	6.79168e-39	1.11139e-34
8070	MAGEH1	3.25501	2.70848	169.918	7.71205e-39	1.262e-34
9555	NRG4	-2.7758	1.15129	169.882	7.85218e-39	1.28493e-34
15836	ZMYND15	-4.70814	0.17406	169.875	7.88091e-39	1.28963e-34
6933	KLK7	-9.19235	-0.426916	169.864	7.92149e-39	1.29627e-34
12041	RYR1	-5.05127	-0.400143	169.841	8.01621e-39	1.31177e-34
5494	GPR173	3.47439	2.76798	169.164	1.1267e-38	1.84373e-34
2237	CCNE1	1.93435	3.43701	169.113	1.15571e-38	1.8912e-34
13594	STEAP4	-4.34371	0.284877	169.091	1.16859e-38	1.91229e-34
14997	TYMP	-2.01507	5.20531	169	1.22356e-38	2.00223e-34
14366	TMEM238	-3.50572	0.995889	168.778	1.36761e-38	2.23796e-34
9271	NEDD4L	-1.41377	6.79478	168.766	1.37638e-38	2.2523e-34
8091	MAML3	-1.76818	3.82114	168.342	1.70337e-38	2.7874e-34
9970	PCBD2	-1.62274	3.61901	168.06	1.96335e-38	3.21283e-34
3214	CXCL5	6.36453	-0.578222	168.026	1.99719e-38	3.26821e-34
3520	DHDH	-3.19002	0.0959115	167.483	2.62439e-38	4.29455e-34
10136	PDSS1	-1.58584	4.04346	167.362	2.78902e-38	4.56396e-34
1237	BCL2A1	1.91753	2.13483	167.33	2.83302e-38	4.63596e-34
1128	AXL	2.12936	6.616	167.271	2.91922e-38	4.777e-34
9595	NT5DC2	1.83929	6.78628	167.133	3.12907e-38	5.12042e-34
7987	LTA4H	-1.42548	6.94768	166.824	3.65513e-38	5.98125e-34
6986	KRT24	-5.94942	-1.1451	166.593	4.1062e-38	6.71938e-34
4638	FAP	4.79557	0.481793	166.53	4.23639e-38	6.93244e-34
10874	PRKCDBP	1.79459	6.20563	166.504	4.29307e-38	7.02518e-34
14515	TNFRSF1B	-3.9815	1.72625	166.489	4.32567e-38	7.07852e-34
12926	SMARCD2	-1.54493	7.42851	165.83	6.02434e-38	9.85823e-34
10125	PDLIM4	1.70258	7.06472	165.459	7.26122e-38	1.18823e-33
12405	SFN	-2.03091	10.2181	165.38	7.5575e-38	1.23671e-33
9916	PAQR8	1.78029	2.68847	165.197	8.28518e-38	1.35579e-33
5708	HAS2	7.40762	0.436451	165.16	8.44002e-38	1.38112e-33
12537	SIPA1L2	-1.62082	4.44032	164.804	1.00943e-37	1.65183e-33
5691	HABP4	1.50121	3.97408	164.8	1.01179e-37	1.65569e-33
9553	NRG1	-1.73043	1.89584	164.765	1.02958e-37	1.68481e-33
14971	TWIST2	2.348	2.8722	164.764	1.03027e-37	1.68594e-33
14193	TLR2	1.94099	6.06215	164.597	1.12038e-37	1.83338e-33
4355	FA2H	-6.13294	-0.0391856	164.556	1.14343e-37	1.87112e-33
1505	C12orf54	-1.89671	2.6082	164.426	1.22071e-37	1.99756e-33
6124	HSPA5	1.50527	10.0756	164.423	1.22297e-37	2.00127e-33
6877	KLF17	8.75357	-0.376844	164.394	1.24099e-37	2.03076e-33
16345	ZSCAN9	1.6205	3.52463	164.28	1.31417e-37	2.1505e-33
7992	LTBP2	3.29167	8.4846	164.142	1.40834e-37	2.30461e-33
14677	TRANK1	-1.49121	4.82897	164.079	1.45382e-37	2.37903e-33
9048	MYOF	-1.58852	8.18182	164.069	1.46138e-37	2.39141e-33
3467	DENND2C	-2.3373	2.78946	163.91	1.58284e-37	2.59016e-33
6413	INSL4	-3.57487	-0.156934	163.712	1.74872e-37	2.86161e-33
13374	SPINT1	-2.29692	7.39394	163.637	1.81565e-37	2.97113e-33
6891	KLHDC7B	-5.62815	0.482836	163.076	2.40726e-37	3.93924e-33
14555	TNRC6B	-1.58818	5.89106	162.972	2.5368e-37	4.15122e-33
2646	CHST11	1.81978	5.70266	162.81	2.75218e-37	4.50367e-33
13577	STAT1	-1.42408	7.02731	162.268	3.61493e-37	5.91547e-33
10128	PDP1	-1.63136	5.17483	162.248	3.65173e-37	5.97568e-33
14606	TP53I3	2.30868	7.39582	162.176	3.7873e-37	6.19755e-33
5114	GALNT14	3.51556	0.260488	162.081	3.97163e-37	6.49918e-33
10271	PHGDH	-1.97162	5.29077	161.893	4.36577e-37	7.14415e-33
12590	SLC15A2	-1.9493	3.56241	161.893	4.36589e-37	7.14434e-33
12192	SCPEP1	-1.53102	5.88578	161.703	4.80303e-37	7.85968e-33
5143	GAS2L3	-1.87081	3.53896	161.652	4.92792e-37	8.06404e-33
12695	SLC27A3	-1.62178	4.23859	161.646	4.94354e-37	8.08961e-33
10167	PER3	-1.75283	3.6315	161.599	5.06189e-37	8.28328e-33
12717	SLC2A9	-1.66067	4.22607	161.432	5.50456e-37	9.00767e-33
3741	DOPEY2	-1.77462	2.8548	160.773	7.66989e-37	1.2551e-32
13693	SULT1A1	-2.05053	3.37624	160.714	7.90239e-37	1.29315e-32
1083	ATP8A2	6.78119	-0.440942	160.613	8.31364e-37	1.36044e-32
9679	NUPR1	-3.10044	3.94565	160.397	9.26415e-37	1.51599e-32
15250	USPL1	1.60027	4.4567	160.358	9.45155e-37	1.54665e-32
1151	B4GALNT2	-3.3839	0.0674264	160.358	9.45165e-37	1.54667e-32
6215	IFIT3	-1.98228	4.49908	160.335	9.55807e-37	1.56408e-32
1738	C2orf54	-9.29305	0.202163	160.199	1.02393e-36	1.67556e-32
5551	GREB1	-2.56498	1.14396	159.883	1.19995e-36	1.9636e-32
4338	EYA2	-1.41505	5.9073	159.781	1.26303e-36	2.06682e-32
11206	QPCT	4.55633	-0.182077	159.182	1.70737e-36	2.79395e-32
12782	SLC3A2	-1.43948	9.4785	159.156	1.72969e-36	2.83047e-32
13194	SNRK	-1.61808	4.46584	159.133	1.75059e-36	2.86466e-32
15102	UBXN2B	-2.00421	4.61843	159.123	1.75891e-36	2.87828e-32
9974	PCBP4	1.4752	5.0364	158.937	1.93107e-36	3.16e-32
4557	FAM46B	-1.54102	5.50405	158.851	2.0167e-36	3.30012e-32
181	ACTN1	1.61848	9.81159	158.777	2.0934e-36	3.42564e-32
5845	HID1	-2.42356	1.2598	158.583	2.30859e-36	3.77778e-32
2405	CDK18	-2.24496	3.83041	158.556	2.33955e-36	3.82843e-32
14509	TNFRSF12A	1.62518	7.86262	158.485	2.42444e-36	3.96735e-32
8159	MAPK12	1.43255	4.52309	158.483	2.42741e-36	3.97221e-32
10154	PECAM1	-4.16857	0.108637	158.482	2.42874e-36	3.97439e-32
10233	PGM3	1.69889	6.26021	158.361	2.58058e-36	4.22286e-32
2985	CPEB3	-2.88383	2.45506	158.35	2.59475e-36	4.24605e-32
4594	FAM83A	1.5612	7.03028	158.257	2.71996e-36	4.45095e-32
376	AIFM2	-1.36423	4.09715	157.892	3.26718e-36	5.34641e-32
8157	MAPK10	-2.14153	1.71331	157.71	3.58167e-36	5.86104e-32
4376	FAM102A	-2.43881	4.65724	157.631	3.72561e-36	6.0966e-32
1419	BTN2A1	1.37574	5.1867	157.598	3.7891e-36	6.20049e-32
13803	TACC2	-2.16452	7.06752	157.325	4.34644e-36	7.11251e-32
12978	SMTN	2.23114	7.12178	157.23	4.55861e-36	7.45972e-32
2728	CLDN8	-8.73439	-1.36111	157.114	4.83237e-36	7.90768e-32
1226	BCAT2	-1.5378	5.7161	157.102	4.86202e-36	7.9562e-32
6119	HSPA1B	-1.78556	5.5727	156.717	5.90054e-36	9.65565e-32
3731	DOK1	1.87467	2.97376	156.267	7.40135e-36	1.21116e-31
10574	PNPO	-1.33099	5.67507	156.131	7.9241e-36	1.2967e-31
4641	FARP1	1.57687	5.92549	156.111	8.00427e-36	1.30982e-31
5953	HMGB3	1.56121	6.8527	155.986	8.52483e-36	1.395e-31
4948	FOXD1	2.94915	5.33745	155.935	8.74668e-36	1.43131e-31
11264	RAB3B	2.16167	5.06219	155.814	9.29622e-36	1.52123e-31
10688	PPAPDC1B	1.52384	4.46071	155.689	9.89885e-36	1.61985e-31
1811	C6orf141	-2.10176	2.36098	155.393	1.14918e-35	1.88052e-31
2042	CAST	-1.47059	8.70531	155.331	1.18524e-35	1.93952e-31
14220	TMC5	-5.55464	-0.859808	155.101	1.33101e-35	2.17807e-31
12266	SECTM1	-1.68395	5.75396	155.1	1.33119e-35	2.17835e-31
4667	FBN1	2.94287	5.70326	154.961	1.4279e-35	2.33662e-31
438	ALDH1A1	1.61739	3.52482	154.838	1.51901e-35	2.48571e-31
10989	PSAT1	-1.86827	6.13458	154.758	1.58124e-35	2.58755e-31
5842	HIBCH	-1.78284	4.18889	154.726	1.60758e-35	2.63064e-31
12349	SERPINB3	-2.19243	2.3012	154.664	1.65828e-35	2.71361e-31
6527	ITGB5	1.62806	6.87904	154.494	1.8062e-35	2.95567e-31
9921	PARD6A	-3.29993	0.320209	154.329	1.96241e-35	3.21129e-31
13969	TCP11L2	-1.90417	2.59616	154.169	2.12671e-35	3.48015e-31
13709	SUOX	-1.41557	4.57038	154.168	2.12847e-35	3.48303e-31
9609	NTRK1	4.93365	0.421904	154.078	2.2265e-35	3.64345e-31
6587	JUP	-2.68208	9.93001	153.98	2.33935e-35	3.82811e-31
11	AACSP1	-4.4451	-0.528038	153.9	2.43509e-35	3.98478e-31
8916	MTHFD1L	1.59846	5.01128	153.783	2.58298e-35	4.22678e-31
13420	SPTB	-2.41825	3.01554	153.692	2.70385e-35	4.42458e-31
8438	MGAT5B	3.79283	2.81483	153.284	3.3202e-35	5.43317e-31
3928	EDN1	1.4101	5.41402	153.16	3.53507e-35	5.78479e-31
4488	FAM195A	-1.88094	4.03271	153.049	3.73753e-35	6.11609e-31
4571	FAM63A	-1.40526	3.43378	153.025	3.78312e-35	6.1907e-31
12007	RTN1	1.74149	4.12033	153.007	3.81699e-35	6.24613e-31
1068	ATP6V1A	-1.62624	6.24641	152.994	3.84311e-35	6.28887e-31
9468	NOS1AP	-1.65487	2.99502	152.839	4.15378e-35	6.79725e-31
12516	SIAE	-1.33536	5.30887	152.554	4.79433e-35	7.84544e-31
12889	SLIT3	5.11676	1.72587	152.469	5.00368e-35	8.18803e-31
2362	CDC42SE2	-1.60658	6.15956	152.429	5.10539e-35	8.35446e-31
15275	VANGL2	-2.08474	4.2622	152.217	5.68049e-35	9.29555e-31
14454	TMEM98	2.41021	4.06732	151.85	6.83425e-35	1.11836e-30
5731	HCFC1R1	-1.44003	4.70336	151.618	7.68052e-35	1.25684e-30
3616	DLX5	-4.0836	0.4318	151.358	8.75462e-35	1.43261e-30
15870	ZNF175	1.50668	3.46424	151.231	9.33191e-35	1.52707e-30
7483	LOC100505687	2.14084	2.52142	151.154	9.69711e-35	1.58684e-30
1673	C1orf216	1.63245	4.50214	151.073	1.01009e-34	1.65291e-30
2382	CDH16	-6.08765	-0.603466	150.932	1.08459e-34	1.77483e-30
8651	MLXIPL	-5.30749	-0.537016	150.915	1.09398e-34	1.79019e-30
6103	HSDL2	-1.48666	5.79493	150.804	1.15645e-34	1.89241e-30
9689	NXPE3	1.48368	4.79833	150.789	1.16537e-34	1.90701e-30
12015	RTP4	-8.5797	-0.134086	150.622	1.26736e-34	2.0739e-30
10465	PLEK2	2.07211	7.63231	150.342	1.45961e-34	2.38851e-30
12991	SNAI3-AS1	2.59532	1.53529	150.335	1.46481e-34	2.39702e-30
10735	PPM1L	-3.11658	0.697633	150.283	1.5037e-34	2.46066e-30
14831	TSPAN12	4.96662	0.0571838	150.282	1.50428e-34	2.46161e-30
7016	KSR1	-2.63789	3.42048	150.272	1.51174e-34	2.47381e-30
11643	RILP	-1.83179	2.95113	150.224	1.54858e-34	2.53409e-30
3709	DNM3	-1.77031	2.39877	150.072	1.67176e-34	2.73566e-30
11134	PTPRE	1.82458	6.80407	150.061	1.68136e-34	2.75138e-30
7604	LOC254559	-6.55307	-0.987601	150.054	1.68704e-34	2.76067e-30
206	ADAD2	-5.02811	-0.884524	149.971	1.75955e-34	2.87932e-30
11107	PTP4A1	-1.74063	8.53024	149.752	1.96451e-34	3.21472e-30
5534	GPX3	1.51941	6.80173	149.578	2.14418e-34	3.50874e-30
1233	BCL10	-1.82698	5.27675	149.502	2.22704e-34	3.64432e-30
7040	LAMA5	-3.49485	8.49188	149.438	2.29993e-34	3.7636e-30
14728	TRIM35	-1.33749	5.95365	149.233	2.55056e-34	4.17374e-30
8874	MSRB3	1.83324	5.41411	149.098	2.72978e-34	4.46701e-30
14905	TTF2	-1.37657	5.45642	148.556	3.58562e-34	5.8675e-30
11498	RCBTB2	-1.4408	3.98883	148.446	3.78989e-34	6.20178e-30
1642	C1R	-1.54818	5.63329	148.329	4.02051e-34	6.57917e-30
10853	PRICKLE2	1.65562	4.40007	148.261	4.15995e-34	6.80734e-30
641	ANTXR2	1.94648	5.82097	148.188	4.31553e-34	7.06194e-30
8617	MKNK2	-2.06406	7.68565	148.11	4.48764e-34	7.34358e-30
8061	MAFB	-1.68263	5.3561	148.082	4.55233e-34	7.44943e-30
7348	LOC100129480	-2.98088	0.705202	148.03	4.67203e-34	7.64531e-30
10634	POLR3B	-1.35011	4.23276	147.846	5.12587e-34	8.38798e-30
7219	LINC00340	2.71293	0.576198	147.742	5.40302e-34	8.84151e-30
262	ADD3	-1.55014	5.5592	147.68	5.57241e-34	9.11869e-30
584	ANKRD2	-2.49592	0.886964	147.643	5.6766e-34	9.2892e-30
6787	KIAA1522	-2.56181	8.11942	147.486	6.14382e-34	1.00537e-29
6879	KLF3	-2.25662	6.67431	147.427	6.32868e-34	1.03562e-29
12715	SLC2A6	2.31452	6.37975	147.359	6.55023e-34	1.07188e-29
8239	MBLAC2	-1.47518	3.93784	147.118	7.39335e-34	1.20985e-29
2951	CORO2B	4.13305	1.49745	147.09	7.49959e-34	1.22723e-29
6864	KITLG	-2.26164	2.01982	147.012	7.80129e-34	1.2766e-29
13395	SPRED3	3.15396	2.6106	147.007	7.82054e-34	1.27975e-29
159	ACSL1	-1.53526	7.02933	146.869	8.38122e-34	1.3715e-29
5512	GPR84	3.01168	-0.348938	146.738	8.95567e-34	1.46551e-29
12654	SLC25A23	-2.11299	6.09659	146.734	8.97318e-34	1.46837e-29
6676	KCTD11	1.38556	6.88048	146.715	9.05962e-34	1.48252e-29
8361	MERTK	-3.11372	-0.239527	146.668	9.27671e-34	1.51804e-29
1089	ATP9A	-1.38478	4.44959	146.498	1.01031e-33	1.65327e-29
6195	IER2	-1.6053	6.93727	146.466	1.02669e-33	1.68008e-29
14179	TLCD1	-1.53387	3.46768	146.459	1.03051e-33	1.68633e-29
13879	TBC1D1	1.55679	6.1862	146.351	1.08808e-33	1.78053e-29
9014	MYL7	6.62591	0.0296859	146.136	1.21245e-33	1.98406e-29
1150	B4GALNT1	2.1771	1.80236	146.117	1.22392e-33	2.00282e-29
3852	DUSP9	-2.93908	0.576118	146.044	1.27004e-33	2.07829e-29
12842	SLC7A11	-2.77479	4.46379	145.932	1.34324e-33	2.19808e-29
10988	PSAPL1	-6.68242	-0.501662	145.868	1.38752e-33	2.27054e-29
333	AGFG2	-1.5076	3.82782	145.546	1.63119e-33	2.66928e-29
7613	LOC283070	-1.91632	2.7407	145.54	1.63623e-33	2.67753e-29
4127	ENDOD1	-1.28717	5.51577	145.496	1.67342e-33	2.73839e-29
6473	IRF6	-1.78575	8.05614	145.376	1.77749e-33	2.90868e-29
8758	MRGPRX3	1.43698	6.03773	145.335	1.81394e-33	2.96833e-29
4120	EMP1	-1.70619	5.99661	145.258	1.88625e-33	3.08666e-29
5927	HLA-DQB1	-3.29953	1.01324	145.19	1.95142e-33	3.19331e-29
7949	LRRC8D	-1.56328	6.35234	145.099	2.04359e-33	3.34412e-29
5379	GNG2	-1.53218	3.64853	145.084	2.05894e-33	3.36925e-29
644	ANXA11	-1.34594	7.47234	145.051	2.09312e-33	3.42519e-29
11532	REL	-2.15733	3.16049	144.958	2.19396e-33	3.5902e-29
14053	TFPI	2.09798	4.45912	144.843	2.32428e-33	3.80345e-29
9935	PARP14	-1.79677	5.95122	144.832	2.33682e-33	3.82397e-29
5059	FYCO1	-1.7417	5.17989	144.812	2.36101e-33	3.86356e-29
13643	STRIP2	1.4112	3.72456	144.386	2.92584e-33	4.78785e-29
4340	EYA4	-1.64117	4.74761	144.321	3.02245e-33	4.94594e-29
2360	CDC42EP5	1.82961	3.08371	144.267	3.10608e-33	5.08279e-29
5810	HES1	-1.48919	5.3985	143.914	3.71007e-33	6.07117e-29
5116	GALNT16	3.70323	0.841266	143.624	4.29256e-33	7.02434e-29
12366	SERTAD2	-2.46188	5.36418	143.611	4.32173e-33	7.07207e-29
1729	C2orf15	-3.24085	0.399788	143.431	4.73091e-33	7.74166e-29
12008	RTN2	1.61036	3.68724	143.354	4.91828e-33	8.04828e-29
3021	CRCT1	-6.03874	-0.288073	143.337	4.96189e-33	8.11964e-29
6979	KRT17	-2.30458	12.4485	143.305	5.04024e-33	8.24785e-29
8073	MAGI2-AS3	4.63391	-0.0758168	143.232	5.23066e-33	8.55945e-29
10413	PKP3	-1.61788	7.41457	143.185	5.35416e-33	8.76155e-29
8037	LYSMD2	-1.8425	2.1385	142.982	5.93024e-33	9.70424e-29
173	ACTBL2	4.55602	-0.352974	142.971	5.96414e-33	9.75972e-29
2885	COL27A1	2.6296	5.88059	142.406	7.92829e-33	1.29738e-28
8008	LXN	-1.68354	2.42131	142.329	8.24049e-33	1.34847e-28
390	AK4	-1.59097	4.86561	142.288	8.41083e-33	1.37635e-28
5503	GPR4	8.13786	1.19806	142.02	9.62569e-33	1.57515e-28
1085	ATP8B2	1.56908	4.05138	141.861	1.0432e-32	1.70709e-28
7695	LOC401109	-3.28597	0.0912005	141.787	1.08249e-32	1.77138e-28
6010	HOTAIRM1	1.45072	4.28293	141.449	1.28343e-32	2.1002e-28
5381	GNG4	2.69997	0.484997	141.253	1.41636e-32	2.31773e-28
10257	PHF15	-1.3836	7.64383	141.225	1.43665e-32	2.35094e-28
12824	SLC5A3	-1.85869	4.9157	140.985	1.62094e-32	2.65251e-28
6202	IFI16	-1.60466	7.48833	140.984	1.62216e-32	2.6545e-28
9436	NNT	-1.33708	6.69593	140.735	1.83882e-32	3.00905e-28
6006	HOOK2	-1.60865	4.66518	140.587	1.98042e-32	3.24076e-28
4492	FAM198B	-2.1949	1.57283	140.497	2.07276e-32	3.39187e-28
7036	LAMA1	3.32401	0.71497	140.2	2.40655e-32	3.93809e-28
3585	DKK1	1.80676	6.59462	140.194	2.41478e-32	3.95155e-28
7851	LPAR1	1.49589	3.40076	140.192	2.41677e-32	3.9548e-28
13787	SYT7	-2.23967	3.55419	139.771	2.98795e-32	4.88948e-28
7871	LRBA	-1.69443	6.75465	139.181	4.02046e-32	6.57909e-28
8397	METTL8	-1.95655	4.54562	139.167	4.05007e-32	6.62753e-28
6321	IL1B	1.36546	8.83599	138.754	4.98545e-32	8.15819e-28
8880	MST4	-1.51772	4.51716	138.741	5.01813e-32	8.21166e-28
11253	RAB31	1.49222	6.62031	138.618	5.3377e-32	8.73462e-28
8337	MEDAG	8.8817	-0.25767	138.605	5.37468e-32	8.79512e-28
10158	PELI1	-1.74803	5.8952	138.577	5.45057e-32	8.91931e-28
241	ADARB1	1.37183	4.6466	138.487	5.70317e-32	9.33267e-28
3986	EGR1	-2.40069	8.221	138.447	5.81788e-32	9.52037e-28
11636	RHPN2	-1.50234	3.15466	138.38	6.01868e-32	9.84896e-28
1424	BTN3A3	-1.68598	3.52672	138.36	6.08082e-32	9.95065e-28
9009	MYL2	4.70484	0.222801	138.249	6.42842e-32	1.05195e-27
15914	ZNF250	1.57248	2.99547	138.049	7.11025e-32	1.16352e-27
8033	LYRM5	-1.63526	3.41546	138.02	7.21416e-32	1.18053e-27
1993	CAPN6	-3.32912	-0.461651	137.96	7.43739e-32	1.21705e-27
7534	LOC100506844	2.13301	2.30061	137.793	8.09015e-32	1.32387e-27
12960	SMIM3	1.83416	4.78978	137.776	8.15727e-32	1.33486e-27
14175	TJP3	-4.71225	0.200568	137.749	8.26767e-32	1.35292e-27
10519	PLSCR4	-2.02952	2.17598	137.703	8.462e-32	1.38472e-27
14107	THNSL1	-1.52382	3.30813	137.504	9.35605e-32	1.53102e-27
10314	PIF1	-1.40367	4.2099	137.407	9.82413e-32	1.60762e-27
15151	UNC13A	4.98582	1.01075	137.38	9.95757e-32	1.62946e-27
15639	ZBED2	2.06976	7.88836	137.329	1.02152e-31	1.67162e-27
7764	LOC646268	3.27042	1.46639	137.259	1.05852e-31	1.73215e-27
4364	FADS2	1.60924	8.16941	137.118	1.13644e-31	1.85967e-27
11287	RAB9A	-1.30867	4.7384	137.007	1.20152e-31	1.96617e-27
14314	TMEM178B	-3.02553	0.16796	136.983	1.21625e-31	1.99028e-27
6455	IQGAP2	-2.08298	2.3452	136.968	1.22536e-31	2.00517e-27
13708	SUN3	3.97194	0.0120357	136.94	1.24315e-31	2.0343e-27
14663	TRAF3IP2	-1.37984	6.57344	136.848	1.30146e-31	2.12971e-27
7556	LOC100507463	-2.2204	1.47155	136.787	1.34236e-31	2.19664e-27
6108	HSH2D	-2.1845	1.68558	136.688	1.41077e-31	2.30859e-27
11551	RETSAT	-1.25906	6.72154	136.661	1.43065e-31	2.34111e-27
7664	LOC344887	-2.45525	0.929106	136.651	1.43769e-31	2.35264e-27
12286	SEMA4B	-2.23363	7.91682	136.603	1.47288e-31	2.41023e-27
9780	OSBPL1A	-1.3214	4.94643	136.578	1.4913e-31	2.44037e-27
2875	COL12A1	2.8833	7.29733	136.576	1.49264e-31	2.44256e-27
14417	TMEM56	-3.76365	0.039738	136.525	1.53171e-31	2.50649e-27
4772	FGD3	-4.71958	-1.11292	136.516	1.53902e-31	2.51845e-27
6116	HSPA13	1.45602	5.52766	136.452	1.58886e-31	2.6e-27
2984	CPEB2	-1.99874	4.18138	136.363	1.66154e-31	2.71895e-27
1879	C9orf3	-1.72964	5.39064	136.199	1.80458e-31	2.95301e-27
4080	ELMSAN1	-2.20889	6.5631	135.929	2.06825e-31	3.38449e-27
14496	TNF	1.99585	4.59503	135.889	2.11009e-31	3.45295e-27
7003	KRT78	-3.931	-0.292327	135.822	2.18252e-31	3.57148e-27
2238	CCNE2	1.85537	3.94456	135.773	2.23709e-31	3.66077e-27
1009	ATL2	-1.54704	5.88506	135.714	2.30399e-31	3.77025e-27
3845	DUSP3	1.31094	6.46534	135.61	2.42858e-31	3.97413e-27
102	ACACB	-2.09227	2.93395	135.486	2.58442e-31	4.22915e-27
6660	KCNMB4	1.91655	2.80024	135.324	2.80468e-31	4.58958e-27
12625	SLC22A18	-2.11448	3.61876	135.203	2.98096e-31	4.87804e-27
12854	SLC8A1	3.92064	-0.00580891	134.847	3.56641e-31	5.83607e-27
8972	MVD	1.37567	6.29743	134.819	3.61725e-31	5.91926e-27
8022	LYNX1	-5.23057	-0.228637	134.804	3.64512e-31	5.96487e-27
3636	DNAH10	1.43261	3.64866	134.755	3.73479e-31	6.11161e-27
9833	P2RX7	-4.2062	0.70423	134.744	3.7552e-31	6.145e-27
5294	GLDC	-2.39176	0.691494	134.561	4.11802e-31	6.73873e-27
4076	ELMO3	-1.37035	4.9037	134.458	4.33877e-31	7.09996e-27
1910	CABLES1	1.94071	3.74659	134.436	4.38705e-31	7.17897e-27
8977	MXD1	-1.28465	5.47405	134.401	4.46364e-31	7.3043e-27
3482	DEPDC5	-1.22781	4.69984	134.127	5.1238e-31	8.38459e-27
13214	SNTA1	1.38273	4.6503	134.104	5.1837e-31	8.48261e-27
112	ACAN	6.82676	0.863614	134.083	5.24036e-31	8.57533e-27
3240	CYB5D2	-1.31972	3.8547	134.029	5.38303e-31	8.80879e-27
164	ACSM1	-3.425	-0.140067	134.003	5.45537e-31	8.92716e-27
14229	TMCO4	-1.27815	4.37175	133.975	5.53366e-31	9.05527e-27
4992	FRMD3	2.84636	1.28566	133.669	6.4553e-31	1.05635e-26
7989	LTB4R	-2.5022	5.75037	133.445	7.22732e-31	1.18268e-26
15681	ZBTB7B	-1.5406	6.22047	133.249	7.97584e-31	1.30517e-26
7315	LMO7	-1.72783	5.22155	133.199	8.17839e-31	1.33831e-26
5861	HIPK3	-1.79836	5.78237	133.052	8.80878e-31	1.44147e-26
10213	PGAP1	-1.86562	4.40549	133.046	8.83599e-31	1.44592e-26
9975	PCCA	-1.30042	4.40602	132.784	1.00808e-30	1.64962e-26
9323	NFE2L2	-1.95177	8.11545	132.74	1.03054e-30	1.68638e-26
11124	PTPN22	8.6073	-0.660541	132.738	1.03144e-30	1.68784e-26
1421	BTN2A3P	1.79538	1.89278	132.709	1.04694e-30	1.71321e-26
676	AP3B2	-3.13782	-0.548713	132.699	1.05212e-30	1.72169e-26
12177	SCN1B	2.85819	1.11571	132.697	1.0534e-30	1.72378e-26
13444	SRD5A3	-1.41835	4.47028	132.692	1.0557e-30	1.72754e-26
15171	UPK3B	-3.88804	0.0686399	132.43	1.2048e-30	1.97154e-26
129	ACHE	3.83076	0.750917	132.384	1.2329e-30	2.01752e-26
8861	MSI2	-1.27715	4.38368	132.281	1.2989e-30	2.12551e-26
4089	ELOVL7	-2.19708	3.49494	132.016	1.48409e-30	2.42857e-26
11018	PSMB9	-2.72171	4.85658	131.948	1.53606e-30	2.51361e-26
10104	PDGFD	-2.55153	0.822804	131.815	1.64274e-30	2.68818e-26
951	ASL	1.52995	5.81846	131.703	1.73736e-30	2.84302e-26
9143	NAV1	2.33783	7.24827	131.57	1.85785e-30	3.04018e-26
8014	LY6K	1.89667	2.61839	131.509	1.91619e-30	3.13565e-26
4208	EPS8L1	-2.12863	2.65055	131.339	2.08781e-30	3.41648e-26
3745	DPCR1	-6.58976	-0.353413	131.326	2.10063e-30	3.43748e-26
11412	RASSF10	-2.58174	1.2235	131.293	2.13667e-30	3.49645e-26
8119	MAP2K1	1.19217	6.68335	131.285	2.14492e-30	3.50994e-26
8503	MIR181A2HG	3.04596	0.776246	131.262	2.17021e-30	3.55133e-26
13955	TCF4	-1.69433	5.55064	131.261	2.17106e-30	3.55272e-26
13779	SYT1	3.65637	0.276663	131.224	2.21237e-30	3.62033e-26
6504	ITGA1	2.31868	4.58636	131.129	2.32016e-30	3.7967e-26
6588	KAL1	-1.88051	3.98378	131.012	2.46088e-30	4.02698e-26
5593	GSE1	-2.75376	5.43125	131	2.47624e-30	4.05211e-26
11400	RASGEF1B	-2.83526	-0.498643	130.931	2.56326e-30	4.19452e-26
10086	PDE4A	2.448	3.72906	130.921	2.57605e-30	4.21544e-26
14711	TRIM16	-2.08874	6.36645	130.892	2.6151e-30	4.27936e-26
9095	NACAD	4.07118	1.49669	130.779	2.76762e-30	4.52893e-26
9045	MYO7B	8.5265	-0.79775	130.536	3.12884e-30	5.12003e-26
13507	SSH3	-1.37023	6.6767	130.33	3.46941e-30	5.67735e-26
10581	PODNL1	2.39815	2.66556	130.225	3.65931e-30	5.9881e-26
714	APLP1	2.59322	3.10204	130.22	3.66745e-30	6.00141e-26
15383	VWA8	-1.72813	5.06565	130.219	3.6697e-30	6.0051e-26
1959	CAMK1D	-1.54338	2.7142	130.213	3.68168e-30	6.0247e-26
12279	SEMA3A	-2.70076	1.0423	130.202	3.7022e-30	6.05828e-26
7050	LAMP3	-2.40378	2.36991	130.058	3.98037e-30	6.51347e-26
14058	TG	-2.06152	0.953678	129.959	4.18431e-30	6.84721e-26
7100	LCP2	4.85186	0.252395	129.957	4.18699e-30	6.8516e-26
88	ABL1	1.6897	8.6491	129.935	4.23505e-30	6.93024e-26
13513	SSR3	1.48925	7.70637	129.928	4.24912e-30	6.95326e-26
8013	LY6G6C	-4.38563	-0.539566	129.652	4.882e-30	7.98891e-26
11155	PTTG1IP	1.2157	8.40887	129.416	5.49996e-30	9.00014e-26
1493	C11orf96	-3.64822	-1.26731	129.319	5.7748e-30	9.44988e-26
6823	KIF16B	-1.61524	5.41323	129.212	6.09347e-30	9.97135e-26
4668	FBN2	2.78928	6.62572	129.189	6.16626e-30	1.00905e-25
10356	PIM3	-1.6299	6.54869	129.15	6.28867e-30	1.02908e-25
1317	BMP1	1.66412	7.65489	129.14	6.32086e-30	1.03435e-25
7291	LITAF	-1.25752	7.56917	129.114	6.40445e-30	1.04802e-25
6286	IKBIP	1.42398	5.68809	129.054	6.5992e-30	1.07989e-25
110	ACADSB	-1.97619	3.74931	129.023	6.70204e-30	1.09672e-25
12248	SEC23A	1.28974	6.83612	128.874	7.22745e-30	1.1827e-25
7273	LINC00704	2.42603	1.63111	128.873	7.22968e-30	1.18307e-25
6049	HPCAL4	2.79549	0.8667	128.792	7.53243e-30	1.23261e-25
5499	GPR3	2.0434	2.07182	128.728	7.77848e-30	1.27287e-25
3918	EDA	-1.96119	1.0732	128.688	7.93634e-30	1.2987e-25
4360	FABP5	-2.07571	1.65044	128.597	8.3104e-30	1.35991e-25
693	APBA2	1.41819	4.78106	128.543	8.53888e-30	1.3973e-25
8892	MT2A	1.53807	11.69	128.413	9.11771e-30	1.49202e-25
3629	DMXL1	-1.83013	6.1901	128.351	9.40341e-30	1.53877e-25
12846	SLC7A5	-2.3	11.2832	128.291	9.69498e-30	1.58649e-25
10386	PITX1	-2.06019	7.1545	128.118	1.05762e-29	1.73068e-25
3811	DTL	1.25351	5.24027	128.107	1.06338e-29	1.74011e-25
4710	FBXO39	2.00369	1.17842	127.98	1.13386e-29	1.85545e-25
4509	FAM20C	2.53629	3.91297	127.931	1.16218e-29	1.90179e-25
10660	POPDC3	1.51	4.15208	127.923	1.1671e-29	1.90984e-25
3309	DAB2IP	-1.96437	7.64839	127.825	1.22586e-29	2.006e-25
4300	EVPL	-2.63446	5.619	127.813	1.23349e-29	2.01848e-25
11348	RALGPS1	-1.47957	3.43421	127.689	1.31259e-29	2.14792e-25
13287	SOX9	-2.19258	3.18031	127.55	1.40788e-29	2.30386e-25
14163	TIMP4	2.27663	2.83954	127.502	1.44281e-29	2.36101e-25
14036	TEX9	-1.89187	2.30657	127.493	1.44894e-29	2.37105e-25
8406	MFAP3L	1.99374	2.32802	127.461	1.47271e-29	2.40994e-25
14535	TNK1	-1.46755	4.18002	127.306	1.59251e-29	2.60598e-25
10105	PDGFRA	3.77407	-0.250881	127.124	1.74491e-29	2.85538e-25
4912	FMNL3	1.57363	5.18699	126.819	2.03517e-29	3.33036e-25
9137	NAT14	1.39007	4.04182	126.75	2.10744e-29	3.44862e-25
9149	NBEAL2	-2.53033	5.60408	126.535	2.34781e-29	3.84196e-25
6830	KIF20A	-1.43158	7.5786	126.409	2.50191e-29	4.09413e-25
4810	FIG4	-1.3149	3.54353	126.384	2.53331e-29	4.14552e-25
4430	FAM13A	-1.43486	3.21917	126.368	2.55451e-29	4.1802e-25
6447	IQCC	1.80428	2.41391	126.262	2.69427e-29	4.4089e-25
5000	FRMPD1	-4.63761	-1.25201	126.241	2.72302e-29	4.45595e-25
5045	FUT4	2.24882	2.39926	126.109	2.91005e-29	4.762e-25
10127	PDLIM7	1.60564	8.08396	126.103	2.91962e-29	4.77766e-25
7111	LDHD	-3.32711	0.156154	125.977	3.11078e-29	5.09048e-25
7509	LOC100506178	4.01805	-0.430477	125.951	3.15165e-29	5.15736e-25
13720	SURF4	1.1997	9.06143	125.92	3.20085e-29	5.23787e-25
108	ACADM	-1.61661	5.42179	125.858	3.30263e-29	5.40442e-25
3781	DRAXIN	6.06011	1.02096	125.844	3.32619e-29	5.44297e-25
12016	RTTN	1.51151	5.99453	125.811	3.3814e-29	5.53332e-25
5280	GJC1	1.76355	4.74431	125.766	3.46039e-29	5.66258e-25
12628	SLC22A23	-2.11654	5.8919	125.755	3.47947e-29	5.6938e-25
10216	PGBD1	1.38423	3.43812	125.568	3.82215e-29	6.25457e-25
2216	CCIN	6.21947	-0.923087	125.568	3.82224e-29	6.25471e-25
14912	TTLL11	1.40729	5.19213	125.493	3.9707e-29	6.49766e-25
2151	CCDC19	2.73517	0.193573	125.475	4.00628e-29	6.55588e-25
12763	SLC38A2	-1.76853	9.40854	125.439	4.07847e-29	6.67401e-25
10475	PLEKHB1	-3.57532	-0.851392	125.372	4.2203e-29	6.90609e-25
4256	ERVMER34-1	-1.59017	3.52381	125.25	4.48672e-29	7.34207e-25
8870	MSN	1.3439	10.1681	125.246	4.49577e-29	7.35688e-25
8681	MNS1	-2.10863	2.91412	125.183	4.64025e-29	7.59331e-25
16043	ZNF469	7.47917	0.59721	125.138	4.74759e-29	7.76896e-25
116	ACAT1	-1.26976	5.43183	125.134	4.75718e-29	7.78465e-25
16333	ZSCAN2	1.78401	2.88243	125.12	4.79178e-29	7.84127e-25
11140	PTPRK	1.96746	8.2358	125	5.08962e-29	8.32865e-25
617	ANKRD65	-2.23364	0.932541	124.992	5.11074e-29	8.36322e-25
11814	RPGR	1.8351	3.75462	124.613	6.18415e-29	1.01197e-24
9919	PARD3	-1.21768	6.51426	124.577	6.29857e-29	1.0307e-24
14221	TMC6	-1.88167	4.25335	124.41	6.85267e-29	1.12137e-24
5277	GJB5	-2.1046	6.12783	124.336	7.11333e-29	1.16403e-24
5461	GPI	-1.25239	8.32036	124.303	7.23312e-29	1.18363e-24
6469	IRF2BP2	-1.98794	7.07255	124.251	7.42298e-29	1.2147e-24
4897	FLOT2	-1.23061	7.81011	123.98	8.51081e-29	1.39271e-24
959	ASPHD2	1.50866	3.09217	123.911	8.81241e-29	1.44206e-24
7449	LOC100288748	-5.71961	-0.975289	123.775	9.43782e-29	1.54441e-24
3394	DDAH2	1.37057	3.82667	123.696	9.81878e-29	1.60675e-24
6095	HSD17B4	-1.27294	7.35998	123.551	1.05631e-28	1.72855e-24
9840	P4HA2	1.22714	8.2455	123.454	1.10942e-28	1.81545e-24
14841	TSPAN33	-2.38162	0.420717	122.944	1.43474e-28	2.34781e-24
1014	ATOH8	2.03509	2.17361	122.912	1.45741e-28	2.3849e-24
12431	SGK223	-2.80779	4.65792	122.859	1.49687e-28	2.44948e-24
2726	CLDN5	3.82927	0.934949	122.843	1.50915e-28	2.46958e-24
2740	CLEC5A	5.60691	-0.520694	122.779	1.55901e-28	2.55116e-24
818	ARHGEF25	2.61776	0.860095	122.504	1.79026e-28	2.92957e-24
4804	FHOD1	1.89604	6.39931	122.332	1.95226e-28	3.19469e-24
3232	CXorf57	-1.74736	2.75477	122.319	1.96596e-28	3.2171e-24
12968	SMO	-1.48576	2.32898	122.201	2.08545e-28	3.41263e-24
13610	STK32A	-5.32278	-1.39334	122.155	2.13443e-28	3.49279e-24
13385	SPON2	-2.99106	0.316595	121.997	2.3113e-28	3.7822e-24
6681	KCTD17	1.30361	4.70996	121.997	2.31214e-28	3.78359e-24
162	ACSL5	-1.5354	3.75668	121.873	2.46044e-28	4.02627e-24
14989	TXNIP	-2.06973	8.38092	121.845	2.49599e-28	4.08443e-24
2437	CDKN3	-1.35244	5.08845	121.737	2.63612e-28	4.31374e-24
10143	PDZD2	-2.1703	5.36921	121.718	2.66041e-28	4.3535e-24
9686	NXN	-1.28314	6.18388	121.701	2.68367e-28	4.39156e-24
12643	SLC25A12	-1.18196	5.62512	121.701	2.68372e-28	4.39163e-24
239	ADAP2	-3.13835	-0.463453	121.57	2.86707e-28	4.69168e-24
5815	HES7	-2.33675	2.27564	121.535	2.91818e-28	4.77532e-24
3319	DAP	1.19516	7.58146	121.489	2.98625e-28	4.88669e-24
5933	HLA-F	-1.52333	4.67734	121.411	3.1058e-28	5.08234e-24
8094	MAN1A1	2.52346	3.13908	121.372	3.16722e-28	5.18285e-24
12862	SLC9A5	2.19034	2.15777	121.336	3.2255e-28	5.27821e-24
6839	KIF26B	3.8126	1.99151	121.256	3.35815e-28	5.49528e-24
8067	MAGED2	2.08332	7.28935	121.237	3.39146e-28	5.54978e-24
13429	SPTSSB	-8.44266	-1.45325	121.213	3.43287e-28	5.61755e-24
3897	EBI3	2.86868	1.69011	121.191	3.47018e-28	5.6786e-24
15640	ZBED3	-2.62394	1.41896	121.066	3.69681e-28	6.04946e-24
3472	DENND4C	-1.76073	5.94977	121.042	3.74151e-28	6.1226e-24
3055	CROCC	-2.34023	5.20386	120.959	3.90108e-28	6.38373e-24
9028	MYO18A	-1.96736	6.35653	120.862	4.09644e-28	6.70341e-24
134	ACO2	-1.35654	7.00226	120.86	4.10126e-28	6.7113e-24
5553	GREM1	6.20958	-0.852781	120.61	4.65042e-28	7.60995e-24
1681	C1orf51	-2.05541	1.23294	120.505	4.9045e-28	8.02572e-24
4737	FCGBP	-2.59456	1.55374	120.456	5.02813e-28	8.22803e-24
9325	NFIA	-1.45032	5.44579	120.356	5.28712e-28	8.65185e-24
15510	WIPI1	1.56074	5.61036	120.265	5.5351e-28	9.05763e-24
5505	GPR56	-2.40712	6.81651	120.257	5.5563e-28	9.09233e-24
13770	SYNJ2BP	-1.51333	5.05966	120.246	5.58856e-28	9.14512e-24
6345	IL36RN	-6.54111	-1.22638	120.191	5.74444e-28	9.4002e-24
8127	MAP3K1	-1.65875	4.40957	120.072	6.10154e-28	9.98456e-24
14832	TSPAN13	-1.38495	5.03778	119.931	6.55047e-28	1.07192e-23
4830	FKBP5	-1.39606	9.97974	119.828	6.89956e-28	1.12904e-23
9435	NNMT	2.58467	7.80519	119.68	7.43199e-28	1.21617e-23
14280	TMEM144	-1.83486	1.66941	119.668	7.47924e-28	1.2239e-23
5271	GJA1	-1.45387	5.35025	119.666	7.48546e-28	1.22492e-23
5257	GIMAP2	-1.72613	1.90714	119.623	7.64865e-28	1.25163e-23
12182	SCN9A	-2.8139	0.72475	119.593	7.76744e-28	1.27106e-23
4317	EXOC6B	-1.22428	4.78371	119.578	7.82375e-28	1.28028e-23
9942	PARP9	-1.34505	5.13195	119.523	8.04541e-28	1.31655e-23
4519	FAM214B	1.27191	7.15438	119.445	8.36713e-28	1.3692e-23
14342	TMEM200B	3.51725	-0.0261404	119.424	8.45918e-28	1.38426e-23
8985	MYB	-2.88619	-0.0060343	119.41	8.51745e-28	1.3938e-23
10424	PLA2G4E	-5.827	0.344049	119.126	9.8268e-28	1.60806e-23
12075	SALL2	-2.33274	0.286341	119.106	9.92755e-28	1.62454e-23
7210	LINC00312	2.49156	1.74979	119.038	1.02749e-27	1.68139e-23
3773	DPYSL2	1.21268	6.19924	118.998	1.04814e-27	1.71517e-23
3149	CTHRC1	5.18762	-0.166944	118.902	1.10052e-27	1.80089e-23
10511	PLOD2	2.04185	7.25487	118.791	1.16346e-27	1.90389e-23
935	ASB9	-2.50645	1.03685	118.778	1.17156e-27	1.91715e-23
9923	PARD6G	-1.32173	5.01047	118.776	1.17271e-27	1.91902e-23
14584	TOP2A	-1.4457	9.00188	118.703	1.21661e-27	1.99086e-23
7906	LRRC16B	-4.08418	-0.39165	118.652	1.24808e-27	2.04236e-23
10525	PLXNA2	2.30115	7.33208	118.641	1.25535e-27	2.05426e-23
7141	LGALS3	-1.236	7.66945	118.634	1.25964e-27	2.06128e-23
7651	LOC338799	1.63048	3.50043	118.598	1.28229e-27	2.09834e-23
7890	LRP12	1.39537	5.10687	118.427	1.39787e-27	2.28748e-23
13695	SULT1B1	5.58267	-0.771439	118.326	1.47139e-27	2.40777e-23
2057	CBLB	-1.51839	4.59045	118.326	1.4714e-27	2.4078e-23
2393	CDHR4	-4.48127	-0.964018	118.311	1.48196e-27	2.42508e-23
9742	OMA1	-1.52956	3.97307	118.127	1.62641e-27	2.66147e-23
11930	RPS6KA1	-1.22409	6.96213	118.053	1.68805e-27	2.76232e-23
8535	MIR31HG	1.83004	5.21125	118.046	1.69379e-27	2.77171e-23
8229	MB21D2	1.6471	2.74717	117.989	1.74384e-27	2.85361e-23
4349	F2RL1	1.44751	6.55742	117.753	1.9641e-27	3.21405e-23
12194	SCRN1	1.3797	7.0748	117.723	1.9935e-27	3.26217e-23
415	AKR1B15	-5.68052	-1.07642	117.388	2.36107e-27	3.86365e-23
9109	NAGS	2.44793	1.61359	117.261	2.51689e-27	4.11863e-23
1693	C20orf112	2.27943	4.82012	117.164	2.64255e-27	4.32427e-23
1955	CALR	1.56422	9.68363	116.84	3.11242e-27	5.09316e-23
11111	PTPLA	1.41059	3.1152	116.698	3.34349e-27	5.47129e-23
2344	CDC25B	-1.83597	8.78037	116.652	3.42091e-27	5.59798e-23
11931	RPS6KA2	1.68168	6.80653	116.633	3.454e-27	5.65212e-23
4209	EPS8L2	-1.37503	7.19139	116.472	3.74599e-27	6.12994e-23
12274	SELM	2.04861	5.15999	116.357	3.97089e-27	6.49796e-23
10438	PLAUR	-1.29343	6.50387	116.352	3.97923e-27	6.51162e-23
9720	ODF3B	-1.98554	3.13775	116.264	4.16081e-27	6.80875e-23
10124	PDLIM3	3.64082	0.507066	116.24	4.21077e-27	6.8905e-23
8655	MMACHC	-1.22858	3.79975	116.082	4.56069e-27	7.46311e-23
2862	COBLL1	-1.9429	4.55375	115.914	4.96386e-27	8.12287e-23
9883	PALM2	2.80613	2.40013	115.87	5.07599e-27	8.30635e-23
1260	BDH1	-1.25815	4.95844	115.807	5.2398e-27	8.5744e-23
8087	MAMDC2	1.48862	3.24511	115.784	5.29906e-27	8.67138e-23
5962	HMGN5	-1.8824	2.45367	115.658	5.64747e-27	9.24152e-23
10155	PECR	-1.65778	3.18534	115.529	6.02672e-27	9.86213e-23
11334	RAET1L	-3.24685	0.0102327	115.528	6.02975e-27	9.86709e-23
12911	SMAD7	1.41209	5.32533	115.505	6.10145e-27	9.98441e-23
6759	KIAA1024	3.95365	0.61229	115.383	6.48751e-27	1.06162e-22
7990	LTB4R2	-2.05581	1.445	115.281	6.83156e-27	1.11792e-22
6994	KRT42P	-4.44638	-1.12799	115.231	7.00482e-27	1.14627e-22
236	ADAMTSL4	-2.64545	5.12443	115.069	7.60251e-27	1.24407e-22
12005	RTKN	-1.1595	5.91523	114.908	8.24325e-27	1.34893e-22
11041	PSME1	-1.45983	7.38055	114.819	8.62289e-27	1.41105e-22
8170	MAPK8IP2	-2.42468	2.35691	114.706	9.12852e-27	1.49379e-22
12818	SLC52A3	-1.98828	3.47888	114.598	9.63864e-27	1.57727e-22
6189	IDI1	1.48838	6.92679	114.559	9.82923e-27	1.60846e-22
1749	C2orf81	-2.01358	1.46526	114.468	1.02904e-26	1.68393e-22
1699	C20orf197	1.44831	4.23333	114.305	1.11729e-26	1.82833e-22
10165	PER1	-2.12771	8.13145	114.174	1.19379e-26	1.95352e-22
912	ARSG	-1.86326	1.06205	114.098	1.24001e-26	2.02916e-22
3586	DKK3	1.17537	8.40252	114.01	1.29622e-26	2.12114e-22
10504	PLK1	-1.50577	7.37808	113.852	1.40378e-26	2.29715e-22
8663	MMP13	-3.16753	-0.954784	113.852	1.404e-26	2.2975e-22
14485	TMTC1	-1.3596	6.20276	113.838	1.41385e-26	2.31362e-22
6694	KDELR2	1.15313	7.73664	113.823	1.42496e-26	2.3318e-22
9713	OCIAD2	1.7885	7.06395	113.817	1.42884e-26	2.33815e-22
7024	L2HGDH	-1.86592	3.44649	113.749	1.47919e-26	2.42055e-22
1137	B3GALT5	8.74092	-0.400815	113.652	1.55282e-26	2.54104e-22
9286	NEK6	1.17835	6.39253	113.61	1.5861e-26	2.59549e-22
4121	EMP2	-1.62112	5.53406	113.372	1.78894e-26	2.92742e-22
12024	RUNX2	3.4016	1.74186	113.33	1.82666e-26	2.98915e-22
6783	KIAA1456	-2.15394	1.23393	113.266	1.88715e-26	3.08813e-22
1486	C11orf84	1.23881	4.99785	113.136	2.01511e-26	3.29753e-22
6388	INHBA	2.23627	6.75895	112.81	2.3744e-26	3.88547e-22
13941	TCEAL3	1.24104	4.30478	112.798	2.38916e-26	3.90962e-22
6302	IL13RA1	1.38043	6.07539	112.679	2.53689e-26	4.15137e-22
558	ANKEF1	-1.13454	4.45025	112.546	2.71355e-26	4.44045e-22
2429	CDKN1C	-1.46279	4.51323	112.518	2.75144e-26	4.50245e-22
582	ANKRD18B	-1.84216	1.30482	112.37	2.96458e-26	4.85124e-22
5808	HERPUD1	1.20726	6.59682	112.324	3.03476e-26	4.96608e-22
2546	CFD	-3.77437	-0.0430182	112.302	3.06771e-26	5.02001e-22
429	AKT3	2.40152	2.52683	112.269	3.11915e-26	5.10417e-22
4118	EML5	-2.20898	0.990631	112.171	3.27797e-26	5.36408e-22
3600	DLG4	2.24044	2.36906	112.135	3.33825e-26	5.46272e-22
4478	FAM185A	-1.48746	2.27099	112.018	3.54079e-26	5.79415e-22
16098	ZNF555	2.37805	1.99164	111.991	3.58997e-26	5.87463e-22
4739	FCGRT	2.5749	0.282274	111.985	3.6e-26	5.89103e-22
1495	C12orf23	1.75155	5.36009	111.881	3.79414e-26	6.20874e-22
6880	KLF4	-2.09834	7.68837	111.831	3.89124e-26	6.36763e-22
2919	COMTD1	-1.96889	4.52336	111.677	4.2057e-26	6.8822e-22
12468	SH3D21	-1.54555	3.82451	111.657	4.24858e-26	6.95237e-22
8199	MARK2	-1.78178	6.01297	111.608	4.35375e-26	7.12447e-22
8971	MVB12B	2.60255	3.26409	111.463	4.68445e-26	7.66563e-22
16305	ZNF883	-1.4473	2.80354	111.429	4.76676e-26	7.80033e-22
10479	PLEKHF2	-1.39576	4.631	111.412	4.80588e-26	7.86434e-22
13844	TANC1	-1.37428	6.49185	111.185	5.38969e-26	8.81969e-22
12742	SLC35D1	-1.21596	5.17627	111.157	5.46741e-26	8.94687e-22
2820	CNKSR3	-1.84715	2.96863	111.136	5.52493e-26	9.04099e-22
11094	PTGS1	-1.13869	4.38937	110.915	6.1759e-26	1.01062e-21
6809	KIAA1958	-1.62653	1.7358	110.734	6.7653e-26	1.10707e-21
1964	CAMK2N1	2.03766	6.14259	110.534	7.48593e-26	1.225e-21
2534	CERS3	-4.02903	-0.628722	110.53	7.5013e-26	1.22751e-21
9939	PARP4	-1.09458	6.5795	110.273	8.53746e-26	1.39707e-21
5701	HAPLN3	1.42191	3.22465	110.218	8.77732e-26	1.43632e-21
7120	LEF1	4.80391	-0.461394	110.138	9.1415e-26	1.49591e-21
495	ALPL	-3.43507	0.267781	110.025	9.67419e-26	1.58308e-21
5929	HLA-DRB1	-5.61045	0.221894	110.009	9.75599e-26	1.59647e-21
12802	SLC47A1	-1.2131	2.81106	109.989	9.85421e-26	1.61254e-21
11170	PVR	1.43817	6.91206	109.975	9.92214e-26	1.62366e-21
5453	GPC4	1.98647	2.97202	109.974	9.92923e-26	1.62482e-21
13772	SYNPO	2.38461	7.48588	109.972	9.93698e-26	1.62609e-21
10586	POFUT2	1.33515	5.45222	109.961	9.99259e-26	1.63519e-21
15611	YKT6	1.34585	7.78227	109.947	1.00657e-25	1.64716e-21
5478	GPR126	-1.60759	6.19311	109.926	1.01739e-25	1.66486e-21
15894	ZNF219	-2.31036	5.5162	109.837	1.06379e-25	1.74078e-21
7823	LOC730102	-1.50671	2.01557	109.798	1.08502e-25	1.77553e-21
2802	CMTM7	1.61257	3.61534	109.763	1.10425e-25	1.80699e-21
6523	ITGB2-AS1	4.39579	0.0969877	109.706	1.1366e-25	1.85993e-21
1373	BRF2	1.66907	3.86708	109.688	1.1472e-25	1.87727e-21
567	ANKLE2	1.11661	7.4856	109.682	1.15044e-25	1.88257e-21
11958	RRAS	1.80912	6.76591	109.509	1.25564e-25	2.05473e-21
4921	FNBP1	-1.18451	4.60478	109.215	1.45623e-25	2.38297e-21
9319	NFATC3	-1.2469	5.44568	109.083	1.5564e-25	2.5469e-21
6985	KRT23	-8.06697	-1.43716	109.069	1.56701e-25	2.56426e-21
12442	SGSM1	-7.87151	-2.09147	109.015	1.61098e-25	2.63621e-21
1291	BICC1	1.9678	3.9646	108.809	1.78661e-25	2.92361e-21
3239	CYB5D1	-1.21969	4.05921	108.764	1.8285e-25	2.99216e-21
3824	DUOX2	-3.5452	-0.659837	108.678	1.90915e-25	3.12413e-21
1962	CAMK2D	-1.58581	4.34443	108.646	1.93979e-25	3.17428e-21
5460	GPHN	-1.1731	4.65329	108.533	2.05441e-25	3.36184e-21
12641	SLC25A10	-1.34032	5.30778	108.493	2.09584e-25	3.42963e-21
336	AGL	-1.70843	5.20562	108.408	2.18772e-25	3.57999e-21
14944	TUBB6	1.22898	8.73804	108.407	2.18933e-25	3.58262e-21
9437	NOA1	-1.12302	5.51055	108.333	2.27168e-25	3.71737e-21
6470	IRF2BPL	-2.22385	6.68791	108.318	2.28965e-25	3.74679e-21
3572	DIRC2	-1.25151	4.71335	108.29	2.32243e-25	3.80043e-21
9409	NLRC5	-1.48358	3.77751	108.254	2.36475e-25	3.86967e-21
2687	CKAP2	-1.32536	7.39672	108.247	2.37316e-25	3.88344e-21
5146	GAS6	1.65243	8.02558	108.233	2.38976e-25	3.9106e-21
15493	WFDC12	-8.05496	-1.29113	108.22	2.4048e-25	3.93522e-21
14800	TRPV6	-5.51971	-1.78713	108.162	2.4768e-25	4.05303e-21
687	AP5B1	-1.70762	6.04694	108.079	2.58219e-25	4.22549e-21
11158	PTX3	2.2445	5.93789	108.02	2.66023e-25	4.35321e-21
13590	STEAP1	2.2173	1.1862	108.013	2.67083e-25	4.37055e-21
8471	MICB	1.30504	4.12401	107.968	2.73127e-25	4.46946e-21
14998	TYMS	1.41677	3.87528	107.827	2.93326e-25	4.79998e-21
12966	SMKR1	-2.95607	-0.815557	107.777	3.00841e-25	4.92296e-21
9832	P2RX6	-2.44048	0.471678	107.742	3.06216e-25	5.01092e-21
12729	SLC34A2	-5.51008	-1.41779	107.607	3.27727e-25	5.36292e-21
2531	CERK	1.47786	6.20218	107.443	3.55914e-25	5.82418e-21
14136	TIE1	8.05135	-0.984124	107.245	3.93321e-25	6.4363e-21
14421	TMEM59L	4.49372	0.0744552	107.223	3.97742e-25	6.50865e-21
7935	LRRC56	-2.36802	1.29343	107.044	4.35497e-25	7.12646e-21
16318	ZNRF2	-1.56575	4.42543	106.999	4.45481e-25	7.28986e-21
11580	RGCC	-4.11983	-0.543257	106.991	4.47102e-25	7.31637e-21
5696	HADHB	-1.70205	7.41978	106.96	4.54249e-25	7.43333e-21
1775	C4orf26	6.4704	-0.364195	106.901	4.67881e-25	7.6564e-21
5599	GSN	-1.23868	7.98304	106.872	4.74916e-25	7.77153e-21
6871	KLF10	-1.2686	7.76965	106.806	4.90905e-25	8.03317e-21
4281	ETS1	1.79748	7.74416	106.805	4.91211e-25	8.03818e-21
8257	MCCC2	-1.39248	6.98337	106.636	5.34922e-25	8.75346e-21
2790	CMBL	-1.45031	4.33423	106.549	5.58845e-25	9.14494e-21
6094	HSD17B3	-2.51572	0.511933	106.454	5.86328e-25	9.59467e-21
10950	PRR16	5.03631	-0.820636	106.423	5.95717e-25	9.74831e-21
10361	PINK1	1.10473	6.8792	106.343	6.20239e-25	1.01496e-20
7322	LNPEP	-1.2072	4.91739	106.281	6.3993e-25	1.04718e-20
13265	SORBS2	-1.50188	4.1898	106.164	6.78848e-25	1.11087e-20
11705	RNF125	-1.80242	1.40642	106.107	6.98615e-25	1.14321e-20
3910	ECI1	-1.47694	5.53145	105.932	7.63177e-25	1.24886e-20
8493	MIR100HG	1.73041	4.59844	105.867	7.88485e-25	1.29028e-20
[truncated: 14,365 more rows]
[truncated: 2 more columns]
