# Supplementary material for: Analysis of the TGFβ-induced program in primary airway epithelial cells shows essential role of NF-κB/RelA signaling network in type II epithelial mesenchymal transition
Source: BMC Genomics. 2015 Jul 18;16(1):529. doi: 10.1186/s12864-015-1707-x (PMC4506436; doi:10.1186/s12864-015-1707-x)
Supplement: Additional file 7: — Result of GLM for comparison of DEGs in 12 h TNF E state vs 12 h TNF M state. [file 12864_2015_1707_MOESM7_ESM.xlsx]

## Sheet: lrtM3_T12PvT12Mbon
Row No.	Gene Names	logFC	logCPM	LR	PValue	FWER
9602	NTM	9.68975	4.33048	1552.74	0	0
12694	SLC27A2	-9.06907	4.4095	1775.81	0	0
2320	CD74	-9.04289	4.50726	1520.67	0	0
12347	SERPINB13	-8.49988	4.77613	1596.6	0	0
1205	BBOX1	-8.44538	4.85351	1770.44	0	0
10725	PPL	-8.28267	8.67314	1786.33	0	0
6593	KANK4	8.20655	5.20868	1826.33	0	0
12185	SCNN1B	-8.19938	6.63858	1597.11	0	0
12358	SERPINE1	7.95769	13.1038	2175.18	0	0
14074	TGM2	7.89877	9.48538	1936.99	0	0
12418	SFTPD	-7.8858	3.70344	1584.26	0	0
15526	WNT4	-7.81148	5.80922	1678.9	0	0
5555	GRHL2	-7.58235	5.26322	1827.87	0	0
8082	MAL2	-7.5678	6.38196	1812.28	0	0
9738	OLFML2A	-7.27398	5.95536	1793.75	0	0
550	ANGPTL4	7.20732	7.81639	1905.29	0	0
3207	CXCL10	-7.19712	5.19236	1885.96	0	0
12187	SCNN1G	-7.06397	6.62985	1986.74	0	0
2377	CDH1	-6.87602	7.98728	1988.48	0	0
11245	RAB25	-6.82351	5.01922	1644.04	0	0
9701	OAS2	-6.82158	3.62335	1624.11	0	0
13525	ST14	-6.71384	6.43129	1491.21	0	0
3996	EHF	-6.54485	7.5439	1746.53	0	0
14723	TRIM29	-6.47265	8.63882	1548.55	0	0
12801	SLC46A3	6.47143	7.16666	1618.75	0	0
4267	ESRP1	-5.89708	6.50647	1515.49	0	0
6262	IGFBP2	-7.50826	5.01995	1467.35	4.8764279244531e-321	7.97978665557506e-317
12271	SELENBP1	-5.58558	5.13705	1465.24	1.40215830289746e-320	2.2944918468614e-316
8404	MFAP2	5.7663	5.64125	1433.8	9.51414752965325e-314	0
15494	WFDC2	-7.45413	6.18284	1411.02	0	1.38543e-304
14219	TMC4	-6.38624	4.82724	1407.35	5.30177e-308	8.67581e-304
2638	CHRNA9	8.55038	4.41027	1398.04	5.60457e-306	9.17133e-302
1935	CADM3	7.7802	6.16148	1396.75	1.06851e-305	1.74851e-301
3802	DSG3	-5.40795	7.82646	1382.46	1.3618e-302	2.22846e-298
8396	METTL7A	-6.84461	4.89247	1378.81	8.44321e-302	1.38165e-297
554	ANK3	-5.96113	4.85441	1367.83	2.0603e-299	3.37148e-295
10912	PROM2	-5.53944	6.0881	1363.96	1.4271e-298	2.33531e-294
7171	LIMD2	6.68017	4.24704	1334.26	4.05519e-292	6.63592e-288
12227	SDPR	-4.83766	4.9972	1315.33	5.265e-288	8.61565e-284
10910	PRODH	-6.408	3.90151	1313.12	1.5892e-287	2.60056e-283
13406	SPRR3	-9.37428	4.28416	1305.78	6.28233e-286	1.02804e-281
6654	KCNK5	-6.85452	3.24091	1292.08	5.93714e-283	9.71554e-279
749	AQP3	-6.16816	6.38947	1283.97	3.44905e-281	5.64402e-277
5348	GMPR	-6.65018	3.76384	1275.62	2.24264e-279	3.66986e-275
5967	HMOX1	5.65453	4.79653	1270.71	2.62476e-278	4.29516e-274
2703	CLCA2	-5.15779	7.66859	1270.67	2.67535e-278	4.37795e-274
3208	CXCL11	-6.33129	3.28242	1270.62	2.74715e-278	4.49544e-274
13371	SPINK5	-7.09583	3.96325	1266.73	1.92328e-277	3.14726e-273
490	ALOX5AP	8.74112	6.96114	1263.91	7.88126e-277	1.28969e-272
14073	TGM1	-5.87875	5.30812	1260.17	5.11994e-276	8.37827e-272
7062	LAPTM5	6.63622	4.03537	1247.49	2.91788e-273	4.77482e-269
14046	TFCP2L1	-5.08614	8.21755	1244.82	1.10652e-272	1.8107e-268
3465	DENND1C	-6.68928	2.92911	1243.91	1.7441e-272	2.85405e-268
6370	IMPA2	-5.84414	5.36423	1241.6	5.55464e-272	9.08961e-268
12167	SCG5	6.10219	5.4778	1224.93	2.33337e-268	3.81833e-264
2379	CDH11	9.15509	7.09039	1217.61	9.08349e-267	1.48642e-262
10706	PPFIBP2	-5.81328	3.75494	1210.43	3.3019e-265	5.40323e-261
13402	SPRR2D	-7.23477	4.27997	1187.67	2.92405e-260	4.78492e-256
92	ABLIM3	4.17416	8.03361	1186.82	4.47462e-260	7.32226e-256
414	AKR1B10	-7.94884	6.16116	1179.47	1.76202e-258	2.88337e-254
10509	PLLP	-6.09587	3.9719	1175.78	1.11978e-257	1.8324e-253
14162	TIMP3	-4.18577	7.11153	1171.13	1.14853e-256	1.87945e-252
4189	EPHB6	-6.49162	4.52228	1155.76	2.50898e-253	4.10569e-249
6524	ITGB3	8.70335	4.47133	1152.14	1.5384e-252	2.51743e-248
6143	HTR1D	7.98211	3.40861	1145.27	4.78251e-251	7.82609e-247
11148	PTPRZ1	-5.33741	4.075	1141.52	3.13249e-250	5.126e-246
2670	CIITA	-8.58521	2.85563	1141.39	3.33024e-250	5.4496e-246
8975	MX1	-4.91577	5.07065	1133.77	1.51e-248	2.47097e-244
5115	GALNT15	6.72155	3.38693	1130.49	7.80221e-248	1.27675e-243
2727	CLDN7	-5.07888	5.74602	1127.9	2.85845e-247	4.67756e-243
2545	CFB	-4.44602	7.08364	1127.16	4.12516e-247	6.75041e-243
6354	IL7R	5.65487	6.45681	1125.04	1.19184e-246	1.95033e-242
6926	KLK10	-9.18661	3.14229	1120.69	1.04962e-245	1.7176e-241
1194	BARX2	-6.81465	3.28495	1119.42	1.988e-245	3.25316e-241
12867	SLC9A9	-4.46426	4.76717	1119.32	2.09351e-245	3.42582e-241
213	ADAM19	8.81585	6.86064	1118.25	3.56575e-245	5.835e-241
7332	LOC100128338	-5.09613	3.95541	1118.15	3.74219e-245	6.12372e-241
4268	ESRP2	-4.51974	5.38498	1116.8	7.36364e-245	1.20499e-240
6296	IL11	6.03998	4.48242	1114.98	1.83726e-244	3.00649e-240
13398	SPRR1A	-9.80289	5.00071	1112.4	6.64923e-244	1.08808e-239
824	ARHGEF37	-4.23613	5.54558	1112.4	6.65111e-244	1.08839e-239
12056	S100A8	-7.52223	7.2886	1104.69	3.16333e-242	5.17648e-238
3286	CYP4B1	-5.00531	3.48585	1103.34	6.21944e-242	1.01775e-237
6350	IL6	6.59631	6.72807	1101	2.00576e-241	3.28223e-237
2562	CGN	-5.71898	3.58143	1100.91	2.09612e-241	3.43008e-237
11613	RHCG	-8.17441	3.81778	1099.44	4.36747e-241	7.14692e-237
13472	SRPX	4.64673	6.36285	1097.54	1.13076e-240	1.85038e-236
3292	CYP4X1	-7.23115	3.28582	1090.28	4.28674e-239	7.01482e-235
7303	LMCD1	6.11048	5.69997	1076.1	5.1641e-236	8.45053e-232
13572	STARD5	-4.09468	4.82967	1073.74	1.68553e-235	2.7582e-231
10694	PPARGC1B	-3.92264	5.26497	1069.34	1.51988e-234	2.48713e-230
90	ABLIM1	-4.30797	7.38208	1069.3	1.5519e-234	2.53952e-230
10229	PGLYRP4	-6.97317	2.64954	1064.07	2.12401e-233	3.47573e-229
12451	SH2D2A	8.66537	4.61885	1063.28	3.16119e-233	5.17296e-229
3089	CSF3	5.28354	8.46544	1057.6	5.431e-232	8.88728e-228
8671	MMP28	-5.45953	6.11696	1053.91	3.43594e-231	5.62257e-227
13538	ST6GALNAC2	-4.6084	4.90045	1051.56	1.11376e-230	1.82256e-226
14387	TMEM30B	-5.31541	4.9631	1050.2	2.2039e-230	3.60647e-226
13781	SYT12	-5.56548	3.07884	1037.17	1.49295e-227	2.44306e-223
1653	C1orf116	-5.35216	7.28138	1019.6	9.88109e-224	1.61694e-219
10242	PHACTR3	-5.33253	4.79959	1015.64	7.16873e-223	1.17309e-218
11061	PTAFR	-4.79772	4.94183	1014.3	1.40109e-222	2.29275e-218
2861	COBL	-7.67404	2.51928	1013.37	2.23165e-222	3.65187e-218
10782	PPP2R2C	6.16649	3.52654	1012.55	3.36394e-222	5.50475e-218
6209	IFI44L	-5.4735	4.22371	1009.42	1.60628e-221	2.62852e-217
7533	LOC100506834	-5.02284	4.06839	1002.57	4.95658e-220	8.11094e-216
1951	CALML3	-7.29327	5.21744	999.93	1.86025e-219	3.04412e-215
10472	PLEKHA7	-5.25684	3.04342	998.278	4.25077e-219	6.95596e-215
6972	KRT13	-7.76705	4.07249	996.244	1.17696e-218	1.92598e-214
4792	FGFR3	-5.64232	8.05823	995.15	2.03414e-218	3.32866e-214
3018	CRB3	-6.56989	3.34508	993.243	5.28353e-218	8.64598e-214
12092	SAMSN1	7.68379	2.70395	990.204	2.41916e-217	3.95872e-213
9885	PALMD	-4.58297	4.48327	988.854	4.75277e-217	7.77744e-213
3206	CXCL1	5.37539	8.32308	985.508	2.53753e-216	4.15241e-212
2031	CASP14	-7.1634	4.68595	982.335	1.24182e-215	2.03212e-211
13360	SPHK1	4.66977	6.37463	980.612	2.9421e-215	4.81445e-211
353	AGR2	-6.4876	3.73667	976.993	1.79971e-214	2.94505e-210
3210	CXCL16	-4.31576	3.875	974.133	7.53283e-214	1.23267e-209
11085	PTGES	-4.06093	6.63622	973.458	1.05601e-213	1.72806e-209
10131	PDPN	3.75341	8.33236	965.581	5.44179e-212	8.90495e-208
528	AMTN	6.58251	2.90328	959.986	8.95421e-211	1.46527e-206
10560	PNLIPRP3	-5.08871	3.93458	948.422	2.92319e-208	4.78351e-204
6214	IFIT2	-4.68964	3.35787	946.102	9.33339e-208	1.52732e-203
8747	MPZL2	-4.38551	6.30351	937.826	5.87743e-206	9.61782e-202
6264	IGFBP4	5.39638	5.80607	933.832	4.33851e-205	7.09953e-201
12339	SERPINA3	-4.64969	5.99173	930.885	1.89596e-204	3.10255e-200
271	ADIRF	-5.23538	5.49378	929.154	4.51097e-204	7.38176e-200
2758	CLMN	-4.24657	4.11879	920.738	3.04591e-202	4.98432e-198
3088	CSF2	6.1959	5.04177	918.247	1.05996e-201	1.73452e-197
8151	MAP7	-3.74489	4.76123	917.38	1.63593e-201	2.67704e-197
14194	TLR3	-4.62002	3.25832	916.099	3.10554e-201	5.0819e-197
10966	PRRG4	-4.61823	5.69527	915.999	3.26566e-201	5.34393e-197
6993	KRT4	-10.0277	4.37443	913.971	9.00962e-201	1.47433e-196
3209	CXCL14	-5.2763	5.83561	908.167	1.64572e-199	2.69305e-195
231	ADAMTS6	6.23849	5.49336	906.546	3.70603e-199	6.06454e-195
13400	SPRR2A	-6.46604	3.53258	904.159	1.22369e-198	2.00245e-194
14065	TGFBI	4.13327	13.2322	900.162	9.04871e-198	1.48073e-193
2058	CBLC	-4.5064	4.21966	895.281	1.04168e-196	1.70461e-192
15528	WNT5B	6.80357	3.51844	891.096	8.461e-196	1.38456e-191
10949	PRR15L	-8.6717	1.43104	891.092	8.4805e-196	1.38775e-191
6644	KCNJ12	6.54375	4.17193	890.902	9.32226e-196	1.52549e-191
4135	ENKUR	5.22483	3.11644	887.853	4.28979e-195	7.01982e-191
6212	IFIT1	-5.29422	3.95899	883.651	3.51517e-194	5.75222e-190
6892	KLHDC8A	10.7539	3.12733	878.099	5.66132e-193	9.26418e-189
14526	TNFSF15	-6.55344	3.82462	871.712	1.38457e-191	2.26572e-187
13807	TACSTD2	-3.77975	8.2967	869.209	4.84777e-191	7.93289e-187
2180	CCDC64	-4.00661	5.62366	867.703	1.03046e-190	1.68625e-186
14068	TGFBR3	-5.33666	4.65917	867.637	1.06495e-190	1.74268e-186
12988	SNAI1	5.49117	4.26352	864.897	4.19677e-190	6.86759e-186
5928	HLA-DRA	-9.5371	1.69159	857.009	2.1769e-188	3.56228e-184
4516	FAM213A	-4.3496	5.35663	851.011	4.38264e-187	7.17175e-183
4287	ETV5	3.60524	4.6865	850.781	4.91771e-187	8.04734e-183
13403	SPRR2E	-8.30488	2.46499	850.516	5.61419e-187	9.18706e-183
10852	PRICKLE1	-4.50916	3.42773	849.316	1.02392e-186	1.67554e-182
5016	FSTL1	5.05473	8.4726	843.654	1.74256e-185	2.85152e-181
8739	MPP7	-5.21758	3.54959	842.981	2.44029e-185	3.99329e-181
8207	MARVELD3	-5.07287	2.41517	837.594	3.62049e-184	5.92458e-180
14820	TSHZ2	-5.21708	1.81506	836.281	6.9851e-184	1.14304e-179
1315	BMF	3.60167	4.97159	836.157	7.43058e-184	1.21594e-179
290	ADRA1B	6.48308	4.00314	835.76	9.06376e-184	1.48319e-179
6355	IL8	4.84822	8.63222	835.171	1.21777e-183	1.99275e-179
2383	CDH2	7.12589	7.01835	830.893	1.03655e-182	1.69621e-178
8668	MMP2	6.01171	7.22119	830.39	1.33287e-182	2.18111e-178
3179	CTTNBP2	10.857	4.00284	827.589	5.4168e-182	8.86406e-178
374	AIF1L	-5.16137	2.58109	821.683	1.04202e-180	1.70517e-176
6067	HRH1	3.66412	5.83147	821.529	1.12563e-180	1.84198e-176
15309	VIM	4.02696	10.6849	815.514	2.28586e-179	3.74058e-175
12228	SDR16C5	-4.84253	2.96911	812.44	1.06502e-178	1.7428e-174
11681	RNASE7	4.38624	3.85516	811.102	2.08117e-178	3.40563e-174
13537	ST6GALNAC1	-7.3295	1.76311	810.386	2.97837e-178	4.8738e-174
4218	ERBB3	-4.38916	3.93661	809.009	5.9338e-178	9.71007e-174
14828	TSPAN1	-5.12499	4.34084	808.736	6.80252e-178	1.11316e-173
2694	CKMT1A	-7.50734	2.95412	806.32	2.27992e-177	3.73086e-173
8647	MLPH	3.72082	5.69971	805.081	4.2409e-177	6.93982e-173
515	AMIGO2	4.83624	7.90828	804.57	5.47632e-177	8.96145e-173
9412	NLRP3	11.9682	3.64525	804.288	6.30541e-177	1.03182e-172
6891	KLHDC7B	-7.53695	0.482836	802.884	1.27384e-176	2.08452e-172
14620	TPD52L1	-3.83075	5.59972	798.739	1.01448e-175	1.6601e-171
5554	GRHL1	-4.7062	3.52101	797.987	1.47791e-175	2.41845e-171
13756	SYN3	-7.15275	1.44099	796.888	2.56282e-175	4.1938e-171
11385	RARRES3	-6.50067	1.46455	794.055	1.05828e-174	1.73177e-170
3531	DHRS3	-5.30138	3.98616	793.937	1.12276e-174	1.83729e-170
10957	PRR5L	4.46195	4.64425	793.303	1.54206e-174	2.52343e-170
4918	FN1	10.0156	14.8501	789.621	9.74194e-174	1.59417e-169
379	AIM1	-4.43499	7.71755	788.37	1.82248e-173	2.98231e-169
9433	NMU	-4.52276	3.72514	778.552	2.48472e-171	4.066e-167
9211	NDRG4	4.39524	3.2579	777.884	3.47224e-171	5.68198e-167
9700	OAS1	-6.59901	4.73901	777.275	4.70998e-171	7.70741e-167
7131	LEPREL2	7.77111	3.05623	776.578	6.67689e-171	1.09261e-166
10537	PMEPA1	5.27723	10.047	776.377	7.383e-171	1.20815e-166
6267	IGFBP7	3.67127	8.38798	775.655	1.05976e-170	1.7342e-166
15300	VEPH1	6.42308	2.99256	775.151	1.36368e-170	2.23153e-166
8976	MX2	-5.87469	2.28168	774.962	1.49947e-170	2.45373e-166
7015	KRTDAP	-9.99279	2.55767	771.851	7.11739e-170	1.16469e-165
5472	GPR110	-7.01885	3.61341	771.473	8.6012e-170	1.4075e-165
11248	RAB27B	-3.93717	5.06334	768.01	4.86834e-169	7.96655e-165
4179	EPHA1	-3.93708	4.32582	767.976	4.95149e-169	8.10261e-165
11390	RASA3	3.36526	5.46902	767.597	5.98734e-169	9.79769e-165
1072	ATP6V1C2	-4.55741	2.72565	765.627	1.60506e-168	2.62653e-164
3585	DKK1	4.84174	6.59462	759.349	3.72029e-167	6.08788e-163
2978	CPA4	-5.05742	3.48794	757.628	8.80707e-167	1.44119e-162
5276	GJB4	-4.32963	2.07855	756.878	1.28187e-166	2.09764e-162
4199	EPN3	-4.69551	5.12839	755.769	2.23407e-166	3.65584e-162
6648	KCNJ2	-7.27456	2.33445	755.702	2.30938e-166	3.77907e-162
14515	TNFRSF1B	-6.30625	1.72625	754.199	4.90285e-166	8.02302e-162
3308	DAB2	6.26998	4.25674	753.737	6.17722e-166	1.01084e-161
6208	IFI44	-4.33922	5.04445	753.195	8.10515e-166	1.32633e-161
282	ADORA2B	-4.4748	3.82305	752.223	1.31809e-165	2.15692e-161
6	A2ML1	-9.76508	3.15906	747.057	1.75089e-164	2.86515e-160
793	ARHGAP31	4.42591	4.18395	745.802	3.28276e-164	5.3719e-160
11507	RCN3	5.99529	2.45916	742.894	1.4075e-163	2.30324e-159
5101	GAL	5.37098	3.53283	742.6	1.63082e-163	2.66868e-159
11633	RHOV	-5.44395	3.00243	739.559	7.47719e-163	1.22357e-158
6123	HSPA4L	-4.46861	5.82303	737.609	1.98426e-162	3.24704e-158
3929	EDN2	-5.5644	2.18951	734.199	1.09423e-161	1.7906e-157
11417	RASSF6	-4.4779	3.96465	732.431	2.65222e-161	4.34009e-157
11416	RASSF5	-3.84592	3.15625	731.926	3.41581e-161	5.58963e-157
13373	SPINK7	-7.90394	1.22801	731.74	3.74805e-161	6.1333e-157
8466	MICAL2	3.38345	7.28622	731.176	4.97216e-161	8.13644e-157
8026	LYPD6B	-5.22415	2.17606	731.159	5.01417e-161	8.20518e-157
3295	CYR61	4.16938	7.25839	730.406	7.31149e-161	1.19645e-156
10340	PIK3C2B	-4.52176	3.6085	730.133	8.38202e-161	1.37163e-156
4280	ETNK2	-3.95302	6.97232	728.775	1.65407e-160	2.70672e-156
2359	CDC42EP4	-3.36912	7.62991	728.635	1.77395e-160	2.90289e-156
15682	ZBTB7C	-5.29541	2.85986	725.516	8.45716e-160	1.38393e-155
10971	PRSS12	-3.53637	3.95444	725.399	8.96548e-160	1.46711e-155
3288	CYP4F12	-3.84577	3.02234	724.509	1.39988e-159	2.29076e-155
3846	DUSP4	3.56511	7.21032	724.206	1.62997e-159	2.66729e-155
4595	FAM83B	-4.13305	5.45215	723.837	1.95995e-159	3.20726e-155
5174	GBP6	-5.89452	2.95133	723.513	2.30499e-159	3.77189e-155
4290	EVA1A	5.24322	3.23657	723.101	2.83319e-159	4.63622e-155
9819	OVOL2	-4.89372	2.56979	719.061	2.14254e-158	3.50604e-154
12957	SMIM16	9.22231	1.77352	718.04	3.57187e-158	5.845e-154
7378	LOC100130899	-3.6012	3.60915	716.531	7.60447e-158	1.2444e-153
7047	LAMC2	3.63704	12.3796	715.254	1.44127e-157	2.3585e-153
16054	ZNF488	-4.83168	2.8742	715.081	1.57169e-157	2.57191e-153
3213	CXCL3	3.53148	6.86053	713.328	3.78055e-157	6.18649e-153
731	APOL1	-3.18853	3.6539	709.473	2.60439e-156	4.26182e-152
12709	SLC2A12	-3.94183	3.18167	707.821	5.95582e-156	9.7461e-152
14716	TRIM22	-3.64942	3.91946	702.41	8.94701e-155	1.46409e-150
5495	GPR176	3.43596	4.07429	701.685	1.28624e-154	2.10481e-150
238	ADAP1	-3.91887	3.64039	699.56	3.72684e-154	6.0986e-150
5556	GRHL3	-5.66599	3.96406	699.031	4.85807e-154	7.94975e-150
11060	PSTPIP2	-3.1656	5.01871	698.198	7.37072e-154	1.20614e-149
4138	ENO2	4.26395	3.32976	696.052	2.15914e-153	3.53322e-149
9042	MYO5C	-4.24445	3.42273	695.371	3.03581e-153	4.9678e-149
6314	IL17RE	-4.41558	3.17468	694.97	3.71092e-153	6.07255e-149
13388	SPP1	9.51195	2.09144	694.624	4.41405e-153	7.22315e-149
10584	POF1B	-4.46917	4.71716	694.454	4.80471e-153	7.86243e-149
10102	PDGFB	6.65305	5.35677	692.441	1.31656e-152	2.15442e-148
5728	HCAR3	-4.77441	4.67024	692.039	1.61019e-152	2.63492e-148
3513	DGKI	8.33959	1.69085	691.267	2.37017e-152	3.87855e-148
10349	PIK3R3	-3.52307	5.91872	689.747	5.07462e-152	8.30411e-148
3321	DAPK2	-4.08301	2.6359	687.436	1.61395e-151	2.64107e-147
12047	S100A12	-7.89807	0.949038	687.101	1.90861e-151	3.12324e-147
6796	KIAA1644	5.59467	3.22154	684.664	6.46708e-151	1.05827e-146
813	ARHGEF16	-3.49223	5.34456	682.845	1.60774e-150	2.6309e-146
10693	PPARGC1A	-5.17816	3.89924	682.001	2.45335e-150	4.01466e-146
2691	CKB	-4.30258	5.45569	681.301	3.4838e-150	5.7009e-146
3370	DCN	5.70965	3.96237	680.875	4.31122e-150	7.05488e-146
5437	GPAM	3.50266	7.83743	680.205	6.03104e-150	9.8692e-146
4665	FBLN5	5.94622	5.41063	678.709	1.27527e-149	2.08686e-145
12603	SLC16A7	-4.15245	3.52302	678.202	1.6438e-149	2.68992e-145
13399	SPRR1B	-8.81686	7.69967	677.05	2.92785e-149	4.79114e-145
3341	DBP	-4.87649	3.40717	674.812	8.97777e-149	1.46912e-144
6647	KCNJ15	3.06102	7.38789	674.681	9.58363e-149	1.56827e-144
3290	CYP4F3	-7.69645	1.88395	673.562	1.67854e-148	2.74676e-144
12476	SH3KBP1	3.01658	6.59171	671.696	4.27261e-148	6.99169e-144
5172	GBP4	-3.64601	2.83032	671.246	5.35433e-148	8.76183e-144
7624	LOC284023	-3.02587	4.1413	667.885	2.881e-147	4.71447e-143
2530	CERCAM	3.75343	4.60921	667.769	3.05387e-147	4.99736e-143
5727	HCAR2	-4.83289	3.98507	667.136	4.19236e-147	6.86038e-143
3530	DHRS2	5.43125	4.88327	663.387	2.73943e-146	4.48281e-142
7249	LINC00607	6.11261	1.9246	662.099	5.22263e-146	8.54631e-142
4286	ETV4	4.16815	4.10433	662.079	5.27511e-146	8.63219e-142
13733	SV2A	4.76238	3.34375	660.785	1.00842e-145	1.65017e-141
7879	LRG1	-4.79405	1.45823	658.192	3.69352e-145	6.04408e-141
3928	EDN1	3.17054	5.41402	656.103	1.05157e-144	1.72078e-140
14195	TLR4	3.86698	5.20117	656.101	1.05252e-144	1.72234e-140
15369	VSTM2L	3.64323	5.44708	653.842	3.26331e-144	5.34009e-140
1084	ATP8B1	-4.44783	4.58198	653.204	4.48978e-144	7.34707e-140
1235	BCL11B	-4.5324	3.06134	652.744	5.65307e-144	9.25069e-140
441	ALDH1L1	-3.80357	3.89301	652.315	7.00989e-144	1.1471e-139
7925	LRRC4	-5.12377	3.40638	650.217	2.00397e-143	3.2793e-139
13279	SOX15	-3.55844	5.30531	649.949	2.29238e-143	3.75125e-139
6005	HOOK1	-3.65238	4.27565	649.678	2.62504e-143	4.29561e-139
1321	BMP6	6.51914	3.14251	649.008	3.67077e-143	6.00685e-139
10543	PMP22	3.83634	3.37228	649.001	3.68478e-143	6.02977e-139
2158	CCDC3	-3.82116	3.8768	647.046	9.80627e-143	1.6047e-138
15989	ZNF365	4.39578	2.53954	646.114	1.56383e-142	2.55905e-138
13837	TAGLN	5.44417	7.87123	642.716	8.57664e-142	1.40348e-137
6551	IVNS1ABP	3.13829	8.52689	641.008	2.01744e-141	3.30134e-137
6217	IFITM1	-4.6054	2.21799	638.533	6.9648e-141	1.13972e-136
10974	PRSS23	3.54313	6.05366	637.25	1.32424e-140	2.16698e-136
9597	NT5E	3.70897	8.11352	636.684	1.75873e-140	2.87799e-136
3147	CTGF	7.56978	6.97127	634.526	5.18267e-140	8.48092e-136
4065	ELF3	-4.73699	1.51644	634	6.74425e-140	1.10363e-135
5541	GRAMD2	-4.11868	4.61576	626.413	3.01245e-138	4.92957e-134
881	ARMC9	2.81193	5.41462	625.4	5.00319e-138	8.18721e-134
13382	SPOCK1	5.44568	7.00771	624.492	7.88601e-138	1.29047e-133
1961	CAMK2B	-6.44167	3.01875	623.161	1.53569e-137	2.513e-133
9910	PAPSS2	3.56965	4.72241	622.648	1.9851e-137	3.24841e-133
10228	PGLYRP3	-7.90537	0.423442	620.916	4.72539e-137	7.73263e-133
4491	FAM196B	11.5789	1.95505	620.738	5.16663e-137	8.45467e-133
5457	GPD1L	-3.42689	4.06421	620.018	7.412e-137	1.2129e-132
12337	SERPINA1	3.12565	6.2004	619.41	1.00467e-136	1.64405e-132
6410	INSC	6.44457	2.66085	617.489	2.63014e-136	4.30396e-132
14628	TPM1	3.40405	9.69413	616.593	4.11778e-136	6.73833e-132
10687	PPAPDC1A	7.36975	1.64925	613.952	1.54564e-135	2.52928e-131
5072	G0S2	3.19406	7.08207	612.188	3.73986e-135	6.11991e-131
7847	LOXL2	4.36885	5.3346	611.782	4.58214e-135	7.49821e-131
5795	HEPHL1	3.21436	2.80579	611.241	6.00998e-135	9.83474e-131
13473	SRPX2	4.88357	3.20985	610.992	6.80912e-135	1.11424e-130
12297	SEMA7A	4.88508	5.01022	610.376	9.2698e-135	1.51691e-130
5044	FUT3	-6.18274	1.00313	610.058	1.08656e-134	1.77805e-130
9833	P2RX7	-5.28211	0.70423	607.512	3.89023e-134	6.36597e-130
9763	ORAI2	4.60315	4.63061	605.929	8.59315e-134	1.40618e-129
11378	RAPGEFL1	-4.34774	5.63957	605.611	1.00757e-133	1.64878e-129
1275	BEST2	-5.67495	1.1428	604.133	2.11236e-133	3.45667e-129
14929	TUBA1A	5.34079	6.86434	602.886	3.94539e-133	6.45624e-129
7033	LAD1	-3.71302	7.28366	597.696	5.30807e-132	8.68612e-128
15527	WNT5A	8.48454	3.19012	595.947	1.27466e-131	2.08585e-127
9172	NCCRP1	-6.04903	0.264239	594.288	2.9253e-131	4.78696e-127
733	APOL3	-3.30408	3.39082	593.551	4.23096e-131	6.92354e-127
9273	NEDD9	2.99414	6.31879	593.513	4.31289e-131	7.05761e-127
4985	FRAS1	-3.83025	2.98893	593.239	4.94781e-131	8.0966e-127
15289	VCAN	7.00054	7.03472	591.818	1.00796e-130	1.64943e-126
10425	PLA2G4F	-8.34325	2.4535	589.874	2.66863e-130	4.36695e-126
6203	IFI27	-4.82154	3.96561	589.612	3.04365e-130	4.98063e-126
11620	RHOBTB1	3.65231	3.18555	586.957	1.15033e-129	1.88241e-125
14165	TINCR	-5.55704	2.1566	585.957	1.89771e-129	3.10542e-125
13673	STXBP5-AS1	5.95451	3.18382	583.951	5.18488e-129	8.48453e-125
1671	C1orf210	-7.69247	1.53884	583.007	8.31899e-129	1.36132e-124
11730	RNF175	3.82842	2.56182	582.599	1.02022e-128	1.66949e-124
487	ALOX15B	-6.07445	0.596771	582.542	1.04988e-128	1.71802e-124
10220	PGBD5	3.86971	3.49138	582.35	1.15573e-128	1.89123e-124
12255	SEC24D	2.92441	6.07111	581.372	1.88654e-128	3.08713e-124
1675	C1orf226	-2.79805	5.37065	581.248	2.00779e-128	3.28555e-124
12057	S100A9	-6.88821	8.8414	580.814	2.49471e-128	4.08234e-124
6351	IL6R	-3.15385	6.44146	579.838	4.06778e-128	6.65652e-124
669	AP1S3	-4.08211	3.78906	579.385	5.10235e-128	8.34948e-124
3270	CYP27C1	7.89311	2.24763	578.487	8.00295e-128	1.3096e-123
12711	SLC2A3	5.07569	1.76882	576.018	2.75629e-127	4.5104e-123
2843	CNRIP1	5.3133	2.61639	575.5	3.57198e-127	5.84518e-123
8453	MGLL	3.86009	6.57071	574.065	7.32804e-127	1.19916e-122
15739	ZDHHC23	-3.58095	3.67784	572.831	1.35986e-126	2.22527e-122
15286	VAV3	-2.93018	5.01692	571.719	2.3738e-126	3.88448e-122
447	ALDH3A2	-3.08589	7.61013	570.759	3.83934e-126	6.2827e-122
15133	UGT1A6	-4.41146	2.08573	570.692	3.97062e-126	6.49753e-122
32	ABCA12	-4.27331	2.64282	569.929	5.81719e-126	9.51925e-122
10053	PCSK1	-3.58986	3.02716	569.503	7.20057e-126	1.1783e-121
13749	SYDE1	4.72526	5.79411	567.916	1.59453e-125	2.60929e-121
14476	TMPRSS4	-9.07592	0.662484	566.245	3.68204e-125	6.0253e-121
586	ANKRD22	-10.5916	1.40509	566.118	3.92444e-125	6.42195e-121
9818	OVOL1	-5.78237	5.15014	565.054	6.68769e-125	1.09437e-120
2226	CCNA1	-5.47576	1.70385	564.943	7.06902e-125	1.15677e-120
4786	FGFBP1	-6.29272	6.55771	562.484	2.42222e-124	3.96372e-120
3282	CYP39A1	-3.87005	2.40526	561.52	3.92667e-124	6.42561e-120
5929	HLA-DRB1	-8.6158	0.221894	560.456	6.69067e-124	1.09486e-119
5010	FSD1	6.21724	2.4568	559.423	1.12225e-123	1.83645e-119
13381	SPOCD1	4.70234	2.36347	557.747	2.59844e-123	4.25208e-119
10496	PLEKHO1	3.93852	3.20227	557.252	3.32985e-123	5.44896e-119
653	ANXA6	5.80062	6.05161	557.134	3.5325e-123	5.78059e-119
13427	SPTLC3	-2.99698	4.38275	556.044	6.09711e-123	9.97732e-119
12828	SLC6A11	-4.11429	2.34082	550.748	8.65597e-122	1.41646e-117
234	ADAMTS9	8.64113	3.262	550.049	1.22864e-121	2.01054e-117
5529	GPSM3	3.28787	3.42189	549.578	1.55485e-121	2.54435e-117
6975	KRT16	-6.05522	8.48175	549.295	1.79198e-121	2.9324e-117
5117	GALNT18	-3.0006	5.26227	549.206	1.87413e-121	3.06683e-117
2695	CKMT1B	-5.08279	4.05181	548.334	2.90019e-121	4.74587e-117
5939	HLF	-5.67843	2.50746	548.135	3.20405e-121	5.2431e-117
12840	SLC6A9	-4.26416	3.99187	548.011	3.41004e-121	5.58019e-117
12803	SLC47A2	-5.20725	2.81269	548.004	3.42145e-121	5.59886e-117
3913	ECM2	-5.91747	0.493091	547.267	4.94938e-121	8.09917e-117
3255	CYGB	3.38916	5.26545	547.217	5.07522e-121	8.3051e-117
15209	USP2	-3.6823	3.76616	546.33	7.91339e-121	1.29495e-116
3448	DDX60	-3.68876	5.97397	545.877	9.92772e-121	1.62457e-116
12090	SAMHD1	-2.78736	4.72703	545.861	1.00107e-120	1.63815e-116
13752	SYK	-3.72553	5.00153	544.799	1.70357e-120	2.78773e-116
5521	GPRC5C	-3.30059	4.36912	542.858	4.50588e-120	7.37342e-116
4939	FOS	-3.14253	5.74028	542.6	5.12541e-120	8.38722e-116
4926	FNDC4	3.64244	2.87861	542.132	6.48115e-120	1.06058e-115
2799	CMTM3	2.55432	5.39144	541.57	8.58615e-120	1.40504e-115
5745	HCP5	-3.81593	3.1461	541.54	8.71911e-120	1.4268e-115
14997	TYMP	-3.66289	5.20531	541.353	9.5762e-120	1.56705e-115
8259	MCF2	5.78283	2.77022	541.031	1.1252e-119	1.84128e-115
3994	EHD3	2.97671	4.56865	540.679	1.34205e-119	2.19613e-115
2388	CDH3	-2.86761	8.38051	540.381	1.55814e-119	2.54974e-115
549	ANGPTL2	10.8064	1.09374	539.763	2.12314e-119	3.47431e-115
6326	IL1RL1	5.16807	2.47615	538.035	5.04542e-119	8.25632e-115
4791	FGFR2	-2.97466	4.33084	536.782	9.45326e-119	1.54693e-114
6322	IL1R1	3.67953	5.79957	536.468	1.10625e-118	1.81026e-114
9350	NGFR	-4.35054	3.5658	536.417	1.13475e-118	1.8569e-114
9425	NMI	-3.00356	4.02581	535.426	1.8647e-118	3.0514e-114
162	ACSL5	-3.05208	3.75668	532.602	7.67086e-118	1.25526e-113
9051	MYOM3	4.62426	2.51793	531.486	1.34181e-117	2.19573e-113
8023	LYPD3	-2.9589	5.92763	529.597	3.45697e-117	5.65698e-113
4114	EML1	3.17725	3.67108	528.195	6.97625e-117	1.14159e-112
10412	PKP2	-2.79273	5.55295	527.647	9.18221e-117	1.50258e-112
8253	MCAM	3.29337	8.36435	526.5	1.63099e-116	2.66894e-112
12485	SH3YL1	-2.94653	5.43732	525.939	2.16013e-116	3.53483e-112
11708	RNF128	-3.77493	2.56997	525.37	2.87256e-116	4.70065e-112
12080	SAMD12	-4.21525	2.01372	525.126	3.24533e-116	5.31066e-112
4375	FAM101B	5.38383	2.5536	524.656	4.1083e-116	6.72282e-112
6087	HSD11B2	-6.09832	2.40311	524.197	5.16851e-116	8.45775e-112
7007	KRT81	8.39698	4.10562	523.167	8.65841e-116	1.41686e-111
4187	EPHB3	-4.7116	4.26	523.107	8.92345e-116	1.46023e-111
2281	CD14	-3.23867	4.07028	521.032	2.52418e-115	4.13057e-111
1401	BTBD11	-3.0552	3.90162	520.66	3.03979e-115	4.97431e-111
3445	DDX58	-2.90448	5.52001	519.533	5.34658e-115	8.74914e-111
10515	PLS1	-3.22459	3.99389	515.463	4.10728e-114	6.72115e-110
6522	ITGB2	6.97064	1.80228	513.143	1.31333e-113	2.14913e-109
1215	BCAM	-4.48101	5.82408	512.551	1.76659e-113	2.89084e-109
6336	IL24	6.48463	2.46191	511.941	2.39778e-113	3.92372e-109
4210	EPSTI1	-2.88317	3.97373	511.355	3.21691e-113	5.26415e-109
4807	FIBIN	-4.58454	0.591942	510.949	3.94314e-113	6.45255e-109
12453	SH2D3C	-4.293	1.25237	510.317	5.41105e-113	8.85463e-109
13441	SRD5A1	-2.61328	5.63585	508.961	1.06736e-112	1.74662e-108
1397	BST2	-5.57245	-0.268092	507.824	1.88631e-112	3.08676e-108
9041	MYO5B	-2.51601	4.67053	505.259	6.81938e-112	1.11592e-107
8061	MAFB	-3.19905	5.3561	503.747	1.45477e-111	2.38059e-107
6331	IL20RB	-4.20166	7.68485	501.684	4.08754e-111	6.68884e-107
2995	CPNE7	3.69781	4.62841	501.118	5.42958e-111	8.88496e-107
4603	FAM84B	-3.36186	3.99199	499.613	1.15396e-110	1.88835e-106
12013	RTN4RL1	-3.4525	3.31186	498.382	2.13757e-110	3.49792e-106
4599	FAM83F	-2.94114	4.12965	497.886	2.74149e-110	4.48618e-106
8062	MAFF	2.58456	6.49017	495.347	9.78003e-110	1.6004e-105
6075	HS3ST2	6.77422	2.41782	494.406	1.5671e-109	2.5644e-105
6530	ITGB8	-4.00749	4.94704	493.059	3.07785e-109	5.03659e-105
2707	CLCF1	3.16596	3.59477	492.974	3.21164e-109	5.25553e-105
1452	C10orf54	-3.03284	3.28494	492.739	3.61256e-109	5.9116e-105
6941	KLRC3	-4.27039	1.66146	492.611	3.85201e-109	6.30343e-105
10406	PKN1	3.98007	5.66922	491.646	6.2468e-109	1.02223e-104
8658	MME	4.4249	4.62595	490.587	1.06183e-108	1.73757e-104
3205	CXADR	-5.50208	2.34706	490.547	1.08338e-108	1.77285e-104
1645	C1S	-2.5768	3.83553	489.706	1.65083e-108	2.70142e-104
12572	SLAMF9	5.37125	3.35722	489.223	2.10316e-108	3.44161e-104
12163	SCEL	-5.5669	2.8061	485.477	1.37363e-107	2.24781e-103
2333	CDA	3.2224	4.09903	485.13	1.6351e-107	2.67568e-103
9195	NCOA7	-4.24038	7.811	484.628	2.10245e-107	3.44045e-103
5785	HECW2	6.13442	3.45544	484.027	2.8416e-107	4.64999e-103
13311	SPARC	2.68458	10.2389	483.33	4.02895e-107	6.59298e-103
2328	CD9	-4.6782	7.58319	483.279	4.1328e-107	6.76291e-103
15508	WIPF1	4.60147	4.53894	482.953	4.86532e-107	7.96162e-103
13780	SYT11	4.75918	1.4983	482.571	5.89372e-107	9.64449e-103
10973	PRSS22	-5.02457	1.59395	482.188	7.13982e-107	1.16836e-102
2548	CFH	-3.27502	4.00526	482.185	7.15116e-107	1.17022e-102
13456	SRGAP3	-3.18114	5.11029	481.459	1.02887e-106	1.68364e-102
10877	PRKCH	-2.39231	4.55447	481.436	1.04082e-106	1.70319e-102
5203	GDF6	8.86612	2.97263	481.253	1.14047e-106	1.86627e-102
3722	DOCK2	6.04224	1.17047	481.197	1.17301e-106	1.91951e-102
10469	PLEKHA4	-3.85068	1.74605	480.826	1.41253e-106	2.31146e-102
380	AIM1L	-4.25329	3.64792	478.48	4.57687e-106	7.48958e-102
16232	ZNF750	-7.748	3.9003	478.102	5.52982e-106	9.049e-102
8955	MUC1	-5.86371	6.40151	477.622	7.03361e-106	1.15098e-101
5533	GPX2	-4.3316	2.30705	476.245	1.40217e-105	2.29451e-101
6328	IL1RN	-4.86869	6.46941	475.664	1.87643e-105	3.07059e-101
6211	IFIH1	-2.86433	4.65729	475.601	1.93615e-105	3.16831e-101
3583	DKFZp434J0226	7.3378	2.00038	471.534	1.48552e-104	2.43091e-100
15151	UNC13A	4.29815	1.01075	470.418	2.59848e-104	4.25216e-100
7294	LLGL2	-3.17697	4.56818	470.29	2.77123e-104	4.53484e-100
4289	ETV7	-5.63722	0.862485	470.148	2.97553e-104	4.86916e-100
1152	B4GALNT3	-3.57874	2.29055	469.522	4.07078e-104	6.66142e-100
5231	GFPT2	2.48712	5.71161	468.071	8.42491e-104	1.37865e-99
6206	IFI30	-3.00214	6.04995	467.962	8.8992e-104	1.45627e-99
14506	TNFRSF10D	2.69408	6.08522	464.872	4.18485e-103	6.84809e-99
9184	NCKAP5	-4.39056	2.51714	464.692	4.58081e-103	7.49604e-99
4355	FA2H	-6.79371	-0.0391856	464.392	5.32395e-103	8.71212e-99
1263	BDKRB2	-2.59192	4.16922	464.275	5.64472e-103	9.23702e-99
6927	KLK11	-8.45542	1.20137	464.143	6.03089e-103	9.86895e-99
8189	MARCH4	7.25588	5.0008	463.175	9.79536e-103	1.60291e-98
7959	LRRK2	-3.27587	2.72878	460.713	3.36262e-102	5.50258e-98
4905	FLVCR2	-2.76975	2.60205	460.368	3.9975e-102	6.54151e-98
11471	RBM47	-2.83466	5.68075	459.708	5.56446e-102	9.10568e-98
8981	MXRA5	-5.2315	4.88279	458.76	8.94999e-102	1.46458e-97
5458	GPD2	-2.84863	6.05153	457.903	1.37504e-101	2.25012e-97
2029	CASP1	-2.68171	4.58949	456.884	2.2905e-101	3.74817e-97
10052	PCP4L1	-4.55074	2.58461	456.268	3.11852e-101	5.10314e-97
6215	IFIT3	-3.38716	4.49908	455.046	5.75483e-101	9.4172e-97
12461	SH3BP1	-2.98257	5.85894	454.756	6.65404e-101	1.08887e-96
8221	MATN3	3.93002	2.19556	453.268	1.40286e-100	2.29564e-96
2883	COL22A1	6.49119	4.42613	453.134	1.50011e-100	2.45478e-96
639	ANPEP	7.05768	5.05012	451.52	3.36709e-100	5.5099e-96
5002	FRRS1	-3.50195	2.68707	451.364	3.64218e-100	5.96007e-96
722	APOBEC3B	-2.89577	2.78783	451.248	3.86016e-100	6.31677e-96
12066	SAA2	-2.71825	4.72883	448.562	1.48301e-99	2.4268e-95
13698	SULT2B1	-8.6558	1.53092	447.505	2.51811e-99	4.12064e-95
10222	PGF	3.12944	3.17586	446.88	3.44412e-99	5.63595e-95
5139	GAS1	-2.95388	6.74285	446.068	5.17287e-99	8.46489e-95
5950	HMGA2	3.79721	7.12057	446.023	5.29271e-99	8.661e-95
2459	CEBPA	-4.47301	2.1111	445.358	7.38628e-99	1.20869e-94
2195	CCDC80	2.35634	6.77256	445.342	7.44622e-99	1.2185e-94
4176	EPCAM	-4.85067	2.15072	443.743	1.65893e-98	2.71468e-94
12864	SLC9A7	-3.68998	2.34211	443.436	1.93462e-98	3.16582e-94
4675	FBXL16	-4.69415	2.89397	443.246	2.12774e-98	3.48184e-94
4265	ESR1	-4.40556	0.9677	442.126	3.73068e-98	6.10488e-94
9001	MYH14	-9.16875	1.44908	442.089	3.80013e-98	6.21853e-94
3607	DLK2	-3.5558	3.67417	440.12	1.01949e-97	1.6683e-93
9511	NPR2	4.61149	4.48765	438.58	2.20498e-97	3.60823e-93
8048	MACC1	-8.24826	1.19448	438.139	2.75138e-97	4.50235e-93
12668	SLC25A37	2.5109	6.54123	437.715	3.40167e-97	5.56649e-93
1788	C5AR2	5.07537	1.62054	437.183	4.44086e-97	7.26702e-93
12701	SLC29A1	2.5717	6.67773	436.972	4.93773e-97	8.0801e-93
14531	TNIK	-3.88918	3.3842	435.954	8.22143e-97	1.34535e-92
9703	OASL	-3.96805	4.033	435.831	8.74623e-97	1.43123e-92
8293	MDK	3.64271	5.75191	435.801	8.87734e-97	1.45269e-92
15751	ZEB2	3.97027	2.53899	435.778	8.98002e-97	1.46949e-92
2715	CLDN1	-4.18576	8.10506	434.524	1.68354e-96	2.75494e-92
4282	ETS2	-2.31467	8.54423	434.327	1.8579e-96	3.04027e-92
10970	PRRT4	-4.5944	1.44478	434.09	2.09231e-96	3.42386e-92
9314	NFASC	-2.89026	3.63233	432.68	4.24174e-96	6.94119e-92
14040	TFAP2C	-2.66272	3.84623	431.722	6.85579e-96	1.12188e-91
4357	FAAH2	-3.06659	2.35708	431.494	7.68585e-96	1.25771e-91
9715	OCLN	-4.59351	1.67146	431.147	9.1446e-96	1.49642e-91
13902	TBC1D8	-2.37348	5.45949	430.96	1.00468e-95	1.64405e-91
6635	KCNG1	3.682	4.76185	430.06	1.57663e-95	2.58e-91
883	ARMCX3	4.04309	1.68628	429.618	1.96754e-95	3.21968e-91
3800	DSG1	-9.03261	2.79554	429.582	2.00392e-95	3.27922e-91
5591	GSDMC	-3.38173	2.80503	427.783	4.93607e-95	8.07738e-91
1936	CADM4	-2.93737	2.73749	427.456	5.81629e-95	9.51778e-91
8149	MAP6	5.46976	2.30256	426.864	7.82296e-95	1.28015e-90
10867	PRKAG2-AS1	-4.82997	0.93513	426.583	9.00966e-95	1.47434e-90
3586	DKK3	2.35124	8.40252	424.085	3.15056e-94	5.15558e-90
7870	LPXN	3.24866	5.49231	423.415	4.40756e-94	7.21253e-90
9320	NFATC4	4.23771	2.48471	422.394	7.3518e-94	1.20305e-89
3614	DLX3	-4.40182	1.49021	421.8	9.90086e-94	1.62018e-89
5807	HERC6	-2.75196	4.42423	421.743	1.01881e-93	1.66718e-89
7855	LPAR6	-3.17005	4.59145	421.731	1.02475e-93	1.6769e-89
8855	MSC	3.39238	3.86018	420.347	2.05106e-93	3.35635e-89
1953	CALML5	-8.2269	0.922061	420.108	2.31228e-93	3.78381e-89
8183	MARC1	-3.37475	2.63751	419.869	2.60557e-93	4.26375e-89
12126	SBSN	-6.67181	3.69355	419.647	2.91243e-93	4.76589e-89
3048	CRLF1	4.67626	4.32144	418.736	4.598e-93	7.52416e-89
11721	RNF150	-3.47696	2.88603	418.582	4.96819e-93	8.12995e-89
859	ARL4A	-2.72362	4.05001	418.119	6.26339e-93	1.02494e-88
8890	MT1L	2.81988	4.45948	417.846	7.18224e-93	1.1753e-88
1553	C16orf45	2.494	4.88883	416.879	1.16633e-92	1.90858e-88
12058	S100P	-5.33356	0.594145	416.416	1.47078e-92	2.40678e-88
10084	PDE2A	4.32976	1.62714	415.815	1.9881e-92	3.25333e-88
1896	CA11	-3.42365	2.43331	414.987	3.01048e-92	4.92635e-88
3087	CSF1R	4.96584	1.89191	414.475	3.89162e-92	6.36825e-88
1488	C11orf91	3.89624	2.23637	414.157	4.56374e-92	7.4681e-88
493	ALPK2	7.06943	1.51709	413.866	5.27897e-92	8.63851e-88
546	ANGPT1	-3.83241	1.7312	413.633	5.93231e-92	9.70763e-88
12515	SHROOM4	3.75207	2.12836	413.141	7.59344e-92	1.24259e-87
8674	MMRN2	-4.59412	1.3571	412.223	1.20308e-91	1.96871e-87
6466	IRF1	-2.36206	7.70185	411.622	1.62568e-91	2.66026e-87
5275	GJB3	-2.54815	7.32039	411.383	1.83296e-91	2.99945e-87
10168	PERP	-2.71017	10.096	411.126	2.08424e-91	3.41065e-87
7096	LCN2	-2.89898	3.81083	411.074	2.1395e-91	3.50107e-87
5927	HLA-DQB1	-4.27444	1.01324	410.367	3.05014e-91	4.99125e-87
5113	GALNT12	-3.5791	2.32385	410.135	3.42571e-91	5.60584e-87
12015	RTP4	-7.47579	-0.134086	408.506	7.75132e-91	1.26843e-86
4081	ELN	-4.6258	2.62228	408.035	9.81293e-91	1.60579e-86
6695	KDELR3	3.28889	5.09749	407.477	1.29809e-90	2.1242e-86
4126	ENC1	2.4647	6.59286	406.724	1.89292e-90	3.09758e-86
11097	PTHLH	3.02303	5.47393	404.52	5.71484e-90	9.35177e-86
695	APBB1	2.65543	4.26241	404.335	6.26917e-90	1.02589e-85
10856	PRICKLE4	-2.56732	3.6066	403.292	1.05746e-89	1.73042e-85
5468	GPNMB	-3.30746	2.67279	401.604	2.46492e-89	4.0336e-85
6356	ILDR1	-5.47552	0.677565	400.436	4.42589e-89	7.24252e-85
5921	HLA-DMB	-7.00623	-0.450867	400.042	5.3922e-89	8.8238e-85
6108	HSH2D	-3.5014	1.68558	399.494	7.09891e-89	1.16167e-84
13594	STEAP4	-5.23185	0.284877	399.414	7.38726e-89	1.20885e-84
12792	SLC44A3	-3.44568	1.48276	399.14	8.47669e-89	1.38712e-84
12359	SERPINE2	2.545	7.82519	398.936	9.38901e-89	1.53642e-84
13411	SPRY4	4.46503	5.67819	398.335	1.26895e-88	2.0765e-84
3529	DHRS13	-2.38868	3.82465	397.768	1.68561e-88	2.75833e-84
4990	FRK	-2.89847	2.18266	397.256	2.17884e-88	3.56545e-84
14473	TMPRSS13	-10.2291	0.534779	396.419	3.3151e-88	5.42483e-84
4331	EXPH5	-2.77219	2.77911	396.363	3.40958e-88	5.57944e-84
6321	IL1B	2.39937	8.83599	395.96	4.17275e-88	6.8283e-84
8950	MTUS1	-2.30718	4.41196	395.516	5.21245e-88	8.52965e-84
8025	LYPD6	2.49637	2.81047	395.507	5.23601e-88	8.56821e-84
1997	CAPNS2	-5.79514	0.772021	395.296	5.82027e-88	9.52428e-84
6613	KAZN	-2.91304	2.55536	394.959	6.89179e-88	1.12777e-83
4782	FGF2	5.46886	3.90294	394.447	8.90777e-88	1.45767e-83
666	AP1M2	-4.04423	5.81036	394.172	1.02247e-87	1.67316e-83
14614	TP73	-3.85892	4.55729	394.078	1.07182e-87	1.75393e-83
5301	GLIPR1	3.0963	4.42882	393.803	1.23038e-87	2.01339e-83
8220	MATN2	-3.00252	1.68194	393.288	1.59231e-87	2.60566e-83
1662	C1orf172	-2.81162	3.84303	393.092	1.75663e-87	2.87455e-83
4152	ENTPD3	-4.31031	1.59883	393.043	1.80067e-87	2.94662e-83
7130	LEPREL1	-2.79091	5.48487	392.857	1.97657e-87	3.23445e-83
8020	LYL1	4.60124	1.25987	391.465	3.97118e-87	6.49843e-83
3967	EFNA3	-2.24942	3.37215	391.118	4.72509e-87	7.73213e-83
14096	THBS1	4.38717	10.8841	391.086	4.80135e-87	7.85693e-83
3173	CTSL2	-2.32958	5.49867	390.911	5.24137e-87	8.57697e-83
4944	FOXA2	-4.17022	3.53064	390.831	5.45835e-87	8.93204e-83
5119	GALNT3	-2.64435	4.59944	390.672	5.91012e-87	9.67132e-83
3222	CXCR7	2.3479	5.66226	390.154	7.6604e-87	1.25355e-82
3781	DRAXIN	8.00535	1.02096	390.02	8.19634e-87	1.34125e-82
9390	NKD1	3.51052	3.90706	389.885	8.76957e-87	1.43505e-82
2718	CLDN14	4.11253	1.27224	389.402	1.1173e-86	1.82834e-82
11094	PTGS1	-2.0981	4.38937	389.255	1.20249e-86	1.96775e-82
12028	RUSC2	3.72126	7.02628	388.562	1.70158e-86	2.78447e-82
11944	RPSAP52	5.00842	2.2408	388.028	2.22384e-86	3.63909e-82
11567	RFTN1	2.42282	5.4361	387.709	2.60986e-86	4.27078e-82
126	ACE2	-7.37655	-0.708375	387.193	3.38048e-86	5.53182e-82
6008	HOPX	-6.57495	0.494388	386.065	5.94962e-86	9.73596e-82
11229	RAB11FIP4	-2.27078	3.5049	385.697	7.15563e-86	1.17095e-81
9838	P2RY6	3.54677	1.7269	384.198	1.5167e-85	2.48192e-81
15196	USH1G	-7.0601	0.978261	384.089	1.6021e-85	2.62167e-81
10981	PRSS8	-2.9946	5.85314	383.99	1.68394e-85	2.7556e-81
729	APOD	-3.32862	1.76681	383.883	1.7766e-85	2.90723e-81
6106	HSF2BP	2.75885	4.06692	383.303	2.37558e-85	3.8874e-81
9474	NOTCH3	-5.87913	2.22469	383.246	2.44442e-85	4.00004e-81
14262	TMEM125	-5.67582	0.662234	383.224	2.47257e-85	4.04611e-81
6516	ITGAM	-5.65556	-0.436974	382.946	2.84163e-85	4.65004e-81
11376	RAPGEF5	-3.22199	2.53319	382.159	4.21573e-85	6.89863e-81
3553	DHX58	-2.33518	3.79296	382.02	4.52046e-85	7.39728e-81
2575	CHCHD10	-2.48255	5.58457	381.773	5.11641e-85	8.37249e-81
3578	DIXDC1	2.71794	6.63185	381.628	5.50169e-85	9.00296e-81
2567	CHAC1	-2.98241	2.92074	381.514	5.82691e-85	9.53516e-81
14520	TNFSF10	-3.54785	4.86363	381.023	7.4521e-85	1.21946e-80
4448	FAM162A	-2.43585	5.51673	380.731	8.62516e-85	1.41142e-80
5500	GPR37	-4.80091	0.83408	379.947	1.27765e-84	2.09075e-80
8009	LY6D	-7.76723	-0.0755944	379.938	1.28364e-84	2.10054e-80
15749	ZEB1	4.60811	4.2249	379.649	1.48355e-84	2.42768e-80
3660	DNAJB5	2.77384	6.81958	379.317	1.75278e-84	2.86825e-80
14486	TMTC2	-2.43345	3.5733	378.122	3.19024e-84	5.22051e-80
7211	LINC00313	3.10581	2.57057	377.539	4.2723e-84	6.99119e-80
14054	TFPI2	2.62757	5.99265	376.355	7.73754e-84	1.26617e-79
4996	FRMD6	2.26481	7.77246	376.297	7.96318e-84	1.3031e-79
6970	KRT1	-9.28141	2.67476	375.856	9.93401e-84	1.6256e-79
7437	LOC100287036	5.49946	1.45958	375.582	1.13991e-83	1.86534e-79
3054	CRNN	-7.5251	1.54685	375.436	1.22656e-83	2.00715e-79
3298	CYTH1	2.3099	7.55757	374.044	2.46382e-83	4.03179e-79
210	ADAM12	4.81557	4.01271	373.824	2.75217e-83	4.50365e-79
9485	NPAS2	-3.74099	4.06059	373.187	3.78614e-83	6.19564e-79
12440	SGPP2	-2.54354	4.95161	373.057	4.04248e-83	6.61512e-79
6218	IFITM10	-3.23203	3.97375	372.627	5.01531e-83	8.20706e-79
11935	RPS6KA5	-2.67805	3.91892	372.609	5.05878e-83	8.27819e-79
15251	UST	-2.1826	4.90278	372.107	6.50886e-83	1.06511e-78
3451	DEC1	5.22526	0.936085	371.669	8.10436e-83	1.3262e-78
1306	BLNK	-5.03491	1.36609	371.669	8.10502e-83	1.32631e-78
6270	IGFL2	5.02994	0.970441	371.163	1.04482e-82	1.70975e-78
6804	KIAA1755	7.91227	1.10351	370.7	1.31758e-82	2.15609e-78
449	ALDH3B2	-7.15484	0.610991	369.956	1.91318e-82	3.13072e-78
13625	STOM	-2.37683	8.09194	369.455	2.45952e-82	4.02476e-78
5196	GDA	3.81993	3.84917	368.805	3.40769e-82	5.57634e-78
8206	MARVELD2	-2.53295	3.1375	368.28	4.43245e-82	7.25326e-78
4292	EVA1C	-2.60114	4.06187	367.731	5.83686e-82	9.55144e-78
5833	HHIP	6.41658	1.62756	366.233	1.2369e-81	2.02407e-77
12372	SESN3	-2.59734	5.80463	365.354	1.92237e-81	3.14576e-77
1296	BIN1	2.87712	4.88462	365.346	1.9298e-81	3.15793e-77
11265	RAB3D	-2.24148	6.05218	365.193	2.08354e-81	3.40951e-77
13765	SYNGR2	-3.09893	6.31819	364.663	2.7185e-81	4.44855e-77
1905	CA9	-4.66623	1.27087	364.435	3.04736e-81	4.98671e-77
3198	CUX2	4.64343	5.6808	363.84	4.10671e-81	6.72022e-77
14543	TNNI2	-2.71958	4.75124	363.57	4.70034e-81	7.69164e-77
451	ALDH5A1	-2.46607	3.19114	363.515	4.8323e-81	7.90757e-77
4395	FAM114A1	2.41399	5.81055	362.861	6.70768e-81	1.09764e-76
13855	TAPBPL	-2.16377	5.53791	362.86	6.71194e-81	1.09834e-76
2223	CCL5	-4.79386	0.227599	362.798	6.92288e-81	1.13286e-76
6966	KREMEN2	-3.69363	1.64406	362.526	7.93714e-81	1.29883e-76
12079	SAMD11	7.38816	0.816476	362.347	8.68158e-81	1.42065e-76
10853	PRICKLE2	2.63597	4.40007	362.223	9.23653e-81	1.51147e-76
12049	S100A14	-5.12956	8.8294	361.954	1.0569e-80	1.72951e-76
5602	GSR	-2.09123	5.96753	360.424	2.2768e-80	3.72575e-76
1642	C1R	-2.42212	5.63329	360.279	2.44771e-80	4.00543e-76
8960	MUC21	-7.20375	0.658649	359.892	2.97162e-80	4.86275e-76
5200	GDF11	2.06084	4.45348	359.649	3.35795e-80	5.49496e-76
4655	FAT2	-4.47639	9.29897	358.218	6.88091e-80	1.12599e-75
12764	SLC38A4	4.52008	1.52507	358.152	7.112e-80	1.16381e-75
12571	SLAMF8	4.0211	0.903934	357.836	8.33274e-80	1.36357e-75
227	ADAMTS16	9.64833	0.0735498	357.543	9.64954e-80	1.57905e-75
4631	FANCE	-1.99486	4.74144	357.483	9.94384e-80	1.62721e-75
2650	CHST2	3.60738	7.11522	357.463	1.00464e-79	1.64398e-75
6263	IGFBP3	3.21863	3.098	356.543	1.59324e-79	2.60717e-75
14208	TM7SF3	-2.67073	5.74585	356.485	1.64053e-79	2.68457e-75
5185	GCLC	-2.36512	6.41558	355.996	2.0961e-79	3.43006e-75
6982	KRT19	-8.01528	11.5591	355.584	2.57714e-79	4.21724e-75
15018	UBA7	-1.98309	4.20687	355.429	2.78621e-79	4.55935e-75
11261	RAB38	-2.84156	5.36159	354.83	3.7618e-79	6.15582e-75
8125	MAP2K6	-4.5641	1.35248	354.71	3.99533e-79	6.53796e-75
10296	PI3	-3.2638	6.33689	353.754	6.45101e-79	1.05564e-74
301	AEBP1	7.95099	3.50008	353.361	7.85494e-79	1.28538e-74
7050	LAMP3	-3.75887	2.36991	351.692	1.81377e-78	2.96805e-74
10669	POU2F2	6.9784	1.87027	351.638	1.86444e-78	3.05097e-74
1469	C11orf45	-3.39132	2.14269	350.719	2.95465e-78	4.83499e-74
3324	DAPP1	-2.80695	4.31253	350.559	3.20196e-78	5.23969e-74
10486	PLEKHG6	-3.68178	0.418803	350.531	3.24742e-78	5.31407e-74
9702	OAS3	-3.37758	7.09791	349.686	4.9603e-78	8.11703e-74
13852	TAP1	-2.14215	6.2565	349.55	5.31081e-78	8.69061e-74
2645	CHST10	2.2869	4.43367	348.504	8.97371e-78	1.46846e-73
8165	MAPK4	4.13531	1.77322	348.278	1.00517e-77	1.64486e-73
2389	CDH4	5.62902	3.08574	347.464	1.5117e-77	2.47375e-73
15836	ZMYND15	-5.35274	0.17406	347.456	1.51782e-77	2.48376e-73
3325	DARC	7.48578	4.65187	346.993	1.91386e-77	3.13184e-73
7947	LRRC8B	-3.32053	3.21576	346.289	2.72437e-77	4.45816e-73
7100	LCP2	10.2879	0.252395	345.912	3.29065e-77	5.38483e-73
1606	C19orf21	-2.51671	5.82305	345.899	3.31303e-77	5.42144e-73
12612	SLC19A2	2.6451	5.88594	345.706	3.64913e-77	5.97143e-73
3215	CXCL6	7.10775	1.94256	345.077	5.00221e-77	8.18561e-73
3789	DSC2	-2.90734	4.79531	344.703	6.03516e-77	9.87593e-73
10420	PLA2G4A	-2.65244	2.98028	344.695	6.05838e-77	9.91393e-73
2876	COL13A1	8.43256	0.880276	344.679	6.10918e-77	9.99707e-73
12062	S1PR3	4.38886	3.95666	344.356	7.18037e-77	1.175e-72
5097	GADD45B	2.85318	6.3895	343.584	1.05759e-76	1.73064e-72
6995	KRT5	-2.44034	13.6744	342.165	2.15433e-76	3.52534e-72
13997	TEF	-2.25473	4.23212	342.086	2.24124e-76	3.66756e-72
9720	ODF3B	-3.14609	3.13775	341.596	2.86642e-76	4.69061e-72
11345	RALGAPA2	-2.61153	6.45895	341.372	3.20753e-76	5.2488e-72
14836	TSPAN18	5.13462	3.6077	340.977	3.90988e-76	6.39813e-72
12831	SLC6A14	-7.02107	1.23302	340.958	3.94677e-76	6.4585e-72
1225	BCAT1	3.50461	4.11675	340.9	4.06376e-76	6.64993e-72
5933	HLA-F	-2.52961	4.67734	340.888	4.08674e-76	6.68755e-72
12911	SMAD7	2.50866	5.32533	340.447	5.10022e-76	8.346e-72
12700	SLC28A3	-5.31181	1.10116	340.086	6.11105e-76	1.00001e-71
14790	TRPM2	8.05594	0.579308	339.73	7.30498e-76	1.19539e-71
9595	NT5DC2	2.69835	6.78628	339.211	9.47744e-76	1.55089e-71
3618	DMBT1	3.84416	2.91369	338.965	1.07215e-75	1.75446e-71
14942	TUBB3	2.343	6.53627	338.932	1.08986e-75	1.78345e-71
5167	GBGT1	2.8582	1.71987	338.758	1.18931e-75	1.94618e-71
1025	ATP1A1	-2.12458	10.1107	338.746	1.19654e-75	1.95802e-71
3616	DLX5	-4.43984	0.4318	338.301	1.49559e-75	2.44738e-71
2030	CASP10	-2.49463	3.24228	338.132	1.62833e-75	2.66461e-71
2887	COL4A1	4.55311	9.75143	338.045	1.70032e-75	2.7824e-71
5539	GRAMD1B	4.31117	1.61908	337.747	1.97454e-75	3.23113e-71
4074	ELL3	-2.4243	3.47489	337.151	2.6626e-75	4.35708e-71
15519	WNT10A	-5.16523	-0.43661	337.052	2.7984e-75	4.5793e-71
10988	PSAPL1	-7.95647	-0.501662	335.557	5.92098e-75	9.68908e-71
6845	KIF3C	2.59022	5.4011	334.477	1.01775e-74	1.66544e-70
5245	GGT6	-7.22298	0.272454	334.196	1.17208e-74	1.91799e-70
14597	TOX	5.094	1.38268	333.79	1.43629e-74	2.35034e-70
5547	GRB10	1.96691	5.99236	333.456	1.69863e-74	2.77964e-70
2538	CES2	-2.17469	6.7044	333.105	2.02556e-74	3.31463e-70
2332	CD99L2	2.09412	6.70033	332.876	2.27199e-74	3.71789e-70
6946	KLRG2	-6.57519	0.870099	332.391	2.89745e-74	4.74139e-70
9942	PARP9	-2.26253	5.13195	332.036	3.46221e-74	5.66556e-70
6790	KIAA1549L	5.62332	4.57174	331.313	4.97626e-74	8.14315e-70
445	ALDH2	-2.20982	6.70208	331.028	5.73896e-74	9.39123e-70
151	ACPP	-5.75882	0.778033	330.852	6.27048e-74	1.0261e-69
8113	MAP1B	5.55264	5.78584	330.07	9.28115e-74	1.51877e-69
5509	GPR68	2.42178	6.13733	328.717	1.82912e-73	2.99318e-69
396	AKAP12	3.80573	6.55921	328.616	1.92399e-73	3.14841e-69
11235	RAB17	-3.60729	2.0309	328.489	2.05082e-73	3.35596e-69
8440	MGC16121	3.54707	1.92769	328.126	2.46038e-73	4.02617e-69
842	ARID5B	-2.55146	4.21543	327.98	2.64683e-73	4.33127e-69
659	AOX1	2.64578	6.15584	327.513	3.3452e-73	5.47409e-69
6784	KIAA1462	3.93289	2.46379	327.491	3.3834e-73	5.53659e-69
11383	RARG	-2.24117	6.25464	326.393	5.86707e-73	9.60087e-69
3297	CYSTM1	-2.41829	5.09748	326.317	6.09451e-73	9.97305e-69
446	ALDH3A1	-8.20248	8.14921	326.246	6.31711e-73	1.03373e-68
1395	BSPRY	-9.54348	-0.131038	326.107	6.77035e-73	1.1079e-68
4763	FERMT2	2.51771	6.6794	325.667	8.4454e-73	1.382e-68
8196	MARCKSL1	2.16303	6.31281	325.426	9.52658e-73	1.55893e-68
7949	LRRC8D	-2.38126	6.35234	324.92	1.22831e-72	2.01001e-68
3032	CREG1	-2.54339	6.60809	324.657	1.40151e-72	2.29344e-68
9684	NWD1	-3.59951	1.66939	324.489	1.52475e-72	2.4951e-68
3589	DLC1	2.93977	4.35201	324.461	1.54572e-72	2.52941e-68
14452	TMEM92	2.34474	2.94197	322.846	3.47607e-72	5.68825e-68
2566	CH25H	-6.71112	1.09377	322.547	4.03697e-72	6.6061e-68
12610	SLC18B1	-2.20576	4.06158	322.312	4.54315e-72	7.43441e-68
734	APOL6	-2.18021	5.07159	322.271	4.63772e-72	7.58917e-68
3021	CRCT1	-6.95813	-0.288073	321.846	5.73764e-72	9.38907e-68
1416	BTG2	-2.78328	5.56878	321.559	6.6262e-72	1.08431e-67
10374	PIR	-3.89272	0.801787	321.5	6.8276e-72	1.11727e-67
2429	CDKN1C	-2.42521	4.51323	320.731	1.00408e-71	1.64307e-67
10273	PHKA1	-2.06824	4.34271	320.204	1.30787e-71	2.1402e-67
2355	CDC42BPG	-3.67277	5.57349	319.656	1.72099e-71	2.81623e-67
8243	MBNL3	-3.24102	4.05533	319.614	1.75812e-71	2.87698e-67
14427	TMEM63C	-2.94759	3.54187	319.49	1.87035e-71	3.06064e-67
6973	KRT14	-3.98814	9.87532	318.88	2.53958e-71	4.15576e-67
3776	DQX1	-2.33242	3.10581	318.764	2.693e-71	4.40683e-67
5250	GHR	-3.61068	0.755837	318.028	3.89486e-71	6.37355e-67
9016	MYLIP	-1.96251	3.33771	317.609	4.80565e-71	7.86397e-67
3718	DOC2A	-3.46122	1.66286	317.489	5.10288e-71	8.35035e-67
3279	CYP2S1	-3.13157	1.79633	317.303	5.60331e-71	9.16925e-67
4207	EPS8	-2.01885	4.82015	316.304	9.24689e-71	1.51316e-66
5834	HHIP-AS1	4.6384	0.756373	315.999	1.07745e-70	1.76314e-66
2154	CCDC24	-2.30735	3.75449	314.142	2.73522e-70	4.47592e-66
15308	VILL	-4.92068	0.465105	314.028	2.89533e-70	4.73792e-66
5573	GRIP1	-2.92226	2.67801	313.162	4.47024e-70	7.31509e-66
2458	CEACAM6	-7.68876	-0.509466	312.867	5.18425e-70	8.4835e-66
7518	LOC100506394	2.69774	2.95589	312.835	5.26771e-70	8.62008e-66
168	ACSS1	-2.10673	4.64879	312.432	6.44856e-70	1.05524e-65
2782	CLU	-2.64681	6.10522	312.174	7.33778e-70	1.20075e-65
597	ANKRD33B	-3.8284	4.32995	311.787	8.91019e-70	1.45806e-65
14677	TRANK1	-2.00037	4.82897	311.743	9.11223e-70	1.49113e-65
2560	CGB8	6.6687	1.04238	311.449	1.05598e-69	1.728e-65
7988	LTB	-3.16208	3.36334	310.551	1.65663e-69	2.71091e-65
1150	B4GALNT1	3.31242	1.80236	309.181	3.29261e-69	5.38803e-65
11752	RNF24	2.24409	4.69266	307.597	7.28808e-69	1.19262e-64
10445	PLCB4	5.01655	2.92301	307.511	7.61122e-69	1.2455e-64
2380	CDH13	2.40206	6.27471	307.379	8.13132e-69	1.33061e-64
5587	GRTP1	-3.31582	1.80599	307.197	8.91047e-69	1.45811e-64
6472	IRF5	-2.82858	2.45565	307.155	9.09694e-69	1.48862e-64
1014	ATOH8	3.39892	2.17361	306.887	1.04075e-68	1.70309e-64
2181	CCDC64B	-4.83728	0.457306	306.694	1.14656e-68	1.87622e-64
13577	STAT1	-1.97959	7.02731	306.453	1.29401e-68	2.11751e-64
4806	FIBCD1	5.3268	0.871515	306.429	1.30974e-68	2.14326e-64
1804	C5orf56	-3.02964	1.23332	306.192	1.47532e-68	2.41421e-64
3266	CYP24A1	5.97524	2.15107	305.977	1.64273e-68	2.68816e-64
9609	NTRK1	6.63693	0.421904	305.577	2.00776e-68	3.2855e-64
12285	SEMA4A	-3.06755	4.12639	305.533	2.0528e-68	3.3592e-64
3287	CYP4F11	-2.70828	2.11002	305.289	2.32049e-68	3.79725e-64
15367	VSNL1	-3.40765	2.23428	304.599	3.28041e-68	5.36807e-64
8642	MLLT11	2.72687	3.30987	304.594	3.28861e-68	5.38148e-64
6680	KCTD16	3.88805	1.34917	304.552	3.35787e-68	5.49481e-64
940	ASCL2	-4.25787	1.04239	303.979	4.4771e-68	7.32633e-64
2563	CGNL1	-2.28406	2.36387	303.567	5.50418e-68	9.00704e-64
2902	COL8A1	3.64819	5.75606	303.449	5.8391e-68	9.5551e-64
2899	COL6A3	7.05376	2.02133	303.021	7.23944e-68	1.18466e-63
8734	MPP2	2.27778	3.01896	302.886	7.74497e-68	1.26739e-63
10989	PSAT1	-2.6908	6.13458	302.862	7.83765e-68	1.28255e-63
4151	ENTPD2	-3.8457	2.89886	302.727	8.38987e-68	1.37292e-63
1545	C15orf52	3.23294	6.02831	302.234	1.07398e-67	1.75746e-63
5499	GPR3	3.56307	2.07182	302.182	1.10236e-67	1.8039e-63
15000	TYSND1	-1.98924	5.28133	301.705	1.40063e-67	2.29199e-63
8692	MOCOS	-2.15602	5.12874	301.598	1.47807e-67	2.41872e-63
5479	GPR132	4.42756	1.07641	300.872	2.12675e-67	3.48021e-63
4602	FAM84A	-2.40256	2.82146	299.943	3.38965e-67	5.54683e-63
8400	MEX3B	3.7065	2.84635	299.875	3.50735e-67	5.73942e-63
14400	TMEM44	2.1759	4.82882	299.818	3.6085e-67	5.90494e-63
13757	SYNC	-2.47022	1.8544	299.537	4.15522e-67	6.7996e-63
2324	CD82	-2.0063	6.77044	299.26	4.77452e-67	7.81303e-63
6230	IFNGR1	-2.2566	7.68402	299.178	4.97532e-67	8.14162e-63
5508	GPR64	-2.32318	2.84264	299.042	5.32584e-67	8.7152e-63
2814	CNGB1	2.73844	1.47559	298.992	5.46221e-67	8.93836e-63
4519	FAM214B	2.04566	7.15438	298.553	6.80798e-67	1.11406e-62
15525	WNT3A	-5.10424	2.3846	298.542	6.84488e-67	1.1201e-62
9878	PAK6	-3.54299	4.62644	298.091	8.58365e-67	1.40463e-62
4779	FGF13	5.54457	0.446489	297.843	9.72125e-67	1.59078e-62
1299	BIRC3	-2.90947	8.14833	297.84	9.73572e-67	1.59315e-62
8138	MAP3K5	-2.42502	3.72335	297.693	1.04804e-66	1.71502e-62
3821	DTX4	-2.0536	5.04667	297.678	1.05591e-66	1.72789e-62
6997	KRT6B	-2.18325	7.53197	297.641	1.07593e-66	1.76066e-62
7114	LDLRAD3	-1.98855	6.0187	297.586	1.10586e-66	1.80963e-62
5918	HLA-B	-2.11007	8.16348	297.444	1.18782e-66	1.94376e-62
12797	SLC45A3	2.81149	2.75377	297.314	1.26746e-66	2.07407e-62
14894	TTC39B	-2.1329	4.04113	297.081	1.42447e-66	2.33101e-62
7902	LRRC1	-2.02609	4.02322	296.551	1.85867e-66	3.04153e-62
9507	NPNT	-3.64483	0.49225	296.324	2.0831e-66	3.40878e-62
4965	FOXN1	-6.2069	0.0210565	295.981	2.4738e-66	4.04812e-62
6991	KRT34	5.7303	2.49563	295.711	2.833e-66	4.63592e-62
7300	LMBR1L	1.86656	4.92851	295.498	3.15157e-66	5.15722e-62
3816	DTWD2	-2.33686	3.17145	295.324	3.43907e-66	5.6277e-62
7089	LCE3D	2.6116	3.6651	295.055	3.93768e-66	6.44363e-62
13249	SOCS2	2.15343	3.60515	294.432	5.3824e-66	8.80776e-62
5015	FST	-2.81333	3.16466	293.502	8.57989e-66	1.40401e-61
2402	CDK14	2.38479	5.61782	293.418	8.94799e-66	1.46425e-61
4820	FKBP10	1.9644	7.90662	292.445	1.45822e-65	2.38623e-61
4256	ERVMER34-1	-2.48452	3.52381	292.192	1.65537e-65	2.70885e-61
3612	DLX1	2.26351	3.36978	292.145	1.6948e-65	2.77338e-61
8439	MGC12916	4.72788	1.33768	291.702	2.11739e-65	3.4649e-61
10663	POSTN	10.8439	1.70542	291.252	2.65337e-65	4.34197e-61
6917	KLHL4	-3.63731	1.759	290.732	3.4438e-65	5.63543e-61
2897	COL5A3	-2.89925	1.48802	290.689	3.51849e-65	5.75765e-61
13500	SSBP2	-2.64646	5.53608	290.684	3.52742e-65	5.77226e-61
37	ABCA4	5.11142	1.49383	290.601	3.6781e-65	6.01885e-61
2462	CEBPD	-3.00208	6.2529	290.509	3.85081e-65	6.30147e-61
5811	HES2	-2.42497	3.31224	290.432	4.0029e-65	6.55035e-61
4710	FBXO39	3.76771	1.17842	290.035	4.88464e-65	7.99323e-61
5604	GSTA4	-2.36952	4.90723	288.272	1.18348e-64	1.93664e-60
1443	C10orf114	2.44347	2.27461	288.095	1.29306e-64	2.11596e-60
6506	ITGA11	7.48221	2.87591	288.016	1.34543e-64	2.20167e-60
12630	SLC22A4	2.26702	3.98984	288.008	1.3509e-64	2.21061e-60
10136	PDSS1	-2.10916	4.04346	287.915	1.41531e-64	2.31601e-60
3985	EGLN3	-2.50186	3.17837	287.87	1.44744e-64	2.36859e-60
8087	MAMDC2	2.41796	3.24511	287.711	1.56801e-64	2.56589e-60
3880	DZIP1L	2.26261	2.51438	287.609	1.65002e-64	2.70009e-60
2999	CPPED1	1.76174	5.12715	287.432	1.80324e-64	2.95082e-60
13375	SPINT2	-2.81869	7.96615	287.248	1.97794e-64	3.23671e-60
5055	FXYD5	2.15627	7.50705	286.978	2.26494e-64	3.70634e-60
828	ARHGEF40	2.75998	6.26325	286.285	3.20586e-64	5.24606e-60
1524	C14orf159	-1.85263	5.78873	286.251	3.26253e-64	5.3388e-60
4386	FAM108C1	-3.19244	5.24234	286.099	3.52046e-64	5.76088e-60
2877	COL15A1	7.81532	-0.0293812	285.941	3.8114e-64	6.23698e-60
14345	TMEM204	2.28273	2.8439	285.658	4.39188e-64	7.18688e-60
1124	AVPI1	-2.35491	5.89068	285.068	5.90484e-64	9.66268e-60
6333	IL22RA1	-2.12842	4.2656	284.97	6.20121e-64	1.01477e-59
14175	TJP3	-4.71187	0.200568	284.645	7.30052e-64	1.19466e-59
5576	GRK5	2.0063	3.6365	283.963	1.02822e-63	1.68257e-59
12897	SLPI	-3.11797	8.21175	282.811	1.8321e-63	2.99805e-59
6676	KCTD11	1.93841	6.88048	282.693	1.94416e-63	3.18142e-59
4450	FAM167A	2.32598	3.13402	282.462	2.18279e-63	3.57192e-59
6411	INSIG1	2.32685	6.95232	282.253	2.42502e-63	3.96831e-59
7906	LRRC16B	-4.6609	-0.39165	282.121	2.58995e-63	4.2382e-59
3121	CSTA	-3.82666	7.51899	282.036	2.7033e-63	4.42368e-59
7815	LOC729683	8.26653	0.428538	281.932	2.84796e-63	4.66041e-59
12078	SAMD10	-3.35328	2.06711	281.926	2.85704e-63	4.67526e-59
13661	STX2	1.85715	4.6405	281.587	3.38592e-63	5.54072e-59
10965	PRRG2	-2.49793	2.51122	280.926	4.71805e-63	7.72062e-59
2786	CLYBL	-2.40714	2.8638	280.692	5.30713e-63	8.68459e-59
4666	FBLN7	7.07139	0.915117	280.543	5.71781e-63	9.35662e-59
12503	SHISA9	6.95465	2.37154	280.53	5.75504e-63	9.41754e-59
6077	HS3ST3B1	4.86355	2.03111	280.38	6.20456e-63	1.01531e-58
6858	KIFC3	2.51704	6.94769	279.599	9.18102e-63	1.50238e-58
4123	EMR2	-2.64617	2.35835	279.528	9.51517e-63	1.55706e-58
8993	MYCL1	-2.13304	3.04751	278.938	1.27949e-62	2.09375e-58
511	AMER1	-1.87392	3.2886	278.756	1.40147e-62	2.29336e-58
6085	HSD11B1	3.64669	0.974516	278.251	1.80615e-62	2.95558e-58
9968	PC	-2.12836	5.62078	277.784	2.28264e-62	3.73531e-58
2284	CD163L1	4.76367	0.999106	277.194	3.06959e-62	5.02308e-58
3701	DNER	2.91062	8.32515	277.105	3.20937e-62	5.25182e-58
5333	GLUL	-3.49494	10.2354	277.072	3.2629e-62	5.33941e-58
14619	TPD52	-2.60169	5.51999	276.796	3.7475e-62	6.13241e-58
4277	ETFDH	-2.00242	4.62935	276.566	4.20638e-62	6.88332e-58
6377	INADL	-2.14463	5.52443	276.312	4.77958e-62	7.82131e-58
232	ADAMTS7	4.57686	5.72439	276.285	4.84278e-62	7.92473e-58
756	ARAP2	-2.45067	3.74274	276.23	4.97918e-62	8.14794e-58
4556	FAM46A	-2.67455	2.80311	275.915	5.83075e-62	9.54144e-58
1424	BTN3A3	-2.33215	3.52672	275.313	7.88735e-62	1.29069e-57
6148	HTRA1	2.06285	8.72564	275.075	8.89161e-62	1.45502e-57
4190	EPHX1	-1.94914	5.47828	274.781	1.03035e-61	1.68607e-57
1240	BCL2L11	-2.10379	4.6222	274.737	1.05348e-61	1.72391e-57
9145	NAV3	4.16626	2.6687	274.621	1.11647e-61	1.827e-57
12615	SLC1A3	-1.97725	5.83501	274.541	1.16196e-61	1.90143e-57
10948	PRR15	-3.38857	1.51453	274.37	1.26653e-61	2.07254e-57
6674	KCTD1	-1.79232	5.64071	274.256	1.34093e-61	2.19429e-57
9553	NRG1	-2.23909	1.89584	274.145	1.41766e-61	2.31985e-57
789	ARHGAP26	-2.38565	5.00372	274.13	1.4283e-61	2.33727e-57
12707	SLC2A10	4.01908	2.86204	274.025	1.50544e-61	2.4635e-57
9398	NKX3-1	2.50585	5.128	273.534	1.92575e-61	3.1513e-57
13457	SRGN	2.67615	3.25769	272.986	2.53621e-61	4.15025e-57
4361	FABP6	-3.35261	1.80185	272.485	3.26137e-61	5.33691e-57
165	ACSM3	-3.02603	1.6259	272.395	3.4106e-61	5.58111e-57
5550	GRB7	-2.14821	4.12002	272.194	3.77345e-61	6.17487e-57
9428	NMNAT3	-3.21785	1.08686	272.136	3.8846e-61	6.35676e-57
12293	SEMA6A	-2.50898	1.4194	272.133	3.88988e-61	6.36539e-57
429	AKT3	4.07505	2.52683	272.057	4.04122e-61	6.61305e-57
14843	TSPAN5	2.09527	5.74006	271.273	5.98916e-61	9.80067e-57
5087	GABBR2	9.57174	0.304131	271.011	6.83239e-61	1.11805e-56
5054	FXYD3	-8.37094	7.93116	270.951	7.03993e-61	1.15201e-56
7705	LOC440173	-5.7186	-0.02362	270.648	8.19912e-61	1.3417e-56
7190	LINC00152	2.43859	3.87356	270.622	8.30509e-61	1.35904e-56
2382	CDH16	-9.21477	-0.603466	270.441	9.09376e-61	1.4881e-56
10972	PRSS16	-2.12873	3.73059	270.366	9.44475e-61	1.54554e-56
9468	NOS1AP	-2.11841	2.99502	270.236	1.00823e-60	1.64986e-56
11134	PTPRE	2.50095	6.80407	270.163	1.04541e-60	1.71071e-56
12978	SMTN	3.00786	7.12178	270.139	1.05818e-60	1.7316e-56
4754	FDXR	-2.54849	4.71469	270.031	1.11744e-60	1.82858e-56
12370	SESN1	-1.87682	4.5505	269.973	1.15021e-60	1.8822e-56
12860	SLC9A3R1	-2.17386	6.28921	269.965	1.15505e-60	1.89012e-56
12368	SERTAD4	-2.23024	2.73972	269.941	1.1689e-60	1.91279e-56
9935	PARP14	-2.47101	5.95122	269.777	1.269e-60	2.0766e-56
7635	LOC284837	-2.80548	1.92462	269.57	1.40813e-60	2.30426e-56
891	ARNTL2	-2.27766	5.36284	269.15	1.73855e-60	2.84497e-56
9541	NR6A1	-3.7508	0.542835	268.85	2.02094e-60	3.30707e-56
11091	PTGIR	4.87451	1.67973	268.651	2.23301e-60	3.6541e-56
3907	ECHDC2	-1.96987	3.60179	268.407	2.52461e-60	4.13127e-56
4351	F2RL3	6.28821	0.124016	268.266	2.7087e-60	4.43252e-56
6877	KLF17	5.7583	-0.376844	268.007	3.08495e-60	5.04821e-56
8705	MORC4	-2.11794	4.84491	267.97	3.14265e-60	5.14264e-56
10609	POLM	2.70302	6.59945	267.95	3.1747e-60	5.19508e-56
4169	EPB41L4A	-2.74228	6.00518	267.558	3.8654e-60	6.32534e-56
11517	RDH16	-2.32331	2.8187	267.485	4.00933e-60	6.56086e-56
4598	FAM83E	-4.2331	0.238776	267.317	4.36209e-60	7.13812e-56
8004	LURAP1L	2.30054	1.92319	267.04	5.01329e-60	8.20374e-56
2895	COL5A1	9.8892	2.44812	266.967	5.19885e-60	8.50739e-56
11206	QPCT	5.05294	-0.182077	265.732	9.66516e-60	1.58161e-55
4962	FOXL1	1.82283	5.27052	265.552	1.05791e-59	1.73117e-55
1385	BRSK1	6.22981	1.17164	264.917	1.45444e-59	2.38004e-55
5528	GPSM2	-2.19607	6.48459	264.84	1.51204e-59	2.4743e-55
4842	FLI1	1.83348	4.80626	264.25	2.03341e-59	3.32747e-55
6660	KCNMB4	2.57122	2.80024	264.06	2.23673e-59	3.66018e-55
14905	TTF2	-1.85425	5.45642	263.933	2.38415e-59	3.90142e-55
6898	KLHL13	-2.85036	2.23978	263.611	2.80183e-59	4.58492e-55
5920	HLA-DMA	-2.68462	1.71471	263.201	3.44128e-59	5.63131e-55
5559	GRIA3	5.27243	1.32198	262.883	4.03814e-59	6.608e-55
7556	LOC100507463	-2.68789	1.47155	262.359	5.25235e-59	8.59495e-55
4442	FAM160A1	-2.58978	3.59118	262.346	5.28706e-59	8.65174e-55
3930	EDNRA	3.92692	2.25525	262.172	5.76945e-59	9.44113e-55
8457	MGST1	-1.96388	7.27848	261.648	7.50319e-59	1.22782e-54
5081	GAB3	2.36487	1.9898	261.62	7.60978e-59	1.24526e-54
882	ARMCX1	4.39783	1.21217	261.592	7.7184e-59	1.26304e-54
5257	GIMAP2	-2.23986	1.90714	261.393	8.52782e-59	1.39549e-54
6940	KLRC2	-3.35779	0.994406	261.315	8.86959e-59	1.45142e-54
10152	PEAR1	4.03371	5.02975	260.563	1.29379e-58	2.11715e-54
5469	GPR1	-2.08483	4.71729	260.539	1.30938e-58	2.14266e-54
13269	SORL1	-2.27117	4.33554	260.508	1.3295e-58	2.1756e-54
148	ACP5	-2.76841	2.09441	260.427	1.38511e-58	2.26659e-54
6974	KRT15	-7.23834	7.39704	260.395	1.40709e-58	2.30257e-54
4899	FLRT2	3.13522	6.70502	260.219	1.53766e-58	2.51623e-54
159	ACSL1	-2.0688	7.02933	259.99	1.72446e-58	2.82191e-54
2725	CLDN4	-3.60299	3.14614	259.948	1.76158e-58	2.88265e-54
14799	TRPV4	-2.44808	2.49542	259.755	1.94099e-58	3.17624e-54
6074	HS3ST1	-5.80364	1.43803	259.702	1.99247e-58	3.26048e-54
3728	DOCK8	-2.32643	2.02416	259.691	2.00418e-58	3.27965e-54
14851	TSPYL4	1.83358	6.32834	259.627	2.06948e-58	3.3865e-54
11398	RASEF	-4.77585	0.274531	259.505	2.19965e-58	3.59951e-54
5169	GBP1P1	-6.48464	-1.52812	259.399	2.31977e-58	3.79607e-54
9795	OSR1	-3.27307	1.67187	258.946	2.91259e-58	4.76616e-54
10424	PLA2G4E	-7.17751	0.344049	258.923	2.94614e-58	4.82106e-54
13692	SULF2	-1.88906	9.28449	258.419	3.79428e-58	6.20897e-54
6715	KDR	-1.81737	4.03916	258.205	4.22466e-58	6.91323e-54
1918	CACNA1E	4.00966	1.7086	257.934	4.84044e-58	7.92089e-54
5405	GOLGA2P5	-2.07077	2.42829	257.695	5.45795e-58	8.93138e-54
15588	XYLT1	8.12884	1.8411	256.894	8.15817e-58	1.335e-53
6330	IL20RA	-4.88885	0.496146	256.318	1.08934e-57	1.7826e-53
6306	IL16	-1.94825	3.08295	256.285	1.1075e-57	1.81231e-53
1738	C2orf54	-8.09138	0.202163	256.264	1.11903e-57	1.83118e-53
3825	DUOXA1	-2.87028	1.66967	255.704	1.48264e-57	2.42619e-53
11981	RSAD2	-7.45677	-1.10631	255.467	1.66986e-57	2.73256e-53
16000	ZNF395	-1.71335	7.22015	254.735	2.41139e-57	3.946e-53
5519	GPRC5A	-1.7951	4.56998	253.937	3.5985e-57	5.88859e-53
827	ARHGEF4	-2.31572	5.24478	253.865	3.73058e-57	6.10473e-53
1262	BDKRB1	-2.81527	2.92749	253.41	4.68786e-57	7.67121e-53
3013	CRABP2	-3.37544	2.44012	253.339	4.8576e-57	7.94897e-53
592	ANKRD29	-3.30344	1.27218	252.906	6.03863e-57	9.88161e-53
12279	SEMA3A	-3.41969	1.0423	252.334	8.04831e-57	1.31703e-52
2888	COL4A2	3.79202	9.86873	251.893	1.00407e-56	1.64306e-52
907	ARRDC4	-2.39069	4.41516	251.874	1.01382e-56	1.65901e-52
10436	PLAT	2.3264	5.92505	251.697	1.10761e-56	1.8125e-52
571	ANKRD1	5.36093	1.74957	251.519	1.21151e-56	1.98252e-52
7905	LRRC16A	-1.79991	4.81082	251.431	1.26604e-56	2.07175e-52
5708	HAS2	8.28841	0.436451	251.376	1.30165e-56	2.13002e-52
6725	KHK	-2.81987	1.14381	250.901	1.65214e-56	2.70356e-52
11783	ROBO3	1.86606	4.05742	250.843	1.70076e-56	2.78312e-52
9645	NUDT7	-2.29024	2.65541	250.488	2.03217e-56	3.32544e-52
4191	EPHX2	-3.1926	1.94867	250.163	2.39294e-56	3.9158e-52
14516	TNFRSF21	-2.73786	8.18925	249.856	2.7914e-56	4.56784e-52
8109	MAOA	-1.99887	7.40634	249.756	2.93468e-56	4.80231e-52
4793	FGFR4	-3.16574	3.15147	249.74	2.95934e-56	4.84267e-52
6052	HPGD	-3.9879	0.340615	249.685	3.04175e-56	4.97752e-52
9859	PADI2	-6.1108	-0.948636	248.774	4.80551e-56	7.86373e-52
3805	DST	-3.08633	9.50825	248.652	5.10834e-56	8.35928e-52
5375	GNG11	3.43171	4.7251	248.301	6.09391e-56	9.97208e-52
3359	DCBLD1	1.77725	5.82462	248.056	6.89109e-56	1.12766e-51
12055	S100A7	-7.06886	0.0555347	247.293	1.01089e-55	1.65422e-51
5211	GDPD5	3.74636	4.23091	247.242	1.03661e-55	1.69632e-51
7079	LBH	2.60142	6.01497	247.217	1.05007e-55	1.71834e-51
9834	P2RY1	-3.19542	1.57329	247.214	1.05138e-55	1.72047e-51
7014	KRTCAP3	-2.50876	2.99856	247.155	1.08342e-55	1.7729e-51
3745	DPCR1	-5.34704	-0.353413	247.051	1.14102e-55	1.86716e-51
6020	HOXB2	2.34841	2.51964	246.846	1.26508e-55	2.07018e-51
6935	KLK9	-8.83264	-0.106542	246.663	1.38639e-55	2.26868e-51
517	AMMECR1	-2.05585	5.86543	246.424	1.56308e-55	2.55782e-51
14188	TLL1	2.77714	4.22877	246.35	1.62289e-55	2.6557e-51
1681	C1orf51	-2.54214	1.23294	246.304	1.66008e-55	2.71656e-51
6076	HS3ST3A1	8.48293	1.12262	246.22	1.73228e-55	2.8347e-51
4246	ERMP1	-2.04088	6.07763	246.089	1.85e-55	3.02734e-51
11410	RASL11B	-2.35092	1.24981	245.207	2.87937e-55	4.7118e-51
6864	KITLG	-2.7502	2.01982	245.121	3.00635e-55	4.9196e-51
6269	IGFL1	2.13448	5.896	245.059	3.10254e-55	5.077e-51
5494	GPR173	4.07625	2.76798	244.778	3.57161e-55	5.84459e-51
6071	HRSP12	-1.93363	4.27672	244.415	4.28536e-55	7.01257e-51
5336	GM2A	-1.90968	7.8073	244.214	4.74122e-55	7.75853e-51
5304	GLIPR2	3.01803	4.25879	244.083	5.06241e-55	8.28413e-51
6482	IRX5	-2.77786	3.38637	243.848	5.69706e-55	9.32267e-51
14161	TIMP2	2.91062	7.38885	243.674	6.21902e-55	1.01768e-50
4348	F2R	2.95835	5.44647	243.233	7.7572e-55	1.26939e-50
9672	NUP62CL	-2.26978	2.00366	242.854	9.38381e-55	1.53557e-50
8667	MMP19	2.44407	3.44733	242.706	1.01089e-54	1.65422e-50
584	ANKRD2	-2.50299	0.886964	242.45	1.14934e-54	1.88078e-50
5589	GSDMA	4.13024	0.839072	242.395	1.18191e-54	1.93407e-50
389	AK3	-1.99373	6.96202	242.263	1.2626e-54	2.06612e-50
15157	UNC5B	-3.32152	6.16438	242.204	1.30053e-54	2.12819e-50
9559	NRIP3	2.98964	3.56357	242.066	1.39385e-54	2.28089e-50
5492	GPR161	1.79479	4.97763	241.876	1.53321e-54	2.50894e-50
9724	OGDHL	-2.63923	1.89782	241.753	1.63132e-54	2.66949e-50
10985	PRUNE2	3.18647	1.11541	241.739	1.64239e-54	2.68761e-50
12102	SARDH	4.71875	0.376665	241.602	1.75919e-54	2.87874e-50
8571	MIR492	-6.6306	-0.235183	241.52	1.83354e-54	3.0004e-50
5476	GPR124	7.08591	1.342	241.485	1.86566e-54	3.05296e-50
8985	MYB	-4.12346	-0.0060343	241.206	2.14607e-54	3.51183e-50
13003	SNCAIP	-1.67346	4.41308	241.066	2.30281e-54	3.76831e-50
2761	CLN5	-1.96708	6.03058	241.009	2.36954e-54	3.87751e-50
6928	KLK12	-6.85789	-0.627609	240.961	2.42787e-54	3.97296e-50
7090	LCE3E	4.27845	0.594199	240.788	2.64843e-54	4.3339e-50
3804	DSP	-2.84016	10.9919	240.394	3.22665e-54	5.28009e-50
393	AKAP1	-1.62	6.22241	240.225	3.51222e-54	5.7474e-50
964	ASS1	-3.047	8.11298	239.834	4.27551e-54	6.99645e-50
14831	TSPAN12	5.7033	0.0571838	239.758	4.44149e-54	7.26805e-50
13760	SYNE2	-2.93996	7.27247	239.61	4.78229e-54	7.82573e-50
4360	FABP5	-2.82267	1.65044	239.467	5.1395e-54	8.41027e-50
10125	PDLIM4	2.06091	7.06472	239.231	5.78567e-54	9.46768e-50
9777	OSBP2	1.93883	4.55543	238.962	6.6215e-54	1.08354e-49
11538	REM1	7.30712	-0.398316	238.852	6.99748e-54	1.14507e-49
14053	TFPI	2.73007	4.45912	238.788	7.22665e-54	1.18257e-49
12910	SMAD6	3.99143	1.36793	238.187	9.77116e-54	1.59895e-49
6210	IFI6	-2.3591	4.98905	238.108	1.01695e-53	1.66414e-49
9679	NUPR1	-3.88579	3.94565	238.084	1.02896e-53	1.68379e-49
1295	BIK	-3.3594	0.848412	237.758	1.21191e-53	1.98316e-49
14629	TPM2	1.93958	5.20562	237.703	1.24638e-53	2.03958e-49
12008	RTN2	1.9962	3.68724	237.694	1.25198e-53	2.04874e-49
8066	MAGED1	1.7398	7.25778	237.405	1.4469e-53	2.3677e-49
6388	INHBA	3.41988	6.75895	237.323	1.50801e-53	2.46771e-49
1787	C5AR1	-3.58431	1.02465	237.274	1.54555e-53	2.52914e-49
7160	LHX6	2.2883	3.58533	236.876	1.88735e-53	3.08845e-49
9337	NFKBIZ	1.97916	7.21873	236.79	1.97082e-53	3.22505e-49
9112	NALCN	-2.76397	0.500839	236.422	2.37102e-53	3.87993e-49
164	ACSM1	-3.56294	-0.140067	236.219	2.62532e-53	4.29607e-49
308	AFAP1L2	1.65092	4.73491	234.485	6.27134e-53	1.02624e-48
14509	TNFRSF12A	1.99983	7.86262	234.462	6.34211e-53	1.03782e-48
7313	LMO3	-2.20697	4.24302	234.304	6.8657e-53	1.1235e-48
12089	SAMD9L	-2.80884	3.83759	234.294	6.90289e-53	1.12959e-48
4391	FAM110C	-2.29767	3.76931	234.079	7.68957e-53	1.25832e-48
8094	MAN1A1	3.34866	3.13908	234.009	7.96319e-53	1.3031e-48
14036	TEX9	-2.3764	2.30657	233.971	8.11622e-53	1.32814e-48
10836	PRDM8	2.98699	2.18941	233.619	9.68749e-53	1.58526e-48
14196	TLR5	-4.27959	0.544293	233.346	1.11098e-52	1.818e-48
9317	NFATC2	5.36243	1.84174	233.316	1.1279e-52	1.84569e-48
12916	SMARCA1	3.17712	2.40694	232.813	1.45157e-52	2.37534e-48
11018	PSMB9	-3.67333	4.85658	232.024	2.15755e-52	3.53062e-48
4912	FMNL3	2.13168	5.18699	231.562	2.72076e-52	4.45225e-48
16274	ZNF812	-4.32686	0.685691	231.316	3.07859e-52	5.03781e-48
15207	USP18	-2.86165	1.84844	230.586	4.44207e-52	7.26901e-48
3212	CXCL2	2.21734	6.12266	230.303	5.12036e-52	8.37895e-48
3058	CROT	-1.94612	5.15563	230.283	5.17181e-52	8.46316e-48
7983	LSR	-2.34852	6.63288	229.987	6.00136e-52	9.82063e-48
10105	PDGFRA	5.31262	-0.250881	229.932	6.16967e-52	1.0096e-47
10073	PDCD4	-2.5329	7.52256	229.396	8.07232e-52	1.32095e-47
7238	LINC00525	-4.13584	-0.740196	229.334	8.32734e-52	1.36269e-47
4557	FAM46B	-1.83543	5.50405	229.153	9.12033e-52	1.49245e-47
14598	TOX2	3.0854	3.30341	228.631	1.18544e-51	1.93986e-47
11119	PTPN13	-2.61405	6.51322	228.457	1.29347e-51	2.11663e-47
10634	POLR3B	-1.6485	4.23276	228.402	1.3298e-51	2.17609e-47
10422	PLA2G4C	2.78588	0.808511	227.762	1.83429e-51	3.00164e-47
7992	LTBP2	3.99953	8.4846	227.335	2.27245e-51	3.71864e-47
12343	SERPINB1	-1.91767	5.84328	227.234	2.39046e-51	3.91175e-47
3284	CYP3A5	-2.64169	1.70645	227.111	2.54298e-51	4.16133e-47
3144	CTDSPL	-1.74082	6.93403	225.869	4.74596e-51	7.76629e-47
9286	NEK6	1.68583	6.39253	225.752	5.0331e-51	8.23616e-47
6511	ITGA5	2.17567	8.42616	225.717	5.12287e-51	8.38307e-47
1753	C3AR1	3.47649	0.55583	225.604	5.42173e-51	8.87213e-47
12794	SLC44A5	-2.31038	2.50721	225.484	5.75701e-51	9.42077e-47
14391	TMEM38A	-2.20891	2.16203	225.117	6.92216e-51	1.13274e-46
12086	SAMD5	-2.55288	2.24082	224.281	1.05367e-50	1.72422e-46
11430	RBBP8	-2.19488	6.76265	224.21	1.09197e-50	1.7869e-46
4488	FAM195A	-2.26799	4.03271	224.124	1.13969e-50	1.86498e-46
6979	KRT17	-2.9584	12.4485	224.039	1.18936e-50	1.94627e-46
8438	MGAT5B	4.79114	2.81483	224.016	1.20342e-50	1.96928e-46
6670	KCNS3	-2.49499	3.67286	223.818	1.32918e-50	2.17507e-46
1128	AXL	2.48663	6.616	223.697	1.41231e-50	2.31111e-46
4262	ESM1	8.33242	1.33995	223.198	1.81502e-50	2.97009e-46
248	ADCK3	-1.61749	4.6786	222.848	2.16394e-50	3.54106e-46
12597	SLC16A14	-2.18723	2.75717	222.825	2.18839e-50	3.58108e-46
5923	HLA-DPA1	-4.57048	-0.0752143	222.701	2.32997e-50	3.81276e-46
4955	FOXF2	3.15431	2.88393	222.61	2.43855e-50	3.99044e-46
4119	EML6	-2.5103	2.03155	222.435	2.66171e-50	4.35563e-46
6689	KCTD7	1.80051	4.00412	222.418	2.68465e-50	4.39315e-46
14823	TSLP	-2.78145	1.89375	222.188	3.01442e-50	4.93279e-46
439	ALDH1A3	-1.83747	8.07982	220.972	5.5513e-50	9.08415e-46
14999	TYRO3	1.94226	4.398	220.604	6.67769e-50	1.09274e-45
5193	GCSAM	-2.25813	3.14065	220.355	7.56708e-50	1.23828e-45
7146	LGALS9	-2.88524	0.364425	219.871	9.65078e-50	1.57925e-45
1034	ATP2B4	-2.40402	7.32744	219.751	1.02496e-49	1.67724e-45
12772	SLC39A13	1.85923	7.06001	219.508	1.15796e-49	1.89488e-45
6578	JPH2	1.98084	4.07327	219.304	1.28313e-49	2.09971e-45
6283	IGSF9	-2.72196	4.86152	219.064	1.44737e-49	2.36847e-45
14104	THEM6	-2.09655	4.06843	218.863	1.60121e-49	2.62023e-45
14750	TRIM7	-1.72029	5.17238	218.769	1.67877e-49	2.74714e-45
9969	PCBD1	-2.00279	4.17924	218.398	2.02251e-49	3.30964e-45
12976	SMPDL3B	-5.00176	0.416652	218.305	2.11896e-49	3.46747e-45
8256	MCCC1	-1.76167	4.39808	218.072	2.3814e-49	3.89693e-45
2390	CDHR1	3.4314	1.67489	217.971	2.50535e-49	4.09975e-45
5121	GALNT5	-2.01206	3.11088	217.888	2.61196e-49	4.27421e-45
5501	GPR37L1	-2.92396	-0.671817	217.678	2.90255e-49	4.74973e-45
2086	CCBE1	1.98023	6.44234	216.813	4.48213e-49	7.33456e-45
11114	PTPLB	-1.92214	4.77511	216.656	4.85147e-49	7.93895e-45
8408	MFAP5	2.04997	3.16744	215.775	7.55094e-49	1.23564e-44
5017	FSTL3	1.98983	8.36797	215.445	8.91332e-49	1.45858e-44
4416	FAM129A	-2.26504	3.02507	215.368	9.26554e-49	1.51621e-44
7129	LEPRE1	1.91531	6.30052	215.358	9.30946e-49	1.5234e-44
2007	CARD11	2.4296	4.66765	215.179	1.0185e-48	1.66667e-44
9841	P4HA3	5.76206	0.483029	215.104	1.05753e-48	1.73054e-44
5806	HERC5	-3.57483	0.193349	215.082	1.06949e-48	1.75012e-44
14645	TPST1	2.62516	5.95782	215	1.11441e-48	1.82362e-44
11403	RASGRP1	-3.37241	0.0489509	214.434	1.48124e-48	2.42389e-44
13788	SYT8	-2.19957	7.06686	214.3	1.58412e-48	2.59225e-44
7059	LAP3	-1.65765	5.86873	214.03	1.81442e-48	2.96912e-44
11332	RAET1G	-2.26807	4.60886	213.644	2.20241e-48	3.60402e-44
12624	SLC22A17	3.44153	2.27173	213.626	2.22192e-48	3.63595e-44
8673	MMP9	4.11572	5.16741	213.146	2.82825e-48	4.62815e-44
12082	SAMD14	4.95657	0.277544	212.874	3.2427e-48	5.30635e-44
14271	TMEM132B	6.4358	0.910962	212.68	3.57455e-48	5.84939e-44
6986	KRT24	-8.43045	-1.1451	212.504	3.9055e-48	6.39095e-44
5359	GNAL	-1.94083	2.98581	212.336	4.24852e-48	6.95228e-44
6934	KLK8	-9.02551	-0.460251	212.142	4.68289e-48	7.66308e-44
12692	SLC26A9	-5.60302	-1.04448	212.024	4.97006e-48	8.133e-44
2045	CATSPER1	4.68725	1.48935	212.011	5.00063e-48	8.18304e-44
641	ANTXR2	2.34617	5.82097	211.814	5.52102e-48	9.0346e-44
7479	LOC100505633	-2.83727	2.35668	211.636	6.03985e-48	9.88361e-44
6128	HSPB1	-2.61143	10.2931	211.53	6.36788e-48	1.04204e-43
807	ARHGDIB	1.80075	6.14783	211.176	7.60895e-48	1.24513e-43
11634	RHPN1	-2.53881	2.20201	211.098	7.9132e-48	1.29492e-43
3772	DPYD	-1.86079	4.3738	211.093	7.93062e-48	1.29777e-43
12671	SLC25A4	-1.68511	4.69453	210.823	9.08638e-48	1.48689e-43
6771	KIAA1217	-2.40014	6.71669	210.6	1.0161e-47	1.66275e-43
9481	NOXA1	-3.33831	1.3431	210.566	1.03365e-47	1.69147e-43
12084	SAMD4A	2.1647	5.81192	210.425	1.1096e-47	1.81575e-43
4796	FGR	-3.3373	-0.731207	210.416	1.11439e-47	1.82358e-43
4456	FAM171A1	1.77218	4.10745	210.277	1.19511e-47	1.95568e-43
13409	SPRY1	-2.72378	-0.0693158	210.221	1.22954e-47	2.01202e-43
15493	WFDC12	-8.8444	-1.29113	210.052	1.33819e-47	2.18982e-43
10127	PDLIM7	2.10309	8.08396	210.015	1.36306e-47	2.23051e-43
9836	P2RY2	-1.93404	4.13108	209.865	1.46975e-47	2.4051e-43
4641	FARP1	1.8263	5.92549	209.854	1.47779e-47	2.41826e-43
751	AQP9	5.28812	-1.01931	209.316	1.93654e-47	3.16896e-43
4751	FDX1	-1.53494	4.03141	208.549	2.84674e-47	4.6584e-43
1775	C4orf26	9.52458	-0.364195	208.328	3.18153e-47	5.20626e-43
7348	LOC100129480	-3.28891	0.705202	208.238	3.32937e-47	5.44818e-43
11139	PTPRJ	2.24665	3.43711	207.538	4.73097e-47	7.74176e-43
12687	SLC26A2	2.77364	9.36648	207.487	4.85561e-47	7.94572e-43
13422	SPTBN2	-2.74449	5.76373	207.374	5.13831e-47	8.40833e-43
9970	PCBD2	-1.76958	3.61901	207.261	5.43719e-47	8.89742e-43
2218	CCL2	-3.38256	1.87632	207.116	5.84923e-47	9.57168e-43
12408	SFRP1	-1.89683	8.7847	206.615	7.52417e-47	1.23126e-42
12349	SERPINB3	-2.55182	2.3012	206.548	7.78142e-47	1.27335e-42
6127	HSPA9	-1.65634	8.90715	206.43	8.25623e-47	1.35105e-42
9349	NGF	5.49453	0.713421	206.183	9.34899e-47	1.52987e-42
13395	SPRED3	3.71976	2.6106	205.768	1.15119e-46	1.8838e-42
10482	PLEKHG3	-1.97141	6.49452	205.172	1.55351e-46	2.54216e-42
6495	ISOC2	-1.81885	6.0179	205.076	1.62995e-46	2.66725e-42
7886	LRMP	-4.81041	0.454835	204.925	1.75892e-46	2.8783e-42
5058	FYB	-4.3153	-0.804444	204.857	1.81981e-46	2.97794e-42
12686	SLC26A11	-2.62206	1.94588	204.841	1.83437e-46	3.00176e-42
4783	FGF5	5.91818	1.04121	204.566	2.10594e-46	3.44615e-42
9922	PARD6B	-3.78089	2.14659	204.297	2.41045e-46	3.94445e-42
6093	HSD17B2	4.69749	2.36169	204.263	2.45183e-46	4.01218e-42
8426	MFSD6	-2.52556	5.2947	204.034	2.75128e-46	4.50219e-42
14438	TMEM79	-2.30659	4.17699	204	2.7991e-46	4.58045e-42
11071	PTCHD2	-2.53649	2.26508	203.722	3.2185e-46	5.26675e-42
12204	SDC2	1.89964	4.0941	203.471	3.65142e-46	5.97518e-42
12758	SLC37A2	1.53612	5.59461	203.359	3.86298e-46	6.32139e-42
14063	TGFB2	4.01555	3.20975	203.292	3.99543e-46	6.53813e-42
112	ACAN	8.60904	0.863614	203.05	4.51032e-46	7.38069e-42
14226	TMCC3	-1.71766	4.37119	203.002	4.62219e-46	7.56375e-42
714	APLP1	3.22961	3.10204	202.97	4.69521e-46	7.68325e-42
14118	THRB	-1.98517	2.5378	202.903	4.85765e-46	7.94906e-42
9555	NRG4	-2.77943	1.15129	202.486	5.99028e-46	9.8025e-42
558	ANKEF1	-1.51787	4.45025	202.474	6.02524e-46	9.8597e-42
10812	PPTC7	-2.03312	6.35068	202.292	6.60357e-46	1.08061e-41
9551	NREP	1.72074	5.80464	202.11	7.23537e-46	1.184e-41
14699	TRERF1	-2.92924	5.58746	202.055	7.43859e-46	1.21725e-41
4830	FKBP5	-1.83506	9.97974	202.044	7.47688e-46	1.22352e-41
7147	LGALSL	-1.81027	4.16056	201.357	1.05621e-45	1.72838e-41
10497	PLEKHO2	1.58999	5.49209	201.149	1.17236e-45	1.91846e-41
8037	LYSMD2	-2.01221	2.1385	200.876	1.34456e-45	2.20023e-41
9574	NSG1	2.30103	4.49355	200.561	1.57537e-45	2.57793e-41
3214	CXCL5	9.14775	-0.578222	200.442	1.67267e-45	2.73716e-41
14366	TMEM238	-3.50519	0.995889	199.944	2.14781e-45	3.51468e-41
13787	SYT7	-2.63006	3.55419	199.727	2.39584e-45	3.92056e-41
5710	HAS3	-2.00665	5.28099	199.282	2.99657e-45	4.90359e-41
8024	LYPD5	-3.98649	-0.0379608	199.091	3.29812e-45	5.39704e-41
7210	LINC00312	3.07031	1.74979	199.041	3.38226e-45	5.53474e-41
8255	MCC	-1.88385	6.95474	198.952	3.53671e-45	5.78747e-41
9663	NUP210	-4.12614	0.321449	197.896	6.011e-45	9.8364e-41
4821	FKBP11	1.54771	5.51334	197.894	6.01896e-45	9.84942e-41
5484	GPR141	-6.24584	-1.53805	197.354	7.89449e-45	1.29185e-40
5723	HBEGF	-1.68315	6.33166	197.288	8.15813e-45	1.335e-40
8040	LYST	-2.25114	5.04969	196.945	9.69527e-45	1.58653e-40
9328	NFIL3	-1.55276	5.44835	196.702	1.09546e-44	1.79261e-40
102	ACACB	-2.44031	2.93395	196.684	1.10555e-44	1.80913e-40
8971	MVB12B	3.56054	3.26409	196.551	1.18142e-44	1.93328e-40
2044	CAT	-1.68185	5.97668	196.529	1.19491e-44	1.95535e-40
3112	CSRNP1	1.6725	6.2186	196.389	1.28179e-44	2.09753e-40
5930	HLA-DRB5	-8.34668	-2.0618	196.344	1.31104e-44	2.14539e-40
8465	MICAL1	1.96804	5.72633	196.14	1.45278e-44	2.37733e-40
7808	LOC729013	-1.73659	4.10302	196.073	1.50257e-44	2.45881e-40
15531	WNT7B	-2.54139	3.21628	196.023	1.54109e-44	2.52185e-40
3600	DLG4	2.90956	2.36906	195.737	1.77907e-44	2.91127e-40
12508	SHOX2	2.38008	0.985897	195.701	1.81099e-44	2.9635e-40
11551	RETSAT	-1.50489	6.72154	195.666	1.84333e-44	3.01643e-40
7613	LOC283070	-2.09803	2.7407	195.333	2.17961e-44	3.56672e-40
15052	UBE2L6	-2.61918	5.39329	195.044	2.51991e-44	4.12358e-40
2947	CORO1A	2.20046	4.53446	194.7	2.99531e-44	4.90152e-40
12717	SLC2A9	-1.8418	4.22607	194.67	3.04046e-44	4.97541e-40
15282	VASN	3.93824	4.86695	194.609	3.13532e-44	5.13064e-40
8170	MAPK8IP2	-2.92496	2.35691	194.468	3.36574e-44	5.50769e-40
3608	DLL1	-2.20631	4.03813	194.275	3.70884e-44	6.06915e-40
3823	DUOX1	-2.56156	4.76741	194.204	3.84287e-44	6.28847e-40
4338	EYA2	-1.56638	5.9073	194.122	4.00553e-44	6.55464e-40
10122	PDLIM1	-1.68116	8.2432	194.114	4.02123e-44	6.58034e-40
6626	KCNB1	-3.88342	0.663307	193.784	4.74777e-44	7.76925e-40
12889	SLIT3	5.66418	1.72587	193.783	4.74915e-44	7.77151e-40
1900	CA2	-1.97191	2.40116	193.699	4.9541e-44	8.10689e-40
10766	PPP1R3B	1.92808	3.95081	193.477	5.53919e-44	9.06433e-40
1811	C6orf141	-2.46836	2.36098	193.259	6.17857e-44	1.01106e-39
2205	CCDC88C	-2.56971	5.77679	193.13	6.59481e-44	1.07917e-39
3790	DSC3	-2.33231	8.10122	192.988	7.08007e-44	1.15858e-39
9410	NLRP1	1.79248	6.56423	192.827	7.68042e-44	1.25682e-39
6049	HPCAL4	3.75347	0.8667	192.565	8.75974e-44	1.43344e-39
9048	MYOF	-1.72683	8.18182	192.508	9.01466e-44	1.47516e-39
7335	LOC100128531	-4.55096	0.693371	192.45	9.28229e-44	1.51895e-39
13420	SPTB	-2.64494	3.01554	192.201	1.05165e-43	1.72091e-39
13930	TBX3	3.16215	3.27526	192.091	1.11169e-43	1.81917e-39
14423	TMEM61	2.32176	1.3929	191.751	1.31866e-43	2.15786e-39
3272	CYP2C18	-5.33742	-0.688212	191.698	1.35415e-43	2.21593e-39
11420	RASSF9	-2.50425	1.4496	191.679	1.36752e-43	2.23781e-39
12149	SCARF2	3.49858	4.94365	191.42	1.55701e-43	2.54789e-39
12177	SCN1B	3.00935	1.11571	191.353	1.61065e-43	2.63567e-39
10866	PRKAG2	-1.8396	5.16229	191.285	1.66629e-43	2.72671e-39
7286	LIPG	1.98732	4.65082	190.867	2.05642e-43	3.36513e-39
2820	CNKSR3	-2.21182	2.96863	190.567	2.39053e-43	3.91187e-39
6202	IFI16	-1.87969	7.48833	190.559	2.4003e-43	3.92785e-39
9178	NCF2	3.28569	4.64708	190.349	2.66784e-43	4.36565e-39
3011	CPT2	-1.51885	5.35124	190.247	2.80881e-43	4.59634e-39
5277	GJB5	-2.64981	6.12783	190.222	2.84421e-43	4.65426e-39
11723	RNF152	-1.8362	2.48447	190.067	3.07343e-43	5.02936e-39
1966	CAMK4	2.19104	2.15025	189.992	3.1925e-43	5.22421e-39
13624	STMN3	-1.74079	3.75437	189.489	4.11049e-43	6.72641e-39
1483	C11orf80	-2.29991	4.68502	189.262	4.60763e-43	7.53993e-39
11412	RASSF10	-2.4171	1.2235	188.781	5.86816e-43	9.60266e-39
11182	PXDC1	1.49627	6.07457	188.762	5.92308e-43	9.69253e-39
10086	PDE4A	2.91252	3.72906	188.428	7.00447e-43	1.14621e-38
9095	NACAD	4.5765	1.49669	188.413	7.05951e-43	1.15522e-38
9313	NFAM1	-3.82816	-0.883879	188.351	7.28141e-43	1.19153e-38
7644	LOC285629	-3.40327	0.773874	188.168	7.98378e-43	1.30647e-38
10154	PECAM1	-3.75911	0.108637	188.123	8.16741e-43	1.33651e-38
16043	ZNF469	10.2831	0.59721	188.028	8.566e-43	1.40174e-38
5116	GALNT16	4.35264	0.841266	188.012	8.6351e-43	1.41305e-38
11498	RCBTB2	-1.57712	3.98883	187.768	9.76049e-43	1.59721e-38
5043	FUT2	-2.32509	1.59379	187.645	1.03867e-42	1.69969e-38
5188	GCNT1	1.68881	4.09135	187.399	1.17507e-42	1.92289e-38
4457	FAM171A2	2.91631	1.98378	187.367	1.19394e-42	1.95377e-38
11041	PSME1	-1.88222	7.38055	187.262	1.25903e-42	2.06027e-38
14782	TRNP1	-1.67193	5.33324	187.261	1.25944e-42	2.06094e-38
1959	CAMK1D	-1.76331	2.7142	187.172	1.31715e-42	2.15538e-38
9983	PCDH9	2.67464	2.13514	187.159	1.32577e-42	2.16948e-38
5307	GLIS3	4.71306	2.443	186.924	1.49231e-42	2.44202e-38
14017	TESK2	-2.10359	4.08639	186.849	1.54945e-42	2.53553e-38
6933	KLK7	-7.53743	-0.426916	186.655	1.70775e-42	2.79456e-38
9475	NOTCH4	3.77404	3.03165	186.498	1.84824e-42	3.02446e-38
9907	PAPPA	4.3574	2.4877	186.445	1.89788e-42	3.10569e-38
16201	ZNF697	2.58482	5.03906	186.372	1.96932e-42	3.2226e-38
2447	CDS1	-1.76919	5.44813	186.313	2.02832e-42	3.31914e-38
2357	CDC42EP2	2.05887	5.19779	186.132	2.22165e-42	3.63551e-38
13214	SNTA1	1.61215	4.6503	186.007	2.36528e-42	3.87055e-38
2951	CORO2B	4.83605	1.49745	185.901	2.49516e-42	4.08307e-38
7291	LITAF	-1.51517	7.56917	185.851	2.55911e-42	4.18772e-38
11397	RASD2	6.77858	-0.948237	185.774	2.65999e-42	4.3528e-38
3177	CTSZ	1.47321	8.30787	185.307	3.36368e-42	5.50433e-38
14042	TFAP4	-1.77212	3.11954	185.162	3.61762e-42	5.91988e-38
7003	KRT78	-4.16611	-0.292327	185.145	3.64948e-42	5.97201e-38
8239	MBLAC2	-1.61996	3.93784	184.547	4.9287e-42	8.06533e-38
13415	SPSB1	1.63177	5.609	184.544	4.93487e-42	8.07541e-38
11784	ROBO4	7.24202	0.171478	184.144	6.03488e-42	9.87548e-38
2062	CBR3	-2.16049	2.81155	183.916	6.76903e-42	1.10768e-37
3615	DLX4	-2.96534	0.442494	183.828	7.07536e-42	1.15781e-37
6027	HOXB9	1.81876	3.10435	183.745	7.37506e-42	1.20686e-37
8958	MUC16	-8.78688	-1.7041	183.508	8.30659e-42	1.35929e-37
6445	IQCA1	1.60511	3.44186	183.47	8.46665e-42	1.38548e-37
12915	SMAP2	-1.48595	5.37591	183.294	9.2517e-42	1.51395e-37
12654	SLC25A23	-2.36943	6.09659	182.889	1.13407e-41	1.85579e-37
13790	SYTL1	-1.66475	5.5459	182.686	1.25582e-41	2.05502e-37
8503	MIR181A2HG	3.42442	0.776246	182.339	1.49547e-41	2.44719e-37
3484	DEPTOR	-2.85864	1.55299	182.169	1.62854e-41	2.66494e-37
7449	LOC100288748	-6.22457	-0.975289	182.104	1.6828e-41	2.75373e-37
12162	SCD5	-1.64387	5.48183	181.722	2.03949e-41	3.33742e-37
6317	IL18R1	2.24088	3.99939	181.646	2.119e-41	3.46753e-37
307	AFAP1L1	1.50259	6.18142	181.509	2.26925e-41	3.71341e-37
4846	FLJ11235	-2.27623	1.18466	181.386	2.41489e-41	3.95173e-37
5548	GRB14	-1.89492	2.22285	181.264	2.56738e-41	4.20127e-37
9479	NOX4	9.05401	0.120741	180.996	2.93712e-41	4.80631e-37
1879	C9orf3	-1.99733	5.39064	180.912	3.06352e-41	5.01314e-37
6681	KCTD17	1.57953	4.70996	180.911	3.06587e-41	5.01699e-37
1066	ATP6V0E2	-2.33661	3.45248	180.839	3.17858e-41	5.20143e-37
6061	HR	-2.47066	5.36334	180.762	3.30367e-41	5.40613e-37
3963	EFHD1	-2.42662	1.95818	180.565	3.64784e-41	5.96933e-37
4269	ESRRA	-1.58946	6.61391	180.477	3.81298e-41	6.23957e-37
9411	NLRP2	-1.42777	4.56029	180.432	3.901e-41	6.3836e-37
8989	MYC	-1.58636	8.26089	180.292	4.18395e-41	6.84661e-37
5040	FUT1	-1.73647	2.48254	180.189	4.40624e-41	7.21037e-37
4122	EMP3	2.12371	6.44753	179.881	5.14453e-41	8.41851e-37
8070	MAGEH1	3.31792	2.70848	179.881	5.1458e-41	8.4206e-37
14956	TUFT1	2.13821	6.24487	179.656	5.76237e-41	9.42954e-37
8493	MIR100HG	2.27507	4.59844	179.503	6.22298e-41	1.01833e-36
11246	RAB26	-2.70261	2.16	179.321	6.81988e-41	1.11601e-36
10232	PGM2L1	3.37186	3.92075	179.216	7.18664e-41	1.17602e-36
10092	PDE6A	1.51912	3.51987	179.155	7.412e-41	1.2129e-36
9209	NDRG2	-2.3437	3.60523	179.048	7.81959e-41	1.2796e-36
14293	TMEM159	-1.81667	3.96377	178.876	8.52865e-41	1.39563e-36
9310	NEXN	3.84261	1.9891	178.445	1.05906e-40	1.73304e-36
13934	TC2N	-1.71045	4.3845	178.236	1.17629e-40	1.92488e-36
11930	RPS6KA1	-1.50514	6.96213	178.203	1.19595e-40	1.95704e-36
4349	F2RL1	1.79823	6.55742	178.06	1.28544e-40	2.1035e-36
12024	RUNX2	4.02791	1.74186	178.024	1.30856e-40	2.14133e-36
9015	MYL9	1.74562	3.39464	177.924	1.37649e-40	2.25248e-36
2705	CLCA4	-5.00326	0.35112	177.864	1.41813e-40	2.32063e-36
4337	EYA1	-2.0964	3.1366	177.678	1.55747e-40	2.54865e-36
8717	MOV10	-1.49193	6.33498	177.586	1.63096e-40	2.6689e-36
3799	DSEL	2.17422	2.83008	177.254	1.92787e-40	3.15477e-36
10479	PLEKHF2	-1.7543	4.631	177.174	2.00629e-40	3.2831e-36
241	ADARB1	1.52784	4.6466	176.901	2.30161e-40	3.76636e-36
2759	CLMP	1.97106	4.42745	176.39	2.97625e-40	4.87033e-36
11140	PTPRK	2.36782	8.2358	176.331	3.0652e-40	5.0159e-36
9741	OLR1	-3.09139	2.99899	176.101	3.44155e-40	5.63175e-36
4667	FBN1	3.13971	5.70326	176.091	3.45944e-40	5.66102e-36
3234	CYB561	-1.53273	5.30041	176.037	3.55366e-40	5.81522e-36
5452	GPC3	-4.56717	-0.312218	175.967	3.6822e-40	6.02554e-36
7728	LOC541471	2.08874	3.85883	175.938	3.73568e-40	6.11307e-36
12184	SCNN1A	-2.08196	8.63726	175.857	3.89007e-40	6.36571e-36
1957	CALU	1.56029	8.59972	175.719	4.17132e-40	6.82595e-36
15102	UBXN2B	-2.09115	4.61843	175.491	4.67751e-40	7.65427e-36
2171	CCDC51	-2.07752	5.15408	175.489	4.68145e-40	7.66073e-36
3819	DTX3	2.81669	1.32316	175.371	4.96912e-40	8.13146e-36
12970	SMOX	1.64917	5.73055	175.297	5.15744e-40	8.43963e-36
14421	TMEM59L	5.94293	0.0744552	175.26	5.25399e-40	8.59763e-36
9600	NTF4	-1.72385	3.75612	175.243	5.29875e-40	8.67088e-36
9788	OSCAR	3.49749	0.581406	175.023	5.91854e-40	9.6851e-36
7408	LOC100132891	2.9606	2.6027	174.938	6.17762e-40	1.01091e-35
10233	PGM3	1.77183	6.26021	174.935	6.18579e-40	1.01224e-35
9543	NRARP	-2.41306	3.12651	174.696	6.97602e-40	1.14156e-35
4482	FAM189A2	-2.33567	1.76183	174.49	7.73845e-40	1.26632e-35
9325	NFIA	-1.74401	5.44579	174.343	8.33099e-40	1.36328e-35
10103	PDGFC	1.90094	5.52637	174.255	8.70745e-40	1.42489e-35
1439	C10orf10	1.96103	2.07022	174.167	9.09988e-40	1.48911e-35
2303	CD36	-4.42495	0.721174	174.044	9.67986e-40	1.58401e-35
10149	PDZK1IP1	-1.65775	3.15623	173.966	1.00687e-39	1.64764e-35
10581	PODNL1	2.6936	2.66556	173.947	1.01684e-39	1.66396e-35
2476	CELSR2	-3.27733	6.82295	173.918	1.0317e-39	1.68828e-35
7604	LOC254559	-6.64538	-0.987601	173.754	1.1205e-39	1.83358e-35
8337	MEDAG	8.92637	-0.25767	173.613	1.2026e-39	1.96793e-35
4120	EMP1	-1.87936	5.99661	173.598	1.21185e-39	1.98308e-35
7036	LAMA1	3.29592	0.71497	173.595	1.21374e-39	1.98616e-35
11264	RAB3B	2.27336	5.06219	173.117	1.5432e-39	2.5253e-35
3474	DENND5B	2.31741	3.55967	172.956	1.67346e-39	2.73845e-35
12441	SGSH	-2.29207	3.77342	172.921	1.70265e-39	2.78622e-35
9143	NAV1	2.71485	7.24827	172.681	1.92195e-39	3.14508e-35
14417	TMEM56	-4.26421	0.039738	172.562	2.03974e-39	3.33783e-35
4993	FRMD4A	2.07423	4.78926	172.559	2.04347e-39	3.34393e-35
10849	PREX1	2.70676	2.48611	172.428	2.18167e-39	3.57008e-35
721	APOBEC3A	-8.9469	-1.35981	172.395	2.21867e-39	3.63063e-35
4638	FAP	3.78061	0.481793	172.103	2.56972e-39	4.20509e-35
6942	KLRC4	-4.01805	-0.312251	171.83	2.94736e-39	4.82306e-35
5281	GJC2	2.71808	1.15441	171.732	3.09701e-39	5.06795e-35
14283	TMEM14A	-1.58803	4.81396	171.667	3.19888e-39	5.23464e-35
415	AKR1B15	-5.76199	-1.07642	171.594	3.31992e-39	5.43272e-35
8951	MTUS2	5.12226	-0.680864	171.514	3.45628e-39	5.65586e-35
9409	NLRC5	-1.79357	3.77751	171.337	3.77632e-39	6.17958e-35
2286	CD164L2	-2.69872	1.14985	171.316	3.81694e-39	6.24604e-35
15299	VEGFC	2.87516	4.84791	171.242	3.96231e-39	6.48392e-35
13803	TACC2	-2.2589	7.06752	171.005	4.464e-39	7.30489e-35
6881	KLF5	-2.13847	8.14393	170.966	4.55144e-39	7.44797e-35
9163	NCAM1	4.69533	0.246609	170.836	4.85815e-39	7.94988e-35
13723	SUSD2	-2.88254	1.01472	170.556	5.59336e-39	9.15298e-35
14136	TIE1	5.80793	-0.984124	170.272	6.45349e-39	1.05605e-34
14913	TTLL12	-1.8527	7.49355	170.065	7.16032e-39	1.17171e-34
6798	KIAA1671	-2.5705	7.11149	169.6	9.0485e-39	1.4807e-34
6486	ISG15	-2.54017	5.16596	169.48	9.6084e-39	1.57232e-34
12568	SKP2	-1.54132	5.38043	169.369	1.01597e-38	1.66253e-34
3218	CXCR2	-5.63722	-0.473509	169.35	1.02609e-38	1.67909e-34
10755	PPP1R16B	-5.26617	-0.159973	169.214	1.09833e-38	1.79731e-34
953	ASNS	-2.75489	4.78522	168.95	1.25451e-38	2.05288e-34
693	APBA2	1.61646	4.78106	168.912	1.27906e-38	2.09305e-34
3636	DNAH10	1.53465	3.64866	168.858	1.31412e-38	2.15042e-34
14062	TGFB1I1	2.27741	5.87027	168.713	1.41313e-38	2.31245e-34
11422	RAVER2	-1.70882	4.26839	168.535	1.54607e-38	2.52999e-34
5485	GPR143	2.8757	2.70584	168.425	1.63335e-38	2.67281e-34
6078	HS3ST6	-6.92631	-0.497731	168.42	1.6379e-38	2.68027e-34
1151	B4GALNT2	-3.06872	0.0674264	168.204	1.82589e-38	2.98789e-34
13285	SOX6	-2.27189	2.91618	168.025	1.99774e-38	3.26911e-34
7315	LMO7	-1.93351	5.22155	167.901	2.12647e-38	3.47975e-34
10997	PSG4	3.52932	0.661618	167.768	2.27369e-38	3.72066e-34
2362	CDC42SE2	-1.68277	6.15956	167.702	2.3496e-38	3.84489e-34
9548	NRCAM	3.02624	2.95361	167.666	2.393e-38	3.91591e-34
5047	FUT8	1.80851	4.83879	167.289	2.8932e-38	4.73443e-34
8662	MMP11	2.95053	0.950893	167.241	2.96411e-38	4.85046e-34
8763	MROH6	-2.29858	3.28573	167.207	3.01494e-38	4.93365e-34
5534	GPX3	1.60971	6.80173	167.17	3.07114e-38	5.02562e-34
818	ARHGEF25	3.07574	0.860095	167.13	3.13355e-38	5.12775e-34
5503	GPR4	7.85556	1.19806	167.079	3.21493e-38	5.26091e-34
4345	F11R	-1.3688	7.78621	166.725	3.8406e-38	6.28476e-34
4689	FBXO10	1.42245	3.89183	166.677	3.93564e-38	6.44029e-34
8130	MAP3K12	1.49761	4.15407	166.67	3.94966e-38	6.46322e-34
14050	TFEB	-1.6209	4.85928	166.623	4.04351e-38	6.61679e-34
5320	GLS2	-2.53896	1.36874	166.557	4.17984e-38	6.8399e-34
7176	LIMS2	4.86982	0.225616	166.374	4.58285e-38	7.49937e-34
6673	KCP	-3.25156	-0.0104403	166.363	4.60821e-38	7.54088e-34
6339	IL2RG	-3.03286	-0.710521	166.359	4.61855e-38	7.5578e-34
1652	C1orf115	-2.03124	2.55091	166.314	4.7233e-38	7.72921e-34
1511	C12orf66	-1.76113	2.72996	165.901	5.81283e-38	9.51212e-34
8194	MARCH9	-1.84108	3.09446	165.611	6.72747e-38	1.10088e-33
8013	LY6G6C	-5.33742	-0.539566	165.55	6.93602e-38	1.13501e-33
4948	FOXD1	3.02959	5.33745	165.505	7.09524e-38	1.16107e-33
1339	BOC	3.40495	0.386352	165.327	7.76038e-38	1.26991e-33
5960	HMGN3	-1.58858	5.1099	165.316	7.80192e-38	1.27671e-33
15496	WFDC5	-6.3723	-0.922093	165.288	7.91364e-38	1.29499e-33
4739	FCGRT	2.70755	0.282274	165.213	8.21966e-38	1.34506e-33
4804	FHOD1	2.21878	6.39931	165.137	8.53792e-38	1.39715e-33
1083	ATP8A2	6.72004	-0.440942	165.06	8.87587e-38	1.45245e-33
362	AHCYL2	-1.37673	4.93225	164.632	1.1008e-37	1.80135e-33
12032	RWDD2A	1.60544	3.12946	164.49	1.18254e-37	1.93511e-33
12041	RYR1	-4.53712	-0.400143	164.281	1.31313e-37	2.14881e-33
8397	METTL8	-2.12391	4.54562	164.076	1.45621e-37	2.38294e-33
13708	SUN3	4.52309	0.0120357	164.049	1.47626e-37	2.41575e-33
6114	HSPA12A	-1.38615	3.84235	164.038	1.48383e-37	2.42814e-33
7987	LTA4H	-1.40828	6.94768	163.869	1.61547e-37	2.64356e-33
12960	SMIM3	1.97869	4.78978	163.855	1.62728e-37	2.66288e-33
5461	GPI	-1.44145	8.32036	163.666	1.7893e-37	2.92801e-33
12719	SLC30A2	-4.66248	-1.11501	163.575	1.8731e-37	3.06514e-33
12335	SERINC5	-1.77342	5.22775	163.433	2.01153e-37	3.29167e-33
11334	RAET1L	-3.55928	0.0102327	163.404	2.04127e-37	3.34033e-33
11252	RAB30	-2.00483	1.86666	163.322	2.12757e-37	3.48155e-33
6345	IL36RN	-8.43355	-1.22638	163.138	2.33368e-37	3.81884e-33
10574	PNPO	-1.35593	5.67507	163.121	2.35389e-37	3.8519e-33
8283	MCTP2	-1.78533	4.30382	162.819	2.73989e-37	4.48356e-33
9974	PCBP4	1.46033	5.0364	162.773	2.80451e-37	4.5893e-33
11489	RBPMS	2.1278	3.62923	162.349	3.47125e-37	5.68036e-33
14696	TREM1	4.5415	0.729459	161.862	4.43481e-37	7.25713e-33
11339	RAI14	1.86198	7.00097	161.676	4.86848e-37	7.96678e-33
14221	TMC6	-2.1043	4.25335	161.446	5.4666e-37	8.94555e-33
3219	CXCR4	-5.16341	-0.822719	161.232	6.08673e-37	9.96032e-33
9686	NXN	-1.47701	6.18388	161.203	6.17683e-37	1.01078e-32
492	ALPK1	-1.61014	4.2595	161.197	6.19602e-37	1.01392e-32
9932	PARP10	-1.92996	5.54178	160.971	6.94065e-37	1.13577e-32
6677	KCTD12	-2.15174	5.41306	160.82	7.49041e-37	1.22573e-32
13956	TCF7	2.35253	3.24459	160.761	7.71466e-37	1.26243e-32
9796	OSR2	-2.0145	1.7605	160.734	7.82279e-37	1.28012e-32
917	ARTN	-2.36842	3.30287	160.733	7.827e-37	1.28081e-32
8655	MMACHC	-1.40864	3.79975	160.523	8.697e-37	1.42318e-32
7481	LOC100505666	-2.07718	1.03442	160.419	9.16395e-37	1.49959e-32
221	ADAM8	-2.81924	3.61807	160.382	9.33632e-37	1.5278e-32
5516	GPR97	6.95753	-0.52258	160.348	9.4996e-37	1.55451e-32
4565	FAM53B	-1.65234	5.69535	160.034	1.11244e-36	1.82039e-32
11582	RGL2	1.36611	6.10567	159.864	1.21138e-36	1.9823e-32
11415	RASSF4	2.35971	2.14585	159.715	1.30599e-36	2.13713e-32
7312	LMO2	-2.20233	2.76657	159.61	1.3771e-36	2.25348e-32
12145	SCARA5	-6.25729	-0.302638	159.414	1.51921e-36	2.48604e-32
930	ASB2	-5.26512	-0.853444	159.385	1.54186e-36	2.5231e-32
4543	FAM25A	-8.10557	-1.81942	159.213	1.68127e-36	2.75122e-32
12192	SCPEP1	-1.50997	5.88578	159.004	1.8672e-36	3.05548e-32
10457	PLCXD2	2.45294	1.31359	158.576	2.31587e-36	3.78969e-32
5700	HAP1	-2.10426	3.12629	158.164	2.85018e-36	4.66404e-32
13658	STX19	-5.01164	0.000973287	158.151	2.86832e-36	4.69371e-32
6504	ITGA1	2.52296	4.58636	158.089	2.95971e-36	4.84326e-32
129	ACHE	3.94586	0.750917	158.053	3.01364e-36	4.93152e-32
6216	IFIT5	-1.58621	4.17181	157.951	3.17166e-36	5.19011e-32
10411	PKP1	-1.87085	9.55714	157.44	4.10291e-36	6.71399e-32
11550	RET	3.27831	1.44291	157.068	4.94554e-36	8.09289e-32
6036	HOXD-AS1	1.55599	2.69738	156.97	5.19733e-36	8.50492e-32
5220	GEMIN8P4	-2.67794	1.55417	156.824	5.59373e-36	9.15358e-32
1260	BDH1	-1.46894	4.95844	156.465	6.70077e-36	1.09651e-31
15556	XAF1	-5.88872	-1.9581	156.396	6.93603e-36	1.13501e-31
821	ARHGEF3	-1.59681	5.23454	156.336	7.14889e-36	1.16984e-31
5278	GJB6	-3.28707	0.766403	156.32	7.2068e-36	1.17932e-31
975	ATAD3C	-2.48752	1.20696	156.228	7.54775e-36	1.23511e-31
8651	MLXIPL	-5.61648	-0.537016	155.976	8.57071e-36	1.40251e-31
7509	LOC100506178	4.54783	-0.430477	155.783	9.44037e-36	1.54482e-31
7990	LTB4R2	-2.12855	1.445	155.462	1.10989e-35	1.81622e-31
2862	COBLL1	-2.251	4.55375	155.321	1.19109e-35	1.9491e-31
10361	PINK1	1.33016	6.8792	155.106	1.32719e-35	2.17182e-31
1137	B3GALT5	9.00477	-0.400815	154.991	1.40626e-35	2.3012e-31
14971	TWIST2	2.16217	2.8722	154.868	1.496e-35	2.44805e-31
15180	UQCRC2	-1.56779	7.97134	154.825	1.52884e-35	2.5018e-31
2919	COMTD1	-2.33124	4.52336	154.733	1.60192e-35	2.62139e-31
9689	NXPE3	1.47644	4.79833	154.731	1.6028e-35	2.62282e-31
88	ABL1	1.85011	8.6491	154.691	1.63561e-35	2.67651e-31
9538	NR4A2	-2.67594	3.87948	154.681	1.64419e-35	2.69056e-31
14107	THNSL1	-1.5897	3.30813	154.583	1.72711e-35	2.82624e-31
10723	PPIP5K1	-1.46763	4.82367	154.484	1.81547e-35	2.97084e-31
3908	ECHDC3	-1.46827	3.14401	154.449	1.84801e-35	3.02409e-31
8880	MST4	-1.58894	4.51716	154.334	1.9576e-35	3.20342e-31
2120	CCDC136	2.13286	1.59867	154.239	2.05396e-35	3.36109e-31
12983	SMURF2	1.68607	5.97888	154.142	2.15598e-35	3.52804e-31
12862	SLC9A5	2.27075	2.15777	154.086	2.21809e-35	3.62969e-31
13428	SPTSSA	-1.65221	6.10013	153.81	2.54829e-35	4.17003e-31
6305	IL15RA	-1.4346	3.1263	153.656	2.75366e-35	4.50609e-31
6196	IER3	2.21953	9.19641	153.089	3.66338e-35	5.99475e-31
3310	DACT1	5.17176	-1.00261	152.884	4.06035e-35	6.64436e-31
2282	CD151	1.41175	8.50778	152.749	4.34632e-35	7.11232e-31
3169	CTSF	1.32879	5.29611	152.541	4.82666e-35	7.89834e-31
3168	CTSE	-5.05506	-2.05091	152.525	4.86604e-35	7.9628e-31
14845	TSPAN7	-2.41676	0.704756	152.417	5.13709e-35	8.40634e-31
2312	CD59	2.00446	9.79532	152.404	5.17123e-35	8.4622e-31
1087	ATP8B4	-4.21765	-0.808716	152.39	5.20574e-35	8.51867e-31
7024	L2HGDH	-2.1607	3.44649	152.361	5.28326e-35	8.64553e-31
12516	SIAE	-1.32026	5.30887	152.299	5.45145e-35	8.92075e-31
12500	SHISA4	1.67243	3.28875	152.228	5.64973e-35	9.24521e-31
6256	IGF2	6.38313	0.267246	151.848	6.8399e-35	1.11928e-30
12926	SMARCD2	-1.47275	7.42851	151.686	7.42199e-35	1.21454e-30
2531	CERK	1.76883	6.20218	151.607	7.72135e-35	1.26352e-30
9840	P4HA2	1.3594	8.2455	151.48	8.23141e-35	1.34699e-30
5050	FXN	-1.29284	4.11601	151.398	8.57754e-35	1.40363e-30
3167	CTSD	-1.96827	9.5014	151.333	8.86456e-35	1.4506e-30
3122	CSTB	-1.44075	7.26242	151.281	9.09761e-35	1.48873e-30
2800	CMTM4	-1.44831	6.17552	151.226	9.35191e-35	1.53035e-30
3774	DPYSL3	2.66952	1.21161	151.17	9.62117e-35	1.57441e-30
8514	MIR21	3.82775	0.137863	150.789	1.16554e-34	1.90729e-30
3526	DHRS1	-1.66585	5.89272	150.529	1.32846e-34	2.17389e-30
12665	SLC25A34	2.67318	2.50304	150.463	1.37314e-34	2.24701e-30
3405	DDR1	-2.33438	8.69605	150.414	1.40778e-34	2.30368e-30
13915	TBKBP1	2.59334	3.0916	150.372	1.43759e-34	2.35247e-30
9592	NT5C3	-1.81459	4.35361	150.344	1.45817e-34	2.38614e-30
10123	PDLIM2	-1.54334	3.87969	150.279	1.5065e-34	2.46523e-30
841	ARID5A	1.62663	3.14241	149.879	1.84258e-34	3.0152e-30
3731	DOK1	1.72529	2.97376	149.878	1.84361e-34	3.01688e-30
12842	SLC7A11	-2.7911	4.46379	149.81	1.90737e-34	3.12122e-30
747	AQP10	-3.62759	-0.180179	149.448	2.28835e-34	3.74466e-30
2216	CCIN	5.19965	-0.923087	149.342	2.41475e-34	3.9515e-30
10049	PCOLCE	1.73595	2.00304	149.338	2.41962e-34	3.95947e-30
4766	FETUB	-7.92098	-2.15979	149.236	2.54714e-34	4.16813e-30
14511	TNFRSF14	-1.62191	2.58465	149.189	2.60746e-34	4.26685e-30
12991	SNAI3-AS1	2.47846	1.53529	149.173	2.62908e-34	4.30223e-30
8157	MAPK10	-1.99158	1.71331	149.12	2.69995e-34	4.41819e-30
3468	DENND2D	-1.86336	4.34657	149.014	2.84689e-34	4.65866e-30
6320	IL1A	1.77266	9.31812	148.877	3.0516e-34	4.99364e-30
1731	C2orf27A	1.88877	1.84222	148.849	3.09479e-34	5.06432e-30
12422	SFXN4	-2.26405	4.45308	148.754	3.24529e-34	5.31059e-30
5925	HLA-DQA1	-6.26662	-2.09949	148.748	3.25629e-34	5.32859e-30
11174	PVRL3	2.05576	3.93302	148.549	3.59877e-34	5.88903e-30
4983	FPR1	4.5369	1.51564	148.549	3.59895e-34	5.88933e-30
12590	SLC15A2	-1.86908	3.56241	148.529	3.63425e-34	5.94708e-30
2454	CEACAM1	-2.28078	0.942938	148.46	3.76363e-34	6.1588e-30
16342	ZSCAN31	-1.63774	3.25521	148.431	3.81957e-34	6.25035e-30
6724	KHDRBS3	2.34207	0.984624	148.064	4.59454e-34	7.5185e-30
10533	PM20D2	-2.09533	3.8155	147.974	4.80609e-34	7.86468e-30
14613	TP63	-1.51053	7.81071	147.773	5.3176e-34	8.70172e-30
6271	IGFL3	8.10391	-1.24022	147.585	5.84542e-34	9.56545e-30
2740	CLEC5A	5.38116	-0.520694	147.39	6.44911e-34	1.05533e-29
5170	GBP2	-1.58984	4.54924	147.343	6.60197e-34	1.08035e-29
6003	HOMER3	1.55092	6.65983	147.338	6.61968e-34	1.08324e-29
5433	GP1BA	-2.44059	0.647655	147.338	6.62093e-34	1.08345e-29
4364	FADS2	1.66697	8.16941	147.26	6.88474e-34	1.12662e-29
1897	CA12	-1.42035	8.4898	147.104	7.44799e-34	1.21879e-29
5098	GADD45G	-2.3106	0.272201	147.059	7.61779e-34	1.24657e-29
9916	PAQR8	1.5991	2.68847	146.977	7.93791e-34	1.29896e-29
5553	GREM1	8.21393	-0.852781	146.883	8.32492e-34	1.36229e-29
10356	PIM3	-1.74428	6.54869	146.776	8.78361e-34	1.43735e-29
2453	CDYL2	2.12987	2.79707	146.447	1.03683e-33	1.69666e-29
10248	PHC2	1.29795	7.62814	146.375	1.07472e-33	1.75868e-29
4363	FADS1	1.47334	7.90489	146.353	1.08703e-33	1.77882e-29
5835	HHIPL1	3.22856	0.103105	146.341	1.09358e-33	1.78954e-29
1693	C20orf112	2.53696	4.82012	146.226	1.15881e-33	1.89628e-29
9554	NRG2	-3.76654	-0.487959	146.187	1.1816e-33	1.93357e-29
1610	C19orf35	5.26308	-0.671072	145.978	1.31261e-33	2.14795e-29
1505	C12orf54	-1.86246	2.6082	145.96	1.32476e-33	2.16784e-29
2790	CMBL	-1.70931	4.33423	145.911	1.35768e-33	2.22171e-29
14945	TUBBP5	-3.15245	-0.189091	145.819	1.42236e-33	2.32756e-29
13571	STARD4-AS1	1.94115	3.14257	145.549	1.62911e-33	2.66587e-29
6103	HSDL2	-1.45411	5.79493	145.397	1.75881e-33	2.87811e-29
12702	SLC29A2	-2.13973	2.92593	145.386	1.76805e-33	2.89324e-29
8160	MAPK13	-1.34087	4.85786	145.315	1.8323e-33	2.99837e-29
4076	ELMO3	-1.40126	4.9037	145.198	1.94401e-33	3.18117e-29
14567	TOM1	1.34961	6.09846	145.009	2.13826e-33	3.49905e-29
5158	GATM	-2.4796	0.685543	144.947	2.20621e-33	3.61024e-29
10613	POLR1B	-1.6166	5.17628	144.804	2.3698e-33	3.87794e-29
13385	SPON2	-3.09636	0.316595	144.726	2.46528e-33	4.03418e-29
8159	MAPK12	1.33763	4.52309	144.594	2.63403e-33	4.31033e-29
9872	PAIP2B	-1.58805	2.923	144.466	2.80954e-33	4.59752e-29
338	AGMO	6.21749	-0.836047	144.46	2.81842e-33	4.61206e-29
5360	GNAO1	-2.26168	1.72423	143.985	3.58062e-33	5.85932e-29
14743	TRIM6	-2.00815	2.05828	143.904	3.7292e-33	6.10246e-29
6591	KANK2	2.26059	6.25355	143.76	4.01001e-33	6.56198e-29
8091	MAML3	-1.63368	3.82114	143.204	5.30462e-33	8.68049e-29
12344	SERPINB10	-4.73976	-1.41983	143.19	5.34309e-33	8.74344e-29
4940	FOSB	-2.4046	6.28514	143.139	5.48127e-33	8.96955e-29
3588	DLAT	-1.44501	6.20991	142.745	6.6839e-33	1.09375e-28
8447	MGC32805	-5.25125	-2.05228	142.704	6.82336e-33	1.11657e-28
14902	TTC9	-2.14304	1.05069	142.652	7.00423e-33	1.14617e-28
12248	SEC23A	1.3522	6.83612	142.551	7.36788e-33	1.20568e-28
6207	IFI35	-2.12486	4.22786	141.905	1.02022e-32	1.66948e-28
4352	F3	2.06307	8.31584	141.871	1.03767e-32	1.69804e-28
958	ASPHD1	1.80618	1.54118	141.846	1.05106e-32	1.71995e-28
8672	MMP3	4.02665	1.44125	141.435	1.29253e-32	2.11509e-28
6556	JAG2	-2.73153	6.7496	141.35	1.34892e-32	2.20737e-28
3957	EFEMP2	2.65498	1.86065	141.337	1.35808e-32	2.22236e-28
9372	NINL	2.51851	1.88591	141.217	1.44226e-32	2.36011e-28
13563	STAP2	-1.937	5.73319	141.164	1.48166e-32	2.42459e-28
14229	TMCO4	-1.2782	4.37175	141.105	1.52631e-32	2.49765e-28
13194	SNRK	-1.4922	4.46584	141.013	1.59827e-32	2.61541e-28
723	APOBEC3C	-1.41558	4.1157	140.997	1.61153e-32	2.63711e-28
6343	IL34	-6.70175	-2.17773	140.964	1.6387e-32	2.68156e-28
3482	DEPDC5	-1.24087	4.69984	140.903	1.6891e-32	2.76404e-28
12625	SLC22A18	-2.09548	3.61876	140.902	1.69002e-32	2.76556e-28
10271	PHGDH	-1.83663	5.29077	140.729	1.84412e-32	3.01772e-28
4597	FAM83D	-1.43103	6.57981	140.64	1.92898e-32	3.15658e-28
1962	CAMK2D	-1.78651	4.34443	140.573	1.99466e-32	3.26406e-28
10032	PCGF5	-1.98558	5.17881	140.191	2.41767e-32	3.95628e-28
7386	LOC100131096	-3.19681	0.0630839	140.102	2.52852e-32	4.13768e-28
14280	TMEM144	-1.91114	1.66941	140.055	2.58911e-32	4.23682e-28
6006	HOOK2	-1.57602	4.66518	140.034	2.61694e-32	4.28236e-28
1085	ATP8B2	1.48681	4.05138	139.968	2.70557e-32	4.4274e-28
8110	MAOB	-2.69313	0.796569	139.763	2.99877e-32	4.90719e-28
10448	PLCD4	-1.34921	4.25837	139.621	3.22106e-32	5.27095e-28
12294	SEMA6B	3.54171	0.294745	139.551	3.33775e-32	5.46189e-28
9982	PCDH7	-2.42228	2.83403	139.26	3.86382e-32	6.32276e-28
15136	UHRF1BP1	-1.75583	4.35609	139.002	4.39908e-32	7.19865e-28
6186	IDH3A	-1.44852	6.20968	138.887	4.66218e-32	7.62919e-28
116	ACAT1	-1.33317	5.43183	138.881	4.67635e-32	7.65238e-28
4203	EPPK1	-3.24178	5.22858	138.804	4.86139e-32	7.95518e-28
6839	KIF26B	4.09486	1.99151	138.798	4.8765e-32	7.9799e-28
2042	CAST	-1.38495	8.70531	138.666	5.21219e-32	8.52923e-28
5114	GALNT14	3.3334	0.260488	138.385	6.00411e-32	9.82512e-28
113	ACAP1	2.15731	1.52273	137.924	7.57133e-32	1.23897e-27
6095	HSD17B4	-1.34352	7.35998	137.759	8.2261e-32	1.34612e-27
9869	PAICS	-1.3991	7.33555	137.753	8.25464e-32	1.35079e-27
13444	SRD5A3	-1.43073	4.47028	137.727	8.35963e-32	1.36797e-27
13566	STARD13	1.24857	5.53012	137.608	8.87792e-32	1.45278e-27
925	ASB1	1.28035	6.57032	137.607	8.88361e-32	1.45371e-27
3267	CYP26B1	2.32818	4.06242	137.511	9.32391e-32	1.52576e-27
5146	GAS6	1.87222	8.02558	137.502	9.36592e-32	1.53264e-27
8653	MMAA	-1.60437	2.87997	137.196	1.09235e-31	1.78753e-27
7495	LOC100505865	-1.84758	1.00841	137.156	1.11496e-31	1.82453e-27
14470	TMPRSS11D	-4.88789	-2.0046	137.09	1.15226e-31	1.88556e-27
15524	WNT3	2.62274	1.41412	137.081	1.15748e-31	1.8941e-27
826	ARHGEF39	-1.51675	3.75066	137.017	1.19559e-31	1.95646e-27
14895	TTC39C	-1.39558	4.01046	137.016	1.19601e-31	1.95715e-27
6759	KIAA1024	3.73051	0.61229	136.946	1.23936e-31	2.02809e-27
5168	GBP1	-1.3807	5.78062	136.942	1.24166e-31	2.03185e-27
8861	MSI2	-1.27287	4.38368	136.938	1.24439e-31	2.03632e-27
8257	MCCC2	-1.58052	6.98337	136.806	1.32964e-31	2.17583e-27
8980	MXI1	-1.26702	4.62411	136.739	1.37528e-31	2.25051e-27
13575	STARD8	2.39122	0.474067	136.704	1.39989e-31	2.29077e-27
9883	PALM2	2.99392	2.40013	136.413	1.62062e-31	2.65199e-27
8519	MIR22HG	1.36839	6.2712	136.314	1.70327e-31	2.78724e-27
8114	MAP1LC3A	1.51619	3.767	136.29	1.72417e-31	2.82144e-27
8022	LYNX1	-4.57287	-0.228637	136.271	1.74037e-31	2.84794e-27
14405	TMEM48	-1.43974	6.03923	136.253	1.75685e-31	2.87491e-27
5066	FZD5	-2.13334	3.17515	136.186	1.81646e-31	2.97246e-27
10458	PLD1	-1.32316	4.24226	136.099	1.89848e-31	3.10667e-27
6527	ITGB5	1.5129	6.87904	135.892	2.10655e-31	3.44716e-27
9443	NOD2	-2.41532	2.73331	135.85	2.15226e-31	3.52196e-27
10167	PER3	-1.57184	3.6315	135.765	2.24553e-31	3.67458e-27
1858	C8orf58	1.26418	3.97939	135.668	2.35854e-31	3.85952e-27
6523	ITGB2-AS1	3.47135	0.0969877	135.579	2.46718e-31	4.03729e-27
13304	SPAG4	2.90187	1.43908	135.517	2.54506e-31	4.16474e-27
4884	FLJ43663	1.89867	1.59585	135.462	2.61585e-31	4.28058e-27
12799	SLC46A1	-1.78084	3.06529	135.304	2.83249e-31	4.63508e-27
2008	CARD14	-1.52878	1.66785	135.225	2.94779e-31	4.82377e-27
14802	TRUB1	-1.5454	5.0676	135.197	2.9903e-31	4.89333e-27
11763	RNF43	-1.3208	3.80455	135.147	3.06572e-31	5.01675e-27
10413	PKP3	-1.56559	7.41457	135.127	3.09749e-31	5.06873e-27
1291	BICC1	2.16375	3.9646	135.112	3.1207e-31	5.10671e-27
6286	IKBIP	1.44397	5.68809	135.03	3.25172e-31	5.32112e-27
5825	HEYL	6.59939	-0.66338	134.878	3.51068e-31	5.74487e-27
14697	TREM2	-4.94649	-0.442152	134.805	3.6429e-31	5.96125e-27
4171	EPB41L4B	-2.01769	5.41755	134.767	3.71342e-31	6.07665e-27
15279	VARS2	-1.35863	5.60246	134.735	3.77377e-31	6.17539e-27
12206	SDC4	-1.37184	10.1561	134.658	3.92197e-31	6.41791e-27
9964	PBX1	-1.37447	4.29276	134.536	4.17141e-31	6.82609e-27
1237	BCL2A1	3.70329	2.13483	134.526	4.19197e-31	6.85974e-27
4662	FBLIM1	1.76216	7.73785	134.518	4.20853e-31	6.88684e-27
8010	LY6E	-1.43108	7.02187	134.518	4.20962e-31	6.88863e-27
10660	POPDC3	1.50869	4.15208	134.401	4.4643e-31	7.30538e-27
8874	MSRB3	1.71768	5.41411	134.255	4.80524e-31	7.8633e-27
13693	SULT1A1	-1.85478	3.37624	134.184	4.98067e-31	8.15037e-27
10150	PEA15	2.23834	8.0886	134.14	5.0928e-31	8.33386e-27
1289	BHLHE41	-2.52789	2.98498	133.943	5.62404e-31	9.20318e-27
1729	C2orf15	-2.63636	0.399788	133.755	6.18058e-31	1.01139e-26
10528	PLXNB1	-1.84589	7.84903	133.712	6.31712e-31	1.03373e-26
2636	CHRNA3	4.2704	-0.447153	133.686	6.39954e-31	1.04722e-26
14522	TNFSF12	2.68561	0.421547	133.681	6.41668e-31	1.05003e-26
1964	CAMK2N1	2.25115	6.14259	133.631	6.5785e-31	1.07651e-26
13407	SPRR4	-6.39935	-1.8108	133.532	6.91552e-31	1.13166e-26
8073	MAGI2-AS3	4.33217	-0.0758168	133.472	7.12718e-31	1.16629e-26
5823	HEY1	2.34875	0.928345	133.406	7.36899e-31	1.20586e-26
3216	CXCL9	-5.10535	-1.95731	133.38	7.46516e-31	1.2216e-26
7167	LIMA1	1.31004	8.51023	133.377	7.47807e-31	1.22371e-26
4554	FAM43B	7.28991	-0.40331	132.956	9.24248e-31	1.51244e-26
4571	FAM63A	-1.25054	3.43378	132.824	9.8814e-31	1.61699e-26
13374	SPINT1	-2.04459	7.39394	132.729	1.0364e-30	1.69597e-26
6529	ITGB7	-2.28312	0.578962	132.622	1.09397e-30	1.79018e-26
4340	EYA4	-1.55344	4.74761	132.575	1.11984e-30	1.8325e-26
4492	FAM198B	-1.94845	1.57283	132.501	1.16248e-30	1.90228e-26
14454	TMEM98	2.22891	4.06732	132.39	1.22928e-30	2.0116e-26
7989	LTB4R	-2.47658	5.75037	132.356	1.25027e-30	2.04594e-26
6989	KRT32	-7.83574	-0.327531	132.276	1.30171e-30	2.13011e-26
14179	TLCD1	-1.45059	3.46768	132.241	1.32522e-30	2.16858e-26
5237	GGCT	-1.56808	5.74696	132.241	1.32527e-30	2.16867e-26
8853	MSANTD3	1.44819	5.34533	132.216	1.34171e-30	2.19557e-26
4061	ELAVL2	-1.63756	4.13769	132.148	1.38838e-30	2.27194e-26
1317	BMP1	1.67779	7.65489	132.132	1.40019e-30	2.29127e-26
14471	TMPRSS11E	-4.80266	-0.965691	132.13	1.40154e-30	2.29347e-26
11636	RHPN2	-1.4367	3.15466	132.045	1.46297e-30	2.394e-26
13770	SYNJ2BP	-1.57212	5.05966	131.869	1.59853e-30	2.61584e-26
3592	DLEU1	-1.6974	2.94669	131.767	1.6821e-30	2.75259e-26
5584	GRPEL2	-1.57633	4.46075	131.697	1.74289e-30	2.85206e-26
11431	RBBP8NL	-7.94901	-0.477378	131.683	1.75494e-30	2.87179e-26
3979	EGFL6	-6.47956	-0.564062	131.658	1.77731e-30	2.9084e-26
11689	RNASET2	-1.6199	2.42816	131.316	2.11128e-30	3.45491e-26
10918	PROSER2	1.45819	6.77429	131.267	2.16395e-30	3.54109e-26
7151	LGR4	-1.91713	5.92858	131.244	2.18992e-30	3.58359e-26
2010	CARD17	-5.14365	-1.7826	131.222	2.21395e-30	3.6229e-26
11032	PSMD2	1.71691	9.44942	130.963	2.52297e-30	4.12858e-26
10979	PRSS36	-1.9286	0.457326	130.842	2.68159e-30	4.38815e-26
7141	LGALS3	-1.29583	7.66945	130.806	2.73019e-30	4.46769e-26
3319	DAP	1.23725	7.58146	130.623	2.99365e-30	4.89881e-26
4420	FAM131B	2.30158	1.13682	130.564	3.08355e-30	5.04593e-26
9436	NNT	-1.28281	6.69593	130.527	3.14185e-30	5.14132e-26
15275	VANGL2	-1.88871	4.2622	130.527	3.14237e-30	5.14218e-26
9208	NDRG1	-1.7105	9.27576	130.426	3.30648e-30	5.41073e-26
4281	ETS1	1.99636	7.74416	130.16	3.77965e-30	6.18502e-26
7589	LOC152225	2.88755	0.239854	130.088	3.91996e-30	6.41463e-26
10214	PGAP2	-1.18931	4.93177	130.022	4.05254e-30	6.63158e-26
3245	CYB5RL	-1.59497	2.17282	129.993	4.11229e-30	6.72935e-26
13941	TCEAL3	1.29222	4.30478	129.941	4.22206e-30	6.90898e-26
13590	STEAP1	2.47049	1.1862	129.894	4.32152e-30	7.07173e-26
9056	MYRF	2.64863	1.15434	129.811	4.5075e-30	7.37607e-26
7483	LOC100505687	1.82495	2.52142	129.758	4.62916e-30	7.57516e-26
4509	FAM20C	2.45476	3.91297	129.754	4.63813e-30	7.58983e-26
5274	GJB2	-1.48594	6.7925	129.727	4.70094e-30	7.69262e-26
4810	FIG4	-1.2982	3.54353	129.64	4.91324e-30	8.04003e-26
4316	EXOC6	-1.91544	2.53429	129.586	5.04913e-30	8.2624e-26
4121	EMP2	-1.72922	5.53406	129.258	5.95615e-30	9.74665e-26
5460	GPHN	-1.27321	4.65329	129.213	6.09175e-30	9.96853e-26
15639	ZBED2	2.00289	7.88836	129.193	6.15362e-30	1.00698e-25
15530	WNT7A	1.53548	2.62356	129.162	6.25139e-30	1.02298e-25
8348	MEI1	4.08409	-0.91631	129.116	6.39703e-30	1.04681e-25
10198	PFKFB2	-1.23484	4.36118	128.905	7.11353e-30	1.16406e-25
1495	C12orf23	1.87025	5.36009	128.84	7.35295e-30	1.20324e-25
181	ACTN1	1.44956	9.81159	128.742	7.72382e-30	1.26393e-25
8406	MFAP3L	1.92266	2.32802	128.71	7.85052e-30	1.28466e-25
376	AIFM2	-1.18691	4.09715	128.698	7.89594e-30	1.29209e-25
2534	CERS3	-4.04007	-0.628722	128.552	8.49877e-30	1.39074e-25
1969	CAMKMT	-1.46525	2.57382	128.432	9.02815e-30	1.47737e-25
12189	SCO2	-3.04231	-0.641246	128.367	9.33003e-30	1.52677e-25
5478	GPR126	-1.7379	6.19311	128.253	9.88046e-30	1.61684e-25
13879	TBC1D1	1.44708	6.1862	128.231	9.9916e-30	1.63502e-25
10439	PLB1	-2.17381	1.45829	128.064	1.08664e-29	1.77817e-25
4650	FASTKD1	-1.46292	5.42434	127.853	1.2086e-29	1.97776e-25
2315	CD68	1.52665	5.19206	127.799	1.24236e-29	2.033e-25
15940	ZNF281	1.31342	5.56272	127.787	1.24973e-29	2.04506e-25
2494	CENPP	-1.42886	3.29046	127.76	1.26683e-29	2.07304e-25
10259	PHF17	-1.23946	4.42905	127.677	1.32069e-29	2.16118e-25
8681	MNS1	-2.1007	2.91412	127.564	1.39837e-29	2.2883e-25
3401	DDIT4	-1.38053	9.33911	127.534	1.41961e-29	2.32305e-25
15304	VGLL1	-4.54805	-0.942128	127.407	1.51311e-29	2.47605e-25
1809	C6orf132	-1.98736	5.65608	127.381	1.53347e-29	2.50937e-25
5060	FYN	1.33489	4.88831	126.934	1.92071e-29	3.14305e-25
9939	PARP4	-1.1699	6.5795	126.924	1.93028e-29	3.15871e-25
7441	LOC100287314	1.63985	2.80532	126.822	2.03256e-29	3.32608e-25
10471	PLEKHA6	-1.86082	2.8012	126.747	2.11002e-29	3.45283e-25
2188	CCDC71L	1.48072	4.85936	126.717	2.14215e-29	3.50541e-25
5953	HMGB3	1.3966	6.8527	126.612	2.25888e-29	3.69644e-25
4883	FLJ42709	3.48806	-0.0553356	126.448	2.45405e-29	4.01581e-25
11042	PSME2	-1.92955	6.32273	126.393	2.52191e-29	4.12686e-25
905	ARRDC3	-1.38669	6.2969	126.248	2.71349e-29	4.44036e-25
13726	SUSD5	2.24161	3.15136	126.192	2.79173e-29	4.56839e-25
12099	SAPCD2	-1.9785	6.70142	126.068	2.9714e-29	4.8624e-25
8735	MPP3	1.72561	3.34808	126.045	3.00596e-29	4.91895e-25
11208	QRFP	3.98711	-0.00315907	126.01	3.05886e-29	5.00551e-25
13668	STXBP1	1.51145	6.0501	125.954	3.14735e-29	5.15032e-25
8366	MEST	-1.7794	1.98085	125.882	3.26392e-29	5.34107e-25
10362	PINLYP	3.27527	0.47144	125.818	3.37023e-29	5.51505e-25
3820	DTX3L	-1.82711	5.70545	125.78	3.43568e-29	5.62215e-25
94	ABR	1.59825	6.93769	125.733	3.51757e-29	5.75616e-25
4668	FBN2	2.73718	6.62572	125.719	3.54205e-29	5.79621e-25
450	ALDH4A1	-1.32195	5.16669	125.712	3.5557e-29	5.81854e-25
13853	TAP2	-1.40392	6.85571	125.514	3.92866e-29	6.42886e-25
2246	CCNJL	1.20647	4.89782	125.412	4.13541e-29	6.76718e-25
13793	SYTL4	1.46012	2.92271	125.409	4.14247e-29	6.77873e-25
6131	HSPB8	-2.19496	0.95944	125.391	4.17978e-29	6.83979e-25
7132	LEPREL4	1.91537	5.53091	125.319	4.33263e-29	7.08992e-25
3520	DHDH	-2.86546	0.0959115	125.318	4.33551e-29	7.09462e-25
4987	FRAT2	-1.47759	4.36009	125.295	4.38629e-29	7.17773e-25
12482	SH3RF3-AS1	2.69593	1.64872	125.159	4.69766e-29	7.68725e-25
14728	TRIM35	-1.21233	5.95365	124.826	5.55636e-29	9.09243e-25
10281	PHLDA3	-1.3259	5.58453	124.802	5.62443e-29	9.20382e-25
9445	NOG	4.78639	-0.504946	124.775	5.69998e-29	9.32745e-25
11643	RILP	-1.55652	2.95113	124.769	5.71644e-29	9.35438e-25
4208	EPS8L1	-2.00035	2.65055	124.546	6.3986e-29	1.04707e-24
5959	HMGN2P46	3.68869	-0.65499	124.315	7.18611e-29	1.17594e-24
15216	USP28	-1.22927	5.05234	124.311	7.20203e-29	1.17854e-24
1322	BMP7	-3.55865	1.0035	124.221	7.53598e-29	1.23319e-24
13442	SRD5A1P1	-2.40604	0.351999	124.213	7.56779e-29	1.23839e-24
8204	MARS2	-1.26047	3.77538	124.182	7.68554e-29	1.25766e-24
12729	SLC34A2	-5.64705	-1.41779	124.063	8.1616e-29	1.33556e-24
5332	GLUD2	-1.45083	5.49632	124.02	8.34032e-29	1.36481e-24
15219	USP30-AS1	-3.6873	-2.13807	123.958	8.60645e-29	1.40836e-24
7890	LRP12	1.41544	5.10687	123.937	8.69742e-29	1.42325e-24
134	ACO2	-1.37083	7.00226	123.889	8.91031e-29	1.45808e-24
13720	SURF4	1.1874	9.06143	123.744	9.58302e-29	1.56817e-24
12266	SECTM1	-1.48905	5.75396	123.736	9.62287e-29	1.57469e-24
12541	SIRPB2	-1.55449	1.82743	123.515	1.07572e-28	1.76031e-24
11705	RNF125	-2.01022	1.40642	123.482	1.09373e-28	1.78978e-24
6258	IGF2BP1	2.69849	-0.112383	123.416	1.13053e-28	1.85e-24
8352	MEIS3	1.76526	3.52399	123.363	1.16145e-28	1.90059e-24
644	ANXA11	-1.23439	7.47234	123.182	1.27211e-28	2.08169e-24
9180	NCK1	-1.63035	5.35251	123.108	1.32071e-28	2.16121e-24
3009	CPT1A	-1.76856	1.9722	123.094	1.32975e-28	2.176e-24
15171	UPK3B	-2.76925	0.0686399	123.07	1.34648e-28	2.20339e-24
11237	RAB19	-8.10632	-1.57835	123.058	1.35399e-28	2.21567e-24
211	ADAM15	-1.27595	8.24594	123.01	1.38732e-28	2.27021e-24
1287	BHLHE40	1.46405	8.25379	122.91	1.45922e-28	2.38787e-24
11010	PSMB10	-1.92177	5.48604	122.747	1.58417e-28	2.59233e-24
6929	KLK13	-5.56317	-1.80077	122.745	1.58573e-28	2.59489e-24
2956	COX10	-1.1826	4.67927	122.703	1.61974e-28	2.65054e-24
15545	WTIP	2.99958	2.4625	122.686	1.63321e-28	2.67258e-24
10282	PHLDB1	1.55365	7.73402	122.461	1.83006e-28	2.99472e-24
1068	ATP6V1A	-1.44182	6.24641	122.368	1.91726e-28	3.1374e-24
7161	LIAS	-1.48549	3.506	122.228	2.05759e-28	3.36703e-24
13265	SORBS2	-1.57001	4.1898	122.145	2.14573e-28	3.51128e-24
14433	TMEM69	-1.21221	5.513	122.035	2.26839e-28	3.712e-24
2578	CHCHD4	-1.33148	4.71461	121.886	2.445e-28	4.00099e-24
3852	DUSP9	-2.64694	0.576118	121.82	2.52778e-28	4.13646e-24
9014	MYL7	5.20423	0.0296859	121.785	2.57241e-28	4.20949e-24
7695	LOC401109	-2.80697	0.0912005	121.706	2.6773e-28	4.38113e-24
9612	NUAK1	1.16172	6.23796	121.699	2.68694e-28	4.3969e-24
8431	MGAM	2.4903	0.676551	121.698	2.68739e-28	4.39765e-24
15560	XK	-2.64083	0.328831	121.606	2.8158e-28	4.60777e-24
8723	MPDZ	1.78916	4.90549	121.573	2.8621e-28	4.68355e-24
8014	LY6K	1.79769	2.61839	121.569	2.86917e-28	4.69511e-24
10534	PMAIP1	-1.62799	4.28693	121.513	2.9505e-28	4.8282e-24
12605	SLC16A9	-1.65254	1.24293	121.471	3.01418e-28	4.93241e-24
10521	PLVAP	7.96757	-1.24498	121.438	3.06371e-28	5.01346e-24
12468	SH3D21	-1.55975	3.82451	121.393	3.13474e-28	5.12969e-24
12425	SGCB	1.44733	5.25697	121.345	3.21061e-28	5.25384e-24
9979	PCDH12	2.50752	0.0467256	121.293	3.29595e-28	5.39349e-24
10586	POFUT2	1.37898	5.45222	121.044	3.73742e-28	6.11591e-24
6135	HSPD1	-1.32219	7.97496	121.041	3.74371e-28	6.12621e-24
10216	PGBD1	1.3016	3.43812	121.02	3.78374e-28	6.19171e-24
4687	FBXL7	2.38997	3.24905	121.017	3.78934e-28	6.20088e-24
3539	DHTKD1	-1.19869	5.16651	120.968	3.88278e-28	6.35378e-24
15616	YPEL2	1.25678	4.0984	120.953	3.91326e-28	6.40366e-24
5176	GCA	-1.48908	2.43468	120.737	4.36321e-28	7.13996e-24
9989	PCDHB12	2.17409	0.679442	120.526	4.85188e-28	7.93962e-24
1226	BCAT2	-1.33375	5.7161	120.402	5.1659e-28	8.45349e-24
110	ACADSB	-1.89105	3.74931	120.4	5.17171e-28	8.46299e-24
12643	SLC25A12	-1.16259	5.62512	120.045	6.18571e-28	1.01223e-23
5691	HABP4	1.22256	3.97408	120.012	6.28759e-28	1.0289e-23
10465	PLEK2	1.83532	7.63231	119.996	6.33796e-28	1.03714e-23
7892	LRP3	1.95874	4.31023	119.911	6.6152e-28	1.08251e-23
8666	MMP17	2.38344	3.0498	119.77	7.10467e-28	1.16261e-23
6519	ITGB1	1.42486	10.0778	119.617	7.67259e-28	1.25554e-23
262	ADD3	-1.38053	5.5592	119.613	7.68713e-28	1.25792e-23
3242	CYB5R2	-2.93881	-0.616757	119.608	7.70815e-28	1.26136e-23
2896	COL5A2	1.63391	2.62204	119.576	7.83247e-28	1.28171e-23
10875	PRKCE	-1.2819	3.36342	119.52	8.05699e-28	1.31845e-23
688	AP5M1	-1.51784	5.53207	119.514	8.08135e-28	1.32243e-23
12481	SH3RF3	2.2197	4.22749	119.474	8.24644e-28	1.34945e-23
1910	CABLES1	1.77265	3.74659	119.462	8.29733e-28	1.35778e-23
9502	NPL	-1.27437	2.95584	119.431	8.42638e-28	1.37889e-23
757	ARAP3	1.94537	6.30587	119.088	1.00191e-27	1.63952e-23
14126	THY1	6.27321	-1.02054	119.087	1.00227e-27	1.64012e-23
12872	SLCO1B3	-1.95312	1.80324	118.887	1.10887e-27	1.81455e-23
12016	RTTN	1.45985	5.99453	118.835	1.13837e-27	1.86283e-23
9941	PARP8	-1.21352	5.18142	118.794	1.16178e-27	1.90113e-23
935	ASB9	-2.24338	1.03685	118.704	1.2157e-27	1.98937e-23
6473	IRF6	-1.60368	8.05614	118.667	1.23856e-27	2.02679e-23
9975	PCCA	-1.20756	4.40602	118.657	1.24504e-27	2.03739e-23
6663	KCNQ1	-4.06485	-1.22004	118.467	1.37005e-27	2.24196e-23
15383	VWA8	-1.63637	5.06565	118.459	1.37583e-27	2.25141e-23
4430	FAM13A	-1.36019	3.21917	118.371	1.43839e-27	2.35378e-23
14989	TXNIP	-2.03449	8.38092	118.345	1.45704e-27	2.38429e-23
14485	TMTC1	-1.3798	6.20276	118.229	1.54474e-27	2.52782e-23
1264	BDNF	1.79772	2.4294	118.174	1.58803e-27	2.59866e-23
3910	ECI1	-1.55752	5.53145	118.171	1.59065e-27	2.60294e-23
12182	SCN9A	-2.8147	0.72475	117.989	1.74316e-27	2.85251e-23
11651	RIN2	-1.15155	6.91405	117.89	1.83293e-27	2.99941e-23
7115	LDLRAD4	3.69296	-0.936415	117.65	2.0682e-27	3.3844e-23
9921	PARD6A	-2.36411	0.320209	117.609	2.11203e-27	3.45612e-23
13742	SYBU	-3.10652	0.287525	117.565	2.15949e-27	3.53379e-23
12852	SLC7A8	-1.37514	5.41074	117.556	2.16942e-27	3.55003e-23
10688	PPAPDC1B	1.28575	4.46071	117.534	2.19327e-27	3.58907e-23
12591	SLC15A3	-2.13696	2.58994	117.361	2.39357e-27	3.91683e-23
7663	LOC344595	-1.74096	3.71545	117.323	2.43951e-27	3.99201e-23
5696	HADHB	-1.78565	7.41978	117.298	2.47004e-27	4.04197e-23
1231	BCKDHB	-1.41408	4.03535	117.12	2.70149e-27	4.42072e-23
12088	SAMD9	-1.68299	6.38126	116.934	2.96838e-27	4.85745e-23
1193	BARD1	-1.47224	3.30909	116.92	2.98951e-27	4.89203e-23
14704	TRIB2	-1.50583	5.58686	116.822	3.13951e-27	5.13749e-23
11253	RAB31	1.3578	6.62031	116.782	3.20421e-27	5.24337e-23
7948	LRRC8C	1.71018	5.59991	116.723	3.30031e-27	5.40062e-23
15692	ZC3H12A	1.44273	7.99619	116.718	3.31007e-27	5.41659e-23
16096	ZNF552	-1.47216	2.62904	116.715	3.31464e-27	5.42407e-23
7104	LDB2	8.00565	-1.64107	116.57	3.56514e-27	5.834e-23
2082	CC2D1B	1.12	6.17097	116.544	3.61308e-27	5.91245e-23
2898	COL6A1	3.31671	1.54333	116.35	3.98441e-27	6.52009e-23
12819	SLC5A1	-6.90008	-1.23286	116.244	4.20196e-27	6.87609e-23
14495	TNC	2.77336	9.09162	116.146	4.41616e-27	7.2266e-23
6697	KDM1B	-1.192	4.82598	116.127	4.4585e-27	7.29589e-23
4368	FAH	-1.47065	4.23084	116.127	4.45875e-27	7.2963e-23
2625	CHPF2	1.74974	6.31821	116.119	4.47718e-27	7.32646e-23
3277	CYP2J2	-2.36095	0.433213	116.116	4.48213e-27	7.33456e-23
10582	PODXL	2.22885	5.85018	116.077	4.57168e-27	7.4811e-23
4693	FBXO17	1.22399	3.99695	116.024	4.69593e-27	7.68442e-23
8972	MVD	1.25939	6.29743	115.937	4.90729e-27	8.03029e-23
12561	SKIL	1.78513	5.73774	115.881	5.04643e-27	8.25798e-23
944	ASGR1	4.17121	-0.858472	115.836	5.16233e-27	8.44763e-23
1349	BPGM	1.31451	5.51935	115.544	5.98212e-27	9.78914e-23
5784	HECW1	4.02631	0.34284	115.398	6.43769e-27	1.05346e-22
5842	HIBCH	-1.51687	4.18889	115.354	6.58258e-27	1.07717e-22
5845	HID1	-1.89558	1.2598	115.235	6.99028e-27	1.14389e-22
245	ADC	1.61928	2.52615	115.191	7.14799e-27	1.1697e-22
6401	INPP4B	1.47094	4.33678	114.957	8.04415e-27	1.31634e-22
15608	YIPF5	1.41217	7.46945	114.939	8.11679e-27	1.32823e-22
7900	LRPPRC	-1.74424	7.49718	114.892	8.30914e-27	1.35971e-22
6275	IGSF10	-3.9977	-0.472977	114.868	8.41129e-27	1.37642e-22
10325	PIGN	-1.27471	4.8653	114.845	8.50972e-27	1.39253e-22
14441	TMEM82	8.61328	-0.662965	114.838	8.53805e-27	1.39717e-22
16146	ZNF608	-1.42724	4.80876	114.814	8.64302e-27	1.41434e-22
5298	GLI2	3.27161	4.14108	114.616	9.55195e-27	1.56308e-22
10269	PHF7	-1.22281	3.2773	114.489	1.01855e-26	1.66675e-22
8926	MTMR1	-1.07087	5.01893	114.454	1.03638e-26	1.69593e-22
5381	GNG4	2.49452	0.484997	114.441	1.04349e-26	1.70756e-22
5271	GJA1	-1.41219	5.35025	114.401	1.06444e-26	1.74185e-22
108	ACADM	-1.53043	5.42179	114.352	1.09097e-26	1.78526e-22
6064	HRASLS2	-5.66499	-1.36647	114.346	1.09418e-26	1.79051e-22
16297	ZNF853	3.35256	-0.35023	114.06	1.26403e-26	2.06846e-22
1993	CAPN6	-3.28072	-0.461651	113.928	1.35129e-26	2.21126e-22
1512	C12orf68	4.44829	-1.0327	113.843	1.41021e-26	2.30766e-22
2881	COL1A1	2.89834	6.22454	113.699	1.51691e-26	2.48227e-22
14106	THG1L	-1.11763	5.21816	113.678	1.53284e-26	2.50834e-22
1017	ATP10D	-1.14202	5.85659	113.672	1.53753e-26	2.51602e-22
316	AFTPH	-1.29003	5.49496	113.63	1.57022e-26	2.56951e-22
2760	CLN3	-1.24602	5.27313	113.537	1.64544e-26	2.69259e-22
6577	JPH1	-1.94061	1.06324	113.479	1.69439e-26	2.77271e-22
9352	NGLY1	-1.18556	4.00409	113.37	1.78998e-26	2.92913e-22
13736	SVIP	-1.63118	1.72673	113.292	1.86181e-26	3.04666e-22
10108	PDHA1	-1.16874	6.88557	113.15	2.00003e-26	3.27286e-22
10915	PROSAPIP1	1.4643	3.24156	113.119	2.03253e-26	3.32602e-22
15488	WDSUB1	-1.47379	2.07797	112.988	2.17074e-26	3.5522e-22
9045	MYO7B	6.11933	-0.79775	112.892	2.2789e-26	3.72919e-22
7040	LAMA5	-2.96571	8.49188	112.89	2.28077e-26	3.73225e-22
[truncated: 14,365 more rows]
