# Supplementary material for: Analysis of the TGFβ-induced program in primary airway epithelial cells shows essential role of NF-κB/RelA signaling network in type II epithelial mesenchymal transition
Source: BMC Genomics. 2015 Jul 18;16(1):529. doi: 10.1186/s12864-015-1707-x (PMC4506436; doi:10.1186/s12864-015-1707-x)
Supplement: Additional file 8: — Result of GLM for comparison of DEGs in M state: 1 h TNF vs Control. [file 12864_2015_1707_MOESM8_ESM.xlsx]

## Sheet: lrtM3_T1PvCPbon00001FC2x
Row.No	Genes	T1P vs. CP(logFC)	logCPM	LR	PValue	FWER (Bon)
12988	SNAI1	-2.3315	4.26352	277.372	2.80683e-62	4.5931e-58
4976	FOXQ1	-2.15286	5.56981	195.021	2.54965e-44	4.17225e-40
3610	DLL4	-2.01959	-1.34385	53.6485	2.39771e-13	3.92361e-09
13287	SOX9	-2.01283	3.18031	109.722	1.12729e-25	1.84469e-21
5810	HES1	-1.93542	5.3985	241.855	1.54991e-54	2.53627e-50
3262	CYP1B1	-1.65161	7.08774	73.5178	9.97311e-18	1.632e-13
3847	DUSP5	-1.56462	5.38566	100.811	1.01185e-23	1.65579e-19
4939	FOS	-1.52385	5.74028	139.3	3.7874e-32	6.19771e-28
11597	RGS2	-1.50801	4.93074	138.058	7.07679e-32	1.15805e-27
4391	FAM110C	-1.46963	3.76931	75.8435	3.07061e-18	5.02475e-14
6179	ID1	-1.42165	6.90868	112.637	2.59068e-26	4.23939e-22
8083	MALAT1	-1.34474	7.97849	47.9025	4.47948e-12	7.33022e-08
6199	IER5L	-1.34066	4.8945	45.1512	1.82389e-11	2.98462e-07
15775	ZFP36L2	-1.31963	7.83721	39.0711	4.08649e-10	6.68714e-06
5398	GNRH1	-1.28875	1.64306	39.7528	2.88232e-10	4.71662e-06
8440	MGC16121	-1.28755	1.92769	73.5188	9.96812e-18	1.63118e-13
8602	MIRLET7DHG	-1.22922	1.96726	47.3225	6.0217e-12	9.85391e-08
6191	IDI2-AS1	-1.21748	-0.0535977	40.4681	1.99848e-10	3.27031e-06
8502	MIR17HG	-1.21471	2.13611	37.6506	8.46217e-10	1.38475e-05
9299	NET1	-1.2078	7.4503	103.163	3.08628e-24	5.05039e-20
12891	SLITRK6	-1.17241	4.55163	84.7864	3.324e-20	5.43939e-16
11037	PSMD6-AS2	-1.13846	1.21974	38.5816	5.25121e-10	8.59309e-06
3841	DUSP2	-1.13753	1.56585	38.9343	4.3831e-10	7.17251e-06
8989	MYC	-1.11817	8.26089	90.7244	1.65142e-21	2.70238e-17
7625	LOC284080	-1.06133	1.75659	55.9998	7.24781e-14	1.18603e-09
5097	GADD45B	-1.05092	6.3895	53.1078	3.15735e-13	5.16669e-09
3846	DUSP4	-1.03813	7.21032	75.9667	2.88492e-18	4.72088e-14
16029	ZNF441	-1.01982	2.45741	38.2225	6.31198e-10	1.03289e-05
5040	FUT1	-0.992284	2.48254	49.3565	2.1343e-12	3.49256e-08
6938	KLRAP1	-0.989418	1.13773	38.1846	6.43583e-10	1.05316e-05
14543	TNNI2	-0.982615	4.75124	46.9303	7.35557e-12	1.20366e-07
11494	RCAN1	0.952982	6.40428	64.2828	1.07785e-15	1.7638e-11
14659	TRAF1	0.953446	4.26573	52.2887	4.79116e-13	7.84026e-09
10437	PLAU	0.964393	8.28837	81.0445	2.20697e-19	3.61148e-15
6354	IL7R	0.969095	6.45681	50.2116	1.38032e-12	2.25876e-08
5723	HBEGF	0.980961	6.33166	71.1973	3.23237e-17	5.28946e-13
15692	ZC3H12A	1.0093	7.99619	58.5053	2.02749e-14	3.31779e-10
8758	MRGPRX3	1.03638	6.03773	78.482	8.0732e-19	1.3211e-14
10356	PIM3	1.05267	6.54869	54.4405	1.60228e-13	2.62198e-09
10506	PLK2	1.06566	6.06301	72.4559	1.70809e-17	2.79511e-13
2545	CFB	1.07703	7.08364	71.7267	2.47171e-17	4.0447e-13
9468	NOS1AP	1.12516	2.99502	54.5319	1.52948e-13	2.50285e-09
12897	SLPI	1.1664	8.21175	44.744	2.24554e-11	3.6746e-07
2462	CEBPD	1.17573	6.2529	47.9155	4.44993e-12	7.28187e-08
5170	GBP2	1.17632	4.54924	70.2434	5.24209e-17	8.57816e-13
14501	TNFAIP8	1.1912	6.26701	63.2524	1.8185e-15	2.97579e-11
6341	IL32	1.19356	3.69552	66.4316	3.62247e-16	5.92781e-12
3992	EHD1	1.19447	7.61835	65.7677	5.07329e-16	8.30193e-12
10296	PI3	1.20769	6.33689	53.1078	3.15733e-13	5.16665e-09
12206	SDC4	1.23099	10.1561	109	1.62247e-25	2.655e-21
13572	STARD5	1.26271	4.82967	87.5985	8.01862e-21	1.31217e-16
8672	MMP3	1.29152	1.44125	69.0187	9.75325e-17	1.59602e-12
7391	LOC100131496	1.32681	0.728637	41.0127	1.51246e-10	2.47499e-06
6196	IER3	1.43969	9.19641	67.9835	1.64873e-16	2.69799e-12
3089	CSF3	1.45777	8.46544	113.57	1.61851e-26	2.64853e-22
11692	RND3	1.4648	6.89148	80.3852	3.081e-19	5.04175e-15
9071	N4BP3	1.46711	4.11677	60.157	8.75851e-15	1.43324e-10
10087	PDE4B	1.49739	2.96127	133.745	6.21152e-31	1.01645e-26
11717	RNF144B	1.53409	5.67002	121.091	3.65071e-28	5.97401e-24
1544	C15orf48	1.53497	0.694888	45.6541	1.4109e-11	2.3088e-07
2262	CCRN4L	1.54244	4.09061	133.945	5.61669e-31	9.19116e-27
6320	IL1A	1.55493	9.31812	116.577	3.55237e-27	5.8131e-23
11737	RNF19B	1.56433	6.53097	160.821	7.48751e-37	1.22526e-32
5727	HCAR2	1.57045	3.98507	45.7552	1.33992e-11	2.19264e-07
12339	SERPINA3	1.58875	5.99173	112.823	2.35919e-26	3.86058e-22
6388	INHBA	1.59806	6.75895	60.3001	8.14415e-15	1.33271e-10
11538	REM1	1.62523	-0.398316	60.6923	6.67318e-15	1.092e-10
4426	FAM134B	1.62889	4.51118	165.919	5.76075e-38	9.4269e-34
9613	NUAK2	1.64248	5.51362	86.9671	1.10341e-20	1.80562e-16
9398	NKX3-1	1.67107	5.128	138.632	5.30027e-32	8.67336e-28
10827	PRDM1	1.71862	4.44303	77.7672	1.15932e-18	1.8971e-14
13652	STX11	1.74563	2.45586	74.2034	7.04671e-18	1.15312e-13
5072	G0S2	1.77156	7.08207	212.461	3.98984e-48	6.52898e-44
5728	HCAR3	1.77299	4.67024	68.6325	1.18631e-16	1.94127e-12
8023	LYPD3	1.78625	5.92763	174.611	7.2802e-40	1.19133e-35
1416	BTG2	1.79874	5.56878	132.762	1.01908e-30	1.66763e-26
9371	NINJ1	1.80362	6.06051	89.2108	3.54904e-21	5.80765e-17
9335	NFKBIE	1.8242	5.28106	232.897	1.39192e-52	2.27773e-48
5213	GEM	1.82852	0.607986	101.576	6.87735e-24	1.12541e-19
7650	LOC338758	1.83018	1.62321	86.0291	1.77304e-20	2.9014e-16
9412	NLRP3	1.85378	3.64525	181.349	2.45993e-41	4.02542e-37
7369	LOC100130476	1.86864	1.63007	123.749	9.5595e-29	1.56432e-24
3222	CXCR7	1.8726	5.66226	270.072	1.09435e-60	1.7908e-56
10576	PNRC1	1.88144	7.79013	97.8249	4.57066e-23	7.47942e-19
9741	OLR1	1.88254	2.99899	45.6026	1.44848e-11	2.37029e-07
1203	BBC3	1.88824	4.4473	115.636	5.71e-27	9.34385e-23
2325	CD83	1.94285	4.13829	260.217	1.53888e-58	2.51822e-54
8141	MAP3K8	1.96	3.38064	154.507	1.79406e-35	2.9358e-31
6389	INHBA-AS1	1.97218	0.2591	53.199	3.01412e-13	4.9323e-09
1299	BIRC3	1.97557	8.14833	142.769	6.6045e-33	1.08076e-28
6321	IL1B	1.97732	8.83599	280.731	5.20312e-63	8.51438e-59
13257	SOD2	1.98452	9.19911	139.934	2.75242e-32	4.50406e-28
11468	RBM43	2.02922	3.67312	85.3091	2.55192e-20	4.17596e-16
8341	MEFV	2.0525	1.0284	61.7691	3.8619e-15	6.31961e-11
6170	ICAM1	2.12076	6.38167	93.0195	5.17825e-22	8.47369e-18
14498	TNFAIP2	2.12245	7.5841	69.5734	7.36246e-17	1.20479e-12
1262	BDKRB1	2.12671	2.92749	108.644	1.94168e-25	3.17737e-21
1753	C3AR1	2.15873	0.55583	138.967	4.47831e-32	7.32831e-28
14137	TIFA	2.20644	4.53755	239.15	6.02491e-54	9.85916e-50
6335	IL23A	2.27384	1.65278	121.933	2.38752e-28	3.90694e-24
6997	KRT6B	2.28588	7.53197	313.901	3.08651e-70	5.05077e-66
11690	RND1	2.40292	1.48744	96.0317	1.13057e-22	1.85007e-18
12350	SERPINB4	2.40831	0.0725851	47.821	4.66958e-12	7.6413e-08
12349	SERPINB3	2.4513	2.3012	109.095	1.54674e-25	2.53109e-21
8855	MSC	2.51916	3.86018	282.452	2.19437e-63	3.59086e-59
12838	SLC6A7	2.58176	-1.24979	86.1356	1.68015e-20	2.74939e-16
1687	C1orf68	2.66847	-0.378483	129.488	5.30453e-30	8.68033e-26
9332	NFKBIA	2.69314	8.83931	367.414	6.84472e-82	1.12007e-77
1439	C10orf10	2.72468	2.07022	323.886	2.06313e-72	3.37611e-68
3207	CXCL10	2.79614	5.19236	65.0151	7.43275e-16	1.2163e-11
8759	MRGPRX4	2.83027	1.88363	164.809	1.00692e-37	1.64772e-33
12348	SERPINB2	2.87113	7.70613	190.626	2.32055e-43	3.79734e-39
1852	C8orf4	2.90932	-1.36202	85.0132	2.96377e-20	4.84991e-16
11083	PTGER4	2.91528	4.31039	183.122	1.00868e-41	1.6506e-37
6329	IL20	2.97476	1.01649	44.2225	2.93086e-11	4.79606e-07
7988	LTB	2.98044	3.36334	213.288	2.63339e-48	4.30928e-44
3206	CXCL1	3.02552	8.32308	396.958	2.53046e-88	4.14085e-84
1237	BCL2A1	3.09333	2.13483	393.358	1.53741e-87	2.51582e-83
9337	NFKBIZ	3.20993	7.21873	577.934	1.05531e-127	1.7269e-123
7162	LIF	3.26963	5.97483	293.738	7.62282e-66	1.2474e-61
6466	IRF1	3.3266	7.70185	737.477	2.1202e-162	3.46949e-158
5512	GPR84	3.42269	-0.348938	207.122	5.83294e-47	9.54503e-43
6328	IL1RN	3.42344	6.46941	223.417	1.62616e-50	2.66106e-46
9539	NR4A3	3.55536	1.49852	76.5414	2.15641e-18	3.52875e-14
3965	EFNA1	3.57367	8.20647	749.827	4.37515e-165	7.1595e-161
6344	IL36G	3.77634	2.31458	178.826	8.74472e-41	1.43099e-36
2219	CCL20	3.84448	6.71669	657.56	5.06963e-145	8.29595e-141
3212	CXCL2	3.85482	6.12266	644.252	3.9734e-142	6.50207e-138
6355	IL8	3.86936	8.63222	594.076	3.25326e-131	5.32364e-127
3213	CXCL3	4.01066	6.86053	948.249	3.18661e-208	5.21458e-204
14499	TNFAIP3	4.13905	9.85007	1079.17	1.11095e-236	1.81796e-232
3214	CXCL5	4.1449	-0.578222	158.427	2.49688e-36	4.08589e-32
6350	IL6	4.20917	6.72807	653.294	4.29275e-144	7.02465e-140
2218	CCL2	4.24949	1.87632	167.956	2.06784e-38	3.38382e-34
2739	CLEC4E	4.85946	-1.76401	68.8918	1.04015e-16	1.7021e-12
14500	TNFAIP6	4.94358	5.32921	370.596	1.38836e-82	2.27192e-78
3088	CSF2	5.08358	5.04177	1037.22	1.45938e-227	2.38813e-223
6476	IRG1	5.13853	-1.67037	152.031	6.23875e-35	1.02091e-30
2316	CD69	5.28808	-3.11276	65.3449	6.28724e-16	1.02884e-11
11158	PTX3	5.58553	5.93789	487.609	4.7214e-108	7.7261e-104
14496	TNF	6.33287	4.59503	854.716	6.85826e-188	1.12229e-183

## Sheet: lrtM3_T1PvCPbon00001
Row.No	Genes	T1P vs. CP(logFC)	logCPM	LR	PValue	FWER (Bon)
14499	TNFAIP3	4.13905	9.85007	1079.17	1.11095e-236	1.81796e-232
3088	CSF2	5.08358	5.04177	1037.22	1.45938e-227	2.38813e-223
3213	CXCL3	4.01066	6.86053	948.249	3.18661e-208	5.21458e-204
14496	TNF	6.33287	4.59503	854.716	6.85826e-188	1.12229e-183
3965	EFNA1	3.57367	8.20647	749.827	4.37515e-165	7.1595e-161
6466	IRF1	3.3266	7.70185	737.477	2.1202e-162	3.46949e-158
2219	CCL20	3.84448	6.71669	657.56	5.06963e-145	8.29595e-141
6350	IL6	4.20917	6.72807	653.294	4.29275e-144	7.02465e-140
3212	CXCL2	3.85482	6.12266	644.252	3.9734e-142	6.50207e-138
6355	IL8	3.86936	8.63222	594.076	3.25326e-131	5.32364e-127
9337	NFKBIZ	3.20993	7.21873	577.934	1.05531e-127	1.7269e-123
11158	PTX3	5.58553	5.93789	487.609	4.7214e-108	7.7261e-104
3206	CXCL1	3.02552	8.32308	396.958	2.53046e-88	4.14085e-84
1237	BCL2A1	3.09333	2.13483	393.358	1.53741e-87	2.51582e-83
14500	TNFAIP6	4.94358	5.32921	370.596	1.38836e-82	2.27192e-78
9332	NFKBIA	2.69314	8.83931	367.414	6.84472e-82	1.12007e-77
1439	C10orf10	2.72468	2.07022	323.886	2.06313e-72	3.37611e-68
6997	KRT6B	2.28588	7.53197	313.901	3.08651e-70	5.05077e-66
7162	LIF	3.26963	5.97483	293.738	7.62282e-66	1.2474e-61
8855	MSC	2.51916	3.86018	282.452	2.19437e-63	3.59086e-59
6321	IL1B	1.97732	8.83599	280.731	5.20312e-63	8.51438e-59
12988	SNAI1	-2.3315	4.26352	277.372	2.80683e-62	4.5931e-58
3222	CXCR7	1.8726	5.66226	270.072	1.09435e-60	1.7908e-56
2325	CD83	1.94285	4.13829	260.217	1.53888e-58	2.51822e-54
5810	HES1	-1.93542	5.3985	241.855	1.54991e-54	2.53627e-50
14137	TIFA	2.20644	4.53755	239.15	6.02491e-54	9.85916e-50
9335	NFKBIE	1.8242	5.28106	232.897	1.39192e-52	2.27773e-48
6328	IL1RN	3.42344	6.46941	223.417	1.62616e-50	2.66106e-46
7988	LTB	2.98044	3.36334	213.288	2.63339e-48	4.30928e-44
5072	G0S2	1.77156	7.08207	212.461	3.98984e-48	6.52898e-44
5512	GPR84	3.42269	-0.348938	207.122	5.83294e-47	9.54503e-43
4976	FOXQ1	-2.15286	5.56981	195.021	2.54965e-44	4.17225e-40
12348	SERPINB2	2.87113	7.70613	190.626	2.32055e-43	3.79734e-39
11083	PTGER4	2.91528	4.31039	183.122	1.00868e-41	1.6506e-37
9412	NLRP3	1.85378	3.64525	181.349	2.45993e-41	4.02542e-37
6344	IL36G	3.77634	2.31458	178.826	8.74472e-41	1.43099e-36
8023	LYPD3	1.78625	5.92763	174.611	7.2802e-40	1.19133e-35
2218	CCL2	4.24949	1.87632	167.956	2.06784e-38	3.38382e-34
4426	FAM134B	1.62889	4.51118	165.919	5.76075e-38	9.4269e-34
8759	MRGPRX4	2.83027	1.88363	164.809	1.00692e-37	1.64772e-33
11737	RNF19B	1.56433	6.53097	160.821	7.48751e-37	1.22526e-32
3214	CXCL5	4.1449	-0.578222	158.427	2.49688e-36	4.08589e-32
8141	MAP3K8	1.96	3.38064	154.507	1.79406e-35	2.9358e-31
6476	IRG1	5.13853	-1.67037	152.031	6.23875e-35	1.02091e-30
1299	BIRC3	1.97557	8.14833	142.769	6.6045e-33	1.08076e-28
13257	SOD2	1.98452	9.19911	139.934	2.75242e-32	4.50406e-28
4939	FOS	-1.52385	5.74028	139.3	3.7874e-32	6.19771e-28
1753	C3AR1	2.15873	0.55583	138.967	4.47831e-32	7.32831e-28
9398	NKX3-1	1.67107	5.128	138.632	5.30027e-32	8.67336e-28
11597	RGS2	-1.50801	4.93074	138.058	7.07679e-32	1.15805e-27
2262	CCRN4L	1.54244	4.09061	133.945	5.61669e-31	9.19116e-27
10087	PDE4B	1.49739	2.96127	133.745	6.21152e-31	1.01645e-26
1416	BTG2	1.79874	5.56878	132.762	1.01908e-30	1.66763e-26
1687	C1orf68	2.66847	-0.378483	129.488	5.30453e-30	8.68033e-26
7369	LOC100130476	1.86864	1.63007	123.749	9.5595e-29	1.56432e-24
6335	IL23A	2.27384	1.65278	121.933	2.38752e-28	3.90694e-24
11717	RNF144B	1.53409	5.67002	121.091	3.65071e-28	5.97401e-24
6320	IL1A	1.55493	9.31812	116.577	3.55237e-27	5.8131e-23
1203	BBC3	1.88824	4.4473	115.636	5.71e-27	9.34385e-23
3089	CSF3	1.45777	8.46544	113.57	1.61851e-26	2.64853e-22
12339	SERPINA3	1.58875	5.99173	112.823	2.35919e-26	3.86058e-22
6179	ID1	-1.42165	6.90868	112.637	2.59068e-26	4.23939e-22
13287	SOX9	-2.01283	3.18031	109.722	1.12729e-25	1.84469e-21
12349	SERPINB3	2.4513	2.3012	109.095	1.54674e-25	2.53109e-21
12206	SDC4	1.23099	10.1561	109	1.62247e-25	2.655e-21
1262	BDKRB1	2.12671	2.92749	108.644	1.94168e-25	3.17737e-21
9299	NET1	-1.2078	7.4503	103.163	3.08628e-24	5.05039e-20
5213	GEM	1.82852	0.607986	101.576	6.87735e-24	1.12541e-19
3847	DUSP5	-1.56462	5.38566	100.811	1.01185e-23	1.65579e-19
10576	PNRC1	1.88144	7.79013	97.8249	4.57066e-23	7.47942e-19
11690	RND1	2.40292	1.48744	96.0317	1.13057e-22	1.85007e-18
6170	ICAM1	2.12076	6.38167	93.0195	5.17825e-22	8.47369e-18
8989	MYC	-1.11817	8.26089	90.7244	1.65142e-21	2.70238e-17
9371	NINJ1	1.80362	6.06051	89.2108	3.54904e-21	5.80765e-17
13572	STARD5	1.26271	4.82967	87.5985	8.01862e-21	1.31217e-16
9613	NUAK2	1.64248	5.51362	86.9671	1.10341e-20	1.80562e-16
12838	SLC6A7	2.58176	-1.24979	86.1356	1.68015e-20	2.74939e-16
7650	LOC338758	1.83018	1.62321	86.0291	1.77304e-20	2.9014e-16
11468	RBM43	2.02922	3.67312	85.3091	2.55192e-20	4.17596e-16
1852	C8orf4	2.90932	-1.36202	85.0132	2.96377e-20	4.84991e-16
12891	SLITRK6	-1.17241	4.55163	84.7864	3.324e-20	5.43939e-16
10437	PLAU	0.964393	8.28837	81.0445	2.20697e-19	3.61148e-15
11692	RND3	1.4648	6.89148	80.3852	3.081e-19	5.04175e-15
8758	MRGPRX3	1.03638	6.03773	78.482	8.0732e-19	1.3211e-14
10827	PRDM1	1.71862	4.44303	77.7672	1.15932e-18	1.8971e-14
9539	NR4A3	3.55536	1.49852	76.5414	2.15641e-18	3.52875e-14
3846	DUSP4	-1.03813	7.21032	75.9667	2.88492e-18	4.72088e-14
4391	FAM110C	-1.46963	3.76931	75.8435	3.07061e-18	5.02475e-14
13652	STX11	1.74563	2.45586	74.2034	7.04671e-18	1.15312e-13
8440	MGC16121	-1.28755	1.92769	73.5188	9.96812e-18	1.63118e-13
3262	CYP1B1	-1.65161	7.08774	73.5178	9.97311e-18	1.632e-13
10506	PLK2	1.06566	6.06301	72.4559	1.70809e-17	2.79511e-13
2545	CFB	1.07703	7.08364	71.7267	2.47171e-17	4.0447e-13
5723	HBEGF	0.980961	6.33166	71.1973	3.23237e-17	5.28946e-13
5170	GBP2	1.17632	4.54924	70.2434	5.24209e-17	8.57816e-13
14498	TNFAIP2	2.12245	7.5841	69.5734	7.36246e-17	1.20479e-12
8672	MMP3	1.29152	1.44125	69.0187	9.75325e-17	1.59602e-12
2739	CLEC4E	4.85946	-1.76401	68.8918	1.04015e-16	1.7021e-12
14120	THSD1	0.90588	4.80597	68.6492	1.17634e-16	1.92496e-12
5728	HCAR3	1.77299	4.67024	68.6325	1.18631e-16	1.94127e-12
3928	EDN1	0.918959	5.41402	68.2561	1.43582e-16	2.34958e-12
6196	IER3	1.43969	9.19641	67.9835	1.64873e-16	2.69799e-12
6341	IL32	1.19356	3.69552	66.4316	3.62247e-16	5.92781e-12
3992	EHD1	1.19447	7.61835	65.7677	5.07329e-16	8.30193e-12
2316	CD69	5.28808	-3.11276	65.3449	6.28724e-16	1.02884e-11
3207	CXCL10	2.79614	5.19236	65.0151	7.43275e-16	1.2163e-11
11494	RCAN1	0.952982	6.40428	64.2828	1.07785e-15	1.7638e-11
14501	TNFAIP8	1.1912	6.26701	63.2524	1.8185e-15	2.97579e-11
8341	MEFV	2.0525	1.0284	61.7691	3.8619e-15	6.31961e-11
11538	REM1	1.62523	-0.398316	60.6923	6.67318e-15	1.092e-10
6388	INHBA	1.59806	6.75895	60.3001	8.14415e-15	1.33271e-10
9071	N4BP3	1.46711	4.11677	60.157	8.75851e-15	1.43324e-10
4900	FLRT3	-0.825542	4.59467	59.5768	1.17613e-14	1.92461e-10
15692	ZC3H12A	1.0093	7.99619	58.5053	2.02749e-14	3.31779e-10
7625	LOC284080	-1.06133	1.75659	55.9998	7.24781e-14	1.18603e-09
9468	NOS1AP	1.12516	2.99502	54.5319	1.52948e-13	2.50285e-09
10356	PIM3	1.05267	6.54869	54.4405	1.60228e-13	2.62198e-09
3610	DLL4	-2.01959	-1.34385	53.6485	2.39771e-13	3.92361e-09
6389	INHBA-AS1	1.97218	0.2591	53.199	3.01412e-13	4.9323e-09
10296	PI3	1.20769	6.33689	53.1078	3.15733e-13	5.16665e-09
5097	GADD45B	-1.05092	6.3895	53.1078	3.15735e-13	5.16669e-09
14659	TRAF1	0.953446	4.26573	52.2887	4.79116e-13	7.84026e-09
6354	IL7R	0.969095	6.45681	50.2116	1.38032e-12	2.25876e-08
12337	SERPINA1	0.813832	6.2004	49.8152	1.68927e-12	2.76432e-08
5040	FUT1	-0.992284	2.48254	49.3565	2.1343e-12	3.49256e-08
8977	MXD1	-0.768246	5.47405	48.9886	2.5745e-12	4.21291e-08
2462	CEBPD	1.17573	6.2529	47.9155	4.44993e-12	7.28187e-08
8083	MALAT1	-1.34474	7.97849	47.9025	4.47948e-12	7.33022e-08
12350	SERPINB4	2.40831	0.0725851	47.821	4.66958e-12	7.6413e-08
8602	MIRLET7DHG	-1.22922	1.96726	47.3225	6.0217e-12	9.85391e-08
14543	TNNI2	-0.982615	4.75124	46.9303	7.35557e-12	1.20366e-07
3832	DUSP10	-0.72485	5.27203	45.9469	1.21504e-11	1.98829e-07
5727	HCAR2	1.57045	3.98507	45.7552	1.33992e-11	2.19264e-07
1544	C15orf48	1.53497	0.694888	45.6541	1.4109e-11	2.3088e-07
9741	OLR1	1.88254	2.99899	45.6026	1.44848e-11	2.37029e-07
10279	PHLDA1	-0.860756	7.42125	45.4139	1.59495e-11	2.60998e-07
6199	IER5L	-1.34066	4.8945	45.1512	1.82389e-11	2.98462e-07
12897	SLPI	1.1664	8.21175	44.744	2.24554e-11	3.6746e-07
3838	DUSP16	0.947197	5.89947	44.4819	2.56719e-11	4.20094e-07
10752	PPP1R15A	0.857268	7.6665	44.3785	2.70647e-11	4.42887e-07
6329	IL20	2.97476	1.01649	44.2225	2.93086e-11	4.79606e-07
10101	PDGFA	-0.949541	5.39372	43.4186	4.41956e-11	7.23217e-07
3401	DDIT4	0.793135	9.33911	43.0201	5.4181e-11	8.86618e-07
16024	ZNF436	0.683393	4.77754	41.234	1.35049e-10	2.20995e-06
7391	LOC100131496	1.32681	0.728637	41.0127	1.51246e-10	2.47499e-06
293	ADRB2	0.687175	7.22017	40.5244	1.94173e-10	3.17745e-06
6191	IDI2-AS1	-1.21748	-0.0535977	40.4681	1.99848e-10	3.27031e-06
859	ARL4A	-0.85874	4.05001	40.1254	2.38176e-10	3.8975e-06
6020	HOXB2	-0.794549	2.51964	39.922	2.64309e-10	4.32516e-06
5398	GNRH1	-1.28875	1.64306	39.7528	2.88232e-10	4.71662e-06
15775	ZFP36L2	-1.31963	7.83721	39.0711	4.08649e-10	6.68714e-06
3841	DUSP2	-1.13753	1.56585	38.9343	4.3831e-10	7.17251e-06
12618	SLC20A1	-0.729249	7.07515	38.7364	4.8508e-10	7.93785e-06
11037	PSMD6-AS2	-1.13846	1.21974	38.5816	5.25121e-10	8.59309e-06
16029	ZNF441	-1.01982	2.45741	38.2225	6.31198e-10	1.03289e-05
6938	KLRAP1	-0.989418	1.13773	38.1846	6.43583e-10	1.05316e-05
8502	MIR17HG	-1.21471	2.13611	37.6506	8.46217e-10	1.38475e-05

## Sheet: lrtM3_T1PvCPbon01
Row.No	Genes	T1P vs. CP(logFC)	logCPM	LR	PValue	FWER (Bon)
14499	TNFAIP3	4.13905	9.85007	1079.17	1.11095e-236	1.81796e-232
3088	CSF2	5.08358	5.04177	1037.22	1.45938e-227	2.38813e-223
3213	CXCL3	4.01066	6.86053	948.249	3.18661e-208	5.21458e-204
14496	TNF	6.33287	4.59503	854.716	6.85826e-188	1.12229e-183
3965	EFNA1	3.57367	8.20647	749.827	4.37515e-165	7.1595e-161
6466	IRF1	3.3266	7.70185	737.477	2.1202e-162	3.46949e-158
2219	CCL20	3.84448	6.71669	657.56	5.06963e-145	8.29595e-141
6350	IL6	4.20917	6.72807	653.294	4.29275e-144	7.02465e-140
3212	CXCL2	3.85482	6.12266	644.252	3.9734e-142	6.50207e-138
6355	IL8	3.86936	8.63222	594.076	3.25326e-131	5.32364e-127
9337	NFKBIZ	3.20993	7.21873	577.934	1.05531e-127	1.7269e-123
11158	PTX3	5.58553	5.93789	487.609	4.7214e-108	7.7261e-104
3206	CXCL1	3.02552	8.32308	396.958	2.53046e-88	4.14085e-84
1237	BCL2A1	3.09333	2.13483	393.358	1.53741e-87	2.51582e-83
14500	TNFAIP6	4.94358	5.32921	370.596	1.38836e-82	2.27192e-78
9332	NFKBIA	2.69314	8.83931	367.414	6.84472e-82	1.12007e-77
1439	C10orf10	2.72468	2.07022	323.886	2.06313e-72	3.37611e-68
6997	KRT6B	2.28588	7.53197	313.901	3.08651e-70	5.05077e-66
7162	LIF	3.26963	5.97483	293.738	7.62282e-66	1.2474e-61
8855	MSC	2.51916	3.86018	282.452	2.19437e-63	3.59086e-59
6321	IL1B	1.97732	8.83599	280.731	5.20312e-63	8.51438e-59
12988	SNAI1	-2.3315	4.26352	277.372	2.80683e-62	4.5931e-58
3222	CXCR7	1.8726	5.66226	270.072	1.09435e-60	1.7908e-56
2325	CD83	1.94285	4.13829	260.217	1.53888e-58	2.51822e-54
5810	HES1	-1.93542	5.3985	241.855	1.54991e-54	2.53627e-50
14137	TIFA	2.20644	4.53755	239.15	6.02491e-54	9.85916e-50
9335	NFKBIE	1.8242	5.28106	232.897	1.39192e-52	2.27773e-48
6328	IL1RN	3.42344	6.46941	223.417	1.62616e-50	2.66106e-46
7988	LTB	2.98044	3.36334	213.288	2.63339e-48	4.30928e-44
5072	G0S2	1.77156	7.08207	212.461	3.98984e-48	6.52898e-44
5512	GPR84	3.42269	-0.348938	207.122	5.83294e-47	9.54503e-43
4976	FOXQ1	-2.15286	5.56981	195.021	2.54965e-44	4.17225e-40
12348	SERPINB2	2.87113	7.70613	190.626	2.32055e-43	3.79734e-39
11083	PTGER4	2.91528	4.31039	183.122	1.00868e-41	1.6506e-37
9412	NLRP3	1.85378	3.64525	181.349	2.45993e-41	4.02542e-37
6344	IL36G	3.77634	2.31458	178.826	8.74472e-41	1.43099e-36
8023	LYPD3	1.78625	5.92763	174.611	7.2802e-40	1.19133e-35
2218	CCL2	4.24949	1.87632	167.956	2.06784e-38	3.38382e-34
4426	FAM134B	1.62889	4.51118	165.919	5.76075e-38	9.4269e-34
8759	MRGPRX4	2.83027	1.88363	164.809	1.00692e-37	1.64772e-33
11737	RNF19B	1.56433	6.53097	160.821	7.48751e-37	1.22526e-32
3214	CXCL5	4.1449	-0.578222	158.427	2.49688e-36	4.08589e-32
8141	MAP3K8	1.96	3.38064	154.507	1.79406e-35	2.9358e-31
6476	IRG1	5.13853	-1.67037	152.031	6.23875e-35	1.02091e-30
1299	BIRC3	1.97557	8.14833	142.769	6.6045e-33	1.08076e-28
13257	SOD2	1.98452	9.19911	139.934	2.75242e-32	4.50406e-28
4939	FOS	-1.52385	5.74028	139.3	3.7874e-32	6.19771e-28
1753	C3AR1	2.15873	0.55583	138.967	4.47831e-32	7.32831e-28
9398	NKX3-1	1.67107	5.128	138.632	5.30027e-32	8.67336e-28
11597	RGS2	-1.50801	4.93074	138.058	7.07679e-32	1.15805e-27
2262	CCRN4L	1.54244	4.09061	133.945	5.61669e-31	9.19116e-27
10087	PDE4B	1.49739	2.96127	133.745	6.21152e-31	1.01645e-26
1416	BTG2	1.79874	5.56878	132.762	1.01908e-30	1.66763e-26
1687	C1orf68	2.66847	-0.378483	129.488	5.30453e-30	8.68033e-26
7369	LOC100130476	1.86864	1.63007	123.749	9.5595e-29	1.56432e-24
6335	IL23A	2.27384	1.65278	121.933	2.38752e-28	3.90694e-24
11717	RNF144B	1.53409	5.67002	121.091	3.65071e-28	5.97401e-24
6320	IL1A	1.55493	9.31812	116.577	3.55237e-27	5.8131e-23
1203	BBC3	1.88824	4.4473	115.636	5.71e-27	9.34385e-23
3089	CSF3	1.45777	8.46544	113.57	1.61851e-26	2.64853e-22
12339	SERPINA3	1.58875	5.99173	112.823	2.35919e-26	3.86058e-22
6179	ID1	-1.42165	6.90868	112.637	2.59068e-26	4.23939e-22
13287	SOX9	-2.01283	3.18031	109.722	1.12729e-25	1.84469e-21
12349	SERPINB3	2.4513	2.3012	109.095	1.54674e-25	2.53109e-21
12206	SDC4	1.23099	10.1561	109	1.62247e-25	2.655e-21
1262	BDKRB1	2.12671	2.92749	108.644	1.94168e-25	3.17737e-21
9299	NET1	-1.2078	7.4503	103.163	3.08628e-24	5.05039e-20
5213	GEM	1.82852	0.607986	101.576	6.87735e-24	1.12541e-19
3847	DUSP5	-1.56462	5.38566	100.811	1.01185e-23	1.65579e-19
10576	PNRC1	1.88144	7.79013	97.8249	4.57066e-23	7.47942e-19
11690	RND1	2.40292	1.48744	96.0317	1.13057e-22	1.85007e-18
6170	ICAM1	2.12076	6.38167	93.0195	5.17825e-22	8.47369e-18
8989	MYC	-1.11817	8.26089	90.7244	1.65142e-21	2.70238e-17
9371	NINJ1	1.80362	6.06051	89.2108	3.54904e-21	5.80765e-17
13572	STARD5	1.26271	4.82967	87.5985	8.01862e-21	1.31217e-16
9613	NUAK2	1.64248	5.51362	86.9671	1.10341e-20	1.80562e-16
12838	SLC6A7	2.58176	-1.24979	86.1356	1.68015e-20	2.74939e-16
7650	LOC338758	1.83018	1.62321	86.0291	1.77304e-20	2.9014e-16
11468	RBM43	2.02922	3.67312	85.3091	2.55192e-20	4.17596e-16
1852	C8orf4	2.90932	-1.36202	85.0132	2.96377e-20	4.84991e-16
12891	SLITRK6	-1.17241	4.55163	84.7864	3.324e-20	5.43939e-16
10437	PLAU	0.964393	8.28837	81.0445	2.20697e-19	3.61148e-15
11692	RND3	1.4648	6.89148	80.3852	3.081e-19	5.04175e-15
8758	MRGPRX3	1.03638	6.03773	78.482	8.0732e-19	1.3211e-14
10827	PRDM1	1.71862	4.44303	77.7672	1.15932e-18	1.8971e-14
9539	NR4A3	3.55536	1.49852	76.5414	2.15641e-18	3.52875e-14
3846	DUSP4	-1.03813	7.21032	75.9667	2.88492e-18	4.72088e-14
4391	FAM110C	-1.46963	3.76931	75.8435	3.07061e-18	5.02475e-14
13652	STX11	1.74563	2.45586	74.2034	7.04671e-18	1.15312e-13
8440	MGC16121	-1.28755	1.92769	73.5188	9.96812e-18	1.63118e-13
3262	CYP1B1	-1.65161	7.08774	73.5178	9.97311e-18	1.632e-13
10506	PLK2	1.06566	6.06301	72.4559	1.70809e-17	2.79511e-13
2545	CFB	1.07703	7.08364	71.7267	2.47171e-17	4.0447e-13
5723	HBEGF	0.980961	6.33166	71.1973	3.23237e-17	5.28946e-13
5170	GBP2	1.17632	4.54924	70.2434	5.24209e-17	8.57816e-13
14498	TNFAIP2	2.12245	7.5841	69.5734	7.36246e-17	1.20479e-12
8672	MMP3	1.29152	1.44125	69.0187	9.75325e-17	1.59602e-12
2739	CLEC4E	4.85946	-1.76401	68.8918	1.04015e-16	1.7021e-12
14120	THSD1	0.90588	4.80597	68.6492	1.17634e-16	1.92496e-12
5728	HCAR3	1.77299	4.67024	68.6325	1.18631e-16	1.94127e-12
3928	EDN1	0.918959	5.41402	68.2561	1.43582e-16	2.34958e-12
6196	IER3	1.43969	9.19641	67.9835	1.64873e-16	2.69799e-12
6341	IL32	1.19356	3.69552	66.4316	3.62247e-16	5.92781e-12
3992	EHD1	1.19447	7.61835	65.7677	5.07329e-16	8.30193e-12
2316	CD69	5.28808	-3.11276	65.3449	6.28724e-16	1.02884e-11
3207	CXCL10	2.79614	5.19236	65.0151	7.43275e-16	1.2163e-11
11494	RCAN1	0.952982	6.40428	64.2828	1.07785e-15	1.7638e-11
14501	TNFAIP8	1.1912	6.26701	63.2524	1.8185e-15	2.97579e-11
8341	MEFV	2.0525	1.0284	61.7691	3.8619e-15	6.31961e-11
11538	REM1	1.62523	-0.398316	60.6923	6.67318e-15	1.092e-10
6388	INHBA	1.59806	6.75895	60.3001	8.14415e-15	1.33271e-10
9071	N4BP3	1.46711	4.11677	60.157	8.75851e-15	1.43324e-10
4900	FLRT3	-0.825542	4.59467	59.5768	1.17613e-14	1.92461e-10
15692	ZC3H12A	1.0093	7.99619	58.5053	2.02749e-14	3.31779e-10
7625	LOC284080	-1.06133	1.75659	55.9998	7.24781e-14	1.18603e-09
9468	NOS1AP	1.12516	2.99502	54.5319	1.52948e-13	2.50285e-09
10356	PIM3	1.05267	6.54869	54.4405	1.60228e-13	2.62198e-09
3610	DLL4	-2.01959	-1.34385	53.6485	2.39771e-13	3.92361e-09
6389	INHBA-AS1	1.97218	0.2591	53.199	3.01412e-13	4.9323e-09
10296	PI3	1.20769	6.33689	53.1078	3.15733e-13	5.16665e-09
5097	GADD45B	-1.05092	6.3895	53.1078	3.15735e-13	5.16669e-09
14659	TRAF1	0.953446	4.26573	52.2887	4.79116e-13	7.84026e-09
6354	IL7R	0.969095	6.45681	50.2116	1.38032e-12	2.25876e-08
12337	SERPINA1	0.813832	6.2004	49.8152	1.68927e-12	2.76432e-08
5040	FUT1	-0.992284	2.48254	49.3565	2.1343e-12	3.49256e-08
8977	MXD1	-0.768246	5.47405	48.9886	2.5745e-12	4.21291e-08
2462	CEBPD	1.17573	6.2529	47.9155	4.44993e-12	7.28187e-08
8083	MALAT1	-1.34474	7.97849	47.9025	4.47948e-12	7.33022e-08
12350	SERPINB4	2.40831	0.0725851	47.821	4.66958e-12	7.6413e-08
8602	MIRLET7DHG	-1.22922	1.96726	47.3225	6.0217e-12	9.85391e-08
14543	TNNI2	-0.982615	4.75124	46.9303	7.35557e-12	1.20366e-07
3832	DUSP10	-0.72485	5.27203	45.9469	1.21504e-11	1.98829e-07
5727	HCAR2	1.57045	3.98507	45.7552	1.33992e-11	2.19264e-07
1544	C15orf48	1.53497	0.694888	45.6541	1.4109e-11	2.3088e-07
9741	OLR1	1.88254	2.99899	45.6026	1.44848e-11	2.37029e-07
10279	PHLDA1	-0.860756	7.42125	45.4139	1.59495e-11	2.60998e-07
6199	IER5L	-1.34066	4.8945	45.1512	1.82389e-11	2.98462e-07
12897	SLPI	1.1664	8.21175	44.744	2.24554e-11	3.6746e-07
3838	DUSP16	0.947197	5.89947	44.4819	2.56719e-11	4.20094e-07
10752	PPP1R15A	0.857268	7.6665	44.3785	2.70647e-11	4.42887e-07
6329	IL20	2.97476	1.01649	44.2225	2.93086e-11	4.79606e-07
10101	PDGFA	-0.949541	5.39372	43.4186	4.41956e-11	7.23217e-07
3401	DDIT4	0.793135	9.33911	43.0201	5.4181e-11	8.86618e-07
16024	ZNF436	0.683393	4.77754	41.234	1.35049e-10	2.20995e-06
7391	LOC100131496	1.32681	0.728637	41.0127	1.51246e-10	2.47499e-06
293	ADRB2	0.687175	7.22017	40.5244	1.94173e-10	3.17745e-06
6191	IDI2-AS1	-1.21748	-0.0535977	40.4681	1.99848e-10	3.27031e-06
859	ARL4A	-0.85874	4.05001	40.1254	2.38176e-10	3.8975e-06
6020	HOXB2	-0.794549	2.51964	39.922	2.64309e-10	4.32516e-06
5398	GNRH1	-1.28875	1.64306	39.7528	2.88232e-10	4.71662e-06
15775	ZFP36L2	-1.31963	7.83721	39.0711	4.08649e-10	6.68714e-06
3841	DUSP2	-1.13753	1.56585	38.9343	4.3831e-10	7.17251e-06
12618	SLC20A1	-0.729249	7.07515	38.7364	4.8508e-10	7.93785e-06
11037	PSMD6-AS2	-1.13846	1.21974	38.5816	5.25121e-10	8.59309e-06
16029	ZNF441	-1.01982	2.45741	38.2225	6.31198e-10	1.03289e-05
6938	KLRAP1	-0.989418	1.13773	38.1846	6.43583e-10	1.05316e-05
8502	MIR17HG	-1.21471	2.13611	37.6506	8.46217e-10	1.38475e-05
12634	SLC23A3	-1.52307	-0.520487	37.3887	9.67837e-10	1.58377e-05
7437	LOC100287036	-0.907049	1.45958	37.3876	9.68354e-10	1.58461e-05
15842	ZNF107	-1.14755	3.76015	36.2683	1.71938e-09	2.8136e-05
7328	LOC100127888	-2.28485	-1.53364	36.2085	1.77295e-09	2.90125e-05
12551	SIX2	-0.760776	3.99473	35.8133	2.17163e-09	3.55365e-05
15297	VEGFA	-0.694779	7.27722	35.5997	2.42325e-09	3.96541e-05
14561	TOB1	-0.898432	4.91411	35.3347	2.77636e-09	4.54324e-05
9058	MYSM1	-1.00462	5.12408	34.627	3.99328e-09	6.5346e-05
15250	USPL1	-0.684171	4.4567	34.581	4.08871e-09	6.69077e-05
8517	MIR221	-1.27613	1.76293	34.3417	4.62366e-09	7.56616e-05
7986	LTA	2.06262	-1.69746	34.1794	5.02586e-09	8.22431e-05
5464	GPM6B	-1.19137	1.2358	33.3311	7.77297e-09	0.000127197
6231	IFNGR2	0.631584	6.61231	33.1095	8.71115e-09	0.000142549
14970	TWIST1	0.9568	3.37616	32.5548	1.15877e-08	0.000189621
16112	ZNF57	-0.859283	2.68724	32.4832	1.20228e-08	0.000196741
6173	ICAM4	2.24517	-0.931889	32.3739	1.27185e-08	0.000208126
1550	C15orf62	-0.992349	2.02779	32.1774	1.40715e-08	0.000230267
14167	TIPARP	-0.656053	7.01507	31.8172	1.69382e-08	0.000277177
821	ARHGEF3	0.719444	5.23454	31.5563	1.93746e-08	0.000317045
3086	CSF1	1.33622	5.88852	31.3095	2.19999e-08	0.000360006
12066	SAA2	0.744374	4.72883	31.2903	2.22189e-08	0.00036359
8763	MROH6	-1.03891	3.28573	31.2712	2.24382e-08	0.000367179
1636	C1QTNF1	1.08788	3.56597	31.1779	2.35437e-08	0.000385269
292	ADRB1	2.14695	-0.898052	30.9774	2.61055e-08	0.00042719
13551	STAC3	-0.966475	0.962867	30.9207	2.68785e-08	0.00043984
331	AGER	-0.721663	3.09904	30.7882	2.87781e-08	0.000470924
7419	LOC100134229	0.846236	3.49455	30.372	3.56635e-08	0.000583597
917	ARTN	-1.10137	3.30287	30.1776	3.9424e-08	0.000645134
7393	LOC100131564	-0.981807	3.06397	30.1184	4.06464e-08	0.000665138
12297	SEMA7A	-0.864246	5.01022	30.1161	4.06937e-08	0.000665912
15557	XBP1	0.83477	7.24976	30.0055	4.3082e-08	0.000704993
3986	EGR1	-1.07325	8.221	29.9466	4.441e-08	0.000726726
529	AMY2B	-1.25323	1.43793	29.8711	4.61734e-08	0.000755582
7660	LOC340113	-1.38175	-1.34727	29.8576	4.6497e-08	0.000760877
14308	TMEM171	0.901523	1.42818	29.7644	4.87859e-08	0.000798332
6882	KLF6	0.667189	8.81004	29.6269	5.23738e-08	0.000857046
8252	MC1R	-0.831067	3.36183	29.4521	5.73148e-08	0.000937899
13740	SWT1	-0.781534	2.56941	29.2246	6.44569e-08	0.00105477
14978	TXLNG2P	-0.986323	4.73324	29.1141	6.82377e-08	0.00111664
6625	KCNAB3	-0.900132	1.66099	28.9621	7.38096e-08	0.00120782
1247	BCL6	0.961	5.40775	28.8743	7.72299e-08	0.00126379
1858	C8orf58	-0.562496	3.97939	28.767	8.16319e-08	0.00133582
9395	NKTR	-1.13832	6.18547	28.6756	8.55743e-08	0.00140034
15453	WDR52	-0.921233	3.92785	28.1717	1.11018e-07	0.0018167
13411	SPRY4	-1.00183	5.67819	28.1693	1.11155e-07	0.00181895
13129	SNORD31	-0.899823	0.793603	28.1126	1.14459e-07	0.001873
8476	MIDN	-1.2098	6.93914	28.1105	1.14583e-07	0.00187503
14040	TFAP2C	-0.715339	3.84623	27.9884	1.22044e-07	0.00199713
12354	SERPINB8	0.570555	6.77162	27.6959	1.41965e-07	0.00232311
15969	ZNF331	-0.804282	2.63622	27.1615	1.87153e-07	0.00306257
12658	SLC25A27	-0.979742	2.83589	27.0487	1.98398e-07	0.00324658
12718	SLC30A1	-1.01444	4.52342	26.9716	2.06472e-07	0.0033787
905	ARRDC3	-0.641139	6.2969	26.8546	2.19357e-07	0.00358956
7248	LINC00606	3.70336	-3.47559	26.8153	2.23852e-07	0.00366312
1999	CAPRIN2	-0.631816	5.80219	26.6934	2.38433e-07	0.00390173
10766	PPP1R3B	0.674566	3.95081	26.6858	2.39373e-07	0.0039171
5943	HM13-AS1	-1.07952	-0.0565948	26.6814	2.3992e-07	0.00392606
550	ANGPTL4	-0.62365	7.81639	26.6488	2.44008e-07	0.00399294
8514	MIR21	-1.12709	0.137863	26.5416	2.57919e-07	0.00422058
9124	NAPB	-0.666016	3.62684	26.4529	2.70038e-07	0.0044189
10565	PNN	-0.787741	7.08954	26.3037	2.91726e-07	0.00477381
5182	GCH1	1.17002	3.95645	26.2239	3.04043e-07	0.00497536
9497	NPHP3	-1.07068	1.67793	26.1571	3.14744e-07	0.00515048
7658	LOC339874	-1.77585	-1.75317	26.1496	3.15967e-07	0.00517048
5479	GPR132	-0.658686	1.07641	26.0191	3.38049e-07	0.00553183
601	ANKRD36B	-0.985053	1.3778	25.9065	3.58358e-07	0.00586416
1420	BTN2A2	0.609775	3.92277	25.7329	3.92081e-07	0.00641601
370	AHSA2	-0.883666	5.36205	25.7024	3.98322e-07	0.00651815
2318	CD70	1.21826	-0.145816	25.6767	4.03681e-07	0.00660584
9276	NEIL1	-0.864408	2.86815	25.4806	4.46852e-07	0.00731229
9555	NRG4	-1.19446	1.15129	25.3806	4.70632e-07	0.00770143
3215	CXCL6	1.31997	1.94256	25.2557	5.02117e-07	0.00821664
6296	IL11	-0.593395	4.48242	25.126	5.37051e-07	0.0087883
13660	STX1B	-1.23907	-0.648054	25.1007	5.44141e-07	0.00890432
5405	GOLGA2P5	-0.736707	2.42829	25.003	5.72414e-07	0.00936699
4556	FAM46A	-0.962504	2.80311	24.9517	5.87838e-07	0.00961938
15985	ZNF354B	-0.779945	3.23238	24.9287	5.94887e-07	0.00973473
2126	CCDC146	-0.977087	2.30966	24.9194	5.97774e-07	0.00978197
1309	BLOC1S3	-0.807212	4.3954	24.8976	6.0459e-07	0.00989352

## Sheet: lrtM3_T1PvCPbon
Row.No	Genes	T1P vs. CP(logFC)	logCPM	LR	PValue	FWER (Bon)
14499	TNFAIP3	4.13905	9.85007	1079.17	1.11095e-236	1.81796e-232
3088	CSF2	5.08358	5.04177	1037.22	1.45938e-227	2.38813e-223
3213	CXCL3	4.01066	6.86053	948.249	3.18661e-208	5.21458e-204
14496	TNF	6.33287	4.59503	854.716	6.85826e-188	1.12229e-183
3965	EFNA1	3.57367	8.20647	749.827	4.37515e-165	7.1595e-161
6466	IRF1	3.3266	7.70185	737.477	2.1202e-162	3.46949e-158
2219	CCL20	3.84448	6.71669	657.56	5.06963e-145	8.29595e-141
6350	IL6	4.20917	6.72807	653.294	4.29275e-144	7.02465e-140
3212	CXCL2	3.85482	6.12266	644.252	3.9734e-142	6.50207e-138
6355	IL8	3.86936	8.63222	594.076	3.25326e-131	5.32364e-127
9337	NFKBIZ	3.20993	7.21873	577.934	1.05531e-127	1.7269e-123
11158	PTX3	5.58553	5.93789	487.609	4.7214e-108	7.7261e-104
3206	CXCL1	3.02552	8.32308	396.958	2.53046e-88	4.14085e-84
1237	BCL2A1	3.09333	2.13483	393.358	1.53741e-87	2.51582e-83
14500	TNFAIP6	4.94358	5.32921	370.596	1.38836e-82	2.27192e-78
9332	NFKBIA	2.69314	8.83931	367.414	6.84472e-82	1.12007e-77
1439	C10orf10	2.72468	2.07022	323.886	2.06313e-72	3.37611e-68
6997	KRT6B	2.28588	7.53197	313.901	3.08651e-70	5.05077e-66
7162	LIF	3.26963	5.97483	293.738	7.62282e-66	1.2474e-61
8855	MSC	2.51916	3.86018	282.452	2.19437e-63	3.59086e-59
6321	IL1B	1.97732	8.83599	280.731	5.20312e-63	8.51438e-59
12988	SNAI1	-2.3315	4.26352	277.372	2.80683e-62	4.5931e-58
3222	CXCR7	1.8726	5.66226	270.072	1.09435e-60	1.7908e-56
2325	CD83	1.94285	4.13829	260.217	1.53888e-58	2.51822e-54
5810	HES1	-1.93542	5.3985	241.855	1.54991e-54	2.53627e-50
14137	TIFA	2.20644	4.53755	239.15	6.02491e-54	9.85916e-50
9335	NFKBIE	1.8242	5.28106	232.897	1.39192e-52	2.27773e-48
6328	IL1RN	3.42344	6.46941	223.417	1.62616e-50	2.66106e-46
7988	LTB	2.98044	3.36334	213.288	2.63339e-48	4.30928e-44
5072	G0S2	1.77156	7.08207	212.461	3.98984e-48	6.52898e-44
5512	GPR84	3.42269	-0.348938	207.122	5.83294e-47	9.54503e-43
4976	FOXQ1	-2.15286	5.56981	195.021	2.54965e-44	4.17225e-40
12348	SERPINB2	2.87113	7.70613	190.626	2.32055e-43	3.79734e-39
11083	PTGER4	2.91528	4.31039	183.122	1.00868e-41	1.6506e-37
9412	NLRP3	1.85378	3.64525	181.349	2.45993e-41	4.02542e-37
6344	IL36G	3.77634	2.31458	178.826	8.74472e-41	1.43099e-36
8023	LYPD3	1.78625	5.92763	174.611	7.2802e-40	1.19133e-35
2218	CCL2	4.24949	1.87632	167.956	2.06784e-38	3.38382e-34
4426	FAM134B	1.62889	4.51118	165.919	5.76075e-38	9.4269e-34
8759	MRGPRX4	2.83027	1.88363	164.809	1.00692e-37	1.64772e-33
11737	RNF19B	1.56433	6.53097	160.821	7.48751e-37	1.22526e-32
3214	CXCL5	4.1449	-0.578222	158.427	2.49688e-36	4.08589e-32
8141	MAP3K8	1.96	3.38064	154.507	1.79406e-35	2.9358e-31
6476	IRG1	5.13853	-1.67037	152.031	6.23875e-35	1.02091e-30
1299	BIRC3	1.97557	8.14833	142.769	6.6045e-33	1.08076e-28
13257	SOD2	1.98452	9.19911	139.934	2.75242e-32	4.50406e-28
4939	FOS	-1.52385	5.74028	139.3	3.7874e-32	6.19771e-28
1753	C3AR1	2.15873	0.55583	138.967	4.47831e-32	7.32831e-28
9398	NKX3-1	1.67107	5.128	138.632	5.30027e-32	8.67336e-28
11597	RGS2	-1.50801	4.93074	138.058	7.07679e-32	1.15805e-27
2262	CCRN4L	1.54244	4.09061	133.945	5.61669e-31	9.19116e-27
10087	PDE4B	1.49739	2.96127	133.745	6.21152e-31	1.01645e-26
1416	BTG2	1.79874	5.56878	132.762	1.01908e-30	1.66763e-26
1687	C1orf68	2.66847	-0.378483	129.488	5.30453e-30	8.68033e-26
7369	LOC100130476	1.86864	1.63007	123.749	9.5595e-29	1.56432e-24
6335	IL23A	2.27384	1.65278	121.933	2.38752e-28	3.90694e-24
11717	RNF144B	1.53409	5.67002	121.091	3.65071e-28	5.97401e-24
6320	IL1A	1.55493	9.31812	116.577	3.55237e-27	5.8131e-23
1203	BBC3	1.88824	4.4473	115.636	5.71e-27	9.34385e-23
3089	CSF3	1.45777	8.46544	113.57	1.61851e-26	2.64853e-22
12339	SERPINA3	1.58875	5.99173	112.823	2.35919e-26	3.86058e-22
6179	ID1	-1.42165	6.90868	112.637	2.59068e-26	4.23939e-22
13287	SOX9	-2.01283	3.18031	109.722	1.12729e-25	1.84469e-21
12349	SERPINB3	2.4513	2.3012	109.095	1.54674e-25	2.53109e-21
12206	SDC4	1.23099	10.1561	109	1.62247e-25	2.655e-21
1262	BDKRB1	2.12671	2.92749	108.644	1.94168e-25	3.17737e-21
9299	NET1	-1.2078	7.4503	103.163	3.08628e-24	5.05039e-20
5213	GEM	1.82852	0.607986	101.576	6.87735e-24	1.12541e-19
3847	DUSP5	-1.56462	5.38566	100.811	1.01185e-23	1.65579e-19
10576	PNRC1	1.88144	7.79013	97.8249	4.57066e-23	7.47942e-19
11690	RND1	2.40292	1.48744	96.0317	1.13057e-22	1.85007e-18
6170	ICAM1	2.12076	6.38167	93.0195	5.17825e-22	8.47369e-18
8989	MYC	-1.11817	8.26089	90.7244	1.65142e-21	2.70238e-17
9371	NINJ1	1.80362	6.06051	89.2108	3.54904e-21	5.80765e-17
13572	STARD5	1.26271	4.82967	87.5985	8.01862e-21	1.31217e-16
9613	NUAK2	1.64248	5.51362	86.9671	1.10341e-20	1.80562e-16
12838	SLC6A7	2.58176	-1.24979	86.1356	1.68015e-20	2.74939e-16
7650	LOC338758	1.83018	1.62321	86.0291	1.77304e-20	2.9014e-16
11468	RBM43	2.02922	3.67312	85.3091	2.55192e-20	4.17596e-16
1852	C8orf4	2.90932	-1.36202	85.0132	2.96377e-20	4.84991e-16
12891	SLITRK6	-1.17241	4.55163	84.7864	3.324e-20	5.43939e-16
10437	PLAU	0.964393	8.28837	81.0445	2.20697e-19	3.61148e-15
11692	RND3	1.4648	6.89148	80.3852	3.081e-19	5.04175e-15
8758	MRGPRX3	1.03638	6.03773	78.482	8.0732e-19	1.3211e-14
10827	PRDM1	1.71862	4.44303	77.7672	1.15932e-18	1.8971e-14
9539	NR4A3	3.55536	1.49852	76.5414	2.15641e-18	3.52875e-14
3846	DUSP4	-1.03813	7.21032	75.9667	2.88492e-18	4.72088e-14
4391	FAM110C	-1.46963	3.76931	75.8435	3.07061e-18	5.02475e-14
13652	STX11	1.74563	2.45586	74.2034	7.04671e-18	1.15312e-13
8440	MGC16121	-1.28755	1.92769	73.5188	9.96812e-18	1.63118e-13
3262	CYP1B1	-1.65161	7.08774	73.5178	9.97311e-18	1.632e-13
10506	PLK2	1.06566	6.06301	72.4559	1.70809e-17	2.79511e-13
2545	CFB	1.07703	7.08364	71.7267	2.47171e-17	4.0447e-13
5723	HBEGF	0.980961	6.33166	71.1973	3.23237e-17	5.28946e-13
5170	GBP2	1.17632	4.54924	70.2434	5.24209e-17	8.57816e-13
14498	TNFAIP2	2.12245	7.5841	69.5734	7.36246e-17	1.20479e-12
8672	MMP3	1.29152	1.44125	69.0187	9.75325e-17	1.59602e-12
2739	CLEC4E	4.85946	-1.76401	68.8918	1.04015e-16	1.7021e-12
14120	THSD1	0.90588	4.80597	68.6492	1.17634e-16	1.92496e-12
5728	HCAR3	1.77299	4.67024	68.6325	1.18631e-16	1.94127e-12
3928	EDN1	0.918959	5.41402	68.2561	1.43582e-16	2.34958e-12
6196	IER3	1.43969	9.19641	67.9835	1.64873e-16	2.69799e-12
6341	IL32	1.19356	3.69552	66.4316	3.62247e-16	5.92781e-12
3992	EHD1	1.19447	7.61835	65.7677	5.07329e-16	8.30193e-12
2316	CD69	5.28808	-3.11276	65.3449	6.28724e-16	1.02884e-11
3207	CXCL10	2.79614	5.19236	65.0151	7.43275e-16	1.2163e-11
11494	RCAN1	0.952982	6.40428	64.2828	1.07785e-15	1.7638e-11
14501	TNFAIP8	1.1912	6.26701	63.2524	1.8185e-15	2.97579e-11
8341	MEFV	2.0525	1.0284	61.7691	3.8619e-15	6.31961e-11
11538	REM1	1.62523	-0.398316	60.6923	6.67318e-15	1.092e-10
6388	INHBA	1.59806	6.75895	60.3001	8.14415e-15	1.33271e-10
9071	N4BP3	1.46711	4.11677	60.157	8.75851e-15	1.43324e-10
4900	FLRT3	-0.825542	4.59467	59.5768	1.17613e-14	1.92461e-10
15692	ZC3H12A	1.0093	7.99619	58.5053	2.02749e-14	3.31779e-10
7625	LOC284080	-1.06133	1.75659	55.9998	7.24781e-14	1.18603e-09
9468	NOS1AP	1.12516	2.99502	54.5319	1.52948e-13	2.50285e-09
10356	PIM3	1.05267	6.54869	54.4405	1.60228e-13	2.62198e-09
3610	DLL4	-2.01959	-1.34385	53.6485	2.39771e-13	3.92361e-09
6389	INHBA-AS1	1.97218	0.2591	53.199	3.01412e-13	4.9323e-09
10296	PI3	1.20769	6.33689	53.1078	3.15733e-13	5.16665e-09
5097	GADD45B	-1.05092	6.3895	53.1078	3.15735e-13	5.16669e-09
14659	TRAF1	0.953446	4.26573	52.2887	4.79116e-13	7.84026e-09
6354	IL7R	0.969095	6.45681	50.2116	1.38032e-12	2.25876e-08
12337	SERPINA1	0.813832	6.2004	49.8152	1.68927e-12	2.76432e-08
5040	FUT1	-0.992284	2.48254	49.3565	2.1343e-12	3.49256e-08
8977	MXD1	-0.768246	5.47405	48.9886	2.5745e-12	4.21291e-08
2462	CEBPD	1.17573	6.2529	47.9155	4.44993e-12	7.28187e-08
8083	MALAT1	-1.34474	7.97849	47.9025	4.47948e-12	7.33022e-08
12350	SERPINB4	2.40831	0.0725851	47.821	4.66958e-12	7.6413e-08
8602	MIRLET7DHG	-1.22922	1.96726	47.3225	6.0217e-12	9.85391e-08
14543	TNNI2	-0.982615	4.75124	46.9303	7.35557e-12	1.20366e-07
3832	DUSP10	-0.72485	5.27203	45.9469	1.21504e-11	1.98829e-07
5727	HCAR2	1.57045	3.98507	45.7552	1.33992e-11	2.19264e-07
1544	C15orf48	1.53497	0.694888	45.6541	1.4109e-11	2.3088e-07
9741	OLR1	1.88254	2.99899	45.6026	1.44848e-11	2.37029e-07
10279	PHLDA1	-0.860756	7.42125	45.4139	1.59495e-11	2.60998e-07
6199	IER5L	-1.34066	4.8945	45.1512	1.82389e-11	2.98462e-07
12897	SLPI	1.1664	8.21175	44.744	2.24554e-11	3.6746e-07
3838	DUSP16	0.947197	5.89947	44.4819	2.56719e-11	4.20094e-07
10752	PPP1R15A	0.857268	7.6665	44.3785	2.70647e-11	4.42887e-07
6329	IL20	2.97476	1.01649	44.2225	2.93086e-11	4.79606e-07
10101	PDGFA	-0.949541	5.39372	43.4186	4.41956e-11	7.23217e-07
3401	DDIT4	0.793135	9.33911	43.0201	5.4181e-11	8.86618e-07
16024	ZNF436	0.683393	4.77754	41.234	1.35049e-10	2.20995e-06
7391	LOC100131496	1.32681	0.728637	41.0127	1.51246e-10	2.47499e-06
293	ADRB2	0.687175	7.22017	40.5244	1.94173e-10	3.17745e-06
6191	IDI2-AS1	-1.21748	-0.0535977	40.4681	1.99848e-10	3.27031e-06
859	ARL4A	-0.85874	4.05001	40.1254	2.38176e-10	3.8975e-06
6020	HOXB2	-0.794549	2.51964	39.922	2.64309e-10	4.32516e-06
5398	GNRH1	-1.28875	1.64306	39.7528	2.88232e-10	4.71662e-06
15775	ZFP36L2	-1.31963	7.83721	39.0711	4.08649e-10	6.68714e-06
3841	DUSP2	-1.13753	1.56585	38.9343	4.3831e-10	7.17251e-06
12618	SLC20A1	-0.729249	7.07515	38.7364	4.8508e-10	7.93785e-06
11037	PSMD6-AS2	-1.13846	1.21974	38.5816	5.25121e-10	8.59309e-06
16029	ZNF441	-1.01982	2.45741	38.2225	6.31198e-10	1.03289e-05
6938	KLRAP1	-0.989418	1.13773	38.1846	6.43583e-10	1.05316e-05
8502	MIR17HG	-1.21471	2.13611	37.6506	8.46217e-10	1.38475e-05
12634	SLC23A3	-1.52307	-0.520487	37.3887	9.67837e-10	1.58377e-05
7437	LOC100287036	-0.907049	1.45958	37.3876	9.68354e-10	1.58461e-05
15842	ZNF107	-1.14755	3.76015	36.2683	1.71938e-09	2.8136e-05
7328	LOC100127888	-2.28485	-1.53364	36.2085	1.77295e-09	2.90125e-05
12551	SIX2	-0.760776	3.99473	35.8133	2.17163e-09	3.55365e-05
15297	VEGFA	-0.694779	7.27722	35.5997	2.42325e-09	3.96541e-05
14561	TOB1	-0.898432	4.91411	35.3347	2.77636e-09	4.54324e-05
9058	MYSM1	-1.00462	5.12408	34.627	3.99328e-09	6.5346e-05
15250	USPL1	-0.684171	4.4567	34.581	4.08871e-09	6.69077e-05
8517	MIR221	-1.27613	1.76293	34.3417	4.62366e-09	7.56616e-05
7986	LTA	2.06262	-1.69746	34.1794	5.02586e-09	8.22431e-05
5464	GPM6B	-1.19137	1.2358	33.3311	7.77297e-09	0.000127197
6231	IFNGR2	0.631584	6.61231	33.1095	8.71115e-09	0.000142549
14970	TWIST1	0.9568	3.37616	32.5548	1.15877e-08	0.000189621
16112	ZNF57	-0.859283	2.68724	32.4832	1.20228e-08	0.000196741
6173	ICAM4	2.24517	-0.931889	32.3739	1.27185e-08	0.000208126
1550	C15orf62	-0.992349	2.02779	32.1774	1.40715e-08	0.000230267
14167	TIPARP	-0.656053	7.01507	31.8172	1.69382e-08	0.000277177
821	ARHGEF3	0.719444	5.23454	31.5563	1.93746e-08	0.000317045
3086	CSF1	1.33622	5.88852	31.3095	2.19999e-08	0.000360006
12066	SAA2	0.744374	4.72883	31.2903	2.22189e-08	0.00036359
8763	MROH6	-1.03891	3.28573	31.2712	2.24382e-08	0.000367179
1636	C1QTNF1	1.08788	3.56597	31.1779	2.35437e-08	0.000385269
292	ADRB1	2.14695	-0.898052	30.9774	2.61055e-08	0.00042719
13551	STAC3	-0.966475	0.962867	30.9207	2.68785e-08	0.00043984
331	AGER	-0.721663	3.09904	30.7882	2.87781e-08	0.000470924
7419	LOC100134229	0.846236	3.49455	30.372	3.56635e-08	0.000583597
917	ARTN	-1.10137	3.30287	30.1776	3.9424e-08	0.000645134
7393	LOC100131564	-0.981807	3.06397	30.1184	4.06464e-08	0.000665138
12297	SEMA7A	-0.864246	5.01022	30.1161	4.06937e-08	0.000665912
15557	XBP1	0.83477	7.24976	30.0055	4.3082e-08	0.000704993
3986	EGR1	-1.07325	8.221	29.9466	4.441e-08	0.000726726
529	AMY2B	-1.25323	1.43793	29.8711	4.61734e-08	0.000755582
7660	LOC340113	-1.38175	-1.34727	29.8576	4.6497e-08	0.000760877
14308	TMEM171	0.901523	1.42818	29.7644	4.87859e-08	0.000798332
6882	KLF6	0.667189	8.81004	29.6269	5.23738e-08	0.000857046
8252	MC1R	-0.831067	3.36183	29.4521	5.73148e-08	0.000937899
13740	SWT1	-0.781534	2.56941	29.2246	6.44569e-08	0.00105477
14978	TXLNG2P	-0.986323	4.73324	29.1141	6.82377e-08	0.00111664
6625	KCNAB3	-0.900132	1.66099	28.9621	7.38096e-08	0.00120782
1247	BCL6	0.961	5.40775	28.8743	7.72299e-08	0.00126379
1858	C8orf58	-0.562496	3.97939	28.767	8.16319e-08	0.00133582
9395	NKTR	-1.13832	6.18547	28.6756	8.55743e-08	0.00140034
15453	WDR52	-0.921233	3.92785	28.1717	1.11018e-07	0.0018167
13411	SPRY4	-1.00183	5.67819	28.1693	1.11155e-07	0.00181895
13129	SNORD31	-0.899823	0.793603	28.1126	1.14459e-07	0.001873
8476	MIDN	-1.2098	6.93914	28.1105	1.14583e-07	0.00187503
14040	TFAP2C	-0.715339	3.84623	27.9884	1.22044e-07	0.00199713
12354	SERPINB8	0.570555	6.77162	27.6959	1.41965e-07	0.00232311
15969	ZNF331	-0.804282	2.63622	27.1615	1.87153e-07	0.00306257
12658	SLC25A27	-0.979742	2.83589	27.0487	1.98398e-07	0.00324658
12718	SLC30A1	-1.01444	4.52342	26.9716	2.06472e-07	0.0033787
905	ARRDC3	-0.641139	6.2969	26.8546	2.19357e-07	0.00358956
7248	LINC00606	3.70336	-3.47559	26.8153	2.23852e-07	0.00366312
1999	CAPRIN2	-0.631816	5.80219	26.6934	2.38433e-07	0.00390173
10766	PPP1R3B	0.674566	3.95081	26.6858	2.39373e-07	0.0039171
5943	HM13-AS1	-1.07952	-0.0565948	26.6814	2.3992e-07	0.00392606
550	ANGPTL4	-0.62365	7.81639	26.6488	2.44008e-07	0.00399294
8514	MIR21	-1.12709	0.137863	26.5416	2.57919e-07	0.00422058
9124	NAPB	-0.666016	3.62684	26.4529	2.70038e-07	0.0044189
10565	PNN	-0.787741	7.08954	26.3037	2.91726e-07	0.00477381
5182	GCH1	1.17002	3.95645	26.2239	3.04043e-07	0.00497536
9497	NPHP3	-1.07068	1.67793	26.1571	3.14744e-07	0.00515048
7658	LOC339874	-1.77585	-1.75317	26.1496	3.15967e-07	0.00517048
5479	GPR132	-0.658686	1.07641	26.0191	3.38049e-07	0.00553183
601	ANKRD36B	-0.985053	1.3778	25.9065	3.58358e-07	0.00586416
1420	BTN2A2	0.609775	3.92277	25.7329	3.92081e-07	0.00641601
370	AHSA2	-0.883666	5.36205	25.7024	3.98322e-07	0.00651815
2318	CD70	1.21826	-0.145816	25.6767	4.03681e-07	0.00660584
9276	NEIL1	-0.864408	2.86815	25.4806	4.46852e-07	0.00731229
9555	NRG4	-1.19446	1.15129	25.3806	4.70632e-07	0.00770143
3215	CXCL6	1.31997	1.94256	25.2557	5.02117e-07	0.00821664
6296	IL11	-0.593395	4.48242	25.126	5.37051e-07	0.0087883
13660	STX1B	-1.23907	-0.648054	25.1007	5.44141e-07	0.00890432
5405	GOLGA2P5	-0.736707	2.42829	25.003	5.72414e-07	0.00936699
4556	FAM46A	-0.962504	2.80311	24.9517	5.87838e-07	0.00961938
15985	ZNF354B	-0.779945	3.23238	24.9287	5.94887e-07	0.00973473
2126	CCDC146	-0.977087	2.30966	24.9194	5.97774e-07	0.00978197
1309	BLOC1S3	-0.807212	4.3954	24.8976	6.0459e-07	0.00989352
15934	ZNF276	-0.624468	4.25518	24.7691	6.46266e-07	0.0105755
14338	TMEM198B	-0.836384	3.98727	24.7605	6.49152e-07	0.0106227
15839	ZNF10	-0.806137	2.6294	24.7255	6.61026e-07	0.010817
13571	STARD4-AS1	-0.726069	3.14257	24.7023	6.69054e-07	0.0109484
9005	MYH7B	-1.19366	-0.303298	24.636	6.92462e-07	0.0113314
8500	MIR146A	5.52101	-3.68579	24.6104	7.01735e-07	0.0114832
2738	CLEC4A	-1.28137	-1.18106	24.6042	7.03965e-07	0.0115197
6482	IRX5	-0.996244	3.38637	24.5666	7.1785e-07	0.0117469
8279	MCOLN3	-0.848769	2.40072	24.4899	7.46986e-07	0.0122237
14850	TSPYL2	-0.697384	5.04707	24.4586	7.59251e-07	0.0124244
10768	PPP1R3D	-0.858581	3.02304	24.4297	7.70723e-07	0.0126121
6380	INE1	-0.975049	0.16328	24.3191	8.16236e-07	0.0133569
6659	KCNMB3	-0.953297	0.642956	24.2124	8.62759e-07	0.0141182
16188	ZNF675	-0.759882	2.43088	23.9939	9.66417e-07	0.0158145
15949	ZNF296	-0.855533	2.63802	23.977	9.74929e-07	0.0159537
15313	VIPR1	-0.786924	3.50758	23.9085	1.01023e-06	0.0165313
4120	EMP1	-0.676141	5.99661	23.6733	1.14153e-06	0.0186799
13120	SNORD22	-1.19096	0.0400706	23.6634	1.14744e-06	0.0187767
5922	HLA-DOB	-1.43406	-0.164479	23.6148	1.17682e-06	0.0192575
11593	RGS16	1.0998	0.0150691	23.5454	1.22e-06	0.0199641
9261	NEAT1	-1.07891	8.54484	23.5388	1.2242e-06	0.0200327
5967	HMOX1	-0.565334	4.79653	23.412	1.30763e-06	0.0213981
5995	HNRNPU-AS1	-1.12366	3.28144	23.3741	1.33362e-06	0.0218233
8589	MIR631	-1.85154	-1.61888	23.3491	1.3511e-06	0.0221094
2707	CLCF1	-0.575593	3.59477	23.3334	1.36213e-06	0.0222899
10217	PGBD2	-0.702766	2.44246	23.2366	1.43247e-06	0.0234409
5086	GABBR1	-1.01365	4.45792	23.1607	1.49012e-06	0.0243843
15846	ZNF121	-0.776533	2.46925	23.1588	1.49162e-06	0.0244089
7989	LTB4R	-0.99728	5.75037	22.9351	1.67568e-06	0.0274208
10166	PER2	-0.840173	4.45963	22.8276	1.772e-06	0.028997
11650	RIN1	-0.731098	5.73746	22.7694	1.82653e-06	0.0298893
8883	MSTO2P	-0.914633	1.08148	22.749	1.84604e-06	0.0302085
8601	MIRLET7D	-1.26769	-0.704112	22.702	1.89171e-06	0.030956
14526	TNFSF15	1.43014	3.82462	22.6915	1.90212e-06	0.0311262
14624	TPH1	-1.63246	-1.18506	22.6826	1.91095e-06	0.0312708
12257	SEC31B	-0.688579	4.43289	22.545	2.05273e-06	0.0335909
16048	ZNF480	-0.683231	4.49911	22.5432	2.05472e-06	0.0336235
12095	SAP25	-1.17537	0.429162	22.3976	2.21646e-06	0.0362701
11521	REC8	-0.929476	1.76715	22.3787	2.23842e-06	0.0366296
7990	LTB4R2	-0.947654	1.445	22.3034	2.32796e-06	0.0380948
14095	THBD	-0.937103	8.67642	22.2874	2.34746e-06	0.0384138
2164	CCDC39	-0.983711	2.07431	22.2458	2.39881e-06	0.0392542
7034	LAG3	-1.06382	0.24273	22.1962	2.4616e-06	0.0402816
9379	NIPAL4	0.508224	5.15227	22.186	2.47466e-06	0.0404953
38	ABCA5	-0.920276	3.73965	22.1817	2.48021e-06	0.0405861
10353	PILRB	-0.77528	6.3305	22.1208	2.56022e-06	0.0418954
600	ANKRD36	-0.863974	1.28806	22.0915	2.59954e-06	0.0425388
12064	S1PR5	-0.756216	3.78009	22.0422	2.66715e-06	0.0436453
16158	ZNF622	0.640283	5.98461	21.9863	2.74604e-06	0.0449362
6473	IRF6	0.67776	8.05614	21.8892	2.88852e-06	0.0472678
7732	LOC553103	-0.692528	2.2984	21.8304	2.97843e-06	0.048739
7397	LOC100131825	-1.4052	-1.44869	21.8056	3.01717e-06	0.049373
1925	CACNB2	-1.24025	-0.128963	21.7474	3.11008e-06	0.0508934
8400	MEX3B	-0.860993	2.84635	21.6967	3.19344e-06	0.0522575
8600	MIRLET7BHG	-0.77212	1.84278	21.6305	3.30559e-06	0.0540927
14532	TNIP1	0.572879	9.69614	21.5092	3.5214e-06	0.0576241
13086	SNORA81	-1.42086	-1.09782	21.5084	3.52286e-06	0.057648
7262	LINC00659	-1.31035	0.203065	21.437	3.65651e-06	0.0598351
12065	SAA1	0.789124	8.37104	21.4208	3.6874e-06	0.0603406
8208	MASP2	-1.03636	1.86624	21.3874	3.75234e-06	0.0614033
15402	WASH7P	-0.737473	1.58137	21.3661	3.79417e-06	0.0620879
11662	RIPK4	-0.732991	5.96473	21.3607	3.80484e-06	0.0622624
6316	IL18BP	-0.846139	2.63181	21.3549	3.8165e-06	0.0624532
13457	SRGN	0.682798	3.25769	21.2659	3.9978e-06	0.06542
9896	PANX1	0.491361	6.24208	21.2602	4.00971e-06	0.0656149
7506	LOC100506123	-1.18659	2.96889	21.1773	4.18702e-06	0.0685164
16278	ZNF816	-0.777311	1.61483	21.1279	4.29624e-06	0.0703037
5823	HEY1	0.771446	0.928345	21.0696	4.42906e-06	0.0724771
7598	LOC202181	-0.851889	1.42819	21.0305	4.5204e-06	0.0739719
14041	TFAP2E	-1.0385	-0.686104	20.9422	4.73353e-06	0.0774595
7885	LRIT3	-1.44708	-0.813005	20.9403	4.73817e-06	0.0775354
11381	RARA	-0.902731	4.66821	20.9388	4.74192e-06	0.0775969
10139	PDXDC2P	-0.764229	2.98643	20.9205	4.7875e-06	0.0783427
10534	PMAIP1	0.676117	4.28693	20.907	4.82141e-06	0.0788976
3970	EFNB1	0.630561	7.86137	20.8807	4.88798e-06	0.0799868
11651	RIN2	0.482409	6.91405	20.8467	4.97546e-06	0.0814184
10347	PIK3R1	-0.692485	8.57658	20.78	5.15185e-06	0.0843049
4446	FAM161A	-0.774312	2.32389	20.7355	5.27305e-06	0.0862882
10556	PNISR	-0.652165	6.97619	20.7138	5.33307e-06	0.0872703
15209	USP2	-0.821379	3.76616	20.6729	5.44828e-06	0.0891556
3805	DST	-0.826292	9.50825	20.5469	5.81878e-06	0.0952185
15577	XRCC2	-0.616486	2.82861	20.527	5.87961e-06	0.096214
25	AASS	-0.745585	4.26929	20.4791	6.02851e-06	0.0986505
367	AHR	0.922832	6.24013	20.4539	6.10854e-06	0.0999601
10117	PDIK1L	-0.872714	2.52232	20.4349	6.16955e-06	0.100958
7074	LAT	-0.969575	1.26851	20.4169	6.22788e-06	0.101913
7087	LCE1C	1.6991	-0.98441	20.3779	6.356e-06	0.10401
5415	GOLGA8A	-1.07746	4.78508	20.2915	6.64936e-06	0.10881
8545	MIR3916	-0.725437	0.765353	20.2242	6.88772e-06	0.112711
6229	IFNE	-0.93198	2.77166	20.1785	7.05411e-06	0.115433
400	AKAP5	-1.33094	-0.858992	20.0753	7.44531e-06	0.121835
1417	BTG3	0.46879	5.12287	20.063	7.49338e-06	0.122622
10967	PRRT1	-0.893742	0.634665	20.0299	7.62416e-06	0.124762
3850	DUSP7	-0.943896	6.82825	20.0176	7.67333e-06	0.125566
9956	PAX9	-0.637207	3.10274	20.0104	7.7024e-06	0.126042
9596	NT5DC3	-0.736422	2.25998	19.9722	7.85779e-06	0.128585
6011	HOXA1	-0.562837	2.08164	19.97	7.86668e-06	0.12873
9848	PABPC1L	-0.785077	4.04783	19.9182	8.08292e-06	0.132269
14920	TTN	-0.794846	4.62428	19.9044	8.14132e-06	0.133225
8416	MFNG	-1.01711	0.194217	19.9038	8.14395e-06	0.133268
16020	ZNF430	-0.905295	2.61927	19.8793	8.24895e-06	0.134986
5098	GADD45G	1.11453	0.272201	19.8541	8.35816e-06	0.136773
6469	IRF2BP2	-0.771605	7.07255	19.8331	8.45067e-06	0.138287
3388	DCUN1D3	0.520197	3.40379	19.7835	8.67286e-06	0.141923
10715	PPIF	0.481167	6.83931	19.7632	8.76548e-06	0.143438
981	ATF3	0.833201	3.82363	19.7337	8.90167e-06	0.145667
5168	GBP1	0.533303	5.78062	19.6956	9.08125e-06	0.148606
9522	NR1D1	-0.931536	4.64498	19.6492	9.30418e-06	0.152254
1030	ATP2A1	-1.12849	0.132266	19.6441	9.32903e-06	0.15266
14989	TXNIP	-0.804027	8.38092	19.5984	9.55499e-06	0.156358
5416	GOLGA8B	-1.11114	4.66068	19.5648	9.72443e-06	0.159131
3697	DNASE1L2	-0.88077	0.236476	19.5641	9.72826e-06	0.159193
6300	IL12RB1	3.24733	-2.61641	19.5409	9.84701e-06	0.161136
7594	LOC157381	-0.806207	1.95798	19.5094	1.00105e-05	0.163812
10462	PLD6	-0.912137	1.56459	19.4713	1.0212e-05	0.16711
7086	LCAT	-0.741822	3.77462	19.4692	1.02234e-05	0.167295
15768	ZFP112	-0.771085	3.11744	19.4382	1.03907e-05	0.170033
8127	MAP3K1	-0.659708	4.40957	19.4118	1.05353e-05	0.1724
15992	ZNF37BP	-0.935225	3.90993	19.4088	1.05519e-05	0.172671
5530	GPT	-1.38782	0.0771672	19.3563	1.08463e-05	0.177489
16035	ZNF449	-0.73139	2.43958	19.3374	1.09542e-05	0.179254
280	ADORA2A	1.49737	-0.555424	19.3254	1.10231e-05	0.180381
14519	TNFRSF9	1.35158	-0.546692	19.3052	1.11403e-05	0.182299
15844	ZNF117	-1.07141	2.64516	19.2982	1.1181e-05	0.182965
11486	RBP5	-1.04073	1.43079	19.2887	1.12369e-05	0.183881
14447	TMEM89	-1.49625	-2.03558	19.2587	1.1415e-05	0.186795
8185	MARCH1	-0.98352	1.92784	19.184	1.18701e-05	0.194243
8011	LY6G5B	-1.04813	2.63694	19.1462	1.21081e-05	0.198137
1688	C1orf74	0.676377	3.9516	19.0643	1.26387e-05	0.206819
12972	SMPD2	0.561802	3.73028	19.0036	1.3047e-05	0.2135
11403	RASGRP1	-1.33032	0.0489509	18.9911	1.31331e-05	0.214911
9755	OR2B11	2.58358	-3.00283	18.9609	1.33422e-05	0.218332
9828	OXTR	-0.747611	1.38986	18.868	1.4008e-05	0.229226
15504	WHAMMP3	-0.873509	0.44066	18.7675	1.47659e-05	0.241629
6779	KIAA1407	-0.919317	2.67236	18.733	1.50358e-05	0.246046
10486	PLEKHG6	-1.3724	0.418803	18.7167	1.51652e-05	0.248163
15971	ZNF334	-0.721035	3.49052	18.6865	1.5407e-05	0.25212
10959	PRR7-AS1	-0.897795	0.52971	18.6146	1.59989e-05	0.261806
3612	DLX1	-0.495551	3.36978	18.5937	1.61757e-05	0.264699
15779	ZFP62	-0.621219	5.18113	18.5721	1.63596e-05	0.267708
6177	ICOSLG	1.27321	3.15235	18.5375	1.66591e-05	0.27261
4262	ESM1	1.11512	1.33995	18.5255	1.67648e-05	0.27434
4862	FLJ31306	-0.768341	4.59969	18.5065	1.69325e-05	0.277084
12730	SLC34A3	-1.66557	-1.51854	18.4443	1.74945e-05	0.28628
13629	STON2	-0.582372	6.33691	18.4156	1.776e-05	0.290624
1991	CAPN3	-0.663568	3.17105	18.343	1.84496e-05	0.301909
7568	LOC100652768	-0.768573	0.469575	18.3106	1.87656e-05	0.30708
8551	MIR429	2.53845	-1.55044	18.288	1.89895e-05	0.310744
15652	ZBTB18	-0.51145	3.01612	18.2474	1.93987e-05	0.31744
13178	SNORD80	-0.682073	1.19647	18.2221	1.96583e-05	0.321688
2413	CDK5R1	-0.773296	3.34227	18.1918	1.9974e-05	0.326855
14517	TNFRSF25	-0.821791	3.49358	18.1608	2.0301e-05	0.332206
16296	ZNF850	-0.951472	0.287904	18.139	2.05352e-05	0.336037
14505	TNFRSF10B	0.458598	7.78631	18.1209	2.07309e-05	0.33924
13303	SPAG17	-1.1421	0.508972	18.0867	2.11074e-05	0.345401
16298	ZNF860	-0.768308	2.38905	17.9935	2.21655e-05	0.362716
12465	SH3BP5-AS1	-1.03257	1.97491	17.9478	2.27043e-05	0.371533
11727	RNF168	-0.572494	4.45409	17.8883	2.34256e-05	0.383337
1109	ATXN7L2	-0.493192	3.32286	17.8835	2.34853e-05	0.384313
6584	JUN	-0.535844	8.06425	17.8743	2.35982e-05	0.38616
11425	RBAK	-0.763212	4.56589	17.8206	2.42737e-05	0.397215
5510	GPR75	-0.843888	1.42786	17.8105	2.44033e-05	0.399336
7942	LRRC69	-1.28566	-0.57558	17.7717	2.49055e-05	0.407554
11776	RNPC3	-0.647546	4.04756	17.7601	2.50582e-05	0.410053
527	AMT	-0.715638	2.07746	17.6802	2.6133e-05	0.42764
14742	TRIM59	-0.70217	3.70581	17.6413	2.66737e-05	0.436489
3295	CYR61	-0.563484	7.25839	17.6091	2.71293e-05	0.443943
7600	LOC220729	-0.53616	3.0368	17.5182	2.84566e-05	0.465664
15771	ZFP28	-0.621313	1.45059	17.4859	2.89446e-05	0.473649
3735	DOK7	-0.918521	1.01515	17.4806	2.90261e-05	0.474983
8518	MIR222	-2.6965	-2.40643	17.4774	2.90747e-05	0.475778
15328	VPS13A	-0.819444	6.59226	17.4724	2.91512e-05	0.477031
52	ABCC2	-0.585649	1.30773	17.4642	2.92765e-05	0.479081
5370	GNB3	-0.847663	1.32808	17.4604	2.93362e-05	0.480058
1644	C1RL-AS1	-0.726584	3.60955	17.4375	2.96916e-05	0.485873
322	AGAP5	-1.07448	0.807887	17.4161	3.00278e-05	0.491375
13982	TDRD6	-0.938234	0.746434	17.4012	3.0263e-05	0.495224
11328	RAD9A	-0.525858	3.18552	17.3897	3.04479e-05	0.49825
13697	SULT1E1	-0.613113	3.6477	17.3881	3.04731e-05	0.498663
5542	GRAMD3	0.5495	4.74113	17.3832	3.05509e-05	0.499935
6688	KCTD6	-0.595107	2.59903	17.3782	3.06321e-05	0.501264
253	ADCY10P1	-0.713425	2.9869	17.3767	3.06556e-05	0.501649
9807	OTUD3	-0.734995	3.17995	17.3622	3.08914e-05	0.505507
7744	LOC642846	-0.622842	3.02929	17.3488	3.11093e-05	0.509073
11518	RDH5	-1.13357	-0.697341	17.2976	3.19584e-05	0.522967
16136	ZNF594	-0.845389	2.59926	17.2846	3.21785e-05	0.526569
1699	C20orf197	-0.523857	4.23333	17.2788	3.22764e-05	0.528171
8954	MTX3	-0.802889	5.18133	17.2729	3.23766e-05	0.52981
7195	LINC00176	-0.806175	0.171702	17.2721	3.23905e-05	0.530038
16283	ZNF83	-0.75864	4.39559	17.2701	3.24254e-05	0.53061
3225	CXorf23	-0.771931	2.94355	17.2628	3.25498e-05	0.532645
6629	KCND1	-0.897031	1.33564	17.2522	3.2731e-05	0.535611
2725	CLDN4	-1.23161	3.14614	17.2362	3.30091e-05	0.540161
11378	RAPGEFL1	-0.70598	5.63957	17.2018	3.36116e-05	0.55002
198	ACVR2A	-0.7732	2.66339	17.1946	3.37394e-05	0.552112
16266	ZNF792	0.683672	1.26234	17.1801	3.39973e-05	0.556332
2681	CISH	-1.13884	1.99247	17.1679	3.42174e-05	0.559934
16237	ZNF763	-1.08843	-0.0571583	17.082	3.58004e-05	0.585837
15931	ZNF273	-0.728416	1.28203	17.0763	3.59076e-05	0.587592
6913	KLHL31	-0.872084	0.970139	17.0744	3.59436e-05	0.58818
15264	UVSSA	-0.887129	3.51221	16.9426	3.85272e-05	0.630459
13105	SNORD124	-2.16591	-2.808	16.915	3.90917e-05	0.639697
15989	ZNF365	0.507943	2.53954	16.9117	3.91592e-05	0.640802
3863	DYNC2H1	-0.673001	4.51709	16.9007	3.93861e-05	0.644514
2804	CMYA5	-0.669405	1.84852	16.8775	3.98704e-05	0.652439
12820	SLC5A10	-0.499184	4.76896	16.85	4.04525e-05	0.661965
4178	EPGN	-0.721284	3.21843	16.8412	4.0641e-05	0.66505
1718	C22orf29	-0.743763	5.09902	16.8363	4.07463e-05	0.666772
5411	GOLGA6L5	-1.13411	-0.168803	16.8123	4.1265e-05	0.67526
16252	ZNF778	-0.602737	2.65911	16.8053	4.14166e-05	0.677741
15840	ZNF100	-0.796467	2.49451	16.796	4.16212e-05	0.68109
1816	C6orf170	-0.868689	2.12503	16.7853	4.1857e-05	0.684948
5501	GPR37L1	3.10536	-0.671817	16.7379	4.29161e-05	0.70228
12855	SLC8A2	-5.14355	-3.39178	16.7354	4.29709e-05	0.703176
15368	VSTM1	2.09909	-2.73943	16.6799	4.42468e-05	0.724055
440	ALDH1B1	0.51202	5.77442	16.6788	4.42731e-05	0.724484
3414	DDX12P	-0.586467	3.00788	16.6575	4.4773e-05	0.732666
14600	TP53	0.521675	3.0128	16.6402	4.51823e-05	0.739362
5231	GFPT2	0.437	5.71161	16.581	4.66145e-05	0.762799
10919	PROSER2-AS1	-0.91925	0.598142	16.5775	4.67009e-05	0.764213
11660	RIPK2	0.51691	4.01101	16.5485	4.74205e-05	0.77599
15114	UCKL1-AS1	-1.28724	1.3126	16.5308	4.78672e-05	0.783298
8556	MIR4467	-3.0714	-3.11073	16.5126	4.8327e-05	0.790824
13106	SNORD12B	-1.21293	-0.980955	16.4832	4.90838e-05	0.803208
15362	VSIG1	-0.737864	0.773767	16.4523	4.98885e-05	0.816375
12468	SH3D21	-0.590905	3.82451	16.429	5.05069e-05	0.826495
9902	PAPL	-0.939599	-1.16213	16.4101	5.10122e-05	0.834764
215	ADAM20P1	-1.24011	-0.81415	16.4041	5.11735e-05	0.837402
9581	NSRP1	-0.732222	5.00819	16.3884	5.16005e-05	0.84439
3919	EDA2R	-0.555139	2.1485	16.3837	5.17277e-05	0.846473
6911	KLHL3	-0.644701	2.01926	16.3785	5.18714e-05	0.848824
803	ARHGAP5-AS1	-0.498593	2.48333	16.3764	5.19274e-05	0.84974
1244	BCL2L15	-1.12628	-1.46902	16.3615	5.23369e-05	0.856441
2468	CEL	-0.975102	1.72166	16.3432	5.28447e-05	0.864751
15159	UNC5C	-1.05862	-0.381607	16.3244	5.33712e-05	0.873366
8237	MBL1P	-0.909535	-0.256797	16.2837	5.45304e-05	0.892336
5455	GPCPD1	-0.54636	5.97616	16.2787	5.46743e-05	0.894691
7396	LOC100131726	-0.65937	0.577146	16.2623	5.51509e-05	0.902489
7880	LRGUK	-1.17754	-0.317993	16.2559	5.53385e-05	0.905559
10129	PDP2	-0.491602	3.89911	16.2489	5.55414e-05	0.90888
12383	SETD6	-0.552118	3.49993	16.1491	5.85455e-05	0.958039
123	ACCS	-0.632329	2.8792	16.1454	5.86602e-05	0.959915
13357	SPG20OS	-2.08547	-2.18847	16.1453	5.86635e-05	0.95997
12498	SHISA2	-2.69753	-3.34325	16.133	5.90474e-05	0.966251
12862	SLC9A5	-0.64504	2.15777	16.101	6.00533e-05	0.982712
2358	CDC42EP3	-0.5122	6.04458	16.0957	6.02207e-05	0.985452
10354	PIM1	-0.452932	6.93178	16.095	6.02441e-05	0.985835
10346	PIK3IP1	0.548709	6.06921	16.0787	6.07629e-05	0.994324
10364	PION	-0.514468	3.5945	16.0644	6.1224e-05	1
12371	SESN2	-0.492067	4.95733	15.9949	6.35124e-05	1
11256	RAB33B	-0.629149	2.78557	15.9889	6.37151e-05	1
11925	RPS3A	1.78292	6.57616	15.9748	6.41911e-05	1
10530	PLXNB3	-0.847893	3.10309	15.9263	6.58561e-05	1
8550	MIR4260	1.65355	-2.06701	15.8979	6.68545e-05	1
5843	HIC1	-1.23337	2.26525	15.8799	6.749e-05	1
7502	LOC100506060	-0.745232	0.577715	15.8605	6.81856e-05	1
350	AGPAT9	-0.778932	-0.395729	15.8582	6.82703e-05	1
5986	HNRNPH1	-0.581538	8.48378	15.8553	6.83755e-05	1
16202	ZNF699	-0.743201	1.57964	15.8535	6.84386e-05	1
6533	ITIH4	-0.772202	0.90257	15.8486	6.8619e-05	1
1805	C5orf63	-0.475955	3.76682	15.8454	6.87322e-05	1
7617	LOC283663	-1.08386	0.746997	15.8403	6.89175e-05	1
13275	SOWAHC	-0.770476	6.01518	15.8284	6.93536e-05	1
12989	SNAI2	-0.639509	8.24037	15.8236	6.95297e-05	1
16259	ZNF786	-0.728414	2.11947	15.8048	7.02229e-05	1
7552	LOC100507410	2.43447	-2.8536	15.7215	7.33839e-05	1
2428	CDKN1B	0.472508	5.60485	15.7207	7.34149e-05	1
7125	LENG8	-1.08048	7.22143	15.7096	7.38477e-05	1
1455	C10orf68	-1.24703	-0.908202	15.6595	7.58323e-05	1
8047	MAB21L3	-0.958332	0.4342	15.6588	7.58579e-05	1
4955	FOXF2	-0.732246	2.88393	15.6532	7.60824e-05	1
10604	POLG2	-0.47201	2.79098	15.6529	7.60943e-05	1
14529	TNFSF8	1.61702	-2.20375	15.6239	7.72728e-05	1
8574	MIR503	-1.94305	-2.70896	15.6195	7.74523e-05	1
6098	HSD17B7P2	-0.792204	0.331679	15.6113	7.77891e-05	1
9424	NME9	-1.09817	-1.32933	15.608	7.7923e-05	1
4455	FAM169B	-2.13253	-2.64052	15.6024	7.81545e-05	1
10694	PPARGC1B	-0.4669	5.26497	15.5739	7.93425e-05	1
6274	IGIP	-0.782758	3.36827	15.5608	7.98927e-05	1
12518	SIAH2	-0.604188	5.02362	15.5492	8.03871e-05	1
275	ADM5	-0.713196	2.41433	15.5164	8.17921e-05	1
4962	FOXL1	0.419126	5.27052	15.5065	8.22221e-05	1
12526	SIK1	-0.55807	8.42393	15.4832	8.32423e-05	1
12689	SLC26A6	-0.569129	5.92982	15.4632	8.41292e-05	1
4431	FAM13A-AS1	-1.01376	0.869622	15.4577	8.43738e-05	1
8829	MRPS24	1.79605	-1.68935	15.4524	8.46096e-05	1
13145	SNORD45A	-1.01762	-0.627612	15.4514	8.46523e-05	1
2143	CCDC17	-0.739594	0.414528	15.4401	8.51612e-05	1
8001	LUC7L3	-0.634402	7.35591	15.4122	8.64307e-05	1
14046	TFCP2L1	-0.507598	8.21755	15.3756	8.81186e-05	1
4612	FAM86HP	-0.750225	0.169412	15.3638	8.86694e-05	1
13760	SYNE2	-0.699561	7.27247	15.3618	8.87645e-05	1
14441	TMEM82	-1.26776	-0.662965	15.3474	8.94422e-05	1
3897	EBI3	0.7476	1.69011	15.344	8.9607e-05	1
6642	KCNIP4	-0.876798	0.430907	15.3431	8.96485e-05	1
7197	LINC00202-1	-1.03236	0.234056	15.3156	9.09643e-05	1
11455	RBM25	-0.691559	6.76218	15.2911	9.21506e-05	1
2049	CATSPERB	-0.996847	-0.0793383	15.2665	9.33594e-05	1
15908	ZNF234	-0.732956	2.94441	15.2655	9.34072e-05	1
4331	EXPH5	-0.653473	2.77911	15.2433	9.45122e-05	1
16303	ZNF879	-0.727647	1.35118	15.2268	9.53429e-05	1
12561	SKIL	-0.625057	5.73774	15.1412	9.97638e-05	1
1855	C8orf46	1.58935	-1.29494	15.1093	0.00010146	1
7891	LRP2BP	-0.668424	0.33047	15.1031	0.000101796	1
16255	ZNF782	-0.687525	2.40112	15.089	0.000102557	1
7565	LOC100527964	-0.712931	1.99775	15.0837	0.000102846	1
9192	NCOA4	0.560492	8.40353	15.0683	0.000103691	1
6479	IRS2	-0.863595	7.34456	15.0665	0.000103787	1
5147	GAS6-AS1	-1.20837	-1.19182	15.0231	0.000106205	1
13865	TAS2R10	-1.64068	-1.57953	15.0162	0.000106591	1
220	ADAM32	-0.789082	-0.0628622	15.0064	0.000107147	1
1814	C6orf164	-1.19363	-0.312882	15.0002	0.000107499	1
13448	SREK1	-0.731692	6.67767	14.9897	0.0001081	1
4519	FAM214B	-0.440185	7.15438	14.9828	0.000108493	1
5821	HEXIM1	-0.453499	6.30653	14.9763	0.000108872	1
7374	LOC100130744	-0.550381	2.83672	14.9757	0.000108905	1
13113	SNORD19	-1.94371	-2.44531	14.9626	0.000109661	1
13871	TAS2R5	-0.90191	-0.457219	14.9356	0.000111245	1
4603	FAM84B	-0.638592	3.99199	14.9347	0.000111296	1
9213	NDST2	-0.428257	4.92976	14.9321	0.000111448	1
2952	CORO6	-0.690892	0.675161	14.9316	0.000111481	1
6386	ING5	-0.508645	4.37564	14.9069	0.000112952	1
243	ADAT2	-0.664517	3.15951	14.8656	0.000115452	1
7359	LOC100129931	-1.60296	-1.99587	14.8622	0.00011566	1
12089	SAMD9L	-0.720639	3.83759	14.8494	0.000116443	1
4589	FAM76B	-0.59723	4.31345	14.8492	0.000116457	1
2845	CNTD1	-0.893465	0.0970742	14.8451	0.000116708	1
1741	C2orf66	-1.26383	0.478165	14.8385	0.00011712	1
3632	DNAAF1	1.87867	-1.80622	14.8341	0.000117391	1
15171	UPK3B	-1.59628	0.0686399	14.8172	0.000118448	1
884	ARMCX4	-0.985886	-0.29925	14.7901	0.000120166	1
3043	CRIPAK	-1.07577	3.08818	14.7614	0.000122009	1
4169	EPB41L4A	-0.621185	6.00518	14.7571	0.000122284	1
6021	HOXB3	-0.531446	2.16183	14.756	0.00012236	1
3057	CROCCP3	-0.758369	1.88957	14.7381	0.000123527	1
6462	IRAK2	0.554095	5.76102	14.7276	0.000124212	1
15268	VAMP1	-0.484381	3.11103	14.7136	0.000125138	1
3149	CTHRC1	1.08852	-0.166944	14.7018	0.000125924	1
13117	SNORD2	-0.731808	0.358951	14.6724	0.000127903	1
6203	IFI27	0.80707	3.96561	14.6498	0.000129446	1
12709	SLC2A12	-0.671919	3.18167	14.6165	0.000131754	1
3644	DNAH6	-0.791529	0.477024	14.6125	0.000132038	1
3732	DOK3	-0.805407	2.87508	14.6122	0.00013206	1
9586	NSUN5P1	-0.511777	3.07906	14.6008	0.000132861	1
7647	LOC286367	-0.806902	-0.449968	14.5938	0.000133351	1
5749	HDAC10	-0.710346	4.14949	14.5872	0.000133818	1
4394	FAM111B	-0.689715	4.33205	14.5526	0.000136299	1
15330	VPS13C	-0.687846	5.30586	14.5484	0.000136602	1
12699	SLC28A2	-2.38407	-3.10258	14.5423	0.000137049	1
7796	LOC728392	-0.594028	2.87133	14.5085	0.000139526	1
4783	FGF5	0.741591	1.04121	14.4745	0.000142071	1
5131	GAPDHS	-0.464775	2.33088	14.4681	0.00014255	1
5590	GSDMB	-0.568384	2.85822	14.4462	0.000144224	1
3353	DCAF4L1	-0.844591	0.956244	14.4115	0.000146901	1
14465	TMOD4	-0.911458	-0.433562	14.4005	0.000147764	1
7579	LOC146880	-0.535375	5.07648	14.3881	0.000148741	1
10606	POLI	-0.644554	3.77344	14.3513	0.000151679	1
14797	TRPV1	-0.677051	1.56692	14.3085	0.000155164	1
7852	LPAR2	-0.627688	3.144	14.3053	0.00015543	1
15733	ZDHHC17	-0.569751	4.97932	14.2781	0.000157691	1
10488	PLEKHH2	-0.813102	0.899127	14.2745	0.000157994	1
13659	STX1A	-0.551171	4.60796	14.2689	0.000158462	1
16268	ZNF799	0.627703	1.44743	14.2681	0.000158525	1
8997	MYEOV	1.83312	-2.22393	14.2517	0.00015992	1
2754	CLK2	-0.414529	4.69115	14.2389	0.000161004	1
15737	ZDHHC21	-0.671152	4.09731	14.2342	0.000161408	1
7507	LOC100506124	-1.03222	-0.141337	14.2016	0.000164232	1
11466	RBM41	-0.675629	4.39608	14.193	0.000164982	1
5494	GPR173	-0.808338	2.76798	14.1832	0.000165846	1
11022	PSMC3IP	-0.529643	3.10887	14.1676	0.000167226	1
16261	ZNF789	-0.643443	2.59174	14.1614	0.000167777	1
15622	YTHDC2	-0.604821	6.16051	14.1601	0.000167896	1
11254	RAB32	0.788101	5.10034	14.1495	0.00016884	1
3389	DCUN1D4	-0.569679	4.85761	14.1447	0.000169272	1
9315	NFAT5	-0.835547	5.89588	14.1377	0.000169903	1
12877	SLCO4A1	-0.606204	4.13185	14.1325	0.000170374	1
1057	ATP6AP1L	-0.591909	1.35421	14.1315	0.000170469	1
8296	MDM4	-0.726652	3.9609	14.1253	0.000171032	1
13788	SYT8	-0.545584	7.06686	14.0928	0.000174011	1
3613	DLX2	-0.919734	2.48955	14.0872	0.000174523	1
1006	ATHL1	-0.658504	4.51792	14.081	0.000175108	1
15565	XPA	-0.564861	3.93921	14.0796	0.000175234	1
5221	GEN1	-0.656439	5.38363	14.0608	0.000176999	1
2078	CBX8	-0.459853	2.62737	14.0586	0.000177201	1
799	ARHGAP40	-0.559201	4.19605	14.0304	0.000179883	1
13347	SPDYE7P	2.60375	-3.56459	14.0242	0.000180473	1
16226	ZNF738	-0.57924	3.15833	14.0063	0.000182198	1
3	A1CF	-1.37978	-2.06321	13.9871	0.000184071	1
13636	STRA8	-1.58551	-2.37312	13.9763	0.000185125	1
11865	RPL36A	-0.735857	1.99381	13.939	0.000188837	1
6200	IFFO1	-0.651476	-0.374886	13.9352	0.000189218	1
7268	LINC00672	-0.635837	0.473918	13.9332	0.000189427	1
3818	DTX2P1-UPK3BP1-PMS2P11	-0.977193	0.911502	13.9236	0.000190391	1
4521	FAM217B	-0.639125	3.83752	13.9108	0.000191695	1
16177	ZNF655	-0.548754	5.75434	13.9105	0.000191723	1
16093	ZNF549	-0.587636	2.67698	13.9066	0.000192118	1
751	AQP9	1.48898	-1.01931	13.9039	0.000192396	1
2146	CCDC173	-1.71576	-2.37179	13.9028	0.000192516	1
15901	ZNF226	-0.467908	3.61338	13.8785	0.000195012	1
1377	BRIP1	-0.584028	4.25506	13.8674	0.000196177	1
6195	IER2	-0.483446	6.93727	13.8377	0.000199292	1
7153	LHB	-0.695597	0.205207	13.8347	0.000199613	1
6802	KIAA1731	-0.536803	5.04556	13.8236	0.000200799	1
2785	CLUHP3	0.534875	3.56138	13.7661	0.000207035	1
16120	ZNF577	-0.544675	2.90949	13.764	0.000207273	1
9557	NRIP1	-0.582782	5.73085	13.7636	0.000207309	1
14497	TNFAIP1	0.391991	7.71228	13.7539	0.000208391	1
1289	BHLHE41	0.857605	2.98498	13.723	0.000211839	1
8342	MEG9	-2.85735	-3.84521	13.6756	0.000217259	1
12027	RUSC1-AS1	-1.85715	-2.24877	13.6649	0.000218498	1
7571	LOC100862671	0.725783	5.69684	13.6463	0.000220672	1
13496	SS18L1	-0.607323	5.13315	13.6433	0.00022103	1
6778	KIAA1377	-0.851124	2.93907	13.6414	0.000221247	1
7612	LOC282997	-0.564835	1.96076	13.635	0.000222014	1
3845	DUSP3	0.405642	6.46534	13.6333	0.000222207	1
9070	N4BP2L2-IT2	-0.931717	0.600118	13.6282	0.000222815	1
9995	PCDHB19P	-1.75804	-2.32372	13.624	0.00022331	1
14665	TRAF3IP3	0.548867	1.99674	13.6193	0.000223875	1
7254	LINC00630	-0.616361	0.895229	13.6173	0.000224107	1
14746	TRIM66	-0.690566	3.90393	13.6138	0.000224526	1
3824	DUOX2	-1.61039	-0.659837	13.6041	0.000225696	1
6559	JAK2	-0.669497	4.20359	13.5968	0.000226576	1
14771	TRMT13	-0.597697	3.81386	13.5626	0.000230735	1
6807	KIAA1875	-1.01549	0.163962	13.5605	0.000230996	1
14858	TSSK3	-0.783559	2.57077	13.5591	0.000231172	1
15979	ZNF345	-0.705357	1.3369	13.5561	0.00023154	1
11094	PTGS1	-0.396442	4.38937	13.5228	0.000235683	1
6383	ING2	-0.523507	3.59213	13.5154	0.000236614	1
6085	HSD11B1	0.85643	0.974516	13.5142	0.000236768	1
3329	DAXX	0.462441	6.88786	13.5123	0.000236999	1
12274	SELM	0.665392	5.15999	13.4965	0.000239011	1
2634	CHRNA10	-0.753031	0.688195	13.4792	0.000241226	1
10391	PJA1	0.452747	5.40974	13.4789	0.000241258	1
8470	MICALL2	-0.572318	5.01398	13.477	0.000241501	1
10714	PPIEL	-0.984156	-0.444465	13.4632	0.000243282	1
6791	KIAA1551	-0.647424	4.82234	13.4539	0.0002445	1
9837	P2RY4	-1.49971	-2.27767	13.4367	0.000246746	1
16142	ZNF600	-0.668002	2.34644	13.4338	0.000247124	1
6107	HSF4	-0.862627	2.3775	13.4189	0.000249105	1
4852	FLJ14186	-1.02945	2.38973	13.4117	0.000250058	1
16289	ZNF84	-0.670233	4.16029	13.4092	0.000250395	1
16174	ZNF652	-0.517982	4.31832	13.3983	0.000251848	1
5499	GPR3	-0.53173	2.07182	13.3904	0.000252912	1
16236	ZNF761	-0.581362	3.47167	13.3859	0.000253524	1
556	ANKDD1A	-0.704327	1.56539	13.3675	0.000256017	1
1774	C4orf21	-0.601978	3.80304	13.359	0.000257184	1
3560	DICER1	-0.690921	5.93213	13.3512	0.000258254	1
12934	SMC5	-0.731891	6.3968	13.3421	0.000259509	1
5121	GALNT5	-0.531223	3.11088	13.3308	0.000261082	1
15975	ZNF33B	-0.58355	4.95635	13.3257	0.00026179	1
7376	LOC100130855	-1.01679	-0.744494	13.3239	0.000262044	1
7370	LOC100130557	-0.830593	1.31812	13.3094	0.000264086	1
2150	CCDC18	-0.701311	4.07388	13.3026	0.000265035	1
2567	CHAC1	-0.59884	2.92074	13.2846	0.000267602	1
7698	LOC401320	-0.549827	2.98913	13.2827	0.00026787	1
7385	LOC100131094	-1.00424	1.03552	13.2777	0.000268576	1
11370	RAP2B	-0.491654	6.03999	13.2585	0.000271351	1
6546	ITPRIPL2	-0.667046	5.79046	13.2349	0.000274791	1
11633	RHOV	1.14322	3.00243	13.2096	0.000278516	1
10928	PRPF38B	-0.615278	6.18897	13.1916	0.000281209	1
214	ADAM1A	-0.856622	1.30946	13.1767	0.000283449	1
9139	NAT2	-0.915236	-1.78785	13.166	0.000285076	1
15249	USP9Y	-0.648761	5.47929	13.1643	0.000285339	1
9785	OSBPL7	-0.732708	4.0878	13.1639	0.000285394	1
2123	CCDC14	-0.497052	5.91802	13.1588	0.00028617	1
12726	SLC31A2	0.44054	6.37715	13.1564	0.000286534	1
11444	RBM12B-AS1	-1.10244	-0.845996	13.1271	0.000291048	1
5417	GOLGB1	-0.614235	7.20727	13.1239	0.00029156	1
8444	MGC27345	-0.648978	2.91564	13.1098	0.000293753	1
557	ANKDD1B	-1.03945	-0.138274	13.0722	0.000299719	1
13194	SNRK	-0.461336	4.46584	13.0646	0.00030093	1
16205	ZNF700	-0.682366	3.50461	13.0528	0.000302832	1
231	ADAMTS6	-0.554867	5.49336	13.0505	0.0003032	1
13067	SNORA63	-0.871457	-0.497053	13.0428	0.000304459	1
16044	ZNF470	-0.711974	2.41809	13.0405	0.000304834	1
1461	C10orf99	1.72113	-0.384781	13.039	0.000305073	1
12433	SGK494	-0.777691	1.29374	13.0098	0.000309869	1
11549	REST	-0.603725	5.39476	12.9875	0.000313573	1
6620	KBTBD8	-0.521216	1.97667	12.9814	0.000314604	1
2483	CENPC1	-0.568219	3.99673	12.9761	0.000315491	1
697	APBB3	-0.411708	5.07906	12.9618	0.000317914	1
779	ARHGAP11B	-0.647964	1.34301	12.9597	0.00031827	1
9004	MYH3	-0.989209	0.507788	12.9539	0.00031926	1
994	ATG16L2	-0.71063	3.83611	12.9404	0.000321574	1
12304	SENP7	-0.666111	3.89881	12.938	0.000321984	1
6753	KIAA0895L	-0.605129	4.47396	12.9333	0.00032278	1
13424	SPTBN5	-0.883171	1.89711	12.9315	0.000323091	1
10835	PRDM6	-0.806625	-0.357467	12.9205	0.000325006	1
7026	L3MBTL1	-0.728682	1.09048	12.9137	0.000326184	1
14638	TPR	-0.715388	7.49289	12.8972	0.000329065	1
14094	THAP9-AS1	-0.533603	4.84193	12.88	0.00033212	1
2511	CEP290	-0.705024	4.58313	12.8791	0.000332278	1
8109	MAOA	0.442267	7.40634	12.8635	0.000335059	1
16263	ZNF790	-0.714342	1.37414	12.8618	0.000335362	1
15639	ZBED2	0.610119	7.88836	12.8586	0.000335927	1
8862	MSL1	-0.489528	6.19839	12.8455	0.000338291	1
13047	SNORA4	-0.984323	-0.818782	12.8452	0.000338346	1
14705	TRIB3	-0.433754	6.34418	12.8402	0.000339252	1
13960	TCHH	-0.603527	1.44143	12.834	0.00034037	1
8385	METTL21D	-0.481826	2.99246	12.8142	0.00034399	1
10955	PRR3	-0.385768	3.29717	12.8091	0.000344937	1
16221	ZNF721	-0.7383	3.78881	12.8062	0.000345472	1
16282	ZNF829	-0.620444	2.53366	12.8035	0.000345969	1
16295	ZNF85	-0.590418	2.61966	12.7944	0.000347656	1
928	ASB16	-0.811796	0.885437	12.7942	0.000347701	1
16253	ZNF780A	-0.576242	3.1821	12.778	0.000350716	1
631	ANO9	-0.747273	4.09892	12.7779	0.000350732	1
3094	CSMD3	-0.519381	1.5332	12.7749	0.000351303	1
15900	ZNF225	-0.662399	1.77674	12.7728	0.000351704	1
15874	ZNF182	-0.560225	3.43661	12.7525	0.000355528	1
8594	MIR647	-1.29916	-1.02935	12.7425	0.000357434	1
15942	ZNF283	-0.676934	1.966	12.6939	0.000366858	1
3449	DDX60L	-0.609675	4.50775	12.6875	0.000368111	1
597	ANKRD33B	0.762022	4.32995	12.6828	0.000369034	1
2134	CCDC154	-0.939754	-1.01262	12.6808	0.000369431	1
226	ADAMTS15	-0.688911	1.92332	12.675	0.00037057	1
2635	CHRNA2	-1.58208	-2.09544	12.6652	0.000372524	1
15879	ZNF195	-0.603559	3.88096	12.6606	0.000373437	1
2274	CCT6P3	-0.821182	0.359168	12.6579	0.000373976	1
15781	ZFP69	-0.484865	1.79649	12.646	0.000376362	1
16286	ZNF836	-0.655167	2.24321	12.6454	0.000376486	1
8531	MIR3125	2.37855	-3.14038	12.6414	0.000377291	1
6795	KIAA1614	-0.875662	-0.470056	12.6358	0.000378431	1
5410	GOLGA6L4	-1.41255	-1.99117	12.6329	0.000379012	1
6812	KIAA1984-AS1	-0.724649	0.329582	12.6195	0.000381743	1
9547	NRBP2	-0.660962	5.32913	12.617	0.000382244	1
4195	EPM2AIP1	-0.539903	5.00944	12.6121	0.000383256	1
10200	PFKFB4	-0.529931	4.59673	12.6102	0.000383649	1
14220	TMC5	-2.49567	-0.859808	12.6041	0.000384907	1
6023	HOXB5	-0.985905	-0.333459	12.6018	0.000385377	1
2288	CD200	-0.916237	-0.897817	12.5797	0.00038996	1
14039	TFAP2A	-0.697689	6.28562	12.5737	0.000391218	1
6378	INCA1	-0.599336	2.38953	12.5625	0.000393572	1
7455	LOC100289019	-0.904457	2.95074	12.5579	0.000394545	1
6609	KATNAL2	-0.606268	0.762557	12.5558	0.000394971	1
14397	TMEM41B	-0.551917	4.66347	12.5432	0.00039765	1
7651	LOC338799	-0.473617	3.50043	12.539	0.000398548	1
7290	LIPT2	-0.632199	1.02985	12.5146	0.000403782	1
9906	PAPOLG	-0.447075	4.16264	12.5082	0.000405172	1
5019	FTH1	0.404873	10.0451	12.4948	0.000408096	1
3849	DUSP6	-0.388285	8.50969	12.4866	0.00040988	1
8428	MFSD8	-0.479333	3.32329	12.4864	0.000409917	1
13094	SNORD110	-0.813799	-0.521087	12.4757	0.000412281	1
2816	CNIH2	-1.04252	-0.870233	12.4742	0.000412612	1
12427	SGCG	-1.61354	-2.81778	12.4707	0.000413379	1
2455	CEACAM19	-0.632387	2.97883	12.4472	0.000418621	1
2131	CCDC150	-0.607239	2.8069	12.442	0.000419784	1
3823	DUOX1	-0.648827	4.76741	12.4365	0.000421019	1
5011	FSD1L	-0.596264	2.49891	12.4325	0.000421932	1
3078	CRYZL1	-0.441555	3.79521	12.4308	0.000422304	1
8580	MIR570	-0.847585	0.00432866	12.3959	0.00043028	1
589	ANKRD26	-0.594594	3.69226	12.3958	0.000430312	1
13171	SNORD69	-1.58326	-2.34139	12.3858	0.000432601	1
10055	PCSK4	-0.773903	1.12673	12.3827	0.000433322	1
2234	CCND2	-0.443997	5.81728	12.3811	0.000433703	1
13615	STK36	-0.495548	4.74155	12.3744	0.000435268	1
12554	SIX5	0.799621	5.83933	12.3619	0.000438196	1
11064	PTBP2	-0.621214	3.21173	12.3586	0.00043895	1
9918	PAR5	-1.06567	-0.70001	12.3561	0.000439537	1
15998	ZNF391	-0.59801	1.3808	12.3451	0.000442137	1
6623	KCNAB1	-0.942899	0.444759	12.3447	0.000442231	1
7581	LOC148696	-2.49904	-2.85915	12.3182	0.000448551	1
13410	SPRY2	0.361376	4.7713	12.3173	0.000448785	1
6201	IFFO2	-0.584183	6.19544	12.3139	0.000449602	1
16083	ZNF529	-0.673113	3.29505	12.2918	0.000454958	1
2853	CNTRL	-0.627517	5.58335	12.2751	0.00045904	1
16272	ZNF808	-0.576168	1.65326	12.2507	0.000465095	1
13183	SNORD87	-1.04995	-1.07312	12.2469	0.000466025	1
15060	UBE2Q2P1	-1.00618	0.111549	12.2432	0.000466957	1
9002	MYH15	-0.900217	-0.773027	12.2389	0.000468028	1
3305	DAAM1	-0.437833	6.09737	12.2368	0.000468573	1
14477	TMPRSS5	-0.923356	-0.778584	12.2333	0.000469453	1
13126	SNORD28	-1.00502	-1.2955	12.2266	0.000471135	1
10913	PRORSD1P	-0.659316	0.949196	12.2078	0.000475905	1
16074	ZNF518A	-0.576409	5.1463	12.1879	0.000481017	1
2676	CIRBP-AS1	-0.86179	0.39404	12.1744	0.000484509	1
5359	GNAL	-0.510258	2.98581	12.1507	0.000490691	1
319	AGAP11	-1.63458	-0.899062	12.1383	0.000493965	1
7715	LOC440894	-0.565336	1.62692	12.1369	0.000494333	1
7210	LINC00312	-0.62107	1.74979	12.13	0.000496183	1
2504	CEP152	-0.589541	3.99053	12.124	0.00049777	1
11719	RNF146	-0.439072	4.67344	12.1125	0.000500838	1
2273	CCT6P1	-0.724652	0.713343	12.0984	0.000504658	1
16065	ZNF507	-0.523108	4.62345	12.0824	0.000508987	1
1036	ATP2C2	-0.755904	1.40679	12.079	0.000509929	1
10607	POLK	-0.607022	4.57559	12.0753	0.000510943	1
5803	HERC2P9	-0.62714	2.82271	12.0726	0.00051169	1
11814	RPGR	-0.52351	3.75462	12.0537	0.000516908	1
10507	PLK3	0.452162	5.79189	12.0509	0.000517668	1
6490	ISL2	-0.713929	1.49602	12.0477	0.000518554	1
3080	CSAD	-0.595429	3.84648	12.0147	0.000527814	1
5736	HCG25	-1.08134	-1.22622	12.0103	0.000529072	1
2188	CCDC71L	0.443446	4.85936	12.0065	0.00053016	1
15974	ZNF33A	-0.608474	5.01256	12.0046	0.000530686	1
7950	LRRC8E	-0.492542	4.48648	11.9951	0.000533393	1
15938	ZNF280C	-0.837098	1.61047	11.989	0.000535154	1
13480	SRRM5	-0.907648	-0.521474	11.9801	0.000537707	1
15678	ZBTB5	0.469764	6.12992	11.9676	0.000541328	1
8386	METTL21EP	-1.37179	-1.89552	11.9463	0.000547546	1
7817	LOC729737	-1.0299	4.5664	11.9451	0.000547903	1
2223	CCL5	1.84573	0.227599	11.9441	0.0005482	1
13518	SSTR1	-2.42724	-3.64412	11.9279	0.000553009	1
14321	TMEM184A	-0.632181	3.48913	11.9278	0.000553034	1
15643	ZBED5	-0.451718	5.93799	11.9249	0.000553875	1
7767	LOC646471	-0.585185	2.29848	11.9156	0.000556659	1
7778	LOC649395	0.649301	2.74081	11.8981	0.000561908	1
14648	TPT1-AS1	-0.477732	4.40421	11.8973	0.000562141	1
8132	MAP3K14	-0.522933	5.20745	11.8848	0.00056595	1
2503	CEP135	-0.745447	3.67366	11.8737	0.000569311	1
7390	LOC100131434	-0.771296	0.0667101	11.8612	0.000573148	1
7540	LOC100507053	-0.486901	2.59897	11.8534	0.000575572	1
3947	EFCAB13	-0.721421	1.22123	11.8495	0.000576763	1
8233	MBD4	-0.464862	5.45021	11.8381	0.000580317	1
11877	RPL7A	0.571987	8.82676	11.8294	0.00058303	1
3702	DNHD1	-0.603355	3.73161	11.8276	0.000583584	1
10385	PITRM1-AS1	-0.718066	1.41997	11.8212	0.000585588	1
7427	LOC100268168	-0.790201	0.528743	11.8119	0.000588521	1
9435	NNMT	0.768922	7.80519	11.8116	0.000588623	1
13010	SNHG1	-0.434346	5.98778	11.7957	0.000593662	1
14684	TRAPPC2	-0.566597	2.4668	11.7945	0.000594059	1
14668	TRAF6	-0.414939	4.41581	11.7899	0.000595532	1
4535	FAM228B	-0.54084	1.5447	11.7846	0.000597226	1
10895	PRKY	-0.716404	3.91751	11.7775	0.000599519	1
8199	MARK2	-0.565983	6.01297	11.776	0.000599984	1
15952	ZNF300	-0.495837	4.67307	11.7739	0.000600664	1
10953	PRR22	-0.714562	1.71437	11.767	0.000602909	1
13248	SOCS1	0.899393	1.42382	11.7643	0.000603785	1
8304	MECOM	-0.515174	3.20345	11.7518	0.000607854	1
5255	GIGYF1	-0.590193	5.77604	11.7396	0.000611856	1
8282	MCTP1	-0.606141	0.833303	11.7361	0.000613002	1
2060	CBLN3	-0.595395	3.17626	11.7307	0.000614765	1
3566	DIO2	-0.955538	-0.965242	11.7259	0.000616375	1
15857	ZNF141	-0.63906	1.21305	11.7179	0.000619025	1
9320	NFATC4	-0.531237	2.48471	11.7143	0.000620202	1
5669	GXYLT1	-0.641815	3.73753	11.7139	0.000620349	1
10611	POLQ	-0.706168	4.55858	11.7135	0.000620497	1
6306	IL16	0.485183	3.08295	11.7092	0.00062192	1
13880	TBC1D10A	0.400039	5.34752	11.7056	0.000623119	1
4946	FOXC1	0.707039	4.21912	11.7039	0.000623685	1
13791	SYTL2	-0.670425	1.19848	11.695	0.000626667	1
16200	ZNF696	-0.694006	2.9587	11.6947	0.000626771	1
13088	SNORD10	-0.661779	-0.122015	11.687	0.000629377	1
1122	AVIL	-0.564077	1.24731	11.6836	0.000630517	1
9330	NFKB1	0.472949	6.93747	11.6693	0.000635394	1
8059	MAF	-0.666648	4.32678	11.6601	0.000638552	1
6821	KIF14	-0.650401	5.40426	11.6568	0.000639674	1
2527	CEP95	-0.489796	5.04098	11.6557	0.000640049	1
44	ABCB6	-0.534591	4.18066	11.6538	0.000640702	1
12372	SESN3	-0.463949	5.80463	11.6521	0.000641303	1
5974	HNF1B	2.07862	-2.89125	11.6439	0.000644138	1
6763	KIAA1109	-0.670829	6.17295	11.6393	0.000645722	1
2302	CD34	2.23211	-2.87411	11.6216	0.000651895	1
2089	CCBP2	-0.951564	-0.78872	11.597	0.000660584	1
4889	FLJ45340	-0.964988	5.36686	11.5954	0.000661158	1
9067	N4BP2	-0.676237	3.88724	11.5847	0.000664976	1
4153	ENTPD3-AS1	0.792552	0.0934467	11.5813	0.000666195	1
12001	RTEL1	-0.580906	0.917618	11.5758	0.000668171	1
955	ASPDH	-2.19476	-3.0458	11.5666	0.000671464	1
1467	C11orf35	-0.662134	2.48124	11.564	0.000672424	1
1294	BID	0.579114	4.88793	11.5567	0.00067506	1
9413	NLRP9	-1.536	-2.31318	11.5543	0.000675911	1
976	ATAD5	-0.67676	3.34702	11.5528	0.000676478	1
10894	PRKXP1	-1.00242	3.00736	11.5475	0.000678408	1
5584	GRPEL2	-0.463519	4.46075	11.5341	0.000683327	1
12357	SERPIND1	1.24778	-2.12354	11.5317	0.000684181	1
1453	C10orf55	0.503643	2.0794	11.5226	0.000687559	1
15116	UCN2	-0.761405	4.13851	11.5209	0.000688172	1
2305	CD3EAP	-0.41403	3.1371	11.5171	0.000689584	1
14124	THUMPD2	-0.518353	3.3998	11.509	0.000692603	1
7713	LOC440434	-0.519945	1.67285	11.4948	0.000697898	1
10813	PPWD1	-0.534981	5.302	11.4932	0.000698517	1
501	ALS2CR8	-0.551983	3.44506	11.4905	0.000699531	1
1686	C1orf63	-0.410433	5.0678	11.4895	0.000699923	1
7573	LOC101059948	-0.595002	-0.456404	11.4854	0.00070146	1
15933	ZNF275	-0.466972	4.41202	11.4729	0.000706193	1
16307	ZNF91	-0.641389	3.47705	11.4692	0.000707586	1
3725	DOCK5	-0.506508	5.70764	11.4468	0.00071617	1
9861	PAEP	1.0235	-1.07385	11.4293	0.000722953	1
3627	DMTF1	-0.516021	5.92575	11.4281	0.000723397	1
2743	CLHC1	-0.765734	2.23077	11.4259	0.000724284	1
10508	PLK4	-0.523374	5.19217	11.4042	0.000732795	1
1082	ATP8A1	-1.13071	0.0613807	11.392	0.00073763	1
16062	ZNF503	-0.815268	3.6941	11.3868	0.000739684	1
13016	SNHG3	-0.412137	5.62355	11.3739	0.00074482	1
15936	ZNF28	-0.602993	3.38309	11.3731	0.000745136	1
12018	RUFY2	-0.542088	4.38868	11.3643	0.000748712	1
3680	DNAJC27	-0.479027	2.45262	11.3639	0.00074885	1
11638	RIC3	-2.43498	-2.38619	11.3635	0.000749004	1
8575	MIR5047	-0.480107	4.51838	11.3548	0.000752529	1
537	ANAPC15	0.660102	3.14244	11.3547	0.000752587	1
16163	ZNF626	-0.549387	1.85127	11.3457	0.000756229	1
1924	CACNB1	-0.616245	3.14009	11.3446	0.000756678	1
8493	MIR100HG	-0.534311	4.59844	11.3365	0.00075997	1
1767	C3orf58	-0.664694	3.04678	11.315	0.000768824	1
2386	CDH24	-0.637485	4.76178	11.3141	0.0007692	1
3483	DEPDC7	-0.515243	2.20752	11.3111	0.000770446	1
5275	GJB3	-0.405122	7.32039	11.3092	0.000771252	1
3365	DCLK1	-0.46587	0.991707	11.3089	0.000771371	1
9355	NHLH1	-1.37796	-1.63643	11.2901	0.000779215	1
15503	WHAMMP2	-0.637717	0.341376	11.2792	0.000783799	1
16071	ZNF514	-0.772203	3.20027	11.2791	0.000783832	1
224	ADAMTS13	-0.779481	2.95327	11.2661	0.000789334	1
7828	LOC731275	-1.05788	0.428996	11.2609	0.000791568	1
4639	FAR1	-0.540848	6.54317	11.2596	0.000792129	1
4408	FAM122B	-0.669318	5.38181	11.2525	0.000795145	1
11797	ROS1	-0.60525	6.13361	11.2401	0.000800478	1
12071	SACS	-0.701737	6.24458	11.2366	0.00080198	1
13166	SNORD60	-0.647383	0.218443	11.2212	0.000808674	1
16014	ZNF420	-0.532358	1.85013	11.1998	0.000818069	1
5559	GRIA3	-0.589871	1.32198	11.1946	0.000820358	1
3629	DMXL1	-0.527576	6.1901	11.1914	0.000821781	1
15439	WDR35	-0.541497	4.46279	11.1808	0.0008265	1
13149	SNORD47	-0.661858	1.20834	11.1606	0.000835514	1
13125	SNORD27	-1.28867	-1.99149	11.1519	0.000839454	1
6871	KLF10	-0.40447	7.76965	11.1485	0.000840996	1
14534	TNIP3	0.87422	0.594556	11.1482	0.00084113	1
2074	CBX4	-0.451608	5.05131	11.1414	0.000844231	1
411	AKNAD1	-0.675643	1.28701	11.1409	0.00084443	1
5331	GLUD1P3	-0.908025	1.79378	11.1109	0.000858208	1
4486	FAM193B	-0.454436	5.70261	11.1083	0.000859416	1
16028	ZNF440	-0.619254	3.95836	11.107	0.000860028	1
8372	METRNL	0.519923	4.42196	11.1066	0.000860212	1
1714	C21orf91	-0.594966	3.82607	11.0992	0.000863657	1
498	ALS2CL	-0.531221	7.62508	11.0906	0.000867659	1
4866	FLJ35282	-0.864281	-0.0574438	11.08	0.00087264	1
4341	EYS	-0.832643	0.473159	11.0798	0.000872725	1
15518	WNK4	-0.646389	2.13221	11.0757	0.000874648	1
13476	SRRM1	-0.584367	5.74449	11.0745	0.000875236	1
8854	MSANTD4	-0.465765	4.24974	11.0694	0.00087765	1
7736	LOC613037	-0.850595	1.98929	11.0687	0.000877994	1
16002	ZNF397	-0.527805	3.5539	11.0652	0.000879626	1
405	AKAP9	-0.699366	5.94311	11.0512	0.000886274	1
16111	ZNF569	-0.588036	1.21895	11.0509	0.000886434	1
7762	LOC645638	0.598144	3.28711	11.0458	0.000888879	1
2901	COL7A1	-0.715097	9.66957	11.0394	0.00089194	1
5136	GARNL3	-0.529866	1.25551	11.0317	0.000895691	1
16353	ZSWIM8-AS1	-0.977041	-1.67012	11.0306	0.000896197	1
1795	C5orf34	-0.498843	3.6988	11.0272	0.000897844	1
8686	MOB1B	-0.669691	5.02258	11.0207	0.000901009	1
1100	ATRX	-0.662992	5.97617	11.0199	0.000901376	1
4043	EIF4E3	0.411988	3.60631	11.007	0.000907706	1
500	ALS2CR12	-0.703409	0.172014	10.9878	0.000917128	1
417	AKR1C2	0.565019	5.60523	10.9721	0.000924957	1
1952	CALML4	-0.481139	3.90118	10.9665	0.000927738	1
2038	CASP8AP2	-0.519076	4.7294	10.96	0.000931014	1
9230	NDUFAF2	0.735283	5.24198	10.959	0.000931517	1
540	ANAPC4	-0.537032	4.32438	10.9533	0.000934391	1
8983	MXRA8	-0.742957	3.12869	10.9515	0.000935301	1
1202	BAZ2B	-0.608457	5.8259	10.9489	0.000936578	1
1681	C1orf51	-0.685494	1.23294	10.9421	0.000940057	1
2304	CD37	-1.05275	-0.663524	10.9403	0.000940969	1
13746	SYCP2	-0.931456	-0.362053	10.9401	0.000941045	1
14939	TUBB1	-0.679463	1.21013	10.937	0.00094261	1
7444	LOC100288123	-0.928519	0.474235	10.9309	0.00094574	1
11344	RALGAPA1	-0.538368	3.31844	10.9282	0.000947111	1
1398	BTAF1	-0.50017	6.77449	10.9185	0.000952075	1
1323	BMP8A	-0.875518	-0.333361	10.9112	0.000955863	1
4593	FAM81B	-1.25512	-2.16194	10.9084	0.0009573	1
16110	ZNF568	-0.47434	1.94637	10.9035	0.00095984	1
9890	PAN3	-0.559304	4.80327	10.897	0.000963211	1
1170	BACH2	-0.583929	2.74211	10.8959	0.000963772	1
9268	NECAP2	0.593481	6.80472	10.8856	0.000969128	1
9501	NPIPL3	-1.11824	3.67081	10.8845	0.000969702	1
12259	SEC61A2	-0.423119	3.44982	10.8663	0.000979306	1
1693	C20orf112	-0.648681	4.82012	10.86	0.000982645	1
2600	CHI3L2	4.47107	-3.03124	10.8528	0.00098648	1
13195	SNRK-AS1	-1.26614	-1.72007	10.851	0.000987416	1
14792	TRPM4	-0.622969	5.65353	10.8428	0.000991809	1
10539	PMFBP1	-0.780855	1.2019	10.8119	0.00100847	1
6590	KANK1	0.366089	6.90219	10.8044	0.00101261	1
14807	TSC22D1	-0.384325	8.68267	10.8018	0.001014	1
7850	LPAL2	-0.687033	0.168323	10.7894	0.00102082	1
12431	SGK223	-0.795294	4.65792	10.7857	0.00102289	1
15816	ZKSCAN7	-0.577522	0.193377	10.7852	0.00102316	1
14887	TTC31	-0.330135	5.20543	10.7791	0.0010265	1
16233	ZNF75A	-0.610079	4.05477	10.7727	0.00103006	1
14704	TRIB2	0.450867	5.58686	10.7647	0.00103454	1
16100	ZNF557	-0.44848	2.55435	10.7633	0.00103533	1
10921	PROX2	-0.884271	0.984177	10.7626	0.00103573	1
7645	LOC285847	-0.741396	-0.294492	10.7585	0.001038	1
8996	MYEF2	-0.737056	-0.818455	10.7582	0.00103818	1
1389	BRWD3	-0.521658	4.65649	10.7519	0.00104174	1
11880	RPL9	1.94507	4.66027	10.7403	0.00104829	1
13252	SOCS4	-0.537833	5.49865	10.7403	0.00104829	1
5717	HAUS6	-0.513806	4.98359	10.734	0.00105186	1
15884	ZNF204P	-0.616966	3.11307	10.7308	0.00105368	1
9434	NNAT	-0.703562	1.65765	10.7261	0.00105636	1
8259	MCF2	-0.489537	2.77022	10.724	0.00105753	1
12219	SDHAP1	-0.516148	2.62566	10.7237	0.00105774	1
12456	SH2D5	-0.473488	2.94511	10.721	0.00105925	1
11609	RHBDL1	-0.853332	1.00025	10.7121	0.00106437	1
3291	CYP4V2	-0.596182	3.93592	10.7083	0.00106656	1
6843	KIF3A	-0.510136	4.55593	10.7043	0.00106885	1
13127	SNORD29	-0.950173	-0.974944	10.6965	0.00107336	1
9957	PAXBP1	-0.508136	4.96591	10.6911	0.00107651	1
15892	ZNF215	-0.439654	2.26846	10.689	0.00107777	1
13941	TCEAL3	-0.355726	4.30478	10.6809	0.00108247	1
6387	INHA	-0.79123	0.0944963	10.6807	0.00108258	1
7682	LOC399715	-1.37148	-2.74275	10.6797	0.00108316	1
4923	FNBP4	-0.534961	6.14032	10.6796	0.00108323	1
16064	ZNF506	-0.569676	2.09163	10.6691	0.00108938	1
14064	TGFB3	-0.627548	1.23458	10.6645	0.00109212	1
14183	TLE3	-0.630831	4.78305	10.662	0.0010936	1
7286	LIPG	0.442863	4.65082	10.6615	0.00109387	1
11648	RIMKLB	-0.467692	5.0975	10.6598	0.00109489	1
3066	CRY2	-0.419218	4.22194	10.641	0.00110606	1
10937	PRPH2	2.00959	-2.98309	10.6305	0.00111237	1
1028	ATP1B1	-0.43383	7.22791	10.6256	0.00111534	1
8215	MAT2A	-0.390745	8.24329	10.6238	0.00111641	1
4538	FAM22A	-0.891456	-0.511799	10.6122	0.00112343	1
4126	ENC1	-0.37407	6.59286	10.6089	0.00112547	1
16056	ZNF493	-0.725658	2.61589	10.6021	0.00112962	1
15386	VWCE	-1.0358	-1.90665	10.5994	0.00113125	1
7665	LOC344967	0.620685	1.34997	10.5966	0.00113298	1
16275	ZNF813	-0.591644	2.25659	10.5939	0.0011346	1
13433	SQRDL	0.510026	7.20756	10.582	0.00114195	1
16081	ZNF527	-0.63095	1.72065	10.5649	0.00115254	1
2024	CASC5	-0.586376	5.53934	10.5645	0.00115277	1
698	APC	-0.597231	6.41074	10.5607	0.00115519	1
9719	ODF2L	-0.490806	4.60409	10.5418	0.00116705	1
4290	EVA1A	0.429276	3.23657	10.5351	0.00117127	1
12290	SEMA4G	-0.730077	0.842476	10.5345	0.00117168	1
1801	C5orf51	-0.518432	5.71717	10.5235	0.00117868	1
6551	IVNS1ABP	-0.369145	8.52689	10.519	0.00118152	1
16217	ZNF714	-0.617933	2.80277	10.5177	0.00118238	1
12808	SLC4A3	-0.606788	4.1341	10.5174	0.00118253	1
9025	MYO15B	-0.807405	0.713123	10.5168	0.00118297	1
11936	RPS6KB1	-0.419547	5.10292	10.5159	0.00118349	1
15080	UBLCP1	-0.560907	6.1293	10.5082	0.00118848	1
6582	JRKL	-0.486455	4.5661	10.4988	0.00119452	1
6209	IFI44L	-0.57289	4.22371	10.4815	0.00120577	1
2907	COLQ	-0.647938	0.964398	10.4802	0.0012066	1
15168	UPF3A	-0.374673	4.43894	10.4792	0.00120726	1
8591	MIR637	-0.898785	-1.42417	10.4786	0.00120763	1
1979	CANT1	0.360711	6.34797	10.4627	0.00121812	1
15853	ZNF137P	-0.631036	1.46767	10.4549	0.00122321	1
7924	LRRC39	-1.07833	-0.323699	10.4542	0.00122372	1
13392	SPR	0.483665	4.36163	10.4501	0.0012264	1
1444	C10orf118	-0.60988	4.50921	10.45	0.00122651	1
6550	IVL	-0.595045	2.89675	10.4455	0.00122948	1
4160	EOGT	-0.563903	5.3961	10.445	0.00122979	1
13763	SYNGAP1	-0.688481	4.45047	10.443	0.00123118	1
16329	ZRSR2	-0.548828	1.80423	10.4394	0.00123356	1
15539	WSB1	-0.43683	6.21605	10.4267	0.0012421	1
8073	MAGI2-AS3	-0.586032	-0.0758168	10.4176	0.00124817	1
8519	MIR22HG	-0.369557	6.2712	10.414	0.00125066	1
15898	ZNF223	-0.415999	1.97	10.4102	0.00125322	1
3400	DDIT3	-0.435205	3.51615	10.3976	0.0012618	1
5563	GRIK1	-0.858632	-1.04766	10.3958	0.00126302	1
3171	CTSK	-0.522261	2.14789	10.3953	0.00126338	1
1675	C1orf226	0.387957	5.37065	10.3782	0.00127515	1
6227	IFNAR2	0.445855	4.27155	10.3716	0.00127972	1
12184	SCNN1A	-0.488273	8.63726	10.3707	0.00128029	1
4928	FNDC7	-1.57038	-2.52953	10.3667	0.00128306	1
256	ADCY5	-0.610301	0.266166	10.3634	0.00128536	1
5676	GZF1	-0.33893	5.14467	10.3625	0.00128604	1
1086	ATP8B3	-0.58775	2.39438	10.3516	0.00129365	1
16254	ZNF780B	-0.648707	3.06887	10.3475	0.0012965	1
9091	NABP1	-0.444125	4.99096	10.346	0.00129758	1
11864	RPL36	0.767019	9.4372	10.3352	0.00130515	1
10339	PIK3C2A	-0.650423	5.57467	10.335	0.00130532	1
15568	XPNPEP3	-0.39551	4.0697	10.3308	0.00130828	1
2995	CPNE7	-0.453854	4.62841	10.32	0.00131595	1
5976	HNRNPA1	-0.451422	4.00212	10.3143	0.00132002	1
9722	OFD1	-0.391491	4.37396	10.3043	0.00132722	1
5014	FSIP2	-0.980396	-1.27791	10.2868	0.00133984	1
16244	ZNF770	-0.56765	5.87224	10.284	0.00134187	1
8617	MKNK2	-0.525294	7.68565	10.2729	0.00134995	1
5745	HCP5	0.632861	3.1461	10.2725	0.00135027	1
5286	GK5	-0.646441	4.01809	10.2666	0.0013546	1
15491	WEE1	-0.532238	5.47727	10.253	0.00136459	1
8424	MFSD4	-1.05247	-0.794213	10.2505	0.00136647	1
5026	FTSJD1	-0.464689	4.86829	10.2493	0.00136734	1
10037	PCLO	-0.705882	4.6346	10.246	0.00136978	1
14915	TTLL3	-0.742023	0.94639	10.2446	0.00137084	1
14618	TPCN2	-0.467238	4.70179	10.241	0.00137354	1
3467	DENND2C	-0.594131	2.78946	10.232	0.00138023	1
4296	EVI2B	-0.946472	-0.649014	10.2304	0.00138142	1
13581	STAT5A	0.412589	4.27582	10.2298	0.00138191	1
6470	IRF2BPL	-0.65781	6.68791	10.226	0.00138472	1
949	ASIC3	-0.792815	0.319598	10.2074	0.00139877	1
15891	ZNF214	-0.544873	0.86465	10.2043	0.0014011	1
287	ADPRHL1	0.677193	0.769069	10.2016	0.00140317	1
11748	RNF219	-0.578354	3.00366	10.2014	0.00140337	1
16293	ZNF845	-0.572548	3.09291	10.2008	0.00140382	1
2606	CHML	-0.509815	5.25188	10.1968	0.00140681	1
1318	BMP2	0.581999	5.45805	10.1894	0.00141253	1
15317	VMA21	-0.467693	4.64771	10.1892	0.00141266	1
1487	C11orf86	2.44595	-1.58021	10.1873	0.00141413	1
16330	ZSCAN12	-0.42824	3.1081	10.1854	0.0014156	1
4532	FAM227A	-0.549575	2.04031	10.1841	0.00141654	1
14511	TNFRSF14	-0.496146	2.58465	10.1792	0.00142033	1
4956	FOXG1	-0.681946	2.52448	10.1785	0.00142086	1
9333	NFKBIB	0.398313	5.27861	10.1662	0.00143037	1
13381	SPOCD1	-0.402815	2.36347	10.1644	0.00143179	1
5571	GRIN3B	-1.16554	-0.979522	10.1499	0.0014431	1
8465	MICAL1	-0.42926	5.72633	10.1477	0.00144482	1
7194	LINC00174	-0.886579	2.93549	10.1471	0.00144529	1
14110	THOC2	-0.557017	5.98421	10.1416	0.00144963	1
11389	RASA2	-0.497386	2.96658	10.1376	0.00145274	1
960	ASPM	-0.599214	7.01086	10.1177	0.00146853	1
10213	PGAP1	-0.507088	4.40549	10.1165	0.00146944	1
508	AMD1	-0.490945	6.29402	10.1154	0.00147038	1
12814	SLC50A1	0.494424	5.36338	10.1153	0.00147045	1
3740	DOPEY1	-0.45428	4.35591	10.1006	0.0014822	1
5020	FTH1P3	0.385609	4.25926	10.0972	0.00148499	1
14162	TIMP3	-0.356708	7.11153	10.096	0.00148591	1
8262	MCIN	-0.777127	-0.148122	10.0881	0.00149228	1
988	ATF7IP2	-0.735051	0.660761	10.0852	0.00149467	1
9914	PAQR6	-0.682727	2.67294	10.0775	0.00150089	1
9262	NEB	-0.713915	1.93266	10.0653	0.00151089	1
929	ASB16-AS1	-0.586926	2.50084	10.0618	0.00151372	1
4412	FAM126B	-0.517335	4.19002	10.0608	0.00151461	1
10975	PRSS27	-0.891553	-0.259915	10.0598	0.00151543	1
3620	DMC1	-0.516086	0.305727	10.0579	0.00151699	1
6664	KCNQ1OT1	-0.825937	2.8065	10.0578	0.00151708	1
652	ANXA5	0.545751	9.22532	10.055	0.00151935	1
8273	MCM8	-0.557563	4.46122	10.0538	0.00152033	1
6459	IQUB	-1.22893	-1.43211	10.0506	0.00152301	1
8413	MFI2-AS1	-0.633995	0.215576	10.0264	0.00154315	1
14935	TUBA4B	-0.927934	-1.35244	10.0246	0.00154467	1
11942	RPS9	0.801207	9.30956	10.0208	0.00154778	1
14194	TLR3	-0.640986	3.25832	10.0113	0.0015558	1
8879	MST1R	-0.501645	5.98262	10.0076	0.00155897	1
4393	FAM111A	-0.510971	6.1317	9.99852	0.00156666	1
1960	CAMK1G	0.911793	-0.999492	9.99087	0.00157318	1
7448	LOC100288637	-0.594849	3.68433	9.98494	0.00157826	1
2485	CENPF	-0.536817	8.08752	9.97489	0.00158689	1
583	ANKRD19P	0.59795	3.20576	9.96592	0.00159464	1
6248	IFT80	-0.517323	5.06656	9.9422	0.00161532	1
2777	CLSTN3	-0.567102	5.28788	9.94071	0.00161664	1
16162	ZNF625-ZNF20	-1.39975	-2.51313	9.93981	0.00161742	1
9090	NAB2	-0.410402	5.66324	9.93776	0.00161922	1
15845	ZNF12	-0.514543	4.99028	9.93506	0.0016216	1
5799	HERC2P2	-0.598106	2.9301	9.93441	0.00162217	1
14098	THBS3	-0.471485	4.34641	9.92956	0.00162645	1
10205	PFN1P2	-0.929693	-0.662519	9.91821	0.00163652	1
2109	CCDC120	-0.594116	4.49019	9.91705	0.00163755	1
15726	ZDBF2	-0.554546	3.76202	9.911	0.00164293	1
14096	THBS1	-0.608961	10.8841	9.90938	0.00164438	1
2405	CDK18	-0.557814	3.83041	9.90647	0.00164699	1
12287	SEMA4C	-0.52103	4.95263	9.90627	0.00164717	1
6999	KRT7	0.623459	3.30184	9.89295	0.00165913	1
6005	HOOK1	-0.498126	4.27565	9.88809	0.00166352	1
14387	TMEM30B	-0.612793	4.9631	9.87904	0.00167172	1
5179	GCC2	-0.590063	4.95307	9.87592	0.00167456	1
6859	KIN	-0.391428	3.53052	9.87187	0.00167825	1
7608	LOC256021	-1.02718	-2.14821	9.87015	0.00167982	1
15940	ZNF281	-0.357086	5.56272	9.87007	0.00167989	1
9983	PCDH9	-0.43132	2.13514	9.86697	0.00168272	1
12629	SLC22A3	-0.372484	6.19124	9.86649	0.00168316	1
11853	RPL29	0.732165	9.19471	9.85943	0.00168964	1
6857	KIFC2	-0.529501	4.58009	9.84755	0.00170058	1
12334	SERINC4	-0.61688	1.76726	9.84599	0.00170203	1
15693	ZC3H12B	-0.971863	-1.372	9.83591	0.00171137	1
14785	TROAP	-0.370784	5.54076	9.8334	0.00171371	1
10223	PGGT1B	-0.504801	4.11671	9.82502	0.00172154	1
2713	CLCN6	-0.586329	4.49927	9.82356	0.0017229	1
13771	SYNM	-0.987579	0.0823442	9.82292	0.00172351	1
6622	KCNA7	-0.883526	-1.93131	9.82253	0.00172387	1
13286	SOX7	-0.767754	5.13792	9.82235	0.00172404	1
10725	PPL	-0.584865	8.67314	9.81431	0.00173159	1
10091	PDE5A	-0.610172	1.27362	9.81287	0.00173295	1
16239	ZNF765	-0.545493	2.86677	9.81254	0.00173326	1
9273	NEDD9	0.35219	6.31879	9.81197	0.0017338	1
8789	MRPL34	0.596038	5.86281	9.81097	0.00173474	1
6044	HOXD9	-1.90649	-2.89757	9.81021	0.00173546	1
16290	ZNF841	-0.640272	3.34482	9.80727	0.00173824	1
6361	ILK	0.505115	7.46962	9.79912	0.00174596	1
1590	C17orf85	-0.41665	5.7749	9.79258	0.00175218	1
4758	FEM1C	-0.448979	5.24058	9.78247	0.00176184	1
15872	ZNF180	-0.550648	2.78435	9.7803	0.00176392	1
2640	CHRNB2	-1.13244	-1.73773	9.78016	0.00176405	1
3376	DCST2	-1.01061	-0.0815288	9.77746	0.00176664	1
11198	PYGO2	-0.474582	5.7931	9.77687	0.00176721	1
11388	RASA1	-0.579288	6.08673	9.76825	0.00177551	1
5004	FRS3	-0.431206	2.36834	9.76539	0.00177828	1
4652	FASTKD3	-0.358597	3.91532	9.75625	0.00178714	1
6061	HR	-0.563584	5.36334	9.7537	0.00178962	1
11590	RGS11	-0.924332	-1.10082	9.75028	0.00179296	1
15654	ZBTB20	-0.955514	-0.836479	9.74746	0.00179571	1
14438	TMEM79	-0.512207	4.17699	9.74367	0.00179941	1
8162	MAPK15	-0.832428	1.20434	9.74302	0.00180005	1
3375	DCST1	-1.31556	-1.33788	9.7408	0.00180223	1
4033	EIF3IP1	1.03842	-0.505247	9.73972	0.00180328	1
513	AMH	-1.20342	0.0649346	9.73702	0.00180593	1
12318	SEPT5-GP1BB	-0.948738	-0.600731	9.72298	0.00181978	1
10028	PCF11	-0.479647	5.96595	9.72256	0.0018202	1
2643	CHRNG	-2.00084	-2.29894	9.71192	0.00183077	1
12898	SLTM	-0.603986	7.00563	9.70723	0.00183544	1
15984	ZNF354A	-0.513536	4.19876	9.7069	0.00183577	1
5153	GATA6	0.690633	4.23852	9.69857	0.00184412	1
14607	TP53INP1	-0.446919	4.48901	9.69433	0.00184838	1
5861	HIPK3	-0.474831	5.78237	9.6814	0.00186142	1
2576	CHCHD2	0.762811	6.93682	9.67858	0.00186429	1
15234	USP45	-0.538509	3.58369	9.67658	0.00186631	1
9359	NHLRC3	-0.381125	3.8453	9.67083	0.00187217	1
10947	PRR14L	-0.492089	5.33549	9.66357	0.00187958	1
9148	NBEAL1	-0.552198	4.06021	9.66188	0.00188131	1
3023	CREB3	0.547508	6.60893	9.65992	0.00188332	1
9336	NFKBIL1	0.430239	4.68606	9.65964	0.0018836	1
14810	TSC22D3	-0.430069	7.10219	9.65651	0.00188682	1
2478	CEMP1	-0.522464	1.29337	9.6508	0.00189269	1
6194	IDUA	-0.78423	2.30297	9.65073	0.00189277	1
16201	ZNF697	0.545649	5.03906	9.63588	0.00190813	1
15543	WTAPP1	1.58315	-2.73574	9.63429	0.00190978	1
11843	RPL23AP64	-0.962435	-0.649803	9.63412	0.00190996	1
10673	POU5F1	0.684384	0.918068	9.63242	0.00191173	1
3969	EFNA5	-0.479434	5.06989	9.63191	0.00191226	1
15282	VASN	-0.774875	4.86695	9.63086	0.00191335	1
14870	TTC14	-0.525014	5.16203	9.62812	0.0019162	1
1719	C22orf32	0.577435	4.55482	9.61412	0.00193087	1
4080	ELMSAN1	-0.565658	6.5631	9.61108	0.00193407	1
3661	DNAJB6	0.388796	6.20144	9.60437	0.00194114	1
5682	H2AFJ	0.572464	5.78994	9.60382	0.00194173	1
3031	CREBZF	-0.459634	5.92667	9.59914	0.00194668	1
8682	MNT	-0.749253	5.71864	9.59906	0.00194677	1
14651	TPTE2P6	-2.27135	-3.28269	9.59591	0.00195011	1
2032	CASP2	-0.502785	4.97029	9.59514	0.00195093	1
3769	DPY19L3	-0.484557	4.64034	9.58008	0.001967	1
1581	C17orf58	-0.357879	2.67337	9.56505	0.00198317	1
8881	MSTN	-1.17983	-1.50814	9.55985	0.0019888	1
6205	IFI27L2	0.657079	5.42222	9.55365	0.00199553	1
4887	FLJ44511	-0.846487	-0.166627	9.55128	0.0019981	1
10171	PET112	0.666474	5.79167	9.54986	0.00199965	1
1788	C5AR2	-0.516846	1.62054	9.54929	0.00200027	1
267	ADHFE1	-0.713561	1.11163	9.54909	0.00200049	1
12390	SETX	-0.514286	6.7197	9.54729	0.00200245	1
952	ASNA1	0.697867	6.78946	9.54558	0.00200432	1
6826	KIF18B	-0.642922	5.33074	9.53932	0.00201116	1
11510	RCOR3	-0.45901	4.74507	9.52869	0.00202285	1
16019	ZNF43	-0.748438	-0.0933422	9.52691	0.00202481	1
9427	NMNAT2	-0.910644	2.94063	9.52465	0.0020273	1
14626	TPI1P2	0.758574	3.72291	9.52376	0.00202829	1
8135	MAP3K2	-0.538388	5.67887	9.52307	0.00202904	1
176	ACTG1P4	-1.04222	-1.07413	9.52278	0.00202937	1
1359	BRCA2	-0.599209	4.89686	9.51679	0.002036	1
2173	CCDC57	-0.365837	4.41252	9.50091	0.0020537	1
8480	MIER3	-0.424908	5.00289	9.49074	0.00206512	1
1406	BTBD3	-0.334834	4.55702	9.48571	0.00207078	1
9500	NPIP	-0.830337	1.53721	9.48283	0.00207403	1
1271	BEND3P3	-0.717546	2.38896	9.47951	0.00207779	1
15866	ZNF165	-0.609273	2.01036	9.47746	0.00208011	1
5518	GPRASP1	-0.79311	-0.102877	9.47668	0.00208101	1
3630	DMXL2	-0.520315	5.04945	9.4752	0.00208268	1
413	AKR1B1	0.512576	6.95063	9.4723	0.00208597	1
14695	TREH	-1.07541	-0.761609	9.47149	0.00208689	1
5652	GUCA1B	-0.545132	0.519257	9.47125	0.00208717	1
2997	CPO	-0.810648	-0.161249	9.47082	0.00208766	1
5906	HIST3H2A	0.758373	3.25537	9.46706	0.00209194	1
10165	PER1	-0.590296	8.13145	9.46183	0.00209791	1
8812	MRPL54	0.76545	4.95154	9.46074	0.00209916	1
3385	DCTPP1	0.563373	5.20203	9.46071	0.0020992	1
6797	KIAA1656	-0.526776	0.936899	9.4607	0.0020992	1
15169	UPF3B	-0.464508	4.38884	9.45738	0.00210301	1
15009	UACA	-0.509963	5.12783	9.45226	0.00210889	1
4655	FAT2	-0.63552	9.29897	9.44609	0.002116	1
8478	MIER1	-0.471638	5.07484	9.44198	0.00212075	1
15904	ZNF23	-0.517029	3.7527	9.44135	0.00212147	1
15749	ZEB1	-0.595494	4.2249	9.42842	0.00213649	1
2268	CCT3	0.596238	9.13063	9.41103	0.00215684	1
11724	RNF165	-0.587464	2.85444	9.40779	0.00216066	1
8910	MTFP1	0.416488	5.23862	9.40214	0.00216732	1
11397	RASD2	-0.685271	-0.948237	9.39713	0.00217325	1
10716	PPIG	-0.499015	6.27851	9.39517	0.00217558	1
6505	ITGA10	-0.45067	2.17252	9.39302	0.00217813	1
5435	GPA33	-1.35993	-2.76904	9.39198	0.00217937	1
10929	PRPF39	-0.437919	4.77727	9.3892	0.00218267	1
10453	PLCH2	-0.627053	6.19314	9.37741	0.00219676	1
1107	ATXN7	-0.549138	5.1732	9.37343	0.00220154	1
10704	PPFIA4	-0.540756	1.85732	9.37241	0.00220276	1
15018	UBA7	-0.346633	4.20687	9.36749	0.00220868	1
3639	DNAH14	-0.476848	2.32345	9.3651	0.00221156	1
1684	C1orf54	-1.0012	-0.722456	9.36357	0.0022134	1
9149	NBEAL2	-0.658403	5.60408	9.36334	0.00221369	1
2525	CEP85L	-0.543048	1.93406	9.35555	0.00222311	1
15122	UFL1	-0.449756	5.47444	9.35528	0.00222344	1
12124	SBNO1	-0.48054	5.65097	9.34605	0.00223467	1
13040	SNORA29	-2.50371	-3.1631	9.34406	0.0022371	1
14896	TTC3P1	-0.518051	2.613	9.34288	0.00223854	1
5762	HDGF	0.414753	9.51241	9.3427	0.00223875	1
9125	NAPEPLD	-0.463077	3.16533	9.34186	0.00223978	1
12154	SCARNA17	-1.78154	-2.7312	9.33962	0.00224252	1
2203	CCDC88A	-0.558511	5.74381	9.33938	0.00224281	1
7773	LOC646938	-0.827385	-1.74156	9.33359	0.00224991	1
8836	MRPS31P5	-0.502469	2.35291	9.33022	0.00225405	1
14355	TMEM220	-0.722735	-0.722944	9.32992	0.00225442	1
11836	RPL19P12	0.56419	5.99653	9.32732	0.00225762	1
4009	EIF1B	0.397062	4.92321	9.31448	0.0022735	1
15342	VPS36	-0.40511	5.71176	9.31304	0.00227528	1
8505	MIR186	-1.12893	-1.20708	9.31168	0.00227698	1
2377	CDH1	-0.444763	7.98728	9.30489	0.00228543	1
1798	C5orf42	-0.5468	4.89233	9.28921	0.00230507	1
9958	PAXBP1-AS1	-0.620397	0.155978	9.28842	0.00230607	1
15305	VGLL3	-0.641421	4.36114	9.27775	0.00231954	1
756	ARAP2	-0.46569	3.74274	9.27464	0.00232348	1
377	AIFM3	-0.798406	0.996669	9.27064	0.00232857	1
5546	GRASP	-1.31707	-2.04341	9.266	0.00233447	1
11732	RNF181	0.693939	6.13771	9.2615	0.00234021	1
16211	ZNF708	-0.476349	2.79007	9.2591	0.00234328	1
1338	BNIPL	-0.854985	0.294716	9.25794	0.00234477	1
837	ARID3B	-0.551396	2.39337	9.25076	0.00235398	1
13331	SPATC1	-4.19546	-2.15799	9.24911	0.00235609	1
7593	LOC155060	-0.628302	2.41931	9.24756	0.00235809	1
12201	SCYL3	-0.357282	3.45582	9.24525	0.00236108	1
7400	LOC100132215	-0.737955	0.0846338	9.2401	0.00236772	1
9453	NOL9	-0.449493	3.75173	9.23591	0.00237314	1
4917	FMR1	-0.512743	4.91775	9.22579	0.0023863	1
2726	CLDN5	0.662056	0.934949	9.21258	0.00240357	1
11859	RPL32P3	-0.464616	1.81879	9.20924	0.00240796	1
778	ARHGAP11A	-0.477851	6.32434	9.20818	0.00240935	1
9309	NEUROG2	1.49075	-2.93471	9.20683	0.00241114	1
6640	KCNIP2	-0.87577	-0.548921	9.20151	0.00241816	1
8782	MRPL24	0.582934	6.34276	9.20019	0.0024199	1
7342	LOC100129046	-1.05065	-1.49783	9.19971	0.00242054	1
3055	CROCC	-0.622276	5.20386	9.1978	0.00242306	1
14235	TMED3	0.588001	6.82078	9.19069	0.00243249	1
14875	TTC21B	-0.369806	3.80403	9.18672	0.00243777	1
6006	HOOK2	-0.407824	4.66518	9.18626	0.00243838	1
8703	MORC2-AS1	-0.622237	0.903012	9.18553	0.00243936	1
10199	PFKFB3	-0.451027	6.62675	9.18335	0.00244226	1
41	ABCA9	-0.939607	-1.24279	9.18257	0.00244331	1
4829	FKBP4	0.551349	6.87694	9.17647	0.00245146	1
5570	GRIN3A	-1.0341	-0.880769	9.16776	0.00246316	1
11396	RASD1	-0.978327	-1.6275	9.15991	0.00247374	1
10195	PFDN5	0.692891	7.97863	9.15967	0.00247407	1
2189	CCDC73	-0.675149	-0.15222	9.14417	0.00249511	1
2310	CD55	0.422758	6.594	9.13433	0.00250857	1
7319	LMTK3	-0.656698	2.37992	9.13221	0.00251148	1
10695	PPAT	-0.441105	4.279	9.13118	0.0025129	1
8735	MPP3	-0.433216	3.34808	9.12773	0.00251763	1
15821	ZMAT5	0.645116	2.98665	9.12655	0.00251926	1
1334	BNIP1	0.646431	4.50434	9.12651	0.00251931	1
5977	HNRNPA1L2	-0.411037	3.51822	9.12651	0.00251932	1
8667	MMP19	-0.435102	3.44733	9.12282	0.00252441	1
1371	BREA2	-0.89873	-1.2171	9.1169	0.00253259	1
5535	GPX4	0.480154	8.0137	9.11096	0.00254083	1
13673	STXBP5-AS1	-0.503927	3.18382	9.11053	0.00254142	1
433	ALAS2	-2.95368	-3.16396	9.10076	0.00255504	1
15912	ZNF248	-0.412337	3.73117	9.09467	0.00256355	1
6486	ISG15	0.571834	5.16596	9.09339	0.00256534	1
3411	DDX11	-0.381963	4.41537	9.07884	0.00258584	1
11358	RANBP2	-0.573137	6.98307	9.07135	0.00259645	1
9076	NAA16	-0.654824	3.20918	9.07058	0.00259754	1
13063	SNORA6	-0.679529	0.174498	9.06782	0.00260146	1
2297	CD2AP	-0.566917	6.19546	9.06333	0.00260786	1
11310	RAD17	-0.460336	5.43263	9.06261	0.0026089	1
9068	N4BP2L1	-0.776269	-0.196533	9.05474	0.00262015	1
6094	HSD17B3	-0.820403	0.511933	9.05452	0.00262046	1
12892	SLK	-0.533605	7.41401	9.05235	0.00262357	1
14788	TRPC1	-0.438831	3.13065	9.05217	0.00262383	1
10697	PPCDC	0.506856	3.73042	9.0515	0.00262479	1
7181	LIN7C	-0.461662	4.15511	9.04988	0.00262712	1
11446	RBM15	-0.358268	4.18416	9.04428	0.00263518	1
7157	LHX1	-0.895354	-0.180966	9.03937	0.00264227	1
4721	FBXO6	0.488651	2.76627	9.03536	0.00264807	1
10194	PFDN4	0.794785	5.37733	9.03306	0.0026514	1
2656	CHSY1	-0.612723	5.52043	9.03051	0.0026551	1
3056	CROCCP2	-0.443013	4.69918	9.02974	0.00265622	1
10685	PPAP2B	0.535991	3.73073	9.02709	0.00266008	1
1854	C8orf44	-0.531789	0.736427	9.01763	0.00267389	1
16022	ZNF432	-0.553033	2.95098	9.0168	0.0026751	1
598	ANKRD34A	-0.56746	1.1006	9.01201	0.00268212	1
8998	MYEOV2	0.626464	5.25937	9.00961	0.00268563	1
3510	DGKE	-0.480189	2.90622	9.00748	0.00268877	1
15991	ZNF37A	-0.576853	4.74771	9.00645	0.00269028	1
10933	PRPF4B	-0.371765	6.63334	9.00473	0.00269281	1
10528	PLXNB1	-0.466859	7.84903	8.99023	0.00271426	1
9279	NEK1	-0.523525	4.86994	8.98507	0.00272195	1
14701	TREX2	-0.985811	-1.05604	8.97877	0.00273135	1
3505	DGCR6L	0.527016	4.99513	8.97243	0.00274084	1
8142	MAP3K9	-0.551963	3.68563	8.97207	0.00274138	1
9866	PAFAH2	0.491462	4.54669	8.96946	0.00274529	1
12159	SCARNA9	-1.50419	-2.33422	8.96635	0.00274997	1
6662	KCNN4	-0.381296	5.22682	8.96166	0.00275705	1
13570	STARD4	-0.407832	5.3873	8.95777	0.00276292	1
14794	TRPM7	-0.444654	5.72974	8.95322	0.00276982	1
13820	TAF1C	-0.617244	5.45411	8.95141	0.00277255	1
16346	ZSWIM1	-0.512007	4.44566	8.94079	0.00278872	1
12652	SLC25A21	-0.621986	1.42489	8.91932	0.00282169	1
15610	YJEFN3	-0.862954	0.475376	8.91502	0.00282834	1
4432	FAM13B	-0.48769	5.09678	8.91284	0.00283173	1
8950	MTUS1	-0.356875	4.41196	8.91141	0.00283394	1
6841	KIF2A	-0.534986	5.87886	8.90282	0.00284731	1
8295	MDM2	-0.507366	5.21638	8.90235	0.00284804	1
16097	ZNF554	-0.481225	1.47003	8.90166	0.00284912	1
13366	SPIN3	-0.389378	3.50406	8.89911	0.00285309	1
1327	BMPR1B	-0.384433	3.33204	8.89594	0.00285806	1
8878	MST1P2	-0.678308	1.19399	8.89535	0.00285898	1
12220	SDHAP2	-0.390347	2.23409	8.8933	0.00286219	1
6141	HTATSF1P2	-0.662776	1.15149	8.89205	0.00286415	1
9354	NHEJ1	0.365016	4.15487	8.89057	0.00286647	1
16345	ZSCAN9	-0.330157	3.52463	8.88644	0.00287296	1
12322	SEPT7P2	-0.518787	1.48128	8.88383	0.00287708	1
12635	SLC24A1	-0.375073	3.74341	8.88332	0.00287788	1
6666	KCNQ4	-1.50665	-2.38455	8.8775	0.00288706	1
3700	DND1	-0.437125	3.58632	8.87627	0.00288901	1
6678	KCTD13	-0.504933	2.80528	8.87616	0.00288919	1
16098	ZNF555	-0.518737	1.99164	8.87447	0.00289186	1
3745	DPCR1	-2.95167	-0.353413	8.87249	0.002895	1
594	ANKRD30BP3	-1.56125	-2.87938	8.86786	0.00290234	1
14708	TRIM13	-0.345677	4.23641	8.86693	0.00290382	1
412	AKR1A1	0.585129	6.44716	8.86058	0.00291395	1
5090	GABPB1-AS1	-0.370591	3.55247	8.8602	0.00291455	1
11055	PSPH	0.434886	4.77633	8.85977	0.00291524	1
7158	LHX4	-0.806996	-0.0570585	8.85017	0.00293062	1
12662	SLC25A30	-0.381983	3.5231	8.84836	0.00293352	1
15909	ZNF235	-0.531006	0.963529	8.84571	0.00293778	1
6991	KRT34	0.624613	2.49563	8.8446	0.00293957	1
1743	C2orf69	-0.543058	3.83164	8.84158	0.00294445	1
850	ARL13B	-0.462823	3.60025	8.83213	0.00295973	1
9324	NFE2L3	-0.565514	2.47057	8.83004	0.00296313	1
3186	CUEDC2	0.589502	6.22043	8.82655	0.00296879	1
2719	CLDN15	-0.488858	2.32458	8.82222	0.00297584	1
14711	TRIM16	0.526545	6.36645	8.81611	0.00298582	1
7172	LIME1	-0.613262	3.33918	8.81247	0.00299179	1
1447	C10orf137	-0.383446	4.2755	8.80979	0.00299618	1
2591	CHD9	-0.547984	6.53922	8.80735	0.0030002	1
14859	TSSK4	-0.65858	1.31989	8.80499	0.00300408	1
4437	FAM154B	-0.522983	0.82183	8.80103	0.0030106	1
3334	DBH	-1.048	-2.5469	8.79737	0.00301665	1
4811	FIGN	-0.619726	2.09006	8.79522	0.00302021	1
2183	CCDC66	-0.513685	3.91	8.79426	0.0030218	1
2500	CEP112	-0.471116	3.51246	8.79391	0.00302238	1
11148	PTPRZ1	-0.501731	4.075	8.79282	0.00302418	1
996	ATG2B	-0.475707	5.43732	8.78475	0.00303759	1
8323	MED23	-0.412208	5.16659	8.78425	0.00303842	1
6218	IFITM10	-0.58783	3.97375	8.7831	0.00304034	1
13676	STYX	-0.466834	4.76595	8.78093	0.00304396	1
15668	ZBTB40	-0.352927	5.48725	8.78046	0.00304475	1
43	ABCB4	-2.18544	-2.5561	8.7801	0.00304535	1
3988	EGR3	0.74807	5.44573	8.78003	0.00304546	1
16075	ZNF518B	-0.465711	3.95189	8.77685	0.00305077	1
4870	FLJ37035	-1.68036	-2.22215	8.77534	0.0030533	1
5279	GJB7	-1.67137	-1.88333	8.77142	0.00305986	1
16184	ZNF671	-0.395893	2.05692	8.76742	0.00306659	1
7585	LOC150776	-0.5587	4.06883	8.76155	0.00307648	1
15483	WDR90	-0.660605	4.88703	8.76091	0.00307755	1
653	ANXA6	0.577103	6.05161	8.75509	0.00308739	1
16150	ZNF613	-0.480125	2.09782	8.75439	0.00308857	1
9603	NTMT1	0.563887	4.96989	8.7526	0.0030916	1
1592	C17orf96	-0.473188	3.09894	8.75073	0.00309478	1
8510	MIR200A	2.36508	-2.39808	8.75042	0.0030953	1
16109	ZNF567	-0.470042	2.2217	8.74972	0.00309649	1
8527	MIR3064	-0.529054	1.74981	8.74871	0.0030982	1
3624	DMPK	-0.657018	5.08591	8.74616	0.00310254	1
6767	KIAA1191	0.554513	7.20811	8.74478	0.0031049	1
323	AGAP6	-0.491518	2.30581	8.74323	0.00310754	1
1603	C19orf10	0.474726	6.78576	8.74316	0.00310766	1
3638	DNAH12	-1.07576	-1.95464	8.73838	0.00311581	1
15358	VPS9D1	-0.487406	3.42366	8.73365	0.0031239	1
8624	MLANA	-0.783533	-0.170634	8.73095	0.00312853	1
2984	CPEB2	-0.498545	4.18138	8.72996	0.00313023	1
10242	PHACTR3	-0.476769	4.79959	8.72907	0.00313177	1
5399	GNRH2	-1.20856	-2.3448	8.72611	0.00313685	1
12844	SLC7A2	0.575037	7.24949	8.72428	0.00314	1
10572	PNPLA7	-0.850338	0.211686	8.71563	0.00315493	1
4780	FGF14-AS2	1.09631	-1.41943	8.71234	0.00316064	1
14180	TLCD2	-0.508954	3.52621	8.71127	0.00316249	1
11124	PTPN22	-0.60758	-0.660541	8.69918	0.00318353	1
4118	EML5	-0.674719	0.990631	8.68872	0.00320185	1
14443	TMEM86B	-0.698998	2.02083	8.68801	0.0032031	1
10640	POLR3GL	-0.320809	4.41179	8.68035	0.0032166	1
110	ACADSB	-0.508653	3.74931	8.67938	0.0032183	1
10570	PNPLA4	0.625028	4.90931	8.67891	0.00321913	1
2788	CMAHP	-0.474194	1.40924	8.67576	0.0032247	1
8204	MARS2	-0.337763	3.77538	8.67352	0.00322867	1
11881	RPLP0	0.728026	10.3959	8.66989	0.00323511	1
1240	BCL2L11	-0.39167	4.6222	8.66958	0.00323567	1
12948	SMG8	0.419652	5.19604	8.66382	0.00324591	1
8102	MAN2C1	-0.431845	6.07773	8.66053	0.00325177	1
1266	BDP1	-0.545151	6.52175	8.64719	0.00327566	1
5868	HIST1H2AC	0.440542	2.57424	8.64546	0.00327878	1
13123	SNORD25	-0.814746	-0.968169	8.64373	0.00328188	1
14138	TIGD1	-0.443088	2.27808	8.64342	0.00328245	1
464	ALG13	-0.38039	4.29497	8.64239	0.00328431	1
8512	MIR205	-1.15655	-1.03037	8.63826	0.00329175	1
1038	ATP5B	0.618685	10.3195	8.63351	0.00330035	1
6089	HSD17B10	0.57203	6.75748	8.63349	0.00330038	1
9578	NSMCE2	0.509575	4.81068	8.63305	0.00330119	1
4473	FAM182B	-1.28347	-2.44058	8.63289	0.00330147	1
10628	POLR2J3	-0.493237	0.835667	8.62845	0.00330954	1
1332	BNC1	-0.345888	7.47113	8.62745	0.00331134	1
11010	PSMB10	0.502737	5.48604	8.62708	0.00331203	1
7497	LOC100505876	-0.415934	4.71093	8.6262	0.00331362	1
6241	IFT20	0.417225	4.18818	8.62448	0.00331676	1
8924	MTL5	-0.473316	2.9075	8.62374	0.00331809	1
574	ANKRD12	-0.555334	5.71577	8.62315	0.00331918	1
16256	ZNF783	-0.434061	4.66258	8.62216	0.00332097	1
1638	C1QTNF3	-0.648411	-0.174558	8.62116	0.00332281	1
4055	EIF5AL1	0.398348	6.12495	8.61924	0.00332631	1
7279	LINC00852	-0.845517	-0.447631	8.61814	0.00332832	1
4232	ERF	-0.35241	6.60694	8.61366	0.00333651	1
15854	ZNF138	-0.443709	3.08267	8.61093	0.00334152	1
16143	ZNF605	-0.428771	4.02512	8.61047	0.00334236	1
10022	PCDHGC4	-1.15662	-1.79973	8.60458	0.00335319	1
12110	SASS6	-0.573432	3.73767	8.60354	0.00335511	1
11097	PTHLH	-0.387222	5.47393	8.60015	0.00336136	1
15880	ZNF197	-0.496531	4.06889	8.59346	0.00337372	1
15084	UBOX5-AS1	-1.69087	-2.99769	8.58886	0.00338225	1
1882	C9orf41	-0.447302	3.77021	8.58648	0.00338668	1
3424	DDX26B	-0.401156	3.4781	8.5858	0.00338795	1
927	ASB14	-0.810776	-0.37292	8.58348	0.00339227	1
9065	MZT2B	0.711925	4.86797	8.58173	0.00339552	1
7179	LIN54	-0.445323	4.07123	8.58018	0.00339841	1
1003	ATG7	0.491205	4.97308	8.57967	0.00339937	1
5983	HNRNPC	0.609764	8.82884	8.5763	0.00340566	1
6467	IRF2	0.326237	5.40517	8.57606	0.00340611	1
8294	MDM1	-0.354423	3.24971	8.57326	0.00341135	1
11928	RPS5	0.69122	9.81365	8.57289	0.00341205	1
8525	MIR27B	-1.33485	-0.869397	8.5716	0.00341447	1
1011	ATM	-0.518753	6.02076	8.56614	0.00342473	1
1653	C1orf116	-0.454994	7.28138	8.56151	0.00343344	1
12301	SENP3-EIF4A1	-1.00138	-1.20555	8.5492	0.00345674	1
10400	PKI55	-0.521849	3.13085	8.54871	0.00345768	1
9709	OBSCN	-0.637066	3.63636	8.53881	0.00347652	1
13469	SRPK3	-1.02548	-0.364298	8.53802	0.00347803	1
8688	MOB3A	-0.522878	5.65489	8.53712	0.00347976	1
10142	PDZD11	0.690769	5.79841	8.5333	0.00348707	1
7991	LTBP1	-0.391013	3.18455	8.52799	0.00349726	1
1661	C1orf170	-0.536058	2.10148	8.52509	0.00350283	1
8289	MDGA1	-0.810433	-0.0837407	8.52232	0.00350817	1
9669	NUP50	-0.477377	6.16596	8.51669	0.00351905	1
12127	SBSPON	-1.05741	-1.33079	8.51663	0.00351916	1
432	ALAS1	0.397399	5.49107	8.51483	0.00352264	1
15400	WASH3P	-0.488639	1.80519	8.51134	0.0035294	1
15531	WNT7B	-0.602197	3.21628	8.51006	0.00353189	1
1555	C16orf52	-0.454383	4.03542	8.50913	0.00353369	1
4477	FAM184B	-0.813817	0.345044	8.50653	0.00353874	1
13396	SPRN	-0.466848	2.32218	8.506	0.00353977	1
461	ALG10B	-0.563405	3.84629	8.50574	0.00354027	1
2584	CHD2	-0.412812	7.41075	8.49079	0.00356948	1
9154	NBPF10	-0.425196	3.15246	8.49073	0.0035696	1
2953	CORO7	-0.59059	0.72687	8.49052	0.00357001	1
2072	CBX3	-0.484877	7.10492	8.48555	0.00357978	1
2197	CCDC82	-0.459565	4.83719	8.4837	0.00358342	1
13147	SNORD45C	-0.885021	-1.01796	8.47766	0.00359534	1
14278	TMEM141	0.685137	5.91974	8.47643	0.00359778	1
14123	THUMPD1	-0.457951	5.66301	8.46832	0.00361385	1
6762	KIAA1107	-0.468232	2.13241	8.46291	0.00362462	1
5744	HCN3	-0.618202	2.01006	8.46194	0.00362654	1
6397	INO80D	-0.445077	4.33417	8.45918	0.00363206	1
9879	PALB2	-0.36572	4.67785	8.45872	0.00363298	1
972	ATAD2B	-0.549317	4.31167	8.45853	0.00363336	1
10149	PDZK1IP1	0.420539	3.15623	8.45531	0.0036398	1
13177	SNORD79	-0.687288	-0.140282	8.45317	0.00364407	1
4929	FNDC8	-0.711915	0.25243	8.45208	0.00364627	1
11499	RCC1	0.439383	7.12454	8.44996	0.00365052	1
9331	NFKB2	0.535967	7.25021	8.44851	0.00365343	1
6815	KIAA2026	-0.677095	5.38528	8.44803	0.00365438	1
4071	ELK4	-0.590285	5.51302	8.44802	0.00365442	1
13797	SZT2	-0.664609	6.00678	8.44676	0.00365694	1
12449	SH2B3	-0.589989	5.23054	8.4461	0.00365826	1
839	ARID4A	-0.459874	4.05079	8.4458	0.00365888	1
9507	NPNT	-0.966118	0.49225	8.43487	0.00368093	1
8725	MPHOSPH10	-0.445235	5.4819	8.43468	0.00368132	1
874	ARMC12	-0.643148	0.18691	8.43066	0.00368947	1
16176	ZNF654	-0.392232	4.31239	8.42529	0.00370038	1
5980	HNRNPA3	-0.457717	7.05448	8.42039	0.00371037	1
1341	BOD1L1	-0.592775	6.17446	8.41858	0.00371406	1
8065	MAFK	-0.446726	4.96769	8.41235	0.0037268	1
6260	IGF2BP3	-0.452317	5.10981	8.4098	0.00373203	1
7965	LRTOMT	-0.356201	2.58234	8.39749	0.00375739	1
9651	NUFIP2	-0.491045	7.10898	8.39267	0.00376737	1
7438	LOC100287042	-0.53244	0.452155	8.39199	0.00376878	1
4402	FAM118B	0.544438	4.08376	8.39122	0.00377037	1
15686	ZBTB9	-0.297799	4.38752	8.38899	0.003775	1
731	APOL1	-0.414536	3.6539	8.38888	0.00377523	1
3284	CYP3A5	-0.625973	1.70645	8.37956	0.00379465	1
15356	VPS72	0.646497	5.77787	8.37895	0.00379593	1
15830	ZMYM5	-0.502397	3.0303	8.37861	0.00379662	1
13514	SSR4	0.568811	6.79372	8.37848	0.00379691	1
9947	PARVB	0.469942	4.67809	8.37595	0.00380219	1
5426	GORAB	0.373603	3.6975	8.37084	0.00381289	1
3650	DNAJA3	0.51126	6.48267	8.36623	0.00382259	1
15943	ZNF284	-0.569531	0.18774	8.36266	0.00383009	1
3967	EFNA3	0.382932	3.37215	8.36079	0.00383405	1
2193	CCDC78	-0.444441	2.07099	8.35849	0.00383888	1
8984	MYADM	-0.624524	6.09851	8.35776	0.00384044	1
11574	RFX5	0.395488	7.10862	8.35659	0.00384291	1
12016	RTTN	0.37776	5.99453	8.35286	0.00385081	1
8452	MGEA5	-0.411821	7.64025	8.34871	0.00385961	1
16340	ZSCAN29	-0.452279	4.63792	8.34296	0.00387186	1
9793	OSGIN2	-0.366405	4.86761	8.33425	0.00389046	1
89	ABL2	0.429047	6.28216	8.33139	0.00389659	1
9365	NICN1	-0.38562	3.79433	8.33005	0.00389945	1
4944	FOXA2	-0.961495	3.53064	8.32942	0.0039008	1
8055	MAD2L2	0.499648	6.04822	8.32332	0.00391392	1
8533	MIR3176	-1.149	-1.75439	8.32059	0.00391981	1
6258	IGF2BP1	-0.479429	-0.112383	8.31726	0.00392701	1
268	ADI1	0.505426	6.55788	8.30651	0.00395033	1
13341	SPDL1	-0.42514	6.13828	8.30632	0.00395074	1
15750	ZEB1-AS1	-0.339745	3.12751	8.30622	0.00395096	1
2092	CCDC102B	-0.52989	0.683559	8.30478	0.00395408	1
13677	STYXL1	0.570845	5.25707	8.30352	0.00395684	1
4815	FIS1	0.659164	6.98816	8.29967	0.00396522	1
10625	POLR2I	0.415473	4.59188	8.29899	0.00396672	1
10710	PPIB	0.599722	7.41627	8.29677	0.00397156	1
2531	CERK	0.399775	6.20218	8.29268	0.00398052	1
5407	GOLGA4	-0.572313	6.8644	8.28866	0.00398934	1
11992	RSPH4A	-0.709721	-0.459888	8.28819	0.00399037	1
9064	MZT2A	0.588078	5.59779	8.28586	0.0039955	1
860	ARL4C	-0.350374	5.29586	8.28543	0.00399645	1
10825	PRCD	-0.527531	0.646945	8.28371	0.00400024	1
10578	POC1A	0.514681	4.96301	8.27918	0.00401022	1
7941	LRRC66	-0.728439	-0.00199798	8.27794	0.00401296	1
11483	RBMXL1	0.331073	5.64448	8.27655	0.00401604	1
12936	SMCHD1	-0.547107	5.47694	8.27485	0.0040198	1
8283	MCTP2	-0.413383	4.30382	8.27447	0.00402065	1
1649	C1orf111	1.19161	-0.217142	8.27374	0.00402226	1
6250	IFT88	-0.493861	3.49763	8.27316	0.00402354	1
8723	MPDZ	-0.447622	4.90549	8.27014	0.00403023	1
16129	ZNF585B	-0.382185	2.97147	8.26377	0.00404441	1
1435	BZRAP1	-0.439727	1.20611	8.26367	0.00404463	1
16082	ZNF528	-0.416809	3.1461	8.25038	0.00407435	1
4261	ESF1	-0.53238	5.07197	8.24896	0.00407753	1
14855	TSSC1	0.58678	5.02746	8.2486	0.00407834	1
239	ADAP2	-1.04022	-0.463453	8.24578	0.00408468	1
14478	TMPRSS6	-1.04392	-1.69592	8.24265	0.00409173	1
14691	TRAPPC6B	-0.375433	4.85716	8.22787	0.00412519	1
5968	HMOX2	0.489421	6.53079	8.22388	0.00413428	1
10095	PDE7A	-0.463978	5.13735	8.22286	0.00413659	1
8941	MTR	-0.503222	5.33802	8.21674	0.00415056	1
6156	HYAL1	-0.676276	0.424118	8.21393	0.004157	1
6208	IFI44	-0.457885	5.04445	8.21341	0.0041582	1
11904	RPS15	0.583884	8.12025	8.21106	0.00416358	1
12019	RUFY3	-0.432147	3.79115	8.21077	0.00416425	1
2474	CELF6	-0.646815	0.887181	8.20905	0.00416819	1
13197	SNRNP25	0.59898	5.25403	8.2079	0.00417084	1
15924	ZNF260	-0.553098	3.84421	8.20102	0.00418668	1
5972	HN1L	0.441279	8.34212	8.20059	0.00418767	1
8088	MAMDC4	-0.798109	2.20021	8.19925	0.00419076	1
11017	PSMB8	0.581696	5.99017	8.19722	0.00419547	1
7401	LOC100132247	-0.801553	2.35602	8.18734	0.00421838	1
3351	DCAF17	-0.391314	4.43535	8.18601	0.00422146	1
9218	NDUFA13	0.651839	7.2733	8.18595	0.00422161	1
115	ACAP3	-0.489769	5.98538	8.18141	0.00423219	1
7107	LDHAL6A	-1.00713	-0.991727	8.17332	0.00425109	1
12128	SC5DL	-0.4096	5.51667	8.16918	0.00426083	1
4628	FANCB	-0.440068	1.83208	8.16299	0.00427539	1
15903	ZNF229	-0.396771	3.12984	8.16066	0.00428088	1
12401	SF3B5	0.626466	6.79413	8.15546	0.00429318	1
10555	PNCK	-2.64577	-3.16141	8.1505	0.00430493	1
15965	ZNF324B	-0.378732	2.20876	8.14954	0.0043072	1
11922	RPS29	0.70307	7.14549	8.14808	0.00431067	1
14536	TNK2	-0.627847	6.56976	8.14467	0.00431878	1
2446	CDRT15P1	-0.699189	-0.221751	8.14154	0.00432626	1
1078	ATP6V1G2	0.741125	-0.541556	8.13796	0.00433481	1
9816	OVCH2	-2.39769	-2.29595	8.13134	0.00435066	1
11553	REV3L	-0.551877	5.45744	8.12157	0.00437417	1
14431	TMEM67	-0.43753	2.73218	8.11935	0.00437954	1
13949	TCERG1	-0.491523	6.85572	8.11753	0.00438392	1
3631	DNA2	-0.397586	3.42376	8.11704	0.00438511	1
12723	SLC30A7	-0.462424	4.90389	8.11296	0.004395	1
5005	FRY	-0.541761	1.53917	8.10959	0.00440317	1
7969	LSM10	0.545827	4.54757	8.10776	0.00440762	1
11908	RPS18	0.638876	10.184	8.10629	0.0044112	1
11766	RNF6	-0.455473	5.92636	8.10552	0.00441306	1
6968	KRIT1	-0.616366	4.9958	8.09688	0.00443414	1
2249	CCNL2	-0.304055	6.94717	8.09666	0.00443469	1
4578	FAM66D	-1.50569	-2.70048	8.0963	0.00443556	1
802	ARHGAP5	-0.464992	6.81933	8.09482	0.00443919	1
3381	DCTN3	0.571585	6.91939	8.09475	0.00443937	1
4947	FOXC2	0.752883	4.10252	8.09072	0.00444925	1
1039	ATP5C1	0.661315	8.05442	8.08	0.00447564	1
12519	SIDT1	-0.879219	-0.535569	8.07574	0.00448617	1
12239	SEC14L2	0.395544	7.05833	8.0732	0.00449247	1
11186	PXMP2	0.579696	4.31289	8.07282	0.00449341	1
10481	PLEKHG2	-0.641504	5.3387	8.06411	0.00451507	1
3822	DTYMK	0.562643	6.11486	8.06344	0.00451674	1
9012	MYL6	0.677845	10.2261	8.05592	0.00453551	1
3133	CTAGE7P	-0.808562	0.0815134	8.05465	0.00453871	1
7413	LOC100133331	-0.896216	1.8417	8.0537	0.00454107	1
13486	SRSF2	-0.330288	7.49139	8.05255	0.00454397	1
4032	EIF3I	0.500063	7.74568	8.05159	0.00454638	1
484	ALOX12	-0.551847	1.25791	8.04769	0.00455617	1
16091	ZNF547	-0.473029	1.17156	8.04767	0.00455622	1
15848	ZNF131	-0.373793	5.6108	8.04324	0.00456738	1
7595	LOC158376	-0.62795	-0.512136	8.03786	0.00458096	1
16026	ZNF439	-1.03115	-1.64997	8.03613	0.00458535	1
14231	TMED1	0.438188	5.32189	8.03464	0.00458912	1
1618	C19orf53	0.537424	6.41403	8.0341	0.00459047	1
1343	BOLA1	0.594511	3.40133	8.03037	0.00459995	1
10838	PRDX2	0.395821	7.8965	8.03003	0.00460081	1
12576	SLC10A5	-1.2222	-1.5252	8.02361	0.00461714	1
7480	LOC100505648	-0.497093	1.77546	8.02201	0.00462124	1
9000	MYH11	-0.551807	1.87851	8.01672	0.00463475	1
1171	BAD	0.557549	5.95663	8.01396	0.0046418	1
14296	TMEM161B	-0.374885	4.96791	8.01109	0.00464918	1
1599	C18orf54	-0.592359	3.42139	8.00954	0.00465316	1
5292	GLCCI1	-0.654092	2.40884	8.0061	0.00466199	1
16138	ZNF596	-0.596308	1.43741	8.00511	0.00466456	1
11900	RPS11	0.668614	10.297	8.0044	0.00466639	1
1898	CA13	-0.495977	1.88021	7.99358	0.00469436	1
2973	COX7A2	0.661663	7.1122	7.9899	0.00470391	1
4468	FAM178A	-0.534286	4.91618	7.98768	0.00470968	1
15719	ZCCHC6	-0.437358	6.5426	7.97671	0.0047383	1
12667	SLC25A36	-0.413758	5.56189	7.97274	0.0047487	1
7462	LOC100289473	-0.98215	-2.32022	7.97261	0.00474903	1
10300	PI4KAP1	-0.585743	-0.119664	7.96785	0.00476154	1
2130	CCDC15	-0.477255	2.63437	7.96768	0.00476199	1
16186	ZNF674	-0.481997	1.46458	7.9669	0.00476405	1
13151	SNORD49A	-0.954304	-1.50593	7.96669	0.00476459	1
16241	ZNF767	-0.325709	3.68834	7.95474	0.00479615	1
7719	LOC441155	-0.412896	2.40281	7.95439	0.00479708	1
4948	FOXD1	-0.610124	5.33745	7.95324	0.00480014	1
5532	GPX1	0.517128	8.55781	7.94844	0.00481288	1
7683	LOC399744	-0.851999	2.23858	7.94788	0.00481438	1
2355	CDC42BPG	-0.553592	5.57349	7.94681	0.00481723	1
4536	FAM229A	-0.760579	0.159655	7.94658	0.00481783	1
9533	NR2F2	-0.505941	4.48897	7.945	0.00482205	1
1698	C20orf196	0.586894	2.60926	7.93885	0.00483847	1
9490	NPC1L1	-1.82289	-3.37198	7.93786	0.00484111	1
7541	LOC100507118	-1.44879	-2.31402	7.93777	0.00484135	1
4109	EMG1	0.623292	5.682	7.9322	0.00485628	1
15466	WDR67	-0.437497	3.71601	7.9295	0.00486352	1
9714	OCLM	-1.17402	-1.98487	7.92932	0.004864	1
9903	PAPLN	-0.398481	3.9404	7.92805	0.00486743	1
13109	SNORD16	-1.18701	-2.07698	7.92398	0.0048784	1
13176	SNORD78	-1.01668	-1.87103	7.92269	0.00488187	1
2484	CENPE	-0.514382	6.30404	7.91757	0.0048957	1
12462	SH3BP2	-0.522523	6.17521	7.91653	0.0048985	1
10589	POGZ	-0.47257	5.89934	7.91539	0.00490161	1
16160	ZNF624	-0.615539	1.4342	7.90341	0.00493418	1
13927	TBX18	-0.43294	5.18899	7.9024	0.00493692	1
16052	ZNF486	-0.568522	0.179568	7.90127	0.00494001	1
7139	LGALS1	0.56898	10.0828	7.90017	0.00494301	1
3380	DCTN2	0.491899	7.80032	7.89986	0.00494388	1
14757	TRIP11	-0.46687	5.69218	7.89815	0.00494853	1
1759	C3orf35	-0.910354	-0.98356	7.89348	0.00496133	1
12885	SLFNL1-AS1	-0.772008	-0.423443	7.89184	0.00496582	1
13617	STK38L	-0.407243	5.91565	7.88718	0.00497865	1
7249	LINC00607	-0.380547	1.9246	7.88608	0.00498168	1
2857	COA4	0.415242	5.67537	7.88446	0.00498613	1
13589	STC2	-0.448465	7.11061	7.88129	0.00499487	1
7212	LINC00319	-0.730919	3.06725	7.88059	0.00499683	1
12657	SLC25A26	0.563899	4.24577	7.87923	0.00500057	1
6016	HOXA3	-0.583858	0.404789	7.87782	0.00500447	1
12578	SLC10A7	-0.376295	3.07204	7.87638	0.00500848	1
16315	ZNRD1	0.538954	4.71123	7.87436	0.00501407	1
5066	FZD5	-0.553933	3.17515	7.87428	0.00501427	1
4268	ESRP2	-0.414465	5.38498	7.86932	0.00502806	1
2582	CHD1	-0.528631	5.98564	7.86629	0.00503649	1
15782	ZFP69B	-0.531409	1.75214	7.86389	0.00504317	1
5694	HADH	0.499992	5.66087	7.8606	0.00505237	1
9901	PAPD7	-0.547237	5.72712	7.85862	0.0050579	1
14783	TRNT1	-0.415056	3.95264	7.85781	0.00506016	1
14374	TMEM249	-0.671272	-0.483854	7.85741	0.00506128	1
2252	CCNT2	-0.367423	5.40733	7.85653	0.00506375	1
13395	SPRED3	-0.602373	2.6106	7.85519	0.0050675	1
3283	CYP3A4	-1.65183	-3.02712	7.85508	0.00506781	1
13852	TAP1	0.322467	6.2565	7.85448	0.0050695	1
765	ARF6	-0.31242	7.28959	7.8491	0.00508461	1
2112	CCDC124	0.42674	6.84626	7.84813	0.00508732	1
2366	CDC7	-0.423873	4.57688	7.84726	0.00508979	1
10909	PROCR	0.563762	6.34095	7.84693	0.0050907	1
638	ANP32E	-0.426647	6.03644	7.84509	0.00509588	1
7176	LIMS2	-0.682506	0.225616	7.84506	0.00509598	1
4731	FBXW7	-0.459014	4.98841	7.83993	0.00511045	1
12549	SIVA1	0.564292	5.97606	7.83958	0.00511144	1
5268	GIPR	-0.961695	-1.70071	7.83846	0.00511461	1
8768	MRPL11	0.591109	5.9823	7.83762	0.005117	1
2763	CLN8	-0.350333	4.73418	7.83736	0.00511774	1
6985	KRT23	-3.9871	-1.43716	7.83646	0.00512028	1
2510	CEP250	-0.452532	5.9867	7.83457	0.00512564	1
1983	CAPG	0.640017	7.47959	7.83283	0.00513056	1
10918	PROSER2	-0.348302	6.77429	7.83199	0.00513294	1
2790	CMBL	0.396433	4.33423	7.83177	0.00513358	1
1387	BRWD1	-0.408393	6.06136	7.83086	0.00513617	1
11862	RPL35	0.70671	9.36342	7.8286	0.0051426	1
9381	NIPSNAP1	0.562927	6.41759	7.82626	0.00514926	1
12962	SMIM5	-0.772137	-0.695074	7.82616	0.00514954	1
9831	P2RX5-TAX1BP3	0.607442	-0.361108	7.82484	0.0051533	1
10249	PHC3	-0.484059	5.4016	7.82458	0.00515404	1
1388	BRWD1-IT2	0.824621	-0.864278	7.82317	0.00515807	1
10492	PLEKHM1P	-0.434989	3.45706	7.82245	0.00516011	1
13122	SNORD24	-1.114	-1.39002	7.82056	0.00516553	1
5813	HES5	-1.89626	-3.40976	7.81967	0.00516806	1
16207	ZNF703	-0.83946	2.51037	7.81566	0.00517956	1
1391	BSDC1	0.426893	6.72012	7.81367	0.00518525	1
10246	PHB2	0.556729	8.27303	7.8118	0.00519061	1
8769	MRPL12	0.495316	6.53697	7.81091	0.00519318	1
8873	MSRB2	0.573505	4.38219	7.79781	0.00523096	1
3369	DCLRE1C	-0.395045	3.76372	7.79478	0.00523975	1
5096	GADD45A	0.312045	6.80002	7.79347	0.00524354	1
3111	CSPP1	-0.445074	3.9239	7.79287	0.00524529	1
15261	UTRN	-0.588107	5.8485	7.78281	0.00527456	1
16033	ZNF445	-0.496976	4.09887	7.77632	0.00529357	1
2923	COPE	0.510818	7.59138	7.77563	0.00529558	1
1	A1BG	0.848865	-0.627618	7.77454	0.00529878	1
15865	ZNF160	-0.602646	3.9557	7.77111	0.00530883	1
2744	CLIC1	0.59519	9.02246	7.76677	0.00532162	1
4149	ENTHD2	-0.461049	4.53659	7.7664	0.0053227	1
6147	HTR7P1	-0.471879	1.97665	7.76512	0.00532647	1
9295	NEMF	-0.497988	5.58373	7.76495	0.00532697	1
358	AHCTF1	-0.514019	4.96561	7.76125	0.0053379	1
13049	SNORA41	-0.940046	-1.26812	7.76069	0.00533956	1
16012	ZNF418	-0.777304	-0.156398	7.75823	0.00534683	1
9283	NEK3	-0.305217	3.36569	7.75784	0.00534798	1
15973	ZNF337	-0.344123	4.55135	7.75749	0.00534902	1
1574	C17orf104	-0.748449	-0.239495	7.75497	0.0053565	1
6793	KIAA1598	-0.445356	5.73512	7.75305	0.0053622	1
5103	GAL3ST4	-0.623066	1.26076	7.74729	0.00537932	1
9520	NQO1	0.543486	7.70614	7.7456	0.00538436	1
11015	PSMB6	0.500742	6.94318	7.74484	0.00538662	1
8507	MIR1914	-1.11772	-0.404431	7.74438	0.005388	1
10526	PLXNA3	-0.719567	4.32753	7.7423	0.00539419	1
6765	KIAA1147	-0.343426	5.6459	7.74215	0.00539465	1
11062	PTAR1	-0.420209	6.31218	7.74176	0.00539583	1
11480	RBMS3	-0.502838	3.5134	7.73981	0.00540165	1
2255	CCP110	-0.530837	4.04527	7.73951	0.00540254	1
2674	CIR1	-0.3518	5.19846	7.73767	0.00540805	1
4787	FGFBP3	-0.646957	-0.198868	7.73658	0.00541131	1
15019	UBAC1	0.514997	6.98819	7.73468	0.00541701	1
8249	MBTD1	-0.45444	4.319	7.73409	0.00541879	1
2550	CFI	-1.64957	-1.52898	7.73104	0.00542794	1
15963	ZNF322	-0.442445	2.34523	7.72855	0.00543545	1
7211	LINC00313	-0.344188	2.57057	7.72727	0.0054393	1
9410	NLRP1	-0.346637	6.56423	7.72469	0.00544708	1
15817	ZKSCAN8	-0.493941	4.75123	7.71775	0.00546806	1
13298	SP8	-1.35779	-2.82175	7.71735	0.00546925	1
5945	HMBS	0.564954	5.42881	7.71101	0.00548851	1
13837	TAGLN	0.489355	7.87123	7.70637	0.00550263	1
8906	MTERFD3	-0.401516	2.89205	7.70464	0.00550789	1
9891	PAN3-AS1	-0.475948	0.874791	7.70035	0.00552101	1
5228	GFOD1	-0.499229	1.79562	7.69689	0.00553161	1
10426	PLA2G6	-0.490916	3.65324	7.69597	0.00553444	1
14805	TSC1	-0.371267	5.93925	7.69543	0.00553608	1
11890	RPP25L	0.589015	5.56261	7.69403	0.00554039	1
11826	RPL13AP20	0.645214	0.900555	7.69334	0.0055425	1
9086	NAALAD2	-1.40518	-1.9613	7.69262	0.0055447	1
14818	TSGA10	-0.576645	1.93161	7.69215	0.00554617	1
10860	PRKAA1	-0.417895	6.60503	7.69019	0.00555217	1
10172	PET117	0.692461	-0.854789	7.68917	0.00555533	1
7521	LOC100506472	-0.72097	-0.0507238	7.68786	0.00555936	1
15701	ZC3H4	-0.488728	5.49089	7.68619	0.00556449	1
9207	NDOR1	-0.571709	6.08445	7.68569	0.00556605	1
2729	CLDN9	-3.98417	-2.81973	7.67814	0.00558936	1
6565	JDP2	0.353877	5.46398	7.67738	0.00559173	1
9731	OGT	-0.342325	7.03769	7.67444	0.00560086	1
8753	MRE11A	-0.414396	4.92947	7.67208	0.00560819	1
15917	ZNF252P-AS1	-1.03515	-1.52833	7.66873	0.00561861	1
1452	C10orf54	-0.472727	3.28494	7.66808	0.00562064	1
49	ABCC10	-0.42909	4.62788	7.66435	0.00563225	1
1577	C17orf47	-1.29847	-2.84898	7.66109	0.00564245	1
11672	RMI1	-0.483284	4.58205	7.65587	0.00565878	1
7520	LOC100506469	-0.343908	2.76917	7.65261	0.00566904	1
8779	MRPL21	0.610089	5.71556	7.65105	0.00567394	1
1794	C5orf30	-0.426036	3.32718	7.64787	0.00568392	1
7457	LOC100289137	-0.785795	3.46179	7.64586	0.00569028	1
10819	PRADC1	0.573637	4.34127	7.64358	0.00569747	1
15702	ZC3H6	-0.472619	2.728	7.64267	0.00570035	1
1116	AURKAIP1	0.500566	6.82388	7.64086	0.00570607	1
4966	FOXN2	-0.411513	4.58584	7.63932	0.00571095	1
10224	PGK1	0.609428	9.44233	7.63666	0.00571937	1
3178	CTTN	-0.335421	7.79032	7.63435	0.00572672	1
13858	TARBP1	-0.500257	4.72624	7.63016	0.00574002	1
7599	LOC202781	-0.401892	2.02138	7.62924	0.00574294	1
3235	CYB561D1	-0.325495	4.74266	7.62702	0.00575003	1
16051	ZNF485	-0.533608	1.44098	7.62497	0.00575655	1
1837	C7orf43	-0.464148	4.16988	7.62009	0.00577215	1
14861	TST	0.427138	4.33723	7.61921	0.00577499	1
6896	KLHL11	-0.615466	1.03811	7.61571	0.00578618	1
5438	GPANK1	0.526816	4.87886	7.61436	0.00579052	1
5488	GPR155	-0.517005	2.97887	7.61138	0.0058001	1
14219	TMC4	-0.631875	4.82724	7.60953	0.00580606	1
8285	MCU	0.434261	5.56392	7.60498	0.00582074	1
3115	CSRP1	0.457429	7.79561	7.59899	0.0058401	1
15918	ZNF253	-1.16025	-2.43704	7.59727	0.00584567	1
15020	UBAC2	0.434495	6.24661	7.59579	0.00585047	1
2878	COL16A1	-0.450004	6.61402	7.59201	0.00586276	1
12157	SCARNA6	-2.8214	-3.12536	7.59165	0.00586392	1
12382	SETD5-AS1	-0.416116	3.93382	7.59047	0.00586777	1
718	APOA1BP	0.506985	6.02738	7.59038	0.00586805	1
8038	LYSMD3	-0.426026	5.17932	7.58928	0.00587163	1
14310	TMEM175	-0.486815	4.19244	7.58885	0.00587306	1
13229	SNX2	-0.403884	6.05749	7.58834	0.00587469	1
8807	MRPL49	0.490242	6.33534	7.58804	0.00587567	1
14157	TIMM8B	0.634243	5.31856	7.58645	0.00588086	1
3996	EHF	-0.466875	7.5439	7.58595	0.0058825	1
900	ARR3	-0.590588	-0.146268	7.5838	0.00588953	1
4953	FOXE1	-0.638872	-1.37284	7.58377	0.00588961	1
9546	NRBP1	0.544854	7.61743	7.58273	0.00589301	1
7068	LARP6	0.451492	4.89033	7.58032	0.00590089	1
11012	PSMB3	0.56973	7.02366	7.58031	0.00590092	1
7974	LSM2	0.420774	5.52318	7.57967	0.00590301	1
2353	CDC42BPA	-0.512336	5.88747	7.57701	0.00591173	1
6456	IQGAP3	-0.360332	6.54479	7.57111	0.00593113	1
10622	POLR2F	0.539626	5.92348	7.56945	0.0059366	1
9257	NDUFS8	0.431275	6.4937	7.56384	0.0059551	1
16003	ZNF398	-0.328444	3.74042	7.56237	0.00595997	1
12233	SDSL	0.459535	3.71047	7.56218	0.00596058	1
12951	SMIM10	-1.4219	-2.67446	7.56111	0.00596414	1
15078	UBL5	0.651862	6.64729	7.55679	0.00597843	1
6889	KLHDC3	0.450594	6.50496	7.55121	0.00599699	1
5490	GPR157	-0.654187	0.712957	7.5482	0.006007	1
9293	NELFE	0.56408	6.50113	7.54669	0.00601203	1
15420	WDHD1	-0.438098	4.88789	7.54341	0.006023	1
14510	TNFRSF13C	-1.57732	-2.6262	7.54281	0.006025	1
9452	NOL8	-0.362338	6.21499	7.54249	0.00602608	1
10851	PRH2	-1.20553	-2.41365	7.54005	0.00603425	1
10052	PCP4L1	-1.05833	2.58461	7.53875	0.00603858	1
16037	ZNF451	-0.385618	5.37481	7.53672	0.00604539	1
13683	SUCO	-0.479075	5.09304	7.53226	0.00606039	1
11311	RAD18	-0.341397	4.86477	7.52226	0.0060941	1
1319	BMP2K	-0.392507	4.54576	7.5211	0.00609805	1
15772	ZFP30	-0.413549	2.69679	7.51856	0.00610666	1
12072	SAE1	0.48632	7.47391	7.5182	0.00610786	1
11384	RARRES1	1.89862	-2.29627	7.51611	0.00611498	1
180	ACTL8	1.89862	-2.57267	7.5157	0.00611634	1
13052	SNORA48	-0.97019	-0.981585	7.51148	0.00613069	1
13729	SUV420H1	-0.374582	5.14942	7.51099	0.00613237	1
14625	TPI1	0.589679	9.4257	7.51025	0.00613487	1
15583	XRN1	-0.466231	5.11027	7.50903	0.00613906	1
6671	KCNT1	-1.23464	-2.60552	7.50815	0.00614205	1
7980	LSMD1	0.68119	5.72874	7.50721	0.00614523	1
535	ANAPC11	0.515446	6.00292	7.50675	0.00614682	1
7834	LOC92249	-0.302639	3.84273	7.50426	0.00615531	1
11903	RPS14	0.523502	9.82077	7.50208	0.00616278	1
12870	SLC9C1	-0.929626	-1.65962	7.50047	0.00616828	1
3504	DGCR6	0.461693	2.98513	7.50018	0.00616928	1
8081	MAK16	-0.386869	4.23751	7.49995	0.00617007	1
789	ARHGAP26	-0.38717	5.00372	7.49845	0.00617521	1
5497	GPR180	-0.376095	4.43549	7.49573	0.00618456	1
13821	TAF1D	-0.389917	5.46527	7.48473	0.00622245	1
9592	NT5C3	-0.404371	4.35361	7.48332	0.00622732	1
14058	TG	-0.555435	0.953678	7.48299	0.00622846	1
1891	C9orf85	-0.440179	3.21262	7.48277	0.00622922	1
6178	ICT1	0.635911	5.63144	7.48127	0.00623441	1
11879	RPL8	0.566616	10.6158	7.4803	0.00623775	1
1986	CAPN11	-1.24753	-2.31329	7.47926	0.00624136	1
14918	TTLL7	-0.644923	0.455089	7.47855	0.00624383	1
6832	KIF21A	-0.493588	4.88746	7.47782	0.00624637	1
4627	FANCA	-0.320549	4.32535	7.47619	0.00625201	1
395	AKAP11	-0.500668	6.07398	7.475	0.00625617	1
14533	TNIP2	0.301643	5.54781	7.47477	0.00625697	1
12842	SLC7A11	-0.605303	4.46379	7.47463	0.00625745	1
10692	PPARG	0.39481	2.91763	7.47238	0.00626528	1
3325	DARC	-0.753436	4.65187	7.4711	0.00626972	1
2665	CIB1	0.430504	6.83832	7.46685	0.00628454	1
11052	PSORS1C2	-0.777527	-1.40809	7.46542	0.00628954	1
12887	SLIT1	-1.39776	-1.97489	7.46435	0.00629329	1
11162	PURA	-0.430747	5.32133	7.46279	0.00629873	1
4813	FILIP1L	0.501721	4.52548	7.46006	0.00630829	1
15831	ZMYM6	-0.365192	4.59908	7.45696	0.00631918	1
11623	RHOC	0.50172	8.72456	7.45594	0.00632274	1
7553	LOC100507424	-0.823483	-0.927872	7.4549	0.0063264	1
5663	GUSBP11	-0.397126	3.38965	7.45406	0.00632934	1
5959	HMGN2P46	0.954088	-0.65499	7.45028	0.00634267	1
16137	ZNF595	-0.456827	2.03504	7.44984	0.00634422	1
10098	PDE8B	-0.53189	1.48431	7.44794	0.00635091	1
14415	TMEM55A	-0.360102	2.95349	7.44553	0.00635942	1
5528	GPSM2	-0.358771	6.48459	7.44011	0.00637858	1
4643	FARS2	0.579539	4.56702	7.43871	0.00638355	1
12932	SMC3	-0.509423	6.06246	7.43838	0.00638474	1
5241	GGNBP2	-0.394515	6.58615	7.43761	0.00638745	1
14816	TSFM	0.435909	5.32007	7.43575	0.00639407	1
6319	IL19	1.86048	-2.36221	7.43493	0.006397	1
12048	S100A13	0.608729	6.57819	7.43109	0.00641067	1
15679	ZBTB6	-0.416408	4.66074	7.42932	0.00641697	1
780	ARHGAP12	-0.397084	4.81426	7.42896	0.00641826	1
16219	ZNF718	-0.58829	1.17257	7.42796	0.0064218	1
2398	CDK11A	-0.33964	2.60358	7.4278	0.00642238	1
[truncated: 14,365 more rows]
