# Supplementary material for: Analysis of the TGFβ-induced program in primary airway epithelial cells shows essential role of NF-κB/RelA signaling network in type II epithelial mesenchymal transition
Source: BMC Genomics. 2015 Jul 18;16(1):529. doi: 10.1186/s12864-015-1707-x (PMC4506436; doi:10.1186/s12864-015-1707-x)
Supplement: Additional file 9: — Result of GLM for comparison of DEGs in M state 12 h TNF vs Control. [file 12864_2015_1707_MOESM9_ESM.xlsx]

## Sheet: lrtM3_T12PvCPbon00001FC2x
Row.No	Genes	T12P vs. CP(logFC)	logCPM	LR	PValue	FWER (Bon)
3986	EGR1	-3.88668	8.221	316.614	7.91328e-71	1.29493e-66
3988	EGR3	-3.35451	5.44573	112.138	3.33288e-26	5.45392e-22
3841	DUSP2	-2.5517	1.56585	160.19	1.02813e-36	1.68243e-32
4940	FOSB	-2.30925	6.28514	132.637	1.08536e-30	1.77608e-26
6878	KLF2	-2.25458	-0.429691	52.6439	3.99842e-13	6.54301e-09
3847	DUSP5	-2.21889	5.38566	193.747	4.83509e-44	7.91213e-40
10443	PLCB2	-2.19981	-1.1617	63.1149	1.94997e-15	3.19093e-11
3365	DCLK1	-2.12052	0.991707	183.024	1.05964e-41	1.734e-37
8502	MIR17HG	-2.09146	2.13611	103.367	2.78448e-24	4.55653e-20
4939	FOS	-1.92997	5.74028	218.771	1.67639e-49	2.74325e-45
7162	LIF	-1.788	5.97483	91.4755	1.12983e-21	1.84885e-17
8517	MIR221	-1.75839	1.76293	63.5472	1.56573e-15	2.56215e-11
4941	FOSL1	-1.73095	7.55518	82.1892	1.23667e-19	2.02368e-15
13287	SOX9	-1.72909	3.18031	85.6727	2.12325e-20	3.47449e-16
13094	SNORD110	-1.62275	-0.521087	44.9202	2.05234e-11	3.35845e-07
4394	FAM111B	-1.61317	4.33205	76.0838	2.71874e-18	4.44895e-14
9983	PCDH9	-1.53059	2.13514	114.86	8.44452e-27	1.38186e-22
3849	DUSP6	-1.47378	8.50969	172.575	2.02662e-39	3.31636e-35
10859	PRIMA1	-1.43041	0.0438853	41.9076	9.56897e-11	1.56587e-06
12891	SLITRK6	-1.39129	4.55163	119.524	8.04333e-28	1.31621e-23
11095	PTGS2	-1.3842	4.35866	59.6324	1.14338e-14	1.87103e-10
11124	PTPN22	-1.3754	-0.660541	41.2481	1.34079e-10	2.19407e-06
2294	CD274	-1.35362	3.74759	83.0655	7.93772e-20	1.29893e-15
11148	PTPRZ1	-1.34522	4.075	57.206	3.92462e-14	6.42225e-10
4120	EMP1	-1.33323	5.99661	89.4642	3.1223e-21	5.10934e-17
15846	ZNF121	-1.33006	2.46925	65.5994	5.52559e-16	9.04208e-12
5810	HES1	-1.32167	5.3985	119.236	9.29975e-28	1.52181e-23
2238	CCNE2	-1.31649	3.94456	76.3915	2.32648e-18	3.80705e-14
282	ADORA2B	-1.30038	3.82305	51.4843	7.21732e-13	1.18104e-08
9349	NGF	-1.29996	0.713421	71.5809	2.66121e-17	4.3548e-13
6620	KBTBD8	-1.27054	1.97667	72.5757	1.60747e-17	2.63046e-13
1811	C6orf141	-1.25636	2.36098	42.318	7.75747e-11	1.26943e-06
1264	BDNF	-1.24718	2.4294	82.3585	1.13512e-19	1.85751e-15
13411	SPRY4	-1.24415	5.67819	43.0276	5.39742e-11	8.83234e-07
15840	ZNF100	-1.24262	2.49451	40.188	2.30664e-10	3.77459e-06
571	ANKRD1	-1.22927	1.74957	38.2319	6.28165e-10	1.02793e-05
2305	CD3EAP	-1.22076	3.1371	95.2574	1.6717e-22	2.73558e-18
2365	CDC6	-1.19271	5.15674	122.241	2.04432e-28	3.34532e-24
12988	SNAI1	-1.18139	4.26352	78.3261	8.73591e-19	1.42954e-14
3620	DMC1	-1.16128	0.305727	47.9056	4.47232e-12	7.31851e-08
9596	NT5DC3	-1.15895	2.25998	48.815	2.81283e-12	4.60291e-08
4613	FAM86JP	-1.14948	0.656026	41.1165	1.43422e-10	2.34695e-06
3618	DMBT1	-1.13476	2.91369	51.8087	6.11787e-13	1.00113e-08
2372	CDCA7	-1.13016	4.18933	99.6848	1.78687e-23	2.92404e-19
13427	SPTLC3	-1.12791	4.38275	77.6062	1.25773e-18	2.05815e-14
15577	XRCC2	-1.11095	2.82861	65.3531	6.26098e-16	1.02455e-11
5559	GRIA3	-1.1105	1.32198	38.8422	4.59483e-10	7.51898e-06
12456	SH2D5	-1.10962	2.94511	57.2596	3.81919e-14	6.24972e-10
10333	PIGW	-1.07992	4.42988	45.6537	1.41117e-11	2.30924e-07
12882	SLFN13	-1.07599	2.79045	70.0229	5.86208e-17	9.59271e-13
12618	SLC20A1	-1.0719	7.07515	82.747	9.3256e-20	1.52604e-15
11097	PTHLH	-1.06934	5.47393	64.1903	1.12964e-15	1.84853e-11
303	AEN	-1.06349	5.61403	94.5868	2.34575e-22	3.83859e-18
12420	SFXN2	-1.05659	2.78273	56.7001	5.07609e-14	8.30651e-10
13017	SNHG4	-1.0489	3.62001	71.3764	2.95183e-17	4.83038e-13
3832	DUSP10	-1.03709	5.27203	93.3412	4.4013e-22	7.20229e-18
5723	HBEGF	-1.03654	6.33166	75.7409	3.23432e-18	5.29264e-14
6201	IFFO2	-1.03143	6.19544	37.8475	7.64959e-10	1.25178e-05
13129	SNORD31	-1.0314	0.793603	38.6973	4.94896e-10	8.09848e-06
8304	MECOM	-1.01847	3.20345	45.0836	1.88801e-11	3.08954e-07
8264	MCM10	-1.00457	4.51569	64.9551	7.6623e-16	1.25386e-11
10279	PHLDA1	-0.997507	7.42125	60.8567	6.13842e-15	1.00449e-10
8977	MXD1	-0.997032	5.47405	82.2637	1.19088e-19	1.94875e-15
12297	SEMA7A	-0.99522	5.01022	39.823	2.78057e-10	4.55012e-06
2758	CLMN	-0.991796	4.11879	48.0428	4.17017e-12	6.82407e-08
1377	BRIP1	-0.990084	4.25506	39.3861	3.47762e-10	5.69078e-06
8081	MAK16	-0.989983	4.23751	48.0879	4.07528e-12	6.66878e-08
6296	IL11	-0.982855	4.48242	68.1621	1.50593e-16	2.46431e-12
14543	TNNI2	-0.971774	4.75124	47.2849	6.13831e-12	1.00447e-07
11559	RFC3	-0.970169	4.81177	70.5398	4.51063e-17	7.3812e-13
14193	TLR2	0.959122	6.06215	43.728	3.77334e-11	6.17469e-07
8754	MREG	0.962961	4.19064	42.0116	9.07319e-11	1.48474e-06
13457	SRGN	0.970958	3.25769	43.2946	4.7089e-11	7.70565e-07
8947	MTSS1	0.981158	6.9091	41.1967	1.37651e-10	2.25253e-06
5758	HDAC9	0.981264	2.6474	65.6738	5.32079e-16	8.70695e-12
7038	LAMA3	1.00369	10.1787	50.9589	9.43209e-13	1.54347e-08
9337	NFKBIZ	1.00746	7.21873	65.4586	5.93466e-16	9.71148e-12
2324	CD82	1.01121	6.77044	77.6205	1.24869e-18	2.04335e-14
8	A4GALT	1.01346	4.95251	65.934	4.66279e-16	7.63018e-12
15616	YPEL2	1.01671	4.0984	81.3482	1.8925e-19	3.09689e-15
16266	ZNF792	1.03752	1.26234	42.4609	7.21076e-11	1.17997e-06
14997	TYMP	1.05613	5.20531	48.3413	3.58131e-12	5.86045e-08
11517	RDH16	1.06262	2.8187	45.7481	1.34479e-11	2.20061e-07
3212	CXCL2	1.06319	6.12266	58.5408	1.99117e-14	3.25835e-10
12337	SERPINA1	1.06395	6.2004	84.6301	3.5974e-20	5.88678e-16
6211	IFIH1	1.06423	4.65729	61.536	4.34731e-15	7.11393e-11
8453	MGLL	1.09125	6.57071	57.2942	3.75252e-14	6.14063e-10
10296	PI3	1.09493	6.33689	43.9836	3.31143e-11	5.41883e-07
4986	FRAT1	1.09739	1.31196	43.1651	5.03099e-11	8.23272e-07
1675	C1orf226	1.10184	5.37065	87.5755	8.11232e-21	1.3275e-16
2820	CNKSR3	1.10341	2.96863	40.7923	1.69301e-10	2.77044e-06
13565	STARD10	1.10919	5.29001	89.8799	2.53067e-21	4.14119e-17
13433	SQRDL	1.11103	7.20756	49.5038	1.97991e-12	3.23993e-08
4695	FBXO2	1.1222	4.5392	83.7153	5.71409e-20	9.35053e-16
9468	NOS1AP	1.12283	2.99502	56.4696	5.7074e-14	9.33959e-10
12065	SAA1	1.1261	8.37104	43.1196	5.14925e-11	8.42623e-07
5020	FTH1P3	1.14029	4.25926	89.256	3.46881e-21	5.67635e-17
11737	RNF19B	1.14082	6.53097	87.1124	1.02524e-20	1.6777e-16
6462	IRAK2	1.14529	5.76102	62.1171	3.23629e-15	5.29587e-11
6289	IKBKE	1.15037	5.72809	126.38	2.53898e-29	4.15479e-25
2980	CPAMD8	1.16665	1.68741	54.3029	1.71848e-13	2.81212e-09
12187	SCNN1G	1.17713	6.62985	46.3876	9.70281e-12	1.58777e-07
3821	DTX4	1.17779	5.04667	92.0721	8.35755e-22	1.36763e-17
1873	C9orf163	1.19143	0.492317	51.5656	6.92434e-13	1.1331e-08
964	ASS1	1.203	8.11298	42.0442	8.92316e-11	1.46019e-06
10102	PDGFB	1.20752	5.35677	39.4964	3.28668e-10	5.37832e-06
904	ARRDC2	1.21255	6.59001	94.3395	2.65799e-22	4.34953e-18
12897	SLPI	1.22569	8.21175	49.3434	2.14851e-12	3.51582e-08
3451	DEC1	1.24718	0.936085	49.6201	1.86593e-12	3.05341e-08
10346	PIK3IP1	1.24949	6.06921	81.8677	1.45508e-19	2.38109e-15
6466	IRF1	1.2506	7.70185	116.957	2.93432e-27	4.80173e-23
5019	FTH1	1.25465	10.0451	116.848	3.09939e-27	5.07184e-23
12066	SAA2	1.31858	4.72883	101.133	8.6005e-24	1.40739e-19
6530	ITGB8	1.32737	4.94704	52.9698	3.3872e-13	5.54282e-09
2902	COL8A1	1.33489	5.75606	49.0343	2.51523e-12	4.11593e-08
3175	CTSS	1.34693	1.43613	51.1939	8.36782e-13	1.36931e-08
8094	MAN1A1	1.35979	3.13908	47.2423	6.27316e-12	1.02654e-07
10107	PDGFRL	1.37558	0.228864	46.6594	8.44599e-12	1.3821e-07
10149	PDZK1IP1	1.37925	3.15623	100.359	1.27123e-23	2.08024e-19
9335	NFKBIE	1.38539	5.28106	136.921	1.25504e-31	2.05375e-27
11717	RNF144B	1.3946	5.67002	100.913	9.61105e-24	1.57275e-19
14532	TNIP1	1.39623	9.69614	123.964	8.5793e-29	1.40392e-24
7022	KYNU	1.41408	4.67281	104.191	1.83709e-24	3.00621e-20
8758	MRGPRX3	1.41836	6.03773	145.232	1.9112e-33	3.12749e-29
3213	CXCL3	1.42521	6.86053	143.943	3.65634e-33	5.98323e-29
6353	IL7	1.43789	-0.950489	38.9233	4.40792e-10	7.21312e-06
3758	DPP4	1.44031	0.948972	72.2431	1.90256e-17	3.11336e-13
5139	GAS1	1.44459	6.74285	111.567	4.44573e-26	7.27499e-22
2008	CARD14	1.44672	1.66785	74.153	7.22913e-18	1.18297e-13
98	ABTB2	1.45112	4.83984	76.6198	2.07253e-18	3.39149e-14
9331	NFKB2	1.4543	7.25021	60.2224	8.47222e-15	1.38639e-10
12285	SEMA4A	1.46546	4.12639	61.3815	4.7021e-15	7.69452e-11
11534	RELB	1.47	5.53178	62.8378	2.24451e-15	3.67292e-11
15243	USP54	1.47032	5.15514	180.683	3.4372e-41	5.62464e-37
7762	LOC645638	1.47143	3.28711	69.6881	6.94631e-17	1.13669e-12
8141	MAP3K8	1.47211	3.38064	85.8413	1.94969e-20	3.19047e-16
1315	BMF	1.47373	4.97159	174.771	6.71797e-40	1.09933e-35
11538	REM1	1.48616	-0.398316	52.2111	4.98426e-13	8.15625e-09
13852	TAP1	1.50058	6.2565	169.937	7.63569e-39	1.2495e-34
5795	HEPHL1	1.50527	2.80579	178.811	8.80949e-41	1.44158e-36
10422	PLA2G4C	1.50695	0.808511	90.8171	1.57588e-21	2.57876e-17
10576	PNRC1	1.52646	7.79013	65.7557	5.10414e-16	8.35242e-12
9443	NOD2	1.54922	2.73331	49.2332	2.27266e-12	3.71898e-08
8855	MSC	1.57342	3.86018	115.013	7.81819e-27	1.27937e-22
3838	DUSP16	1.57406	5.89947	120.071	6.10292e-28	9.98682e-24
12571	SLAMF8	1.59511	0.903934	97.5139	5.348e-23	8.75147e-19
11018	PSMB9	1.60495	4.85658	47.4773	5.56456e-12	9.10584e-08
5170	GBP2	1.60631	4.54924	133.178	8.26711e-31	1.35283e-26
9371	NINJ1	1.62427	6.06051	73.1344	1.21117e-17	1.98196e-13
9332	NFKBIA	1.62636	8.83931	144.299	3.05719e-33	5.00278e-29
15322	VNN1	1.63802	0.284269	64.9348	7.74176e-16	1.26686e-11
12339	SERPINA3	1.64517	5.99173	122.717	1.60809e-28	2.63147e-24
11071	PTCHD2	1.65937	2.26508	67.2357	2.40911e-16	3.94227e-12
13248	SOCS1	1.67885	1.42382	41.9455	9.38539e-11	1.53583e-06
8673	MMP9	1.68959	5.16741	44.4021	2.67393e-11	4.37563e-07
5072	G0S2	1.73946	7.08207	205.341	1.42711e-46	2.33533e-42
6348	IL4I1	1.74992	-1.85504	38.3002	6.06571e-10	9.92592e-06
1687	C1orf68	1.76144	-0.378483	50.8337	1.00532e-12	1.64511e-08
13652	STX11	1.7735	2.45586	78.3035	8.8366e-19	1.44602e-14
6170	ICAM1	1.77898	6.38167	66.9328	2.80923e-16	4.59702e-12
6997	KRT6B	1.781	7.53197	196.23	1.3885e-44	2.27213e-40
1753	C3AR1	1.82864	0.55583	99.4601	2.0016e-23	3.27542e-19
7369	LOC100130476	1.83315	1.63007	122.28	2.0048e-28	3.28065e-24
6455	IQGAP2	1.88406	2.3452	123.807	9.28285e-29	1.51905e-24
3206	CXCL1	1.88694	8.32308	168.345	1.70051e-38	2.78272e-34
14498	TNFAIP2	1.91242	7.5841	57.2989	3.74358e-14	6.126e-10
12440	SGPP2	1.91347	4.95161	191.291	1.66151e-43	2.71889e-39
6354	IL7R	1.94487	6.45681	192.987	7.08633e-44	1.15961e-39
12349	SERPINB3	1.94637	2.3012	66.4261	3.63253e-16	5.94427e-12
10827	PRDM1	1.95456	4.44303	99.5724	1.89125e-23	3.09483e-19
6328	IL1RN	1.95722	6.46941	73.8718	8.33594e-18	1.36409e-13
6350	IL6	1.9611	6.72807	169.688	8.65457e-39	1.41623e-34
8023	LYPD3	2.03422	5.92763	228.748	1.11784e-51	1.82923e-47
2563	CGNL1	2.03861	2.36387	151.986	6.38172e-35	1.04431e-30
11953	RRAD	2.09185	2.75376	124.198	7.62597e-29	1.24791e-24
6355	IL8	2.10543	8.63222	203.735	3.19687e-46	5.23136e-42
2545	CFB	2.14386	7.08364	284.737	6.97254e-64	1.14099e-59
9741	OLR1	2.15041	2.99899	62.238	3.04353e-15	4.98044e-11
8341	MEFV	2.17219	1.0284	71.3292	3.02325e-17	4.94725e-13
11083	PTGER4	2.23927	4.31039	108.986	1.63411e-25	2.67406e-21
12780	SLC39A8	2.28324	7.25137	255.644	1.52785e-57	2.50018e-53
1439	C10orf10	2.31238	2.07022	233.742	9.10455e-53	1.48987e-48
14496	TNF	2.33825	4.59503	139.219	3.94396e-32	6.45389e-28
7988	LTB	2.34534	3.36334	131.883	1.58697e-30	2.59692e-26
14499	TNFAIP3	2.35896	9.85007	408.497	7.78709e-91	1.27428e-86
3965	EFNA1	2.36613	8.20647	362.459	8.20705e-81	1.343e-76
2726	CLDN5	2.36976	0.934949	135.107	3.12886e-31	5.12006e-27
2318	CD70	2.37558	-0.145816	141.344	1.35293e-32	2.21394e-28
12844	SLC7A2	2.40229	7.24949	138.715	5.08467e-32	8.32056e-28
13257	SOD2	2.43932	9.19911	204.729	1.94036e-46	3.17521e-42
15494	WFDC2	2.46136	6.18284	110.593	7.26598e-26	1.189e-21
5172	GBP4	2.47208	2.83032	156.653	6.09525e-36	9.97427e-32
3088	CSF2	2.50406	5.04177	295.141	3.77128e-66	6.17132e-62
3215	CXCL6	2.61989	1.94256	95.6302	1.38481e-22	2.2661e-18
14500	TNFAIP6	2.63571	5.32921	125.471	4.01319e-29	6.56719e-25
12350	SERPINB4	2.66067	0.0725851	67.0194	2.68852e-16	4.39949e-12
3781	DRAXIN	2.70275	1.02096	125.051	4.96007e-29	8.11666e-25
6341	IL32	2.70839	3.69552	336.39	3.89981e-75	6.38165e-71
2218	CCL2	2.72811	1.87632	58.1576	2.41943e-14	3.95915e-10
15151	UNC13A	2.74693	1.01075	280.414	6.10153e-63	9.98455e-59
3897	EBI3	2.80584	1.69011	243.927	5.4759e-55	8.96076e-51
1636	C1QTNF1	2.82412	3.56597	197.387	7.76519e-45	1.2707e-40
1852	C8orf4	2.85133	-1.36202	87.5222	8.33371e-21	1.36373e-16
5959	HMGN2P46	3.02807	-0.65499	101.447	7.33968e-24	1.20107e-19
1299	BIRC3	3.12877	8.14833	330.777	6.51019e-74	1.06533e-69
8002	LUM	3.17	-1.34184	53.0997	3.17038e-13	5.18801e-09
3207	CXCL10	3.33758	5.19236	114.076	1.25436e-26	2.05263e-22
6085	HSD11B1	3.36981	0.974516	257.106	7.33556e-58	1.20039e-53
1544	C15orf48	3.38503	0.694888	339.057	1.02382e-75	1.67538e-71
3214	CXCL5	3.89711	-0.578222	138.811	4.8445e-32	7.92755e-28
751	AQP9	3.9189	-1.01931	177.259	1.92249e-40	3.14596e-36
5501	GPR37L1	4.29418	-0.671817	51.7343	6.35441e-13	1.03984e-08
2739	CLEC4E	5.63873	-1.76401	122.27	2.01426e-28	3.29613e-24

## Sheet: lrtM3_T12PvCPbon00001
Row.No	Genes	T12P vs. CP(logFC)	logCPM	LR	PValue	FWER (Bon)
14499	TNFAIP3	2.35896	9.85007	408.497	7.78709e-91	1.27428e-86
3965	EFNA1	2.36613	8.20647	362.459	8.20705e-81	1.343e-76
1544	C15orf48	3.38503	0.694888	339.057	1.02382e-75	1.67538e-71
6341	IL32	2.70839	3.69552	336.39	3.89981e-75	6.38165e-71
1299	BIRC3	3.12877	8.14833	330.777	6.51019e-74	1.06533e-69
3986	EGR1	-3.88668	8.221	316.614	7.91328e-71	1.29493e-66
3088	CSF2	2.50406	5.04177	295.141	3.77128e-66	6.17132e-62
2545	CFB	2.14386	7.08364	284.737	6.97254e-64	1.14099e-59
15151	UNC13A	2.74693	1.01075	280.414	6.10153e-63	9.98455e-59
6085	HSD11B1	3.36981	0.974516	257.106	7.33556e-58	1.20039e-53
12780	SLC39A8	2.28324	7.25137	255.644	1.52785e-57	2.50018e-53
3897	EBI3	2.80584	1.69011	243.927	5.4759e-55	8.96076e-51
1439	C10orf10	2.31238	2.07022	233.742	9.10455e-53	1.48987e-48
8023	LYPD3	2.03422	5.92763	228.748	1.11784e-51	1.82923e-47
4939	FOS	-1.92997	5.74028	218.771	1.67639e-49	2.74325e-45
5072	G0S2	1.73946	7.08207	205.341	1.42711e-46	2.33533e-42
13257	SOD2	2.43932	9.19911	204.729	1.94036e-46	3.17521e-42
6355	IL8	2.10543	8.63222	203.735	3.19687e-46	5.23136e-42
1636	C1QTNF1	2.82412	3.56597	197.387	7.76519e-45	1.2707e-40
6997	KRT6B	1.781	7.53197	196.23	1.3885e-44	2.27213e-40
3847	DUSP5	-2.21889	5.38566	193.747	4.83509e-44	7.91213e-40
6354	IL7R	1.94487	6.45681	192.987	7.08633e-44	1.15961e-39
12440	SGPP2	1.91347	4.95161	191.291	1.66151e-43	2.71889e-39
3365	DCLK1	-2.12052	0.991707	183.024	1.05964e-41	1.734e-37
15243	USP54	1.47032	5.15514	180.683	3.4372e-41	5.62464e-37
5795	HEPHL1	1.50527	2.80579	178.811	8.80949e-41	1.44158e-36
751	AQP9	3.9189	-1.01931	177.259	1.92249e-40	3.14596e-36
1315	BMF	1.47373	4.97159	174.771	6.71797e-40	1.09933e-35
3849	DUSP6	-1.47378	8.50969	172.575	2.02662e-39	3.31636e-35
13852	TAP1	1.50058	6.2565	169.937	7.63569e-39	1.2495e-34
6350	IL6	1.9611	6.72807	169.688	8.65457e-39	1.41623e-34
3206	CXCL1	1.88694	8.32308	168.345	1.70051e-38	2.78272e-34
3841	DUSP2	-2.5517	1.56585	160.19	1.02813e-36	1.68243e-32
5172	GBP4	2.47208	2.83032	156.653	6.09525e-36	9.97427e-32
2563	CGNL1	2.03861	2.36387	151.986	6.38172e-35	1.04431e-30
8758	MRGPRX3	1.41836	6.03773	145.232	1.9112e-33	3.12749e-29
9332	NFKBIA	1.62636	8.83931	144.299	3.05719e-33	5.00278e-29
3213	CXCL3	1.42521	6.86053	143.943	3.65634e-33	5.98323e-29
2318	CD70	2.37558	-0.145816	141.344	1.35293e-32	2.21394e-28
14496	TNF	2.33825	4.59503	139.219	3.94396e-32	6.45389e-28
3214	CXCL5	3.89711	-0.578222	138.811	4.8445e-32	7.92755e-28
12844	SLC7A2	2.40229	7.24949	138.715	5.08467e-32	8.32056e-28
9335	NFKBIE	1.38539	5.28106	136.921	1.25504e-31	2.05375e-27
2726	CLDN5	2.36976	0.934949	135.107	3.12886e-31	5.12006e-27
5170	GBP2	1.60631	4.54924	133.178	8.26711e-31	1.35283e-26
4940	FOSB	-2.30925	6.28514	132.637	1.08536e-30	1.77608e-26
7988	LTB	2.34534	3.36334	131.883	1.58697e-30	2.59692e-26
6289	IKBKE	1.15037	5.72809	126.38	2.53898e-29	4.15479e-25
14500	TNFAIP6	2.63571	5.32921	125.471	4.01319e-29	6.56719e-25
3781	DRAXIN	2.70275	1.02096	125.051	4.96007e-29	8.11666e-25
11953	RRAD	2.09185	2.75376	124.198	7.62597e-29	1.24791e-24
14532	TNIP1	1.39623	9.69614	123.964	8.5793e-29	1.40392e-24
6455	IQGAP2	1.88406	2.3452	123.807	9.28285e-29	1.51905e-24
12339	SERPINA3	1.64517	5.99173	122.717	1.60809e-28	2.63147e-24
7369	LOC100130476	1.83315	1.63007	122.28	2.0048e-28	3.28065e-24
2739	CLEC4E	5.63873	-1.76401	122.27	2.01426e-28	3.29613e-24
2365	CDC6	-1.19271	5.15674	122.241	2.04432e-28	3.34532e-24
3838	DUSP16	1.57406	5.89947	120.071	6.10292e-28	9.98682e-24
12891	SLITRK6	-1.39129	4.55163	119.524	8.04333e-28	1.31621e-23
5810	HES1	-1.32167	5.3985	119.236	9.29975e-28	1.52181e-23
6466	IRF1	1.2506	7.70185	116.957	2.93432e-27	4.80173e-23
5019	FTH1	1.25465	10.0451	116.848	3.09939e-27	5.07184e-23
8855	MSC	1.57342	3.86018	115.013	7.81819e-27	1.27937e-22
9983	PCDH9	-1.53059	2.13514	114.86	8.44452e-27	1.38186e-22
3207	CXCL10	3.33758	5.19236	114.076	1.25436e-26	2.05263e-22
3988	EGR3	-3.35451	5.44573	112.138	3.33288e-26	5.45392e-22
5139	GAS1	1.44459	6.74285	111.567	4.44573e-26	7.27499e-22
15494	WFDC2	2.46136	6.18284	110.593	7.26598e-26	1.189e-21
11083	PTGER4	2.23927	4.31039	108.986	1.63411e-25	2.67406e-21
7022	KYNU	1.41408	4.67281	104.191	1.83709e-24	3.00621e-20
8502	MIR17HG	-2.09146	2.13611	103.367	2.78448e-24	4.55653e-20
5959	HMGN2P46	3.02807	-0.65499	101.447	7.33968e-24	1.20107e-19
12066	SAA2	1.31858	4.72883	101.133	8.6005e-24	1.40739e-19
11717	RNF144B	1.3946	5.67002	100.913	9.61105e-24	1.57275e-19
10149	PDZK1IP1	1.37925	3.15623	100.359	1.27123e-23	2.08024e-19
2372	CDCA7	-1.13016	4.18933	99.6848	1.78687e-23	2.92404e-19
10827	PRDM1	1.95456	4.44303	99.5724	1.89125e-23	3.09483e-19
1753	C3AR1	1.82864	0.55583	99.4601	2.0016e-23	3.27542e-19
12571	SLAMF8	1.59511	0.903934	97.5139	5.348e-23	8.75147e-19
3215	CXCL6	2.61989	1.94256	95.6302	1.38481e-22	2.2661e-18
2305	CD3EAP	-1.22076	3.1371	95.2574	1.6717e-22	2.73558e-18
303	AEN	-1.06349	5.61403	94.5868	2.34575e-22	3.83859e-18
904	ARRDC2	1.21255	6.59001	94.3395	2.65799e-22	4.34953e-18
3832	DUSP10	-1.03709	5.27203	93.3412	4.4013e-22	7.20229e-18
3821	DTX4	1.17779	5.04667	92.0721	8.35755e-22	1.36763e-17
7162	LIF	-1.788	5.97483	91.4755	1.12983e-21	1.84885e-17
10422	PLA2G4C	1.50695	0.808511	90.8171	1.57588e-21	2.57876e-17
13565	STARD10	1.10919	5.29001	89.8799	2.53067e-21	4.14119e-17
4120	EMP1	-1.33323	5.99661	89.4642	3.1223e-21	5.10934e-17
5020	FTH1P3	1.14029	4.25926	89.256	3.46881e-21	5.67635e-17
1675	C1orf226	1.10184	5.37065	87.5755	8.11232e-21	1.3275e-16
1852	C8orf4	2.85133	-1.36202	87.5222	8.33371e-21	1.36373e-16
11737	RNF19B	1.14082	6.53097	87.1124	1.02524e-20	1.6777e-16
8141	MAP3K8	1.47211	3.38064	85.8413	1.94969e-20	3.19047e-16
13287	SOX9	-1.72909	3.18031	85.6727	2.12325e-20	3.47449e-16
12337	SERPINA1	1.06395	6.2004	84.6301	3.5974e-20	5.88678e-16
4695	FBXO2	1.1222	4.5392	83.7153	5.71409e-20	9.35053e-16
2294	CD274	-1.35362	3.74759	83.0655	7.93772e-20	1.29893e-15
12618	SLC20A1	-1.0719	7.07515	82.747	9.3256e-20	1.52604e-15
1264	BDNF	-1.24718	2.4294	82.3585	1.13512e-19	1.85751e-15
8977	MXD1	-0.997032	5.47405	82.2637	1.19088e-19	1.94875e-15
4941	FOSL1	-1.73095	7.55518	82.1892	1.23667e-19	2.02368e-15
10346	PIK3IP1	1.24949	6.06921	81.8677	1.45508e-19	2.38109e-15
15616	YPEL2	1.01671	4.0984	81.3482	1.8925e-19	3.09689e-15
12988	SNAI1	-1.18139	4.26352	78.3261	8.73591e-19	1.42954e-14
13652	STX11	1.7735	2.45586	78.3035	8.8366e-19	1.44602e-14
2324	CD82	1.01121	6.77044	77.6205	1.24869e-18	2.04335e-14
13427	SPTLC3	-1.12791	4.38275	77.6062	1.25773e-18	2.05815e-14
98	ABTB2	1.45112	4.83984	76.6198	2.07253e-18	3.39149e-14
2238	CCNE2	-1.31649	3.94456	76.3915	2.32648e-18	3.80705e-14
4394	FAM111B	-1.61317	4.33205	76.0838	2.71874e-18	4.44895e-14
5723	HBEGF	-1.03654	6.33166	75.7409	3.23432e-18	5.29264e-14
2008	CARD14	1.44672	1.66785	74.153	7.22913e-18	1.18297e-13
6328	IL1RN	1.95722	6.46941	73.8718	8.33594e-18	1.36409e-13
9371	NINJ1	1.62427	6.06051	73.1344	1.21117e-17	1.98196e-13
6620	KBTBD8	-1.27054	1.97667	72.5757	1.60747e-17	2.63046e-13
3758	DPP4	1.44031	0.948972	72.2431	1.90256e-17	3.11336e-13
8271	MCM6	-0.887518	5.7285	71.9534	2.20341e-17	3.60566e-13
9349	NGF	-1.29996	0.713421	71.5809	2.66121e-17	4.3548e-13
13017	SNHG4	-1.0489	3.62001	71.3764	2.95183e-17	4.83038e-13
8341	MEFV	2.17219	1.0284	71.3292	3.02325e-17	4.94725e-13
11545	REPS2	0.93113	4.22202	70.6329	4.3028e-17	7.04111e-13
11559	RFC3	-0.970169	4.81177	70.5398	4.51063e-17	7.3812e-13
2343	CDC25A	-0.91189	4.1485	70.3858	4.87695e-17	7.98063e-13
12882	SLFN13	-1.07599	2.79045	70.0229	5.86208e-17	9.59271e-13
7762	LOC645638	1.47143	3.28711	69.6881	6.94631e-17	1.13669e-12
6296	IL11	-0.982855	4.48242	68.1621	1.50593e-16	2.46431e-12
8025	LYPD6	0.909026	2.81047	67.3062	2.32449e-16	3.80379e-12
11071	PTCHD2	1.65937	2.26508	67.2357	2.40911e-16	3.94227e-12
12350	SERPINB4	2.66067	0.0725851	67.0194	2.68852e-16	4.39949e-12
6170	ICAM1	1.77898	6.38167	66.9328	2.80923e-16	4.59702e-12
3811	DTL	-0.877785	5.24027	66.6521	3.23906e-16	5.3004e-12
12349	SERPINB3	1.94637	2.3012	66.4261	3.63253e-16	5.94427e-12
8	A4GALT	1.01346	4.95251	65.934	4.66279e-16	7.63018e-12
10576	PNRC1	1.52646	7.79013	65.7557	5.10414e-16	8.35242e-12
5758	HDAC9	0.981264	2.6474	65.6738	5.32079e-16	8.70695e-12
15846	ZNF121	-1.33006	2.46925	65.5994	5.52559e-16	9.04208e-12
9337	NFKBIZ	1.00746	7.21873	65.4586	5.93466e-16	9.71148e-12
15577	XRCC2	-1.11095	2.82861	65.3531	6.26098e-16	1.02455e-11
8264	MCM10	-1.00457	4.51569	64.9551	7.6623e-16	1.25386e-11
15322	VNN1	1.63802	0.284269	64.9348	7.74176e-16	1.26686e-11
11097	PTHLH	-1.06934	5.47393	64.1903	1.12964e-15	1.84853e-11
8517	MIR221	-1.75839	1.76293	63.5472	1.56573e-15	2.56215e-11
10443	PLCB2	-2.19981	-1.1617	63.1149	1.94997e-15	3.19093e-11
11534	RELB	1.47	5.53178	62.8378	2.24451e-15	3.67292e-11
6676	KCTD11	0.884554	6.88048	62.6076	2.52279e-15	4.1283e-11
9741	OLR1	2.15041	2.99899	62.238	3.04353e-15	4.98044e-11
6462	IRAK2	1.14529	5.76102	62.1171	3.23629e-15	5.29587e-11
6211	IFIH1	1.06423	4.65729	61.536	4.34731e-15	7.11393e-11
12285	SEMA4A	1.46546	4.12639	61.3815	4.7021e-15	7.69452e-11
9299	NET1	-0.923746	7.4503	61.2793	4.95266e-15	8.10453e-11
10279	PHLDA1	-0.997507	7.42125	60.8567	6.13842e-15	1.00449e-10
9331	NFKB2	1.4543	7.25021	60.2224	8.47222e-15	1.38639e-10
7171	LIMD2	0.949041	4.24704	59.6604	1.12724e-14	1.84461e-10
11095	PTGS2	-1.3842	4.35866	59.6324	1.14338e-14	1.87103e-10
3212	CXCL2	1.06319	6.12266	58.5408	1.99117e-14	3.25835e-10
2218	CCL2	2.72811	1.87632	58.1576	2.41943e-14	3.95915e-10
14498	TNFAIP2	1.91242	7.5841	57.2989	3.74358e-14	6.126e-10
8453	MGLL	1.09125	6.57071	57.2942	3.75252e-14	6.14063e-10
12456	SH2D5	-1.10962	2.94511	57.2596	3.81919e-14	6.24972e-10
11148	PTPRZ1	-1.34522	4.075	57.206	3.92462e-14	6.42225e-10
12420	SFXN2	-1.05659	2.78273	56.7001	5.07609e-14	8.30651e-10
9468	NOS1AP	1.12283	2.99502	56.4696	5.7074e-14	9.33959e-10
7136	LETM2	-0.813331	3.49015	55.8511	7.81749e-14	1.27925e-09
5479	GPR132	-0.947626	1.07641	54.5005	1.5541e-13	2.54314e-09
2980	CPAMD8	1.16665	1.68741	54.3029	1.71848e-13	2.81212e-09
3222	CXCR7	0.8205	5.66226	54.0186	1.98601e-13	3.2499e-09
8002	LUM	3.17	-1.34184	53.0997	3.17038e-13	5.18801e-09
6530	ITGB8	1.32737	4.94704	52.9698	3.3872e-13	5.54282e-09
6878	KLF2	-2.25458	-0.429691	52.6439	3.99842e-13	6.54301e-09
11538	REM1	1.48616	-0.398316	52.2111	4.98426e-13	8.15625e-09
1420	BTN2A2	0.863542	3.92277	52.1884	5.04221e-13	8.25107e-09
3618	DMBT1	-1.13476	2.91369	51.8087	6.11787e-13	1.00113e-08
5501	GPR37L1	4.29418	-0.671817	51.7343	6.35441e-13	1.03984e-08
15472	WDR76	-0.794595	4.16481	51.6363	6.67965e-13	1.09306e-08
1873	C9orf163	1.19143	0.492317	51.5656	6.92434e-13	1.1331e-08
282	ADORA2B	-1.30038	3.82305	51.4843	7.21732e-13	1.18104e-08
3175	CTSS	1.34693	1.43613	51.1939	8.36782e-13	1.36931e-08
7038	LAMA3	1.00369	10.1787	50.9589	9.43209e-13	1.54347e-08
2428	CDKN1B	0.850065	5.60485	50.931	9.56719e-13	1.56558e-08
1687	C1orf68	1.76144	-0.378483	50.8337	1.00532e-12	1.64511e-08
3579	DKC1	-0.765194	6.78717	50.2874	1.32797e-12	2.1731e-08
3451	DEC1	1.24718	0.936085	49.6201	1.86593e-12	3.05341e-08
13433	SQRDL	1.11103	7.20756	49.5038	1.97991e-12	3.23993e-08
12897	SLPI	1.22569	8.21175	49.3434	2.14851e-12	3.51582e-08
9443	NOD2	1.54922	2.73331	49.2332	2.27266e-12	3.71898e-08
3469	DENND3	0.773078	5.14588	49.2232	2.28433e-12	3.73808e-08
2902	COL8A1	1.33489	5.75606	49.0343	2.51523e-12	4.11593e-08
8017	LYAR	-0.817963	4.54315	48.9676	2.60221e-12	4.25826e-08
9596	NT5DC3	-1.15895	2.25998	48.815	2.81283e-12	4.60291e-08
11311	RAD18	-0.876153	4.86477	48.7948	2.84199e-12	4.65064e-08
14997	TYMP	1.05613	5.20531	48.3413	3.58131e-12	5.86045e-08
8081	MAK16	-0.989983	4.23751	48.0879	4.07528e-12	6.66878e-08
2758	CLMN	-0.991796	4.11879	48.0428	4.17017e-12	6.82407e-08
3620	DMC1	-1.16128	0.305727	47.9056	4.47232e-12	7.31851e-08
2814	CNGB1	0.898666	1.47559	47.5509	5.35952e-12	8.77031e-08
11018	PSMB9	1.60495	4.85658	47.4773	5.56456e-12	9.10584e-08
14543	TNNI2	-0.971774	4.75124	47.2849	6.13831e-12	1.00447e-07
8094	MAN1A1	1.35979	3.13908	47.2423	6.27316e-12	1.02654e-07
9934	PARP12	0.72679	5.35302	47.124	6.66358e-12	1.09043e-07
10107	PDGFRL	1.37558	0.228864	46.6594	8.44599e-12	1.3821e-07
15892	ZNF215	-0.927264	2.26846	46.629	8.57808e-12	1.40372e-07
12359	SERPINE2	0.825234	7.82519	46.6166	8.63277e-12	1.41267e-07
12187	SCNN1G	1.17713	6.62985	46.3876	9.70281e-12	1.58777e-07
14639	TPRA1	0.74836	6.54932	45.9259	1.22812e-11	2.0097e-07
11517	RDH16	1.06262	2.8187	45.7481	1.34479e-11	2.20061e-07
10333	PIGW	-1.07992	4.42988	45.6537	1.41117e-11	2.30924e-07
8266	MCM3	-0.7482	6.99494	45.491	1.53344e-11	2.50933e-07
9771	ORC6	-0.854736	4.14987	45.2412	1.74205e-11	2.85069e-07
8304	MECOM	-1.01847	3.20345	45.0836	1.88801e-11	3.08954e-07
13094	SNORD110	-1.62275	-0.521087	44.9202	2.05234e-11	3.35845e-07
2310	CD55	0.939017	6.594	44.6746	2.32654e-11	3.80714e-07
8673	MMP9	1.68959	5.16741	44.4021	2.67393e-11	4.37563e-07
12277	SELRC1	-0.795125	4.4515	44.1988	2.96658e-11	4.85451e-07
10296	PI3	1.09493	6.33689	43.9836	3.31143e-11	5.41883e-07
5168	GBP1	0.790753	5.78062	43.7681	3.69691e-11	6.04962e-07
14193	TLR2	0.959122	6.06215	43.728	3.77334e-11	6.17469e-07
9869	PAICS	-0.775906	7.33555	43.3176	4.65379e-11	7.61546e-07
13457	SRGN	0.970958	3.25769	43.2946	4.7089e-11	7.70565e-07
3112	CSRNP1	-0.749732	6.2186	43.2416	4.83821e-11	7.91725e-07
4986	FRAT1	1.09739	1.31196	43.1651	5.03099e-11	8.23272e-07
12065	SAA1	1.1261	8.37104	43.1196	5.14925e-11	8.42623e-07
13411	SPRY4	-1.24415	5.67819	43.0276	5.39742e-11	8.83234e-07
13010	SNHG1	-0.831173	5.98778	42.7717	6.15159e-11	1.00665e-06
3928	EDN1	0.723737	5.41402	42.6338	6.60081e-11	1.08016e-06
15163	UNG	-0.939869	4.6229	42.5664	6.83241e-11	1.11806e-06
16266	ZNF792	1.03752	1.26234	42.4609	7.21076e-11	1.17997e-06
1642	C1R	0.818541	5.63329	42.3819	7.50806e-11	1.22862e-06
1811	C6orf141	-1.25636	2.36098	42.318	7.75747e-11	1.26943e-06
11022	PSMC3IP	-0.917892	3.10887	42.1247	8.56349e-11	1.40133e-06
964	ASS1	1.203	8.11298	42.0442	8.92316e-11	1.46019e-06
8754	MREG	0.962961	4.19064	42.0116	9.07319e-11	1.48474e-06
13248	SOCS1	1.67885	1.42382	41.9455	9.38539e-11	1.53583e-06
1378	BRIX1	-0.866272	5.99655	41.9211	9.50324e-11	1.55511e-06
10859	PRIMA1	-1.43041	0.0438853	41.9076	9.56897e-11	1.56587e-06
8215	MAT2A	-0.779114	8.24329	41.8619	9.7955e-11	1.60294e-06
4061	ELAVL2	-0.925765	4.13769	41.7105	1.0584e-10	1.73196e-06
3970	EFNB1	0.891831	7.86137	41.5035	1.17663e-10	1.92543e-06
5261	GINS1	-0.743066	4.84581	41.3339	1.28325e-10	2.09992e-06
11124	PTPN22	-1.3754	-0.660541	41.2481	1.34079e-10	2.19407e-06
8947	MTSS1	0.981158	6.9091	41.1967	1.37651e-10	2.25253e-06
4613	FAM86JP	-1.14948	0.656026	41.1165	1.43422e-10	2.34695e-06
14162	TIMP3	-0.720547	7.11153	40.939	1.57052e-10	2.57e-06
2820	CNKSR3	1.10341	2.96863	40.7923	1.69301e-10	2.77044e-06
10600	POLE2	-0.749156	3.33884	40.6796	1.7935e-10	2.93489e-06
4306	EXO1	-0.74231	4.37955	40.6679	1.80425e-10	2.95247e-06
491	ALOXE3	0.941197	2.81804	40.5724	1.89467e-10	3.10043e-06
10857	PRIM1	-0.809766	4.38505	40.4559	2.01102e-10	3.29083e-06
4256	ERVMER34-1	-0.931237	3.52381	40.2339	2.25301e-10	3.68682e-06
5040	FUT1	-0.854907	2.48254	40.2313	2.25606e-10	3.69182e-06
10694	PPARGC1B	-0.748297	5.26497	40.2286	2.25917e-10	3.69691e-06
15840	ZNF100	-1.24262	2.49451	40.188	2.30664e-10	3.77459e-06
5445	GPATCH4	-0.817265	5.61943	39.8797	2.70096e-10	4.41984e-06
12297	SEMA7A	-0.99522	5.01022	39.823	2.78057e-10	4.55012e-06
14659	TRAF1	0.826	4.26573	39.5909	3.13131e-10	5.12408e-06
10102	PDGFB	1.20752	5.35677	39.4964	3.28668e-10	5.37832e-06
1967	CAMKK1	-0.704937	3.34971	39.3899	3.47081e-10	5.67963e-06
1377	BRIP1	-0.990084	4.25506	39.3861	3.47762e-10	5.69078e-06
14777	TRMT6	-0.737698	5.81153	39.3512	3.54031e-10	5.79336e-06
694	APBA3	0.84146	4.54309	39.2617	3.70632e-10	6.06503e-06
4634	FANCI	-0.684293	6.33688	39.1629	3.89875e-10	6.37991e-06
12668	SLC25A37	0.708251	6.54123	39.1488	3.927e-10	6.42615e-06
9373	NIP7	-0.775689	5.33884	39.0558	4.11867e-10	6.73979e-06
6353	IL7	1.43789	-0.950489	38.9233	4.40792e-10	7.21312e-06
5559	GRIA3	-1.1105	1.32198	38.8422	4.59483e-10	7.51898e-06
7437	LOC100287036	-0.907534	1.45958	38.7097	4.9176e-10	8.04716e-06
13129	SNORD31	-1.0314	0.793603	38.6973	4.94896e-10	8.09848e-06
15445	WDR43	-0.880687	6.3663	38.5658	5.29381e-10	8.66279e-06
5173	GBP5	0.907453	1.2197	38.4314	5.67132e-10	9.28055e-06
6348	IL4I1	1.74992	-1.85504	38.3002	6.06571e-10	9.92592e-06
571	ANKRD1	-1.22927	1.74957	38.2319	6.28165e-10	1.02793e-05
11964	RRM2	-0.663814	7.82538	38.0058	7.05362e-10	1.15425e-05
13581	STAT5A	0.787616	4.27582	37.9002	7.44559e-10	1.2184e-05
14813	TSEN2	-0.693457	3.69735	37.8697	7.56309e-10	1.23762e-05
782	ARHGAP18	-0.885567	4.28219	37.8645	7.5833e-10	1.24093e-05
6201	IFFO2	-1.03143	6.19544	37.8475	7.64959e-10	1.25178e-05
14453	TMEM97	-0.654167	5.26195	37.8151	7.77792e-10	1.27278e-05
10458	PLD1	0.733856	4.24226	37.7823	7.90944e-10	1.2943e-05
5789	HELLS	-0.93976	3.75555	37.573	8.80546e-10	1.44093e-05
6195	IER2	-0.799459	6.93727	37.5591	8.86847e-10	1.45124e-05

## Sheet: lrtM3_T12PvCPbon01
Row.No	Genes	T12P vs. CP(logFC)	logCPM	LR	PValue	FWER (Bon)
14499	TNFAIP3	2.35896	9.85007	408.497	7.78709e-91	1.27428e-86
3965	EFNA1	2.36613	8.20647	362.459	8.20705e-81	1.343e-76
1544	C15orf48	3.38503	0.694888	339.057	1.02382e-75	1.67538e-71
6341	IL32	2.70839	3.69552	336.39	3.89981e-75	6.38165e-71
1299	BIRC3	3.12877	8.14833	330.777	6.51019e-74	1.06533e-69
3986	EGR1	-3.88668	8.221	316.614	7.91328e-71	1.29493e-66
3088	CSF2	2.50406	5.04177	295.141	3.77128e-66	6.17132e-62
2545	CFB	2.14386	7.08364	284.737	6.97254e-64	1.14099e-59
15151	UNC13A	2.74693	1.01075	280.414	6.10153e-63	9.98455e-59
6085	HSD11B1	3.36981	0.974516	257.106	7.33556e-58	1.20039e-53
12780	SLC39A8	2.28324	7.25137	255.644	1.52785e-57	2.50018e-53
3897	EBI3	2.80584	1.69011	243.927	5.4759e-55	8.96076e-51
1439	C10orf10	2.31238	2.07022	233.742	9.10455e-53	1.48987e-48
8023	LYPD3	2.03422	5.92763	228.748	1.11784e-51	1.82923e-47
4939	FOS	-1.92997	5.74028	218.771	1.67639e-49	2.74325e-45
5072	G0S2	1.73946	7.08207	205.341	1.42711e-46	2.33533e-42
13257	SOD2	2.43932	9.19911	204.729	1.94036e-46	3.17521e-42
6355	IL8	2.10543	8.63222	203.735	3.19687e-46	5.23136e-42
1636	C1QTNF1	2.82412	3.56597	197.387	7.76519e-45	1.2707e-40
6997	KRT6B	1.781	7.53197	196.23	1.3885e-44	2.27213e-40
3847	DUSP5	-2.21889	5.38566	193.747	4.83509e-44	7.91213e-40
6354	IL7R	1.94487	6.45681	192.987	7.08633e-44	1.15961e-39
12440	SGPP2	1.91347	4.95161	191.291	1.66151e-43	2.71889e-39
3365	DCLK1	-2.12052	0.991707	183.024	1.05964e-41	1.734e-37
15243	USP54	1.47032	5.15514	180.683	3.4372e-41	5.62464e-37
5795	HEPHL1	1.50527	2.80579	178.811	8.80949e-41	1.44158e-36
751	AQP9	3.9189	-1.01931	177.259	1.92249e-40	3.14596e-36
1315	BMF	1.47373	4.97159	174.771	6.71797e-40	1.09933e-35
3849	DUSP6	-1.47378	8.50969	172.575	2.02662e-39	3.31636e-35
13852	TAP1	1.50058	6.2565	169.937	7.63569e-39	1.2495e-34
6350	IL6	1.9611	6.72807	169.688	8.65457e-39	1.41623e-34
3206	CXCL1	1.88694	8.32308	168.345	1.70051e-38	2.78272e-34
3841	DUSP2	-2.5517	1.56585	160.19	1.02813e-36	1.68243e-32
5172	GBP4	2.47208	2.83032	156.653	6.09525e-36	9.97427e-32
2563	CGNL1	2.03861	2.36387	151.986	6.38172e-35	1.04431e-30
8758	MRGPRX3	1.41836	6.03773	145.232	1.9112e-33	3.12749e-29
9332	NFKBIA	1.62636	8.83931	144.299	3.05719e-33	5.00278e-29
3213	CXCL3	1.42521	6.86053	143.943	3.65634e-33	5.98323e-29
2318	CD70	2.37558	-0.145816	141.344	1.35293e-32	2.21394e-28
14496	TNF	2.33825	4.59503	139.219	3.94396e-32	6.45389e-28
3214	CXCL5	3.89711	-0.578222	138.811	4.8445e-32	7.92755e-28
12844	SLC7A2	2.40229	7.24949	138.715	5.08467e-32	8.32056e-28
9335	NFKBIE	1.38539	5.28106	136.921	1.25504e-31	2.05375e-27
2726	CLDN5	2.36976	0.934949	135.107	3.12886e-31	5.12006e-27
5170	GBP2	1.60631	4.54924	133.178	8.26711e-31	1.35283e-26
4940	FOSB	-2.30925	6.28514	132.637	1.08536e-30	1.77608e-26
7988	LTB	2.34534	3.36334	131.883	1.58697e-30	2.59692e-26
6289	IKBKE	1.15037	5.72809	126.38	2.53898e-29	4.15479e-25
14500	TNFAIP6	2.63571	5.32921	125.471	4.01319e-29	6.56719e-25
3781	DRAXIN	2.70275	1.02096	125.051	4.96007e-29	8.11666e-25
11953	RRAD	2.09185	2.75376	124.198	7.62597e-29	1.24791e-24
14532	TNIP1	1.39623	9.69614	123.964	8.5793e-29	1.40392e-24
6455	IQGAP2	1.88406	2.3452	123.807	9.28285e-29	1.51905e-24
12339	SERPINA3	1.64517	5.99173	122.717	1.60809e-28	2.63147e-24
7369	LOC100130476	1.83315	1.63007	122.28	2.0048e-28	3.28065e-24
2739	CLEC4E	5.63873	-1.76401	122.27	2.01426e-28	3.29613e-24
2365	CDC6	-1.19271	5.15674	122.241	2.04432e-28	3.34532e-24
3838	DUSP16	1.57406	5.89947	120.071	6.10292e-28	9.98682e-24
12891	SLITRK6	-1.39129	4.55163	119.524	8.04333e-28	1.31621e-23
5810	HES1	-1.32167	5.3985	119.236	9.29975e-28	1.52181e-23
6466	IRF1	1.2506	7.70185	116.957	2.93432e-27	4.80173e-23
5019	FTH1	1.25465	10.0451	116.848	3.09939e-27	5.07184e-23
8855	MSC	1.57342	3.86018	115.013	7.81819e-27	1.27937e-22
9983	PCDH9	-1.53059	2.13514	114.86	8.44452e-27	1.38186e-22
3207	CXCL10	3.33758	5.19236	114.076	1.25436e-26	2.05263e-22
3988	EGR3	-3.35451	5.44573	112.138	3.33288e-26	5.45392e-22
5139	GAS1	1.44459	6.74285	111.567	4.44573e-26	7.27499e-22
15494	WFDC2	2.46136	6.18284	110.593	7.26598e-26	1.189e-21
11083	PTGER4	2.23927	4.31039	108.986	1.63411e-25	2.67406e-21
7022	KYNU	1.41408	4.67281	104.191	1.83709e-24	3.00621e-20
8502	MIR17HG	-2.09146	2.13611	103.367	2.78448e-24	4.55653e-20
5959	HMGN2P46	3.02807	-0.65499	101.447	7.33968e-24	1.20107e-19
12066	SAA2	1.31858	4.72883	101.133	8.6005e-24	1.40739e-19
11717	RNF144B	1.3946	5.67002	100.913	9.61105e-24	1.57275e-19
10149	PDZK1IP1	1.37925	3.15623	100.359	1.27123e-23	2.08024e-19
2372	CDCA7	-1.13016	4.18933	99.6848	1.78687e-23	2.92404e-19
10827	PRDM1	1.95456	4.44303	99.5724	1.89125e-23	3.09483e-19
1753	C3AR1	1.82864	0.55583	99.4601	2.0016e-23	3.27542e-19
12571	SLAMF8	1.59511	0.903934	97.5139	5.348e-23	8.75147e-19
3215	CXCL6	2.61989	1.94256	95.6302	1.38481e-22	2.2661e-18
2305	CD3EAP	-1.22076	3.1371	95.2574	1.6717e-22	2.73558e-18
303	AEN	-1.06349	5.61403	94.5868	2.34575e-22	3.83859e-18
904	ARRDC2	1.21255	6.59001	94.3395	2.65799e-22	4.34953e-18
3832	DUSP10	-1.03709	5.27203	93.3412	4.4013e-22	7.20229e-18
3821	DTX4	1.17779	5.04667	92.0721	8.35755e-22	1.36763e-17
7162	LIF	-1.788	5.97483	91.4755	1.12983e-21	1.84885e-17
10422	PLA2G4C	1.50695	0.808511	90.8171	1.57588e-21	2.57876e-17
13565	STARD10	1.10919	5.29001	89.8799	2.53067e-21	4.14119e-17
4120	EMP1	-1.33323	5.99661	89.4642	3.1223e-21	5.10934e-17
5020	FTH1P3	1.14029	4.25926	89.256	3.46881e-21	5.67635e-17
1675	C1orf226	1.10184	5.37065	87.5755	8.11232e-21	1.3275e-16
1852	C8orf4	2.85133	-1.36202	87.5222	8.33371e-21	1.36373e-16
11737	RNF19B	1.14082	6.53097	87.1124	1.02524e-20	1.6777e-16
8141	MAP3K8	1.47211	3.38064	85.8413	1.94969e-20	3.19047e-16
13287	SOX9	-1.72909	3.18031	85.6727	2.12325e-20	3.47449e-16
12337	SERPINA1	1.06395	6.2004	84.6301	3.5974e-20	5.88678e-16
4695	FBXO2	1.1222	4.5392	83.7153	5.71409e-20	9.35053e-16
2294	CD274	-1.35362	3.74759	83.0655	7.93772e-20	1.29893e-15
12618	SLC20A1	-1.0719	7.07515	82.747	9.3256e-20	1.52604e-15
1264	BDNF	-1.24718	2.4294	82.3585	1.13512e-19	1.85751e-15
8977	MXD1	-0.997032	5.47405	82.2637	1.19088e-19	1.94875e-15
4941	FOSL1	-1.73095	7.55518	82.1892	1.23667e-19	2.02368e-15
10346	PIK3IP1	1.24949	6.06921	81.8677	1.45508e-19	2.38109e-15
15616	YPEL2	1.01671	4.0984	81.3482	1.8925e-19	3.09689e-15
12988	SNAI1	-1.18139	4.26352	78.3261	8.73591e-19	1.42954e-14
13652	STX11	1.7735	2.45586	78.3035	8.8366e-19	1.44602e-14
2324	CD82	1.01121	6.77044	77.6205	1.24869e-18	2.04335e-14
13427	SPTLC3	-1.12791	4.38275	77.6062	1.25773e-18	2.05815e-14
98	ABTB2	1.45112	4.83984	76.6198	2.07253e-18	3.39149e-14
2238	CCNE2	-1.31649	3.94456	76.3915	2.32648e-18	3.80705e-14
4394	FAM111B	-1.61317	4.33205	76.0838	2.71874e-18	4.44895e-14
5723	HBEGF	-1.03654	6.33166	75.7409	3.23432e-18	5.29264e-14
2008	CARD14	1.44672	1.66785	74.153	7.22913e-18	1.18297e-13
6328	IL1RN	1.95722	6.46941	73.8718	8.33594e-18	1.36409e-13
9371	NINJ1	1.62427	6.06051	73.1344	1.21117e-17	1.98196e-13
6620	KBTBD8	-1.27054	1.97667	72.5757	1.60747e-17	2.63046e-13
3758	DPP4	1.44031	0.948972	72.2431	1.90256e-17	3.11336e-13
8271	MCM6	-0.887518	5.7285	71.9534	2.20341e-17	3.60566e-13
9349	NGF	-1.29996	0.713421	71.5809	2.66121e-17	4.3548e-13
13017	SNHG4	-1.0489	3.62001	71.3764	2.95183e-17	4.83038e-13
8341	MEFV	2.17219	1.0284	71.3292	3.02325e-17	4.94725e-13
11545	REPS2	0.93113	4.22202	70.6329	4.3028e-17	7.04111e-13
11559	RFC3	-0.970169	4.81177	70.5398	4.51063e-17	7.3812e-13
2343	CDC25A	-0.91189	4.1485	70.3858	4.87695e-17	7.98063e-13
12882	SLFN13	-1.07599	2.79045	70.0229	5.86208e-17	9.59271e-13
7762	LOC645638	1.47143	3.28711	69.6881	6.94631e-17	1.13669e-12
6296	IL11	-0.982855	4.48242	68.1621	1.50593e-16	2.46431e-12
8025	LYPD6	0.909026	2.81047	67.3062	2.32449e-16	3.80379e-12
11071	PTCHD2	1.65937	2.26508	67.2357	2.40911e-16	3.94227e-12
12350	SERPINB4	2.66067	0.0725851	67.0194	2.68852e-16	4.39949e-12
6170	ICAM1	1.77898	6.38167	66.9328	2.80923e-16	4.59702e-12
3811	DTL	-0.877785	5.24027	66.6521	3.23906e-16	5.3004e-12
12349	SERPINB3	1.94637	2.3012	66.4261	3.63253e-16	5.94427e-12
8	A4GALT	1.01346	4.95251	65.934	4.66279e-16	7.63018e-12
10576	PNRC1	1.52646	7.79013	65.7557	5.10414e-16	8.35242e-12
5758	HDAC9	0.981264	2.6474	65.6738	5.32079e-16	8.70695e-12
15846	ZNF121	-1.33006	2.46925	65.5994	5.52559e-16	9.04208e-12
9337	NFKBIZ	1.00746	7.21873	65.4586	5.93466e-16	9.71148e-12
15577	XRCC2	-1.11095	2.82861	65.3531	6.26098e-16	1.02455e-11
8264	MCM10	-1.00457	4.51569	64.9551	7.6623e-16	1.25386e-11
15322	VNN1	1.63802	0.284269	64.9348	7.74176e-16	1.26686e-11
11097	PTHLH	-1.06934	5.47393	64.1903	1.12964e-15	1.84853e-11
8517	MIR221	-1.75839	1.76293	63.5472	1.56573e-15	2.56215e-11
10443	PLCB2	-2.19981	-1.1617	63.1149	1.94997e-15	3.19093e-11
11534	RELB	1.47	5.53178	62.8378	2.24451e-15	3.67292e-11
6676	KCTD11	0.884554	6.88048	62.6076	2.52279e-15	4.1283e-11
9741	OLR1	2.15041	2.99899	62.238	3.04353e-15	4.98044e-11
6462	IRAK2	1.14529	5.76102	62.1171	3.23629e-15	5.29587e-11
6211	IFIH1	1.06423	4.65729	61.536	4.34731e-15	7.11393e-11
12285	SEMA4A	1.46546	4.12639	61.3815	4.7021e-15	7.69452e-11
9299	NET1	-0.923746	7.4503	61.2793	4.95266e-15	8.10453e-11
10279	PHLDA1	-0.997507	7.42125	60.8567	6.13842e-15	1.00449e-10
9331	NFKB2	1.4543	7.25021	60.2224	8.47222e-15	1.38639e-10
7171	LIMD2	0.949041	4.24704	59.6604	1.12724e-14	1.84461e-10
11095	PTGS2	-1.3842	4.35866	59.6324	1.14338e-14	1.87103e-10
3212	CXCL2	1.06319	6.12266	58.5408	1.99117e-14	3.25835e-10
2218	CCL2	2.72811	1.87632	58.1576	2.41943e-14	3.95915e-10
14498	TNFAIP2	1.91242	7.5841	57.2989	3.74358e-14	6.126e-10
8453	MGLL	1.09125	6.57071	57.2942	3.75252e-14	6.14063e-10
12456	SH2D5	-1.10962	2.94511	57.2596	3.81919e-14	6.24972e-10
11148	PTPRZ1	-1.34522	4.075	57.206	3.92462e-14	6.42225e-10
12420	SFXN2	-1.05659	2.78273	56.7001	5.07609e-14	8.30651e-10
9468	NOS1AP	1.12283	2.99502	56.4696	5.7074e-14	9.33959e-10
7136	LETM2	-0.813331	3.49015	55.8511	7.81749e-14	1.27925e-09
5479	GPR132	-0.947626	1.07641	54.5005	1.5541e-13	2.54314e-09
2980	CPAMD8	1.16665	1.68741	54.3029	1.71848e-13	2.81212e-09
3222	CXCR7	0.8205	5.66226	54.0186	1.98601e-13	3.2499e-09
8002	LUM	3.17	-1.34184	53.0997	3.17038e-13	5.18801e-09
6530	ITGB8	1.32737	4.94704	52.9698	3.3872e-13	5.54282e-09
6878	KLF2	-2.25458	-0.429691	52.6439	3.99842e-13	6.54301e-09
11538	REM1	1.48616	-0.398316	52.2111	4.98426e-13	8.15625e-09
1420	BTN2A2	0.863542	3.92277	52.1884	5.04221e-13	8.25107e-09
3618	DMBT1	-1.13476	2.91369	51.8087	6.11787e-13	1.00113e-08
5501	GPR37L1	4.29418	-0.671817	51.7343	6.35441e-13	1.03984e-08
15472	WDR76	-0.794595	4.16481	51.6363	6.67965e-13	1.09306e-08
1873	C9orf163	1.19143	0.492317	51.5656	6.92434e-13	1.1331e-08
282	ADORA2B	-1.30038	3.82305	51.4843	7.21732e-13	1.18104e-08
3175	CTSS	1.34693	1.43613	51.1939	8.36782e-13	1.36931e-08
7038	LAMA3	1.00369	10.1787	50.9589	9.43209e-13	1.54347e-08
2428	CDKN1B	0.850065	5.60485	50.931	9.56719e-13	1.56558e-08
1687	C1orf68	1.76144	-0.378483	50.8337	1.00532e-12	1.64511e-08
3579	DKC1	-0.765194	6.78717	50.2874	1.32797e-12	2.1731e-08
3451	DEC1	1.24718	0.936085	49.6201	1.86593e-12	3.05341e-08
13433	SQRDL	1.11103	7.20756	49.5038	1.97991e-12	3.23993e-08
12897	SLPI	1.22569	8.21175	49.3434	2.14851e-12	3.51582e-08
9443	NOD2	1.54922	2.73331	49.2332	2.27266e-12	3.71898e-08
3469	DENND3	0.773078	5.14588	49.2232	2.28433e-12	3.73808e-08
2902	COL8A1	1.33489	5.75606	49.0343	2.51523e-12	4.11593e-08
8017	LYAR	-0.817963	4.54315	48.9676	2.60221e-12	4.25826e-08
9596	NT5DC3	-1.15895	2.25998	48.815	2.81283e-12	4.60291e-08
11311	RAD18	-0.876153	4.86477	48.7948	2.84199e-12	4.65064e-08
14997	TYMP	1.05613	5.20531	48.3413	3.58131e-12	5.86045e-08
8081	MAK16	-0.989983	4.23751	48.0879	4.07528e-12	6.66878e-08
2758	CLMN	-0.991796	4.11879	48.0428	4.17017e-12	6.82407e-08
3620	DMC1	-1.16128	0.305727	47.9056	4.47232e-12	7.31851e-08
2814	CNGB1	0.898666	1.47559	47.5509	5.35952e-12	8.77031e-08
11018	PSMB9	1.60495	4.85658	47.4773	5.56456e-12	9.10584e-08
14543	TNNI2	-0.971774	4.75124	47.2849	6.13831e-12	1.00447e-07
8094	MAN1A1	1.35979	3.13908	47.2423	6.27316e-12	1.02654e-07
9934	PARP12	0.72679	5.35302	47.124	6.66358e-12	1.09043e-07
10107	PDGFRL	1.37558	0.228864	46.6594	8.44599e-12	1.3821e-07
15892	ZNF215	-0.927264	2.26846	46.629	8.57808e-12	1.40372e-07
12359	SERPINE2	0.825234	7.82519	46.6166	8.63277e-12	1.41267e-07
12187	SCNN1G	1.17713	6.62985	46.3876	9.70281e-12	1.58777e-07
14639	TPRA1	0.74836	6.54932	45.9259	1.22812e-11	2.0097e-07
11517	RDH16	1.06262	2.8187	45.7481	1.34479e-11	2.20061e-07
10333	PIGW	-1.07992	4.42988	45.6537	1.41117e-11	2.30924e-07
8266	MCM3	-0.7482	6.99494	45.491	1.53344e-11	2.50933e-07
9771	ORC6	-0.854736	4.14987	45.2412	1.74205e-11	2.85069e-07
8304	MECOM	-1.01847	3.20345	45.0836	1.88801e-11	3.08954e-07
13094	SNORD110	-1.62275	-0.521087	44.9202	2.05234e-11	3.35845e-07
2310	CD55	0.939017	6.594	44.6746	2.32654e-11	3.80714e-07
8673	MMP9	1.68959	5.16741	44.4021	2.67393e-11	4.37563e-07
12277	SELRC1	-0.795125	4.4515	44.1988	2.96658e-11	4.85451e-07
10296	PI3	1.09493	6.33689	43.9836	3.31143e-11	5.41883e-07
5168	GBP1	0.790753	5.78062	43.7681	3.69691e-11	6.04962e-07
14193	TLR2	0.959122	6.06215	43.728	3.77334e-11	6.17469e-07
9869	PAICS	-0.775906	7.33555	43.3176	4.65379e-11	7.61546e-07
13457	SRGN	0.970958	3.25769	43.2946	4.7089e-11	7.70565e-07
3112	CSRNP1	-0.749732	6.2186	43.2416	4.83821e-11	7.91725e-07
4986	FRAT1	1.09739	1.31196	43.1651	5.03099e-11	8.23272e-07
12065	SAA1	1.1261	8.37104	43.1196	5.14925e-11	8.42623e-07
13411	SPRY4	-1.24415	5.67819	43.0276	5.39742e-11	8.83234e-07
13010	SNHG1	-0.831173	5.98778	42.7717	6.15159e-11	1.00665e-06
3928	EDN1	0.723737	5.41402	42.6338	6.60081e-11	1.08016e-06
15163	UNG	-0.939869	4.6229	42.5664	6.83241e-11	1.11806e-06
16266	ZNF792	1.03752	1.26234	42.4609	7.21076e-11	1.17997e-06
1642	C1R	0.818541	5.63329	42.3819	7.50806e-11	1.22862e-06
1811	C6orf141	-1.25636	2.36098	42.318	7.75747e-11	1.26943e-06
11022	PSMC3IP	-0.917892	3.10887	42.1247	8.56349e-11	1.40133e-06
964	ASS1	1.203	8.11298	42.0442	8.92316e-11	1.46019e-06
8754	MREG	0.962961	4.19064	42.0116	9.07319e-11	1.48474e-06
13248	SOCS1	1.67885	1.42382	41.9455	9.38539e-11	1.53583e-06
1378	BRIX1	-0.866272	5.99655	41.9211	9.50324e-11	1.55511e-06
10859	PRIMA1	-1.43041	0.0438853	41.9076	9.56897e-11	1.56587e-06
8215	MAT2A	-0.779114	8.24329	41.8619	9.7955e-11	1.60294e-06
4061	ELAVL2	-0.925765	4.13769	41.7105	1.0584e-10	1.73196e-06
3970	EFNB1	0.891831	7.86137	41.5035	1.17663e-10	1.92543e-06
5261	GINS1	-0.743066	4.84581	41.3339	1.28325e-10	2.09992e-06
11124	PTPN22	-1.3754	-0.660541	41.2481	1.34079e-10	2.19407e-06
8947	MTSS1	0.981158	6.9091	41.1967	1.37651e-10	2.25253e-06
4613	FAM86JP	-1.14948	0.656026	41.1165	1.43422e-10	2.34695e-06
14162	TIMP3	-0.720547	7.11153	40.939	1.57052e-10	2.57e-06
2820	CNKSR3	1.10341	2.96863	40.7923	1.69301e-10	2.77044e-06
10600	POLE2	-0.749156	3.33884	40.6796	1.7935e-10	2.93489e-06
4306	EXO1	-0.74231	4.37955	40.6679	1.80425e-10	2.95247e-06
491	ALOXE3	0.941197	2.81804	40.5724	1.89467e-10	3.10043e-06
10857	PRIM1	-0.809766	4.38505	40.4559	2.01102e-10	3.29083e-06
4256	ERVMER34-1	-0.931237	3.52381	40.2339	2.25301e-10	3.68682e-06
5040	FUT1	-0.854907	2.48254	40.2313	2.25606e-10	3.69182e-06
10694	PPARGC1B	-0.748297	5.26497	40.2286	2.25917e-10	3.69691e-06
15840	ZNF100	-1.24262	2.49451	40.188	2.30664e-10	3.77459e-06
5445	GPATCH4	-0.817265	5.61943	39.8797	2.70096e-10	4.41984e-06
12297	SEMA7A	-0.99522	5.01022	39.823	2.78057e-10	4.55012e-06
14659	TRAF1	0.826	4.26573	39.5909	3.13131e-10	5.12408e-06
10102	PDGFB	1.20752	5.35677	39.4964	3.28668e-10	5.37832e-06
1967	CAMKK1	-0.704937	3.34971	39.3899	3.47081e-10	5.67963e-06
1377	BRIP1	-0.990084	4.25506	39.3861	3.47762e-10	5.69078e-06
14777	TRMT6	-0.737698	5.81153	39.3512	3.54031e-10	5.79336e-06
694	APBA3	0.84146	4.54309	39.2617	3.70632e-10	6.06503e-06
4634	FANCI	-0.684293	6.33688	39.1629	3.89875e-10	6.37991e-06
12668	SLC25A37	0.708251	6.54123	39.1488	3.927e-10	6.42615e-06
9373	NIP7	-0.775689	5.33884	39.0558	4.11867e-10	6.73979e-06
6353	IL7	1.43789	-0.950489	38.9233	4.40792e-10	7.21312e-06
5559	GRIA3	-1.1105	1.32198	38.8422	4.59483e-10	7.51898e-06
7437	LOC100287036	-0.907534	1.45958	38.7097	4.9176e-10	8.04716e-06
13129	SNORD31	-1.0314	0.793603	38.6973	4.94896e-10	8.09848e-06
15445	WDR43	-0.880687	6.3663	38.5658	5.29381e-10	8.66279e-06
5173	GBP5	0.907453	1.2197	38.4314	5.67132e-10	9.28055e-06
6348	IL4I1	1.74992	-1.85504	38.3002	6.06571e-10	9.92592e-06
571	ANKRD1	-1.22927	1.74957	38.2319	6.28165e-10	1.02793e-05
11964	RRM2	-0.663814	7.82538	38.0058	7.05362e-10	1.15425e-05
13581	STAT5A	0.787616	4.27582	37.9002	7.44559e-10	1.2184e-05
14813	TSEN2	-0.693457	3.69735	37.8697	7.56309e-10	1.23762e-05
782	ARHGAP18	-0.885567	4.28219	37.8645	7.5833e-10	1.24093e-05
6201	IFFO2	-1.03143	6.19544	37.8475	7.64959e-10	1.25178e-05
14453	TMEM97	-0.654167	5.26195	37.8151	7.77792e-10	1.27278e-05
10458	PLD1	0.733856	4.24226	37.7823	7.90944e-10	1.2943e-05
5789	HELLS	-0.93976	3.75555	37.573	8.80546e-10	1.44093e-05
6195	IER2	-0.799459	6.93727	37.5591	8.86847e-10	1.45124e-05
6209	IFI44L	-1.09702	4.22371	37.486	9.20712e-10	1.50665e-05
6550	IVL	-1.13995	2.89675	37.4133	9.55695e-10	1.5639e-05
12764	SLC38A4	-0.803966	1.52507	37.3617	9.81314e-10	1.60582e-05
11979	RRS1	-0.664083	5.02758	37.2942	1.01589e-09	1.6624e-05
10090	PDE4DIP	0.646256	7.8657	37.2554	1.03626e-09	1.69574e-05
10242	PHACTR3	-0.995869	4.79959	37.1576	1.08955e-09	1.78294e-05
8259	MCF2	-0.915659	2.77022	37.1092	1.11693e-09	1.82774e-05
11784	ROBO4	1.97809	0.171478	37.0707	1.13925e-09	1.86427e-05
7313	LMO3	-0.883509	4.24302	37.0234	1.16723e-09	1.91006e-05
12656	SLC25A25	-0.639227	5.03361	37.0132	1.1733e-09	1.91998e-05
1422	BTN3A1	0.695178	3.91081	36.9971	1.18307e-09	1.93597e-05
8188	MARCH3	0.877391	1.90229	36.8416	1.28129e-09	2.09671e-05
8628	MLF1IP	-0.883631	4.39743	36.8028	1.30704e-09	2.13884e-05
16295	ZNF85	-1.00557	2.61966	36.7072	1.37268e-09	2.24626e-05
12484	SH3TC2	-0.776007	2.94223	36.6568	1.40864e-09	2.3051e-05
25	AASS	-0.999244	4.26929	36.6204	1.43522e-09	2.3486e-05
9465	NOP56	-0.822322	7.32283	36.482	1.54082e-09	2.5214e-05
9766	ORC1	-0.68892	4.63266	36.4565	1.56113e-09	2.55463e-05
4627	FANCA	-0.71042	4.32535	36.4405	1.57399e-09	2.57568e-05
9330	NFKB1	0.838064	6.93747	36.4219	1.58906e-09	2.60033e-05
9858	PADI1	-1.70914	-1.29892	36.3857	1.61883e-09	2.64906e-05
6304	IL15	0.885051	1.91054	36.2623	1.72467e-09	2.82225e-05
3208	CXCL11	2.069	3.28242	36.0812	1.89261e-09	3.09707e-05
13491	SRSF7	-0.646208	6.77025	36.0012	1.97198e-09	3.22695e-05
9071	N4BP3	1.12607	4.11677	35.9207	2.05513e-09	3.36301e-05
8185	MARCH1	-1.35197	1.92784	35.7989	2.18775e-09	3.58004e-05
10136	PDSS1	-0.751072	4.04346	35.667	2.34096e-09	3.83075e-05
14738	TRIM47	0.968256	5.95144	35.6131	2.40668e-09	3.93829e-05
8348	MEI1	1.4688	-0.91631	35.5552	2.47924e-09	4.05703e-05
819	ARHGEF26	-1.28744	0.723643	35.5005	2.5499e-09	4.17266e-05
4721	FBXO6	0.956099	2.76627	35.4455	2.62285e-09	4.29204e-05
11400	RASGEF1B	1.86533	-0.498643	35.4212	2.65582e-09	4.34598e-05
9454	NOLC1	-0.663088	7.71982	35.3607	2.73956e-09	4.48301e-05
14345	TMEM204	0.721411	2.8439	35.3206	2.79658e-09	4.57633e-05
4520	FAM216A	-0.740301	3.79581	35.236	2.92069e-09	4.77942e-05
2366	CDC7	-0.903253	4.57688	35.1576	3.0407e-09	4.9758e-05
15515	WLS	0.680228	6.84119	34.9665	3.35425e-09	5.48889e-05
15250	USPL1	-0.684504	4.4567	34.9196	3.43603e-09	5.62272e-05
13088	SNORD10	-1.15875	-0.122015	34.9017	3.46777e-09	5.67466e-05
14495	TNC	1.45139	9.09162	34.8999	3.47095e-09	5.67986e-05
10332	PIGV	0.601557	5.07938	34.8723	3.52063e-09	5.76116e-05
4166	EPB41	0.671253	4.70894	34.863	3.53739e-09	5.78859e-05
3817	DTX2	1.05513	5.31365	34.7633	3.72323e-09	6.09269e-05
14124	THUMPD2	-0.903612	3.3998	34.6917	3.86267e-09	6.32088e-05
2373	CDCA7L	-0.839166	5.28405	34.6779	3.89025e-09	6.366e-05
11597	RGS2	-0.731425	4.93074	34.5861	4.07803e-09	6.67329e-05
7100	LCP2	1.16493	0.252395	34.537	4.18215e-09	6.84367e-05
3414	DDX12P	-0.843328	3.00788	34.5332	4.19033e-09	6.85706e-05
2715	CLDN1	1.06468	8.10506	34.5265	4.20495e-09	6.88098e-05
13087	SNORA9	-1.16671	0.508132	34.4856	4.2942e-09	7.02704e-05
813	ARHGEF16	0.807093	5.34456	34.419	4.4436e-09	7.27151e-05
10981	PRSS8	0.863206	5.85314	34.2825	4.76651e-09	7.79992e-05
3210	CXCL16	0.978834	3.875	34.1388	5.13167e-09	8.39747e-05
12972	SMPD2	0.745117	3.73028	34.0658	5.32793e-09	8.71862e-05
8759	MRGPRX4	1.31557	1.88363	33.9317	5.70807e-09	9.34068e-05
7625	LOC284080	-0.786657	1.75659	33.9127	5.76417e-09	9.43248e-05
3370	DCN	0.96095	3.96237	33.8994	5.80372e-09	9.49721e-05
13054	SNORA51	-1.8696	-1.34175	33.8922	5.82526e-09	9.53246e-05
12603	SLC16A7	-1.04267	3.52302	33.8195	6.04711e-09	9.89549e-05
525	AMPD3	0.838838	5.19939	33.6528	6.58807e-09	0.000107807
173	ACTBL2	-1.07163	-0.352974	33.6203	6.69884e-09	0.00010962
3882	E2F1	-0.845362	4.84219	33.5386	6.98619e-09	0.000114322
8602	MIRLET7DHG	-1.007	1.96726	33.5228	7.04344e-09	0.000115259
10488	PLEKHH2	-1.24998	0.899127	33.3752	7.59882e-09	0.000124347
70	ABHD11	-0.717463	3.96701	33.3725	7.60929e-09	0.000124518
9753	OPTN	0.612727	7.66053	33.299	7.90215e-09	0.000129311
3846	DUSP4	-0.681892	7.21032	33.2431	8.13286e-09	0.000133086
15620	YRDC	-0.647381	4.64787	33.1212	8.65904e-09	0.000141697
2774	CLSPN	-1.11844	4.35072	33.0504	8.97989e-09	0.000146947
4612	FAM86HP	-1.09481	0.169412	33.0487	8.98783e-09	0.000147077
2195	CCDC80	-0.602377	6.77256	32.8854	9.77558e-09	0.000159968
13643	STRIP2	-0.619157	3.72456	32.7815	1.0312e-08	0.000168746
7079	LBH	0.893249	6.01497	32.6459	1.10571e-08	0.000180938
6738	KIAA0247	0.914239	6.98507	32.6455	1.10597e-08	0.00018098
2488	CENPJ	-0.804012	5.00291	32.458	1.21796e-08	0.000199308
6467	IRF2	0.631576	5.40517	32.4238	1.23961e-08	0.000202849
2746	CLIC3	0.764652	2.20694	32.1131	1.4545e-08	0.000238015
6177	ICOSLG	1.67658	3.15235	32.0786	1.48055e-08	0.000242278
11151	PTRH2	-0.638296	4.77358	32.0086	1.53494e-08	0.000251177
14534	TNIP3	1.43859	0.594556	32.0041	1.53848e-08	0.000251757
2571	CHAF1A	-0.643675	5.79089	31.97	1.56572e-08	0.000256215
4323	EXOSC2	-0.729648	5.39224	31.9392	1.59071e-08	0.000260304
10508	PLK4	-0.879641	5.19217	31.9298	1.59847e-08	0.000261574
5701	HAPLN3	0.658185	3.22465	31.8164	1.69458e-08	0.000277302
10955	PRR3	-0.605358	3.29717	31.786	1.72125e-08	0.000281666
8671	MMP28	0.908216	6.11696	31.691	1.8076e-08	0.000295796
3930	EDNRA	-0.997709	2.25525	31.6861	1.81218e-08	0.000296545
3400	DDIT3	-0.760796	3.51615	31.6477	1.84835e-08	0.000302464
3420	DDX21	-0.790048	8.02517	31.6275	1.86769e-08	0.000305628
13184	SNORD88B	-1.51966	-0.88624	31.5821	1.91188e-08	0.00031286
16199	ZNF695	-1.41052	-0.35605	31.5211	1.97282e-08	0.000322832
4142	ENOSF1	-0.617633	4.69666	31.4492	2.0473e-08	0.000335019
4296	EVI2B	-1.73829	-0.649014	31.4437	2.0531e-08	0.00033597
8073	MAGI2-AS3	-1.02243	-0.0758168	31.289	2.22341e-08	0.000363839
11814	RPGR	-0.846152	3.75462	31.2829	2.23039e-08	0.000364981
9278	NEIL3	-0.638639	3.74646	31.2779	2.23616e-08	0.000365926
6728	KIAA0020	-0.858037	5.96631	31.2637	2.25256e-08	0.000368609
2333	CDA	0.71849	4.09903	31.0468	2.51878e-08	0.000412173
4716	FBXO44	0.577981	4.85101	30.9583	2.63634e-08	0.00043141
16029	ZNF441	-0.903002	2.45741	30.8768	2.74945e-08	0.00044992
6335	IL23A	1.1448	1.65278	30.8618	2.7707e-08	0.000453397
4609	FAM86DP	-0.632664	2.53516	30.8469	2.7921e-08	0.000456899
8269	MCM4	-0.580452	7.43311	30.8154	2.83781e-08	0.000464379
2083	CC2D2A	-0.647574	4.25267	30.7884	2.87759e-08	0.000470889
4902	FLT3LG	0.701761	2.83133	30.6909	3.02588e-08	0.000495155
6715	KDR	0.651859	4.03916	30.6725	3.05471e-08	0.000499873
13286	SOX7	-1.37163	5.13792	30.5547	3.2458e-08	0.000531143
16048	ZNF480	-0.793223	4.49911	30.5318	3.28439e-08	0.000537457
4460	FAM172BP	-1.37912	-0.509899	30.5231	3.29916e-08	0.000539875
3445	DDX58	0.692655	5.52001	30.4898	3.35619e-08	0.000549206
11319	RAD51AP1	-0.706523	4.15266	30.453	3.42054e-08	0.000559737
5455	GPCPD1	-0.748043	5.97616	30.4159	3.48656e-08	0.00057054
243	ADAT2	-0.950631	3.15951	30.3869	3.53914e-08	0.000579145
1276	BEST4	1.34483	0.327497	30.3635	3.58204e-08	0.000586165
14102	THEM4	-0.637218	4.28988	30.3206	3.66206e-08	0.00059926
11376	RAPGEF5	-1.03942	2.53319	30.2963	3.7084e-08	0.000606842
9838	P2RY6	0.768637	1.7269	30.2189	3.85929e-08	0.000631535
15435	WDR3	-0.645894	5.66859	30.1628	3.97257e-08	0.000650071
3257	CYLD	0.653085	6.65331	30.0702	4.16688e-08	0.000681868
8672	MMP3	-0.960014	1.44125	30.0634	4.18148e-08	0.000684258
6667	KCNQ5	-1.54548	0.251157	29.8165	4.74938e-08	0.000777188
1774	C4orf21	-0.901657	3.80304	29.8099	4.76551e-08	0.000779829
3967	EFNA3	0.693568	3.37215	29.7946	4.8034e-08	0.000786028
14244	TMEM102	0.799681	3.55837	29.77	4.86471e-08	0.000796062
14533	TNIP2	0.600665	5.54781	29.7582	4.89423e-08	0.000800892
881	ARMC9	0.559734	5.41462	29.7333	4.9575e-08	0.000811245
3956	EFEMP1	-0.595739	7.84931	29.6963	5.05323e-08	0.000826911
3086	CSF1	1.29966	5.88852	29.6892	5.07167e-08	0.000829929
7998	LTV1	-0.773082	5.38596	29.6683	5.12671e-08	0.000838935
5345	GMNN	-0.64362	5.0303	29.6675	5.1287e-08	0.000839261
8273	MCM8	-0.961493	4.46122	29.5469	5.45795e-08	0.00089314
9091	NABP1	-0.752389	4.99096	29.544	5.46607e-08	0.000894468
8265	MCM2	-0.57468	6.48343	29.4515	5.73351e-08	0.000938232
14271	TMEM132B	1.61492	0.910962	29.3772	5.95729e-08	0.000974851
4391	FAM110C	-0.841597	3.76931	29.3242	6.12262e-08	0.00100191
5918	HLA-B	0.640586	8.16348	29.2536	6.34982e-08	0.00103908
3805	DST	-0.988396	9.50825	29.2509	6.35869e-08	0.00104054
3589	DLC1	-0.775918	4.35201	29.1903	6.56057e-08	0.00107357
15990	ZNF367	-1.01827	4.14405	29.1758	6.61001e-08	0.00108166
9666	NUP35	-0.723729	3.86358	29.1115	6.83285e-08	0.00111813
9134	NASP	-0.64974	7.11549	29.095	6.89152e-08	0.00112773
10445	PLCB4	-1.11727	2.92301	29.0669	6.99205e-08	0.00114418
2750	CLIP2	0.855314	5.32421	29.0652	6.99845e-08	0.00114523
11614	RHD	1.28867	-0.629246	29.0502	7.05255e-08	0.00115408
12715	SLC2A6	0.979363	6.37975	29.0458	7.06864e-08	0.00115671
13178	SNORD80	-0.846358	1.19647	29.0394	7.09213e-08	0.00116056
13489	SRSF5	-0.636639	7.4993	29.002	7.23049e-08	0.0011832
12353	SERPINB7	0.908768	2.25226	28.9319	7.49673e-08	0.00122677
14711	TRIM16	0.956863	6.36645	28.9309	7.50059e-08	0.0012274
12874	SLCO2A1	-1.19415	3.80714	28.885	7.68072e-08	0.00125687
15705	ZC3H8	-0.699987	4.1649	28.7609	8.18875e-08	0.00134001
11010	PSMB10	0.918381	5.48604	28.7553	8.2124e-08	0.00134388
6051	HPDL	-1.67149	-0.844423	28.6882	8.50199e-08	0.00139127
3631	DNA2	-0.748388	3.42376	28.618	8.8159e-08	0.00144263
12274	SELM	0.971995	5.15999	28.6141	8.83364e-08	0.00144554
9896	PANX1	0.569444	6.24208	28.6076	8.86356e-08	0.00145043
3793	DSCC1	-0.84347	3.37168	28.5519	9.12204e-08	0.00149273
1645	C1S	0.654011	3.83553	28.4705	9.51358e-08	0.0015568
6158	HYAL3	0.596738	3.71864	28.4678	9.52701e-08	0.001559
6263	IGFBP3	-0.727281	3.098	28.3945	9.89463e-08	0.00161916
16024	ZNF436	0.564088	4.77754	28.3919	9.90782e-08	0.00162132
9232	NDUFAF4	-0.718893	3.75361	28.3912	9.91164e-08	0.00162194
3411	DDX11	-0.675908	4.41537	28.3322	1.0218e-07	0.00167207
4705	FBXO32	0.554552	4.96914	28.3159	1.03048e-07	0.00168628
4812	FIGNL1	-0.798882	4.46543	28.3089	1.03417e-07	0.00169232
13571	STARD4-AS1	-0.773491	3.14257	28.2911	1.04375e-07	0.00170799
2495	CENPQ	-0.732225	3.37922	28.2801	1.04967e-07	0.00171768
10695	PPAT	-0.777965	4.279	28.242	1.07058e-07	0.0017519
1136	B3GALT4	0.852764	1.72801	28.1738	1.10894e-07	0.00181467
15159	UNC5C	-1.38315	-0.381607	28.0752	1.1669e-07	0.00190951
28	ABAT	0.549977	5.2939	28.0652	1.17297e-07	0.00191945
7044	LAMB3	1.11877	10.2204	28.0535	1.18006e-07	0.00193105
12557	SKA3	-0.630647	5.32333	28.0482	1.1833e-07	0.00193635
6410	INSC	-0.721075	2.66085	28.0078	1.20824e-07	0.00197717
1616	C19orf48	-0.603193	6.79502	28.0034	1.21103e-07	0.00198174
3401	DDIT4	0.63821	9.33911	27.9806	1.22539e-07	0.00200524
1193	BARD1	-0.727769	3.30909	27.9768	1.2278e-07	0.00200917
3887	E2F6	-0.605908	2.99376	27.8797	1.29094e-07	0.00211249
13434	SQSTM1	0.603458	8.92641	27.8797	1.29097e-07	0.00211254
7087	LCE1C	1.91075	-0.98441	27.8401	1.3177e-07	0.00215628
9376	NIPAL1	-1.08621	2.74466	27.7877	1.35384e-07	0.00221542
7328	LOC100127888	-1.72649	-1.53364	27.7694	1.36671e-07	0.00223649
16282	ZNF829	-0.913494	2.53366	27.7637	1.37072e-07	0.00224304
5495	GPR176	0.582845	4.07429	27.7488	1.38134e-07	0.00226042
14565	TOE1	-0.676963	4.12994	27.611	1.48333e-07	0.00242732
4630	FANCD2	-0.599086	5.06978	27.5656	1.51853e-07	0.00248492
14225	TMCC2	0.819626	2.28161	27.4899	1.57919e-07	0.00258418
13149	SNORD47	-1.0436	1.20834	27.4565	1.60671e-07	0.00262922
11610	RHBDL2	0.671885	2.52299	27.4351	1.62452e-07	0.00265837
10595	POLD3	-0.555987	5.18195	27.3553	1.69298e-07	0.0027704
976	ATAD5	-1.04607	3.34702	27.3305	1.71483e-07	0.00280616
14050	TFEB	0.668616	4.85928	27.3301	1.71521e-07	0.00280677
6871	KLF10	-0.634422	7.76965	27.3178	1.72611e-07	0.0028246
10565	PNN	-0.80166	7.08954	27.2605	1.77803e-07	0.00290957
15359	VRK1	-0.627742	5.07221	27.2525	1.78545e-07	0.00292171
1113	AUNIP	-0.826144	3.46441	27.2519	1.78604e-07	0.00292267
12032	RWDD2A	0.61566	3.12946	27.2359	1.80084e-07	0.00294689
11326	RAD54L	-0.543894	4.35839	27.1926	1.84166e-07	0.0030137
7571	LOC100862671	1.02742	5.69684	27.1709	1.86237e-07	0.00304758
3888	E2F7	-0.93409	5.95872	27.0402	1.99269e-07	0.00326083
8747	MPZL2	-0.688538	6.30351	26.9879	2.04736e-07	0.0033503
14096	THBS1	-1.01103	10.8841	26.9713	2.06495e-07	0.00337909
734	APOL6	0.631581	5.07159	26.9645	2.07223e-07	0.003391
10361	PINK1	0.5445	6.8792	26.909	2.13265e-07	0.00348987
10089	PDE4D	-0.609509	5.63499	26.8828	2.16178e-07	0.00353754
16296	ZNF850	-1.14	0.287904	26.8249	2.22744e-07	0.00364499
11619	RHOB	-0.608171	7.13812	26.8226	2.23017e-07	0.00364946
14268	TMEM130	3.98373	-3.25128	26.7776	2.28267e-07	0.00373536
9463	NOP16	-0.757406	5.99601	26.767	2.29523e-07	0.00375591
13490	SRSF6	-0.591614	7.88508	26.7551	2.30944e-07	0.00377917
13177	SNORD79	-1.24456	-0.140282	26.7223	2.34892e-07	0.00384378
8913	MTFR2	-0.795171	3.12756	26.6755	2.40654e-07	0.00393806
12389	SETMAR	-0.65464	3.18564	26.6602	2.42572e-07	0.00396944
3746	DPF1	-0.637407	2.47711	26.6044	2.49673e-07	0.00408565
860	ARL4C	-0.627974	5.29586	26.5247	2.60186e-07	0.00425768
8204	MARS2	-0.588494	3.77538	26.5185	2.61032e-07	0.00427153
16188	ZNF675	-0.787038	2.43088	26.4045	2.76902e-07	0.00453122
4352	F3	-0.859185	8.31584	26.3889	2.79135e-07	0.00456776
6190	IDI2	-0.848602	1.85455	26.3838	2.79879e-07	0.00457994
5919	HLA-C	0.596658	8.64394	26.3767	2.80915e-07	0.00459689
7679	LOC389791	0.875465	0.183854	26.3338	2.87219e-07	0.00470005
859	ARL4A	-0.6785	4.05001	26.2975	2.92663e-07	0.00478914
8676	MMS22L	-0.728152	4.09481	26.246	3.00582e-07	0.00491872
7088	LCE3A	3.62522	-2.3192	26.2198	3.04682e-07	0.00498582
280	ADORA2A	1.71341	-0.555424	26.1921	3.09092e-07	0.00505798
411	AKNAD1	-1.03225	1.28701	26.1611	3.14087e-07	0.00513971
9058	MYSM1	-0.867744	5.12408	26.1464	3.16489e-07	0.00517903
14181	TLE1	0.728866	5.82509	26.0739	3.28601e-07	0.00537722
2523	CEP78	-0.614749	4.08315	26.0549	3.31851e-07	0.00543041
13166	SNORD60	-0.981051	0.218443	26.0493	3.3281e-07	0.00544611
8898	MTBP	-0.690477	3.59675	26.048	3.33034e-07	0.00544978
15186	URB2	-0.615702	4.42942	26.0286	3.36393e-07	0.00550474
13580	STAT4	0.835478	1.81581	26.0239	3.37214e-07	0.00551817
5933	HLA-F	0.696566	4.67734	26.0029	3.40899e-07	0.00557847
6906	KLHL24	0.608477	4.8369	25.8711	3.64995e-07	0.00597278
12209	SDCBP2-AS1	-0.885957	2.38035	25.8616	3.66788e-07	0.00600212
5953	HMGB3	-0.617602	6.8527	25.854	3.68243e-07	0.00602594
8091	MAML3	-0.700401	3.82114	25.8447	3.7001e-07	0.00605484
4976	FOXQ1	-0.747521	5.56981	25.7785	3.82929e-07	0.00626625
1304	BLM	-0.728889	4.37559	25.7719	3.84233e-07	0.0062876
14978	TXLNG2P	-0.924435	4.73324	25.7686	3.84903e-07	0.00629855
14519	TNFRSF9	1.4886	-0.546692	25.7648	3.85657e-07	0.00631089
9613	NUAK2	0.880155	5.51362	25.7646	3.85697e-07	0.00631154
9555	NRG4	-1.13312	1.15129	25.7456	3.89505e-07	0.00637386
7991	LTBP1	-0.680216	3.18455	25.7443	3.8977e-07	0.0063782
10042	PCNA	-0.636416	6.97323	25.7158	3.95581e-07	0.00647329
5458	GPD2	-0.64145	6.05153	25.6875	4.01416e-07	0.00656877
8416	MFNG	-1.10762	0.194217	25.6577	4.07667e-07	0.00667106
3690	DNAJC9	-0.566262	5.74801	25.6196	4.15786e-07	0.00680393
6893	KLHDC8B	0.539585	4.69961	25.6116	4.17525e-07	0.00683238
6999	KRT7	1.00336	3.30184	25.6068	4.18563e-07	0.00684936
7744	LOC642846	-0.752548	3.02929	25.6046	4.19038e-07	0.00685714
9604	NTN1	1.18658	4.89796	25.5904	4.22144e-07	0.00690797
14905	TTF2	-0.570446	5.45642	25.5197	4.37879e-07	0.00716545
12555	SKA1	-0.575717	4.47702	25.4763	4.47851e-07	0.00732864
16051	ZNF485	-0.982154	1.44098	25.4737	4.48447e-07	0.00733838
168	ACSS1	0.61938	4.64879	25.4518	4.53563e-07	0.0074221
417	AKR1C2	0.86027	5.60523	25.4381	4.56811e-07	0.00747526
2241	CCNG2	0.640108	6.43177	25.432	4.58257e-07	0.00749892
15842	ZNF107	-0.950207	3.76015	25.4318	4.58303e-07	0.00749968
14852	TSR1	-0.581325	6.02254	25.4078	4.64032e-07	0.00759342
5584	GRPEL2	-0.686709	4.46075	25.3378	4.81177e-07	0.00787398
13740	SWT1	-0.715431	2.56941	25.3213	4.85317e-07	0.00794173
14331	TMEM191A	0.919423	2.08075	25.2776	4.96441e-07	0.00812376
3612	DLX1	-0.573478	3.36978	25.1838	5.21181e-07	0.0085286
16357	ZWINT	-0.576634	6.3899	25.1274	5.36643e-07	0.00878162
133	ACO1	0.610666	6.93568	25.0473	5.5941e-07	0.00915419
4628	FANCB	-0.770354	1.83208	25.0217	5.66889e-07	0.00927658
8373	METTL1	-0.647501	3.8183	24.9945	5.74939e-07	0.0094083
1752	C3	0.992964	8.50906	24.9747	5.80881e-07	0.00950553
6344	IL36G	1.61448	2.31458	24.9379	5.92074e-07	0.0096887
3443	DDX55	-0.566693	4.50316	24.8647	6.14978e-07	0.0100635

## Sheet: lrtM3_T12PvCPbon
Row.No	Genes	T12P vs. CP(logFC)	logCPM	LR	PValue	FWER (Bon)
14499	TNFAIP3	2.35896	9.85007	408.497	7.78709e-91	1.27428e-86
3965	EFNA1	2.36613	8.20647	362.459	8.20705e-81	1.343e-76
1544	C15orf48	3.38503	0.694888	339.057	1.02382e-75	1.67538e-71
6341	IL32	2.70839	3.69552	336.39	3.89981e-75	6.38165e-71
1299	BIRC3	3.12877	8.14833	330.777	6.51019e-74	1.06533e-69
3986	EGR1	-3.88668	8.221	316.614	7.91328e-71	1.29493e-66
3088	CSF2	2.50406	5.04177	295.141	3.77128e-66	6.17132e-62
2545	CFB	2.14386	7.08364	284.737	6.97254e-64	1.14099e-59
15151	UNC13A	2.74693	1.01075	280.414	6.10153e-63	9.98455e-59
6085	HSD11B1	3.36981	0.974516	257.106	7.33556e-58	1.20039e-53
12780	SLC39A8	2.28324	7.25137	255.644	1.52785e-57	2.50018e-53
3897	EBI3	2.80584	1.69011	243.927	5.4759e-55	8.96076e-51
1439	C10orf10	2.31238	2.07022	233.742	9.10455e-53	1.48987e-48
8023	LYPD3	2.03422	5.92763	228.748	1.11784e-51	1.82923e-47
4939	FOS	-1.92997	5.74028	218.771	1.67639e-49	2.74325e-45
5072	G0S2	1.73946	7.08207	205.341	1.42711e-46	2.33533e-42
13257	SOD2	2.43932	9.19911	204.729	1.94036e-46	3.17521e-42
6355	IL8	2.10543	8.63222	203.735	3.19687e-46	5.23136e-42
1636	C1QTNF1	2.82412	3.56597	197.387	7.76519e-45	1.2707e-40
6997	KRT6B	1.781	7.53197	196.23	1.3885e-44	2.27213e-40
3847	DUSP5	-2.21889	5.38566	193.747	4.83509e-44	7.91213e-40
6354	IL7R	1.94487	6.45681	192.987	7.08633e-44	1.15961e-39
12440	SGPP2	1.91347	4.95161	191.291	1.66151e-43	2.71889e-39
3365	DCLK1	-2.12052	0.991707	183.024	1.05964e-41	1.734e-37
15243	USP54	1.47032	5.15514	180.683	3.4372e-41	5.62464e-37
5795	HEPHL1	1.50527	2.80579	178.811	8.80949e-41	1.44158e-36
751	AQP9	3.9189	-1.01931	177.259	1.92249e-40	3.14596e-36
1315	BMF	1.47373	4.97159	174.771	6.71797e-40	1.09933e-35
3849	DUSP6	-1.47378	8.50969	172.575	2.02662e-39	3.31636e-35
13852	TAP1	1.50058	6.2565	169.937	7.63569e-39	1.2495e-34
6350	IL6	1.9611	6.72807	169.688	8.65457e-39	1.41623e-34
3206	CXCL1	1.88694	8.32308	168.345	1.70051e-38	2.78272e-34
3841	DUSP2	-2.5517	1.56585	160.19	1.02813e-36	1.68243e-32
5172	GBP4	2.47208	2.83032	156.653	6.09525e-36	9.97427e-32
2563	CGNL1	2.03861	2.36387	151.986	6.38172e-35	1.04431e-30
8758	MRGPRX3	1.41836	6.03773	145.232	1.9112e-33	3.12749e-29
9332	NFKBIA	1.62636	8.83931	144.299	3.05719e-33	5.00278e-29
3213	CXCL3	1.42521	6.86053	143.943	3.65634e-33	5.98323e-29
2318	CD70	2.37558	-0.145816	141.344	1.35293e-32	2.21394e-28
14496	TNF	2.33825	4.59503	139.219	3.94396e-32	6.45389e-28
3214	CXCL5	3.89711	-0.578222	138.811	4.8445e-32	7.92755e-28
12844	SLC7A2	2.40229	7.24949	138.715	5.08467e-32	8.32056e-28
9335	NFKBIE	1.38539	5.28106	136.921	1.25504e-31	2.05375e-27
2726	CLDN5	2.36976	0.934949	135.107	3.12886e-31	5.12006e-27
5170	GBP2	1.60631	4.54924	133.178	8.26711e-31	1.35283e-26
4940	FOSB	-2.30925	6.28514	132.637	1.08536e-30	1.77608e-26
7988	LTB	2.34534	3.36334	131.883	1.58697e-30	2.59692e-26
6289	IKBKE	1.15037	5.72809	126.38	2.53898e-29	4.15479e-25
14500	TNFAIP6	2.63571	5.32921	125.471	4.01319e-29	6.56719e-25
3781	DRAXIN	2.70275	1.02096	125.051	4.96007e-29	8.11666e-25
11953	RRAD	2.09185	2.75376	124.198	7.62597e-29	1.24791e-24
14532	TNIP1	1.39623	9.69614	123.964	8.5793e-29	1.40392e-24
6455	IQGAP2	1.88406	2.3452	123.807	9.28285e-29	1.51905e-24
12339	SERPINA3	1.64517	5.99173	122.717	1.60809e-28	2.63147e-24
7369	LOC100130476	1.83315	1.63007	122.28	2.0048e-28	3.28065e-24
2739	CLEC4E	5.63873	-1.76401	122.27	2.01426e-28	3.29613e-24
2365	CDC6	-1.19271	5.15674	122.241	2.04432e-28	3.34532e-24
3838	DUSP16	1.57406	5.89947	120.071	6.10292e-28	9.98682e-24
12891	SLITRK6	-1.39129	4.55163	119.524	8.04333e-28	1.31621e-23
5810	HES1	-1.32167	5.3985	119.236	9.29975e-28	1.52181e-23
6466	IRF1	1.2506	7.70185	116.957	2.93432e-27	4.80173e-23
5019	FTH1	1.25465	10.0451	116.848	3.09939e-27	5.07184e-23
8855	MSC	1.57342	3.86018	115.013	7.81819e-27	1.27937e-22
9983	PCDH9	-1.53059	2.13514	114.86	8.44452e-27	1.38186e-22
3207	CXCL10	3.33758	5.19236	114.076	1.25436e-26	2.05263e-22
3988	EGR3	-3.35451	5.44573	112.138	3.33288e-26	5.45392e-22
5139	GAS1	1.44459	6.74285	111.567	4.44573e-26	7.27499e-22
15494	WFDC2	2.46136	6.18284	110.593	7.26598e-26	1.189e-21
11083	PTGER4	2.23927	4.31039	108.986	1.63411e-25	2.67406e-21
7022	KYNU	1.41408	4.67281	104.191	1.83709e-24	3.00621e-20
8502	MIR17HG	-2.09146	2.13611	103.367	2.78448e-24	4.55653e-20
5959	HMGN2P46	3.02807	-0.65499	101.447	7.33968e-24	1.20107e-19
12066	SAA2	1.31858	4.72883	101.133	8.6005e-24	1.40739e-19
11717	RNF144B	1.3946	5.67002	100.913	9.61105e-24	1.57275e-19
10149	PDZK1IP1	1.37925	3.15623	100.359	1.27123e-23	2.08024e-19
2372	CDCA7	-1.13016	4.18933	99.6848	1.78687e-23	2.92404e-19
10827	PRDM1	1.95456	4.44303	99.5724	1.89125e-23	3.09483e-19
1753	C3AR1	1.82864	0.55583	99.4601	2.0016e-23	3.27542e-19
12571	SLAMF8	1.59511	0.903934	97.5139	5.348e-23	8.75147e-19
3215	CXCL6	2.61989	1.94256	95.6302	1.38481e-22	2.2661e-18
2305	CD3EAP	-1.22076	3.1371	95.2574	1.6717e-22	2.73558e-18
303	AEN	-1.06349	5.61403	94.5868	2.34575e-22	3.83859e-18
904	ARRDC2	1.21255	6.59001	94.3395	2.65799e-22	4.34953e-18
3832	DUSP10	-1.03709	5.27203	93.3412	4.4013e-22	7.20229e-18
3821	DTX4	1.17779	5.04667	92.0721	8.35755e-22	1.36763e-17
7162	LIF	-1.788	5.97483	91.4755	1.12983e-21	1.84885e-17
10422	PLA2G4C	1.50695	0.808511	90.8171	1.57588e-21	2.57876e-17
13565	STARD10	1.10919	5.29001	89.8799	2.53067e-21	4.14119e-17
4120	EMP1	-1.33323	5.99661	89.4642	3.1223e-21	5.10934e-17
5020	FTH1P3	1.14029	4.25926	89.256	3.46881e-21	5.67635e-17
1675	C1orf226	1.10184	5.37065	87.5755	8.11232e-21	1.3275e-16
1852	C8orf4	2.85133	-1.36202	87.5222	8.33371e-21	1.36373e-16
11737	RNF19B	1.14082	6.53097	87.1124	1.02524e-20	1.6777e-16
8141	MAP3K8	1.47211	3.38064	85.8413	1.94969e-20	3.19047e-16
13287	SOX9	-1.72909	3.18031	85.6727	2.12325e-20	3.47449e-16
12337	SERPINA1	1.06395	6.2004	84.6301	3.5974e-20	5.88678e-16
4695	FBXO2	1.1222	4.5392	83.7153	5.71409e-20	9.35053e-16
2294	CD274	-1.35362	3.74759	83.0655	7.93772e-20	1.29893e-15
12618	SLC20A1	-1.0719	7.07515	82.747	9.3256e-20	1.52604e-15
1264	BDNF	-1.24718	2.4294	82.3585	1.13512e-19	1.85751e-15
8977	MXD1	-0.997032	5.47405	82.2637	1.19088e-19	1.94875e-15
4941	FOSL1	-1.73095	7.55518	82.1892	1.23667e-19	2.02368e-15
10346	PIK3IP1	1.24949	6.06921	81.8677	1.45508e-19	2.38109e-15
15616	YPEL2	1.01671	4.0984	81.3482	1.8925e-19	3.09689e-15
12988	SNAI1	-1.18139	4.26352	78.3261	8.73591e-19	1.42954e-14
13652	STX11	1.7735	2.45586	78.3035	8.8366e-19	1.44602e-14
2324	CD82	1.01121	6.77044	77.6205	1.24869e-18	2.04335e-14
13427	SPTLC3	-1.12791	4.38275	77.6062	1.25773e-18	2.05815e-14
98	ABTB2	1.45112	4.83984	76.6198	2.07253e-18	3.39149e-14
2238	CCNE2	-1.31649	3.94456	76.3915	2.32648e-18	3.80705e-14
4394	FAM111B	-1.61317	4.33205	76.0838	2.71874e-18	4.44895e-14
5723	HBEGF	-1.03654	6.33166	75.7409	3.23432e-18	5.29264e-14
2008	CARD14	1.44672	1.66785	74.153	7.22913e-18	1.18297e-13
6328	IL1RN	1.95722	6.46941	73.8718	8.33594e-18	1.36409e-13
9371	NINJ1	1.62427	6.06051	73.1344	1.21117e-17	1.98196e-13
6620	KBTBD8	-1.27054	1.97667	72.5757	1.60747e-17	2.63046e-13
3758	DPP4	1.44031	0.948972	72.2431	1.90256e-17	3.11336e-13
8271	MCM6	-0.887518	5.7285	71.9534	2.20341e-17	3.60566e-13
9349	NGF	-1.29996	0.713421	71.5809	2.66121e-17	4.3548e-13
13017	SNHG4	-1.0489	3.62001	71.3764	2.95183e-17	4.83038e-13
8341	MEFV	2.17219	1.0284	71.3292	3.02325e-17	4.94725e-13
11545	REPS2	0.93113	4.22202	70.6329	4.3028e-17	7.04111e-13
11559	RFC3	-0.970169	4.81177	70.5398	4.51063e-17	7.3812e-13
2343	CDC25A	-0.91189	4.1485	70.3858	4.87695e-17	7.98063e-13
12882	SLFN13	-1.07599	2.79045	70.0229	5.86208e-17	9.59271e-13
7762	LOC645638	1.47143	3.28711	69.6881	6.94631e-17	1.13669e-12
6296	IL11	-0.982855	4.48242	68.1621	1.50593e-16	2.46431e-12
8025	LYPD6	0.909026	2.81047	67.3062	2.32449e-16	3.80379e-12
11071	PTCHD2	1.65937	2.26508	67.2357	2.40911e-16	3.94227e-12
12350	SERPINB4	2.66067	0.0725851	67.0194	2.68852e-16	4.39949e-12
6170	ICAM1	1.77898	6.38167	66.9328	2.80923e-16	4.59702e-12
3811	DTL	-0.877785	5.24027	66.6521	3.23906e-16	5.3004e-12
12349	SERPINB3	1.94637	2.3012	66.4261	3.63253e-16	5.94427e-12
8	A4GALT	1.01346	4.95251	65.934	4.66279e-16	7.63018e-12
10576	PNRC1	1.52646	7.79013	65.7557	5.10414e-16	8.35242e-12
5758	HDAC9	0.981264	2.6474	65.6738	5.32079e-16	8.70695e-12
15846	ZNF121	-1.33006	2.46925	65.5994	5.52559e-16	9.04208e-12
9337	NFKBIZ	1.00746	7.21873	65.4586	5.93466e-16	9.71148e-12
15577	XRCC2	-1.11095	2.82861	65.3531	6.26098e-16	1.02455e-11
8264	MCM10	-1.00457	4.51569	64.9551	7.6623e-16	1.25386e-11
15322	VNN1	1.63802	0.284269	64.9348	7.74176e-16	1.26686e-11
11097	PTHLH	-1.06934	5.47393	64.1903	1.12964e-15	1.84853e-11
8517	MIR221	-1.75839	1.76293	63.5472	1.56573e-15	2.56215e-11
10443	PLCB2	-2.19981	-1.1617	63.1149	1.94997e-15	3.19093e-11
11534	RELB	1.47	5.53178	62.8378	2.24451e-15	3.67292e-11
6676	KCTD11	0.884554	6.88048	62.6076	2.52279e-15	4.1283e-11
9741	OLR1	2.15041	2.99899	62.238	3.04353e-15	4.98044e-11
6462	IRAK2	1.14529	5.76102	62.1171	3.23629e-15	5.29587e-11
6211	IFIH1	1.06423	4.65729	61.536	4.34731e-15	7.11393e-11
12285	SEMA4A	1.46546	4.12639	61.3815	4.7021e-15	7.69452e-11
9299	NET1	-0.923746	7.4503	61.2793	4.95266e-15	8.10453e-11
10279	PHLDA1	-0.997507	7.42125	60.8567	6.13842e-15	1.00449e-10
9331	NFKB2	1.4543	7.25021	60.2224	8.47222e-15	1.38639e-10
7171	LIMD2	0.949041	4.24704	59.6604	1.12724e-14	1.84461e-10
11095	PTGS2	-1.3842	4.35866	59.6324	1.14338e-14	1.87103e-10
3212	CXCL2	1.06319	6.12266	58.5408	1.99117e-14	3.25835e-10
2218	CCL2	2.72811	1.87632	58.1576	2.41943e-14	3.95915e-10
14498	TNFAIP2	1.91242	7.5841	57.2989	3.74358e-14	6.126e-10
8453	MGLL	1.09125	6.57071	57.2942	3.75252e-14	6.14063e-10
12456	SH2D5	-1.10962	2.94511	57.2596	3.81919e-14	6.24972e-10
11148	PTPRZ1	-1.34522	4.075	57.206	3.92462e-14	6.42225e-10
12420	SFXN2	-1.05659	2.78273	56.7001	5.07609e-14	8.30651e-10
9468	NOS1AP	1.12283	2.99502	56.4696	5.7074e-14	9.33959e-10
7136	LETM2	-0.813331	3.49015	55.8511	7.81749e-14	1.27925e-09
5479	GPR132	-0.947626	1.07641	54.5005	1.5541e-13	2.54314e-09
2980	CPAMD8	1.16665	1.68741	54.3029	1.71848e-13	2.81212e-09
3222	CXCR7	0.8205	5.66226	54.0186	1.98601e-13	3.2499e-09
8002	LUM	3.17	-1.34184	53.0997	3.17038e-13	5.18801e-09
6530	ITGB8	1.32737	4.94704	52.9698	3.3872e-13	5.54282e-09
6878	KLF2	-2.25458	-0.429691	52.6439	3.99842e-13	6.54301e-09
11538	REM1	1.48616	-0.398316	52.2111	4.98426e-13	8.15625e-09
1420	BTN2A2	0.863542	3.92277	52.1884	5.04221e-13	8.25107e-09
3618	DMBT1	-1.13476	2.91369	51.8087	6.11787e-13	1.00113e-08
5501	GPR37L1	4.29418	-0.671817	51.7343	6.35441e-13	1.03984e-08
15472	WDR76	-0.794595	4.16481	51.6363	6.67965e-13	1.09306e-08
1873	C9orf163	1.19143	0.492317	51.5656	6.92434e-13	1.1331e-08
282	ADORA2B	-1.30038	3.82305	51.4843	7.21732e-13	1.18104e-08
3175	CTSS	1.34693	1.43613	51.1939	8.36782e-13	1.36931e-08
7038	LAMA3	1.00369	10.1787	50.9589	9.43209e-13	1.54347e-08
2428	CDKN1B	0.850065	5.60485	50.931	9.56719e-13	1.56558e-08
1687	C1orf68	1.76144	-0.378483	50.8337	1.00532e-12	1.64511e-08
3579	DKC1	-0.765194	6.78717	50.2874	1.32797e-12	2.1731e-08
3451	DEC1	1.24718	0.936085	49.6201	1.86593e-12	3.05341e-08
13433	SQRDL	1.11103	7.20756	49.5038	1.97991e-12	3.23993e-08
12897	SLPI	1.22569	8.21175	49.3434	2.14851e-12	3.51582e-08
9443	NOD2	1.54922	2.73331	49.2332	2.27266e-12	3.71898e-08
3469	DENND3	0.773078	5.14588	49.2232	2.28433e-12	3.73808e-08
2902	COL8A1	1.33489	5.75606	49.0343	2.51523e-12	4.11593e-08
8017	LYAR	-0.817963	4.54315	48.9676	2.60221e-12	4.25826e-08
9596	NT5DC3	-1.15895	2.25998	48.815	2.81283e-12	4.60291e-08
11311	RAD18	-0.876153	4.86477	48.7948	2.84199e-12	4.65064e-08
14997	TYMP	1.05613	5.20531	48.3413	3.58131e-12	5.86045e-08
8081	MAK16	-0.989983	4.23751	48.0879	4.07528e-12	6.66878e-08
2758	CLMN	-0.991796	4.11879	48.0428	4.17017e-12	6.82407e-08
3620	DMC1	-1.16128	0.305727	47.9056	4.47232e-12	7.31851e-08
2814	CNGB1	0.898666	1.47559	47.5509	5.35952e-12	8.77031e-08
11018	PSMB9	1.60495	4.85658	47.4773	5.56456e-12	9.10584e-08
14543	TNNI2	-0.971774	4.75124	47.2849	6.13831e-12	1.00447e-07
8094	MAN1A1	1.35979	3.13908	47.2423	6.27316e-12	1.02654e-07
9934	PARP12	0.72679	5.35302	47.124	6.66358e-12	1.09043e-07
10107	PDGFRL	1.37558	0.228864	46.6594	8.44599e-12	1.3821e-07
15892	ZNF215	-0.927264	2.26846	46.629	8.57808e-12	1.40372e-07
12359	SERPINE2	0.825234	7.82519	46.6166	8.63277e-12	1.41267e-07
12187	SCNN1G	1.17713	6.62985	46.3876	9.70281e-12	1.58777e-07
14639	TPRA1	0.74836	6.54932	45.9259	1.22812e-11	2.0097e-07
11517	RDH16	1.06262	2.8187	45.7481	1.34479e-11	2.20061e-07
10333	PIGW	-1.07992	4.42988	45.6537	1.41117e-11	2.30924e-07
8266	MCM3	-0.7482	6.99494	45.491	1.53344e-11	2.50933e-07
9771	ORC6	-0.854736	4.14987	45.2412	1.74205e-11	2.85069e-07
8304	MECOM	-1.01847	3.20345	45.0836	1.88801e-11	3.08954e-07
13094	SNORD110	-1.62275	-0.521087	44.9202	2.05234e-11	3.35845e-07
2310	CD55	0.939017	6.594	44.6746	2.32654e-11	3.80714e-07
8673	MMP9	1.68959	5.16741	44.4021	2.67393e-11	4.37563e-07
12277	SELRC1	-0.795125	4.4515	44.1988	2.96658e-11	4.85451e-07
10296	PI3	1.09493	6.33689	43.9836	3.31143e-11	5.41883e-07
5168	GBP1	0.790753	5.78062	43.7681	3.69691e-11	6.04962e-07
14193	TLR2	0.959122	6.06215	43.728	3.77334e-11	6.17469e-07
9869	PAICS	-0.775906	7.33555	43.3176	4.65379e-11	7.61546e-07
13457	SRGN	0.970958	3.25769	43.2946	4.7089e-11	7.70565e-07
3112	CSRNP1	-0.749732	6.2186	43.2416	4.83821e-11	7.91725e-07
4986	FRAT1	1.09739	1.31196	43.1651	5.03099e-11	8.23272e-07
12065	SAA1	1.1261	8.37104	43.1196	5.14925e-11	8.42623e-07
13411	SPRY4	-1.24415	5.67819	43.0276	5.39742e-11	8.83234e-07
13010	SNHG1	-0.831173	5.98778	42.7717	6.15159e-11	1.00665e-06
3928	EDN1	0.723737	5.41402	42.6338	6.60081e-11	1.08016e-06
15163	UNG	-0.939869	4.6229	42.5664	6.83241e-11	1.11806e-06
16266	ZNF792	1.03752	1.26234	42.4609	7.21076e-11	1.17997e-06
1642	C1R	0.818541	5.63329	42.3819	7.50806e-11	1.22862e-06
1811	C6orf141	-1.25636	2.36098	42.318	7.75747e-11	1.26943e-06
11022	PSMC3IP	-0.917892	3.10887	42.1247	8.56349e-11	1.40133e-06
964	ASS1	1.203	8.11298	42.0442	8.92316e-11	1.46019e-06
8754	MREG	0.962961	4.19064	42.0116	9.07319e-11	1.48474e-06
13248	SOCS1	1.67885	1.42382	41.9455	9.38539e-11	1.53583e-06
1378	BRIX1	-0.866272	5.99655	41.9211	9.50324e-11	1.55511e-06
10859	PRIMA1	-1.43041	0.0438853	41.9076	9.56897e-11	1.56587e-06
8215	MAT2A	-0.779114	8.24329	41.8619	9.7955e-11	1.60294e-06
4061	ELAVL2	-0.925765	4.13769	41.7105	1.0584e-10	1.73196e-06
3970	EFNB1	0.891831	7.86137	41.5035	1.17663e-10	1.92543e-06
5261	GINS1	-0.743066	4.84581	41.3339	1.28325e-10	2.09992e-06
11124	PTPN22	-1.3754	-0.660541	41.2481	1.34079e-10	2.19407e-06
8947	MTSS1	0.981158	6.9091	41.1967	1.37651e-10	2.25253e-06
4613	FAM86JP	-1.14948	0.656026	41.1165	1.43422e-10	2.34695e-06
14162	TIMP3	-0.720547	7.11153	40.939	1.57052e-10	2.57e-06
2820	CNKSR3	1.10341	2.96863	40.7923	1.69301e-10	2.77044e-06
10600	POLE2	-0.749156	3.33884	40.6796	1.7935e-10	2.93489e-06
4306	EXO1	-0.74231	4.37955	40.6679	1.80425e-10	2.95247e-06
491	ALOXE3	0.941197	2.81804	40.5724	1.89467e-10	3.10043e-06
10857	PRIM1	-0.809766	4.38505	40.4559	2.01102e-10	3.29083e-06
4256	ERVMER34-1	-0.931237	3.52381	40.2339	2.25301e-10	3.68682e-06
5040	FUT1	-0.854907	2.48254	40.2313	2.25606e-10	3.69182e-06
10694	PPARGC1B	-0.748297	5.26497	40.2286	2.25917e-10	3.69691e-06
15840	ZNF100	-1.24262	2.49451	40.188	2.30664e-10	3.77459e-06
5445	GPATCH4	-0.817265	5.61943	39.8797	2.70096e-10	4.41984e-06
12297	SEMA7A	-0.99522	5.01022	39.823	2.78057e-10	4.55012e-06
14659	TRAF1	0.826	4.26573	39.5909	3.13131e-10	5.12408e-06
10102	PDGFB	1.20752	5.35677	39.4964	3.28668e-10	5.37832e-06
1967	CAMKK1	-0.704937	3.34971	39.3899	3.47081e-10	5.67963e-06
1377	BRIP1	-0.990084	4.25506	39.3861	3.47762e-10	5.69078e-06
14777	TRMT6	-0.737698	5.81153	39.3512	3.54031e-10	5.79336e-06
694	APBA3	0.84146	4.54309	39.2617	3.70632e-10	6.06503e-06
4634	FANCI	-0.684293	6.33688	39.1629	3.89875e-10	6.37991e-06
12668	SLC25A37	0.708251	6.54123	39.1488	3.927e-10	6.42615e-06
9373	NIP7	-0.775689	5.33884	39.0558	4.11867e-10	6.73979e-06
6353	IL7	1.43789	-0.950489	38.9233	4.40792e-10	7.21312e-06
5559	GRIA3	-1.1105	1.32198	38.8422	4.59483e-10	7.51898e-06
7437	LOC100287036	-0.907534	1.45958	38.7097	4.9176e-10	8.04716e-06
13129	SNORD31	-1.0314	0.793603	38.6973	4.94896e-10	8.09848e-06
15445	WDR43	-0.880687	6.3663	38.5658	5.29381e-10	8.66279e-06
5173	GBP5	0.907453	1.2197	38.4314	5.67132e-10	9.28055e-06
6348	IL4I1	1.74992	-1.85504	38.3002	6.06571e-10	9.92592e-06
571	ANKRD1	-1.22927	1.74957	38.2319	6.28165e-10	1.02793e-05
11964	RRM2	-0.663814	7.82538	38.0058	7.05362e-10	1.15425e-05
13581	STAT5A	0.787616	4.27582	37.9002	7.44559e-10	1.2184e-05
14813	TSEN2	-0.693457	3.69735	37.8697	7.56309e-10	1.23762e-05
782	ARHGAP18	-0.885567	4.28219	37.8645	7.5833e-10	1.24093e-05
6201	IFFO2	-1.03143	6.19544	37.8475	7.64959e-10	1.25178e-05
14453	TMEM97	-0.654167	5.26195	37.8151	7.77792e-10	1.27278e-05
10458	PLD1	0.733856	4.24226	37.7823	7.90944e-10	1.2943e-05
5789	HELLS	-0.93976	3.75555	37.573	8.80546e-10	1.44093e-05
6195	IER2	-0.799459	6.93727	37.5591	8.86847e-10	1.45124e-05
6209	IFI44L	-1.09702	4.22371	37.486	9.20712e-10	1.50665e-05
6550	IVL	-1.13995	2.89675	37.4133	9.55695e-10	1.5639e-05
12764	SLC38A4	-0.803966	1.52507	37.3617	9.81314e-10	1.60582e-05
11979	RRS1	-0.664083	5.02758	37.2942	1.01589e-09	1.6624e-05
10090	PDE4DIP	0.646256	7.8657	37.2554	1.03626e-09	1.69574e-05
10242	PHACTR3	-0.995869	4.79959	37.1576	1.08955e-09	1.78294e-05
8259	MCF2	-0.915659	2.77022	37.1092	1.11693e-09	1.82774e-05
11784	ROBO4	1.97809	0.171478	37.0707	1.13925e-09	1.86427e-05
7313	LMO3	-0.883509	4.24302	37.0234	1.16723e-09	1.91006e-05
12656	SLC25A25	-0.639227	5.03361	37.0132	1.1733e-09	1.91998e-05
1422	BTN3A1	0.695178	3.91081	36.9971	1.18307e-09	1.93597e-05
8188	MARCH3	0.877391	1.90229	36.8416	1.28129e-09	2.09671e-05
8628	MLF1IP	-0.883631	4.39743	36.8028	1.30704e-09	2.13884e-05
16295	ZNF85	-1.00557	2.61966	36.7072	1.37268e-09	2.24626e-05
12484	SH3TC2	-0.776007	2.94223	36.6568	1.40864e-09	2.3051e-05
25	AASS	-0.999244	4.26929	36.6204	1.43522e-09	2.3486e-05
9465	NOP56	-0.822322	7.32283	36.482	1.54082e-09	2.5214e-05
9766	ORC1	-0.68892	4.63266	36.4565	1.56113e-09	2.55463e-05
4627	FANCA	-0.71042	4.32535	36.4405	1.57399e-09	2.57568e-05
9330	NFKB1	0.838064	6.93747	36.4219	1.58906e-09	2.60033e-05
9858	PADI1	-1.70914	-1.29892	36.3857	1.61883e-09	2.64906e-05
6304	IL15	0.885051	1.91054	36.2623	1.72467e-09	2.82225e-05
3208	CXCL11	2.069	3.28242	36.0812	1.89261e-09	3.09707e-05
13491	SRSF7	-0.646208	6.77025	36.0012	1.97198e-09	3.22695e-05
9071	N4BP3	1.12607	4.11677	35.9207	2.05513e-09	3.36301e-05
8185	MARCH1	-1.35197	1.92784	35.7989	2.18775e-09	3.58004e-05
10136	PDSS1	-0.751072	4.04346	35.667	2.34096e-09	3.83075e-05
14738	TRIM47	0.968256	5.95144	35.6131	2.40668e-09	3.93829e-05
8348	MEI1	1.4688	-0.91631	35.5552	2.47924e-09	4.05703e-05
819	ARHGEF26	-1.28744	0.723643	35.5005	2.5499e-09	4.17266e-05
4721	FBXO6	0.956099	2.76627	35.4455	2.62285e-09	4.29204e-05
11400	RASGEF1B	1.86533	-0.498643	35.4212	2.65582e-09	4.34598e-05
9454	NOLC1	-0.663088	7.71982	35.3607	2.73956e-09	4.48301e-05
14345	TMEM204	0.721411	2.8439	35.3206	2.79658e-09	4.57633e-05
4520	FAM216A	-0.740301	3.79581	35.236	2.92069e-09	4.77942e-05
2366	CDC7	-0.903253	4.57688	35.1576	3.0407e-09	4.9758e-05
15515	WLS	0.680228	6.84119	34.9665	3.35425e-09	5.48889e-05
15250	USPL1	-0.684504	4.4567	34.9196	3.43603e-09	5.62272e-05
13088	SNORD10	-1.15875	-0.122015	34.9017	3.46777e-09	5.67466e-05
14495	TNC	1.45139	9.09162	34.8999	3.47095e-09	5.67986e-05
10332	PIGV	0.601557	5.07938	34.8723	3.52063e-09	5.76116e-05
4166	EPB41	0.671253	4.70894	34.863	3.53739e-09	5.78859e-05
3817	DTX2	1.05513	5.31365	34.7633	3.72323e-09	6.09269e-05
14124	THUMPD2	-0.903612	3.3998	34.6917	3.86267e-09	6.32088e-05
2373	CDCA7L	-0.839166	5.28405	34.6779	3.89025e-09	6.366e-05
11597	RGS2	-0.731425	4.93074	34.5861	4.07803e-09	6.67329e-05
7100	LCP2	1.16493	0.252395	34.537	4.18215e-09	6.84367e-05
3414	DDX12P	-0.843328	3.00788	34.5332	4.19033e-09	6.85706e-05
2715	CLDN1	1.06468	8.10506	34.5265	4.20495e-09	6.88098e-05
13087	SNORA9	-1.16671	0.508132	34.4856	4.2942e-09	7.02704e-05
813	ARHGEF16	0.807093	5.34456	34.419	4.4436e-09	7.27151e-05
10981	PRSS8	0.863206	5.85314	34.2825	4.76651e-09	7.79992e-05
3210	CXCL16	0.978834	3.875	34.1388	5.13167e-09	8.39747e-05
12972	SMPD2	0.745117	3.73028	34.0658	5.32793e-09	8.71862e-05
8759	MRGPRX4	1.31557	1.88363	33.9317	5.70807e-09	9.34068e-05
7625	LOC284080	-0.786657	1.75659	33.9127	5.76417e-09	9.43248e-05
3370	DCN	0.96095	3.96237	33.8994	5.80372e-09	9.49721e-05
13054	SNORA51	-1.8696	-1.34175	33.8922	5.82526e-09	9.53246e-05
12603	SLC16A7	-1.04267	3.52302	33.8195	6.04711e-09	9.89549e-05
525	AMPD3	0.838838	5.19939	33.6528	6.58807e-09	0.000107807
173	ACTBL2	-1.07163	-0.352974	33.6203	6.69884e-09	0.00010962
3882	E2F1	-0.845362	4.84219	33.5386	6.98619e-09	0.000114322
8602	MIRLET7DHG	-1.007	1.96726	33.5228	7.04344e-09	0.000115259
10488	PLEKHH2	-1.24998	0.899127	33.3752	7.59882e-09	0.000124347
70	ABHD11	-0.717463	3.96701	33.3725	7.60929e-09	0.000124518
9753	OPTN	0.612727	7.66053	33.299	7.90215e-09	0.000129311
3846	DUSP4	-0.681892	7.21032	33.2431	8.13286e-09	0.000133086
15620	YRDC	-0.647381	4.64787	33.1212	8.65904e-09	0.000141697
2774	CLSPN	-1.11844	4.35072	33.0504	8.97989e-09	0.000146947
4612	FAM86HP	-1.09481	0.169412	33.0487	8.98783e-09	0.000147077
2195	CCDC80	-0.602377	6.77256	32.8854	9.77558e-09	0.000159968
13643	STRIP2	-0.619157	3.72456	32.7815	1.0312e-08	0.000168746
7079	LBH	0.893249	6.01497	32.6459	1.10571e-08	0.000180938
6738	KIAA0247	0.914239	6.98507	32.6455	1.10597e-08	0.00018098
2488	CENPJ	-0.804012	5.00291	32.458	1.21796e-08	0.000199308
6467	IRF2	0.631576	5.40517	32.4238	1.23961e-08	0.000202849
2746	CLIC3	0.764652	2.20694	32.1131	1.4545e-08	0.000238015
6177	ICOSLG	1.67658	3.15235	32.0786	1.48055e-08	0.000242278
11151	PTRH2	-0.638296	4.77358	32.0086	1.53494e-08	0.000251177
14534	TNIP3	1.43859	0.594556	32.0041	1.53848e-08	0.000251757
2571	CHAF1A	-0.643675	5.79089	31.97	1.56572e-08	0.000256215
4323	EXOSC2	-0.729648	5.39224	31.9392	1.59071e-08	0.000260304
10508	PLK4	-0.879641	5.19217	31.9298	1.59847e-08	0.000261574
5701	HAPLN3	0.658185	3.22465	31.8164	1.69458e-08	0.000277302
10955	PRR3	-0.605358	3.29717	31.786	1.72125e-08	0.000281666
8671	MMP28	0.908216	6.11696	31.691	1.8076e-08	0.000295796
3930	EDNRA	-0.997709	2.25525	31.6861	1.81218e-08	0.000296545
3400	DDIT3	-0.760796	3.51615	31.6477	1.84835e-08	0.000302464
3420	DDX21	-0.790048	8.02517	31.6275	1.86769e-08	0.000305628
13184	SNORD88B	-1.51966	-0.88624	31.5821	1.91188e-08	0.00031286
16199	ZNF695	-1.41052	-0.35605	31.5211	1.97282e-08	0.000322832
4142	ENOSF1	-0.617633	4.69666	31.4492	2.0473e-08	0.000335019
4296	EVI2B	-1.73829	-0.649014	31.4437	2.0531e-08	0.00033597
8073	MAGI2-AS3	-1.02243	-0.0758168	31.289	2.22341e-08	0.000363839
11814	RPGR	-0.846152	3.75462	31.2829	2.23039e-08	0.000364981
9278	NEIL3	-0.638639	3.74646	31.2779	2.23616e-08	0.000365926
6728	KIAA0020	-0.858037	5.96631	31.2637	2.25256e-08	0.000368609
2333	CDA	0.71849	4.09903	31.0468	2.51878e-08	0.000412173
4716	FBXO44	0.577981	4.85101	30.9583	2.63634e-08	0.00043141
16029	ZNF441	-0.903002	2.45741	30.8768	2.74945e-08	0.00044992
6335	IL23A	1.1448	1.65278	30.8618	2.7707e-08	0.000453397
4609	FAM86DP	-0.632664	2.53516	30.8469	2.7921e-08	0.000456899
8269	MCM4	-0.580452	7.43311	30.8154	2.83781e-08	0.000464379
2083	CC2D2A	-0.647574	4.25267	30.7884	2.87759e-08	0.000470889
4902	FLT3LG	0.701761	2.83133	30.6909	3.02588e-08	0.000495155
6715	KDR	0.651859	4.03916	30.6725	3.05471e-08	0.000499873
13286	SOX7	-1.37163	5.13792	30.5547	3.2458e-08	0.000531143
16048	ZNF480	-0.793223	4.49911	30.5318	3.28439e-08	0.000537457
4460	FAM172BP	-1.37912	-0.509899	30.5231	3.29916e-08	0.000539875
3445	DDX58	0.692655	5.52001	30.4898	3.35619e-08	0.000549206
11319	RAD51AP1	-0.706523	4.15266	30.453	3.42054e-08	0.000559737
5455	GPCPD1	-0.748043	5.97616	30.4159	3.48656e-08	0.00057054
243	ADAT2	-0.950631	3.15951	30.3869	3.53914e-08	0.000579145
1276	BEST4	1.34483	0.327497	30.3635	3.58204e-08	0.000586165
14102	THEM4	-0.637218	4.28988	30.3206	3.66206e-08	0.00059926
11376	RAPGEF5	-1.03942	2.53319	30.2963	3.7084e-08	0.000606842
9838	P2RY6	0.768637	1.7269	30.2189	3.85929e-08	0.000631535
15435	WDR3	-0.645894	5.66859	30.1628	3.97257e-08	0.000650071
3257	CYLD	0.653085	6.65331	30.0702	4.16688e-08	0.000681868
8672	MMP3	-0.960014	1.44125	30.0634	4.18148e-08	0.000684258
6667	KCNQ5	-1.54548	0.251157	29.8165	4.74938e-08	0.000777188
1774	C4orf21	-0.901657	3.80304	29.8099	4.76551e-08	0.000779829
3967	EFNA3	0.693568	3.37215	29.7946	4.8034e-08	0.000786028
14244	TMEM102	0.799681	3.55837	29.77	4.86471e-08	0.000796062
14533	TNIP2	0.600665	5.54781	29.7582	4.89423e-08	0.000800892
881	ARMC9	0.559734	5.41462	29.7333	4.9575e-08	0.000811245
3956	EFEMP1	-0.595739	7.84931	29.6963	5.05323e-08	0.000826911
3086	CSF1	1.29966	5.88852	29.6892	5.07167e-08	0.000829929
7998	LTV1	-0.773082	5.38596	29.6683	5.12671e-08	0.000838935
5345	GMNN	-0.64362	5.0303	29.6675	5.1287e-08	0.000839261
8273	MCM8	-0.961493	4.46122	29.5469	5.45795e-08	0.00089314
9091	NABP1	-0.752389	4.99096	29.544	5.46607e-08	0.000894468
8265	MCM2	-0.57468	6.48343	29.4515	5.73351e-08	0.000938232
14271	TMEM132B	1.61492	0.910962	29.3772	5.95729e-08	0.000974851
4391	FAM110C	-0.841597	3.76931	29.3242	6.12262e-08	0.00100191
5918	HLA-B	0.640586	8.16348	29.2536	6.34982e-08	0.00103908
3805	DST	-0.988396	9.50825	29.2509	6.35869e-08	0.00104054
3589	DLC1	-0.775918	4.35201	29.1903	6.56057e-08	0.00107357
15990	ZNF367	-1.01827	4.14405	29.1758	6.61001e-08	0.00108166
9666	NUP35	-0.723729	3.86358	29.1115	6.83285e-08	0.00111813
9134	NASP	-0.64974	7.11549	29.095	6.89152e-08	0.00112773
10445	PLCB4	-1.11727	2.92301	29.0669	6.99205e-08	0.00114418
2750	CLIP2	0.855314	5.32421	29.0652	6.99845e-08	0.00114523
11614	RHD	1.28867	-0.629246	29.0502	7.05255e-08	0.00115408
12715	SLC2A6	0.979363	6.37975	29.0458	7.06864e-08	0.00115671
13178	SNORD80	-0.846358	1.19647	29.0394	7.09213e-08	0.00116056
13489	SRSF5	-0.636639	7.4993	29.002	7.23049e-08	0.0011832
12353	SERPINB7	0.908768	2.25226	28.9319	7.49673e-08	0.00122677
14711	TRIM16	0.956863	6.36645	28.9309	7.50059e-08	0.0012274
12874	SLCO2A1	-1.19415	3.80714	28.885	7.68072e-08	0.00125687
15705	ZC3H8	-0.699987	4.1649	28.7609	8.18875e-08	0.00134001
11010	PSMB10	0.918381	5.48604	28.7553	8.2124e-08	0.00134388
6051	HPDL	-1.67149	-0.844423	28.6882	8.50199e-08	0.00139127
3631	DNA2	-0.748388	3.42376	28.618	8.8159e-08	0.00144263
12274	SELM	0.971995	5.15999	28.6141	8.83364e-08	0.00144554
9896	PANX1	0.569444	6.24208	28.6076	8.86356e-08	0.00145043
3793	DSCC1	-0.84347	3.37168	28.5519	9.12204e-08	0.00149273
1645	C1S	0.654011	3.83553	28.4705	9.51358e-08	0.0015568
6158	HYAL3	0.596738	3.71864	28.4678	9.52701e-08	0.001559
6263	IGFBP3	-0.727281	3.098	28.3945	9.89463e-08	0.00161916
16024	ZNF436	0.564088	4.77754	28.3919	9.90782e-08	0.00162132
9232	NDUFAF4	-0.718893	3.75361	28.3912	9.91164e-08	0.00162194
3411	DDX11	-0.675908	4.41537	28.3322	1.0218e-07	0.00167207
4705	FBXO32	0.554552	4.96914	28.3159	1.03048e-07	0.00168628
4812	FIGNL1	-0.798882	4.46543	28.3089	1.03417e-07	0.00169232
13571	STARD4-AS1	-0.773491	3.14257	28.2911	1.04375e-07	0.00170799
2495	CENPQ	-0.732225	3.37922	28.2801	1.04967e-07	0.00171768
10695	PPAT	-0.777965	4.279	28.242	1.07058e-07	0.0017519
1136	B3GALT4	0.852764	1.72801	28.1738	1.10894e-07	0.00181467
15159	UNC5C	-1.38315	-0.381607	28.0752	1.1669e-07	0.00190951
28	ABAT	0.549977	5.2939	28.0652	1.17297e-07	0.00191945
7044	LAMB3	1.11877	10.2204	28.0535	1.18006e-07	0.00193105
12557	SKA3	-0.630647	5.32333	28.0482	1.1833e-07	0.00193635
6410	INSC	-0.721075	2.66085	28.0078	1.20824e-07	0.00197717
1616	C19orf48	-0.603193	6.79502	28.0034	1.21103e-07	0.00198174
3401	DDIT4	0.63821	9.33911	27.9806	1.22539e-07	0.00200524
1193	BARD1	-0.727769	3.30909	27.9768	1.2278e-07	0.00200917
3887	E2F6	-0.605908	2.99376	27.8797	1.29094e-07	0.00211249
13434	SQSTM1	0.603458	8.92641	27.8797	1.29097e-07	0.00211254
7087	LCE1C	1.91075	-0.98441	27.8401	1.3177e-07	0.00215628
9376	NIPAL1	-1.08621	2.74466	27.7877	1.35384e-07	0.00221542
7328	LOC100127888	-1.72649	-1.53364	27.7694	1.36671e-07	0.00223649
16282	ZNF829	-0.913494	2.53366	27.7637	1.37072e-07	0.00224304
5495	GPR176	0.582845	4.07429	27.7488	1.38134e-07	0.00226042
14565	TOE1	-0.676963	4.12994	27.611	1.48333e-07	0.00242732
4630	FANCD2	-0.599086	5.06978	27.5656	1.51853e-07	0.00248492
14225	TMCC2	0.819626	2.28161	27.4899	1.57919e-07	0.00258418
13149	SNORD47	-1.0436	1.20834	27.4565	1.60671e-07	0.00262922
11610	RHBDL2	0.671885	2.52299	27.4351	1.62452e-07	0.00265837
10595	POLD3	-0.555987	5.18195	27.3553	1.69298e-07	0.0027704
976	ATAD5	-1.04607	3.34702	27.3305	1.71483e-07	0.00280616
14050	TFEB	0.668616	4.85928	27.3301	1.71521e-07	0.00280677
6871	KLF10	-0.634422	7.76965	27.3178	1.72611e-07	0.0028246
10565	PNN	-0.80166	7.08954	27.2605	1.77803e-07	0.00290957
15359	VRK1	-0.627742	5.07221	27.2525	1.78545e-07	0.00292171
1113	AUNIP	-0.826144	3.46441	27.2519	1.78604e-07	0.00292267
12032	RWDD2A	0.61566	3.12946	27.2359	1.80084e-07	0.00294689
11326	RAD54L	-0.543894	4.35839	27.1926	1.84166e-07	0.0030137
7571	LOC100862671	1.02742	5.69684	27.1709	1.86237e-07	0.00304758
3888	E2F7	-0.93409	5.95872	27.0402	1.99269e-07	0.00326083
8747	MPZL2	-0.688538	6.30351	26.9879	2.04736e-07	0.0033503
14096	THBS1	-1.01103	10.8841	26.9713	2.06495e-07	0.00337909
734	APOL6	0.631581	5.07159	26.9645	2.07223e-07	0.003391
10361	PINK1	0.5445	6.8792	26.909	2.13265e-07	0.00348987
10089	PDE4D	-0.609509	5.63499	26.8828	2.16178e-07	0.00353754
16296	ZNF850	-1.14	0.287904	26.8249	2.22744e-07	0.00364499
11619	RHOB	-0.608171	7.13812	26.8226	2.23017e-07	0.00364946
14268	TMEM130	3.98373	-3.25128	26.7776	2.28267e-07	0.00373536
9463	NOP16	-0.757406	5.99601	26.767	2.29523e-07	0.00375591
13490	SRSF6	-0.591614	7.88508	26.7551	2.30944e-07	0.00377917
13177	SNORD79	-1.24456	-0.140282	26.7223	2.34892e-07	0.00384378
8913	MTFR2	-0.795171	3.12756	26.6755	2.40654e-07	0.00393806
12389	SETMAR	-0.65464	3.18564	26.6602	2.42572e-07	0.00396944
3746	DPF1	-0.637407	2.47711	26.6044	2.49673e-07	0.00408565
860	ARL4C	-0.627974	5.29586	26.5247	2.60186e-07	0.00425768
8204	MARS2	-0.588494	3.77538	26.5185	2.61032e-07	0.00427153
16188	ZNF675	-0.787038	2.43088	26.4045	2.76902e-07	0.00453122
4352	F3	-0.859185	8.31584	26.3889	2.79135e-07	0.00456776
6190	IDI2	-0.848602	1.85455	26.3838	2.79879e-07	0.00457994
5919	HLA-C	0.596658	8.64394	26.3767	2.80915e-07	0.00459689
7679	LOC389791	0.875465	0.183854	26.3338	2.87219e-07	0.00470005
859	ARL4A	-0.6785	4.05001	26.2975	2.92663e-07	0.00478914
8676	MMS22L	-0.728152	4.09481	26.246	3.00582e-07	0.00491872
7088	LCE3A	3.62522	-2.3192	26.2198	3.04682e-07	0.00498582
280	ADORA2A	1.71341	-0.555424	26.1921	3.09092e-07	0.00505798
411	AKNAD1	-1.03225	1.28701	26.1611	3.14087e-07	0.00513971
9058	MYSM1	-0.867744	5.12408	26.1464	3.16489e-07	0.00517903
14181	TLE1	0.728866	5.82509	26.0739	3.28601e-07	0.00537722
2523	CEP78	-0.614749	4.08315	26.0549	3.31851e-07	0.00543041
13166	SNORD60	-0.981051	0.218443	26.0493	3.3281e-07	0.00544611
8898	MTBP	-0.690477	3.59675	26.048	3.33034e-07	0.00544978
15186	URB2	-0.615702	4.42942	26.0286	3.36393e-07	0.00550474
13580	STAT4	0.835478	1.81581	26.0239	3.37214e-07	0.00551817
5933	HLA-F	0.696566	4.67734	26.0029	3.40899e-07	0.00557847
6906	KLHL24	0.608477	4.8369	25.8711	3.64995e-07	0.00597278
12209	SDCBP2-AS1	-0.885957	2.38035	25.8616	3.66788e-07	0.00600212
5953	HMGB3	-0.617602	6.8527	25.854	3.68243e-07	0.00602594
8091	MAML3	-0.700401	3.82114	25.8447	3.7001e-07	0.00605484
4976	FOXQ1	-0.747521	5.56981	25.7785	3.82929e-07	0.00626625
1304	BLM	-0.728889	4.37559	25.7719	3.84233e-07	0.0062876
14978	TXLNG2P	-0.924435	4.73324	25.7686	3.84903e-07	0.00629855
14519	TNFRSF9	1.4886	-0.546692	25.7648	3.85657e-07	0.00631089
9613	NUAK2	0.880155	5.51362	25.7646	3.85697e-07	0.00631154
9555	NRG4	-1.13312	1.15129	25.7456	3.89505e-07	0.00637386
7991	LTBP1	-0.680216	3.18455	25.7443	3.8977e-07	0.0063782
10042	PCNA	-0.636416	6.97323	25.7158	3.95581e-07	0.00647329
5458	GPD2	-0.64145	6.05153	25.6875	4.01416e-07	0.00656877
8416	MFNG	-1.10762	0.194217	25.6577	4.07667e-07	0.00667106
3690	DNAJC9	-0.566262	5.74801	25.6196	4.15786e-07	0.00680393
6893	KLHDC8B	0.539585	4.69961	25.6116	4.17525e-07	0.00683238
6999	KRT7	1.00336	3.30184	25.6068	4.18563e-07	0.00684936
7744	LOC642846	-0.752548	3.02929	25.6046	4.19038e-07	0.00685714
9604	NTN1	1.18658	4.89796	25.5904	4.22144e-07	0.00690797
14905	TTF2	-0.570446	5.45642	25.5197	4.37879e-07	0.00716545
12555	SKA1	-0.575717	4.47702	25.4763	4.47851e-07	0.00732864
16051	ZNF485	-0.982154	1.44098	25.4737	4.48447e-07	0.00733838
168	ACSS1	0.61938	4.64879	25.4518	4.53563e-07	0.0074221
417	AKR1C2	0.86027	5.60523	25.4381	4.56811e-07	0.00747526
2241	CCNG2	0.640108	6.43177	25.432	4.58257e-07	0.00749892
15842	ZNF107	-0.950207	3.76015	25.4318	4.58303e-07	0.00749968
14852	TSR1	-0.581325	6.02254	25.4078	4.64032e-07	0.00759342
5584	GRPEL2	-0.686709	4.46075	25.3378	4.81177e-07	0.00787398
13740	SWT1	-0.715431	2.56941	25.3213	4.85317e-07	0.00794173
14331	TMEM191A	0.919423	2.08075	25.2776	4.96441e-07	0.00812376
3612	DLX1	-0.573478	3.36978	25.1838	5.21181e-07	0.0085286
16357	ZWINT	-0.576634	6.3899	25.1274	5.36643e-07	0.00878162
133	ACO1	0.610666	6.93568	25.0473	5.5941e-07	0.00915419
4628	FANCB	-0.770354	1.83208	25.0217	5.66889e-07	0.00927658
8373	METTL1	-0.647501	3.8183	24.9945	5.74939e-07	0.0094083
1752	C3	0.992964	8.50906	24.9747	5.80881e-07	0.00950553
6344	IL36G	1.61448	2.31458	24.9379	5.92074e-07	0.0096887
3443	DDX55	-0.566693	4.50316	24.8647	6.14978e-07	0.0100635
4610	FAM86EP	-1.02841	0.318249	24.8155	6.30891e-07	0.0103239
5510	GPR75	-0.978687	1.42786	24.8113	6.32244e-07	0.010346
5167	GBGT1	0.604921	1.71987	24.7635	6.48124e-07	0.0106059
16045	ZNF473	-0.660377	4.29158	24.7566	6.5046e-07	0.0106441
3883	E2F2	-0.828355	2.74845	24.7221	6.62204e-07	0.0108363
1653	C1orf116	-0.772047	7.28138	24.6994	6.70062e-07	0.0109649
7393	LOC100131564	-0.878411	3.06397	24.6012	7.05089e-07	0.0115381
1416	BTG2	0.76975	5.56878	24.5343	7.30001e-07	0.0119457
226	ADAMTS15	-0.957259	1.92332	24.4781	7.5158e-07	0.0122988
12429	SGK1	-0.853162	7.70303	24.4641	7.57087e-07	0.012389
9553	NRG1	-0.763447	1.89584	24.4514	7.62074e-07	0.0124706
1358	BRCA1	-0.76279	5.81406	24.4272	7.71727e-07	0.0126285
11094	PTGS1	-0.528721	4.38937	24.4183	7.75294e-07	0.0126869
10229	PGLYRP4	2.86777	2.64954	24.3966	7.84085e-07	0.0128308
11272	RAB40C	0.643505	5.36713	24.386	7.88411e-07	0.0129016
6474	IRF7	0.711638	4.53777	24.3743	7.93211e-07	0.0129801
5160	GATSL3	0.678099	3.99923	24.312	8.19274e-07	0.0134066
1999	CAPRIN2	-0.601636	5.80219	24.3035	8.22888e-07	0.0134657
13126	SNORD28	-1.41531	-1.2955	24.3007	8.24109e-07	0.0134857
11446	RBM15	-0.585807	4.18416	24.3003	8.24262e-07	0.0134882
1205	BBOX1	1.9797	4.85351	24.2769	8.34317e-07	0.0136528
11684	RNASEH2B	-0.58137	5.06696	24.2463	8.4768e-07	0.0138714
9581	NSRP1	-0.891267	5.00819	24.2263	8.56531e-07	0.0140163
4343	EZH2	-0.545543	5.41531	24.1981	8.69195e-07	0.0142235
1935	CADM3	-0.673609	6.16148	24.171	8.81494e-07	0.0144248
7441	LOC100287314	-0.633869	2.80532	24.121	9.04683e-07	0.0148042
94	ABR	0.685098	6.93769	24.12	9.05175e-07	0.0148123
9466	NOP58	-0.803588	6.48211	24.0433	9.41942e-07	0.0154139
565	ANKK1	0.902118	1.58779	24.0378	9.44635e-07	0.015458
9379	NIPAL4	0.526497	5.15227	24.022	9.52395e-07	0.015585
12562	SKINTL	1.90372	-1.17628	24.0178	9.54483e-07	0.0156192
10639	POLR3G	-0.761426	3.73076	23.9269	1.00063e-06	0.0163743
5221	GEN1	-0.85784	5.38363	23.9229	1.00272e-06	0.0164085
16061	ZNF502	-0.627825	3.01905	23.8721	1.02955e-06	0.0168476
6020	HOXB2	-0.601484	2.51964	23.8568	1.03777e-06	0.016982
11155	PTTG1IP	0.513924	8.40887	23.8445	1.0444e-06	0.0170906
15989	ZNF365	0.595861	2.53954	23.7981	1.06987e-06	0.0175074
7879	LRG1	1.95205	1.45823	23.7929	1.07278e-06	0.0175549
6327	IL1RL2	-0.856225	0.769922	23.7673	1.08713e-06	0.0177898
8243	MBNL3	-0.874876	4.05533	23.751	1.09638e-06	0.0179412
11325	RAD54B	-0.787137	3.19467	23.7047	1.12307e-06	0.0183779
97	ABTB1	0.569798	4.85572	23.658	1.15067e-06	0.0188295
5982	HNRNPAB	-0.509701	8.34378	23.6353	1.1643e-06	0.0190525
16095	ZNF551	-0.654459	3.62238	23.5097	1.24283e-06	0.0203377
5182	GCH1	1.10314	3.95645	23.4694	1.26919e-06	0.020769
2091	CCDC102A	0.829598	3.48039	23.4476	1.28363e-06	0.0210052
1401	BTBD11	-0.678389	3.90162	23.4417	1.28759e-06	0.0210701
6950	KNTC1	-0.684052	5.53634	23.4365	1.29103e-06	0.0211264
13154	SNORD5	-0.840358	0.520496	23.3943	1.31967e-06	0.021595
3089	CSF3	0.651171	8.46544	23.3913	1.32175e-06	0.0216291
12586	SLC12A8	-0.778579	1.50899	23.3862	1.32523e-06	0.0216861
5414	GOLGA7B	0.841437	-0.151188	23.3601	1.34334e-06	0.0219825
6257	IGF2-AS	1.65224	-2.51683	23.2784	1.40168e-06	0.0229371
11976	RRP7B	-0.712672	1.74159	23.2528	1.42046e-06	0.0232443
15420	WDHD1	-0.771049	4.88789	23.2063	1.45518e-06	0.0238126
9301	NETO2	-0.581124	6.25414	23.1841	1.4721e-06	0.0240894
7025	L3HYPDH	-0.505056	3.47826	23.1696	1.48325e-06	0.024272
3553	DHX58	0.607296	3.79296	23.1107	1.52941e-06	0.0250273
9030	MYO19	-0.507582	6.82855	23.0544	1.57482e-06	0.0257703
10311	PID1	0.507536	7.26808	23.0107	1.611e-06	0.0263625
10281	PHLDA3	0.571369	5.58453	22.9972	1.6224e-06	0.026549
12854	SLC8A1	-0.996098	-0.00580891	22.9651	1.6497e-06	0.0269957
4720	FBXO5	-0.606315	5.1228	22.951	1.66182e-06	0.0271941
9512	NPR3	-0.898235	1.62362	22.942	1.66967e-06	0.0273225
10575	PNPT1	-0.634487	5.37453	22.9261	1.68348e-06	0.0275485
14937	TUBAL3	-1.32474	-0.0293688	22.8478	1.75352e-06	0.0286945
14169	TIPIN	-0.767365	2.99242	22.8474	1.7539e-06	0.0287009
5405	GOLGA2P5	-0.672601	2.42829	22.8288	1.77088e-06	0.0289787
13147	SNORD45C	-1.48552	-1.01796	22.8256	1.77388e-06	0.0290277
15653	ZBTB2	-0.579132	4.23263	22.7982	1.79931e-06	0.0294438
12204	SDC2	-0.579117	4.0941	22.781	1.81554e-06	0.0297095
15255	UTP15	-0.698408	4.87923	22.7543	1.84093e-06	0.030125
7685	LOC399815	-1.07788	0.461143	22.7156	1.87832e-06	0.0307369
15847	ZNF124	-1.10196	1.12686	22.6853	1.90826e-06	0.0312268
12453	SH2D3C	1.62147	1.25237	22.6801	1.91341e-06	0.031311
4330	EXOSC9	-0.647907	5.02956	22.6586	1.93495e-06	0.0316635
15313	VIPR1	-0.752347	3.50758	22.6318	1.96208e-06	0.0321074
13563	STAP2	0.762762	5.73319	22.6073	1.98733e-06	0.0325206
13145	SNORD45A	-1.19677	-0.627612	22.5693	2.02694e-06	0.0331688
12092	SAMSN1	0.59625	2.70395	22.5073	2.09349e-06	0.0342579
1582	C17orf59	0.722057	3.50002	22.4631	2.14217e-06	0.0350545
8979	MXD4	0.607026	7.45521	22.4498	2.15712e-06	0.035299
14197	TLR6	-0.784255	1.94304	22.4365	2.17201e-06	0.0355428
4992	FRMD3	-0.908563	1.28566	22.4272	2.18257e-06	0.0357156
9955	PAX8	1.04251	-0.932391	22.3891	2.22632e-06	0.0364315
10462	PLD6	-0.95211	1.56459	22.3858	2.23022e-06	0.0364953
11705	RNF125	-0.9255	1.40642	22.3799	2.23708e-06	0.0366076
2429	CDKN1C	0.642903	4.51323	22.3691	2.24963e-06	0.036813
14305	TMEM17	-0.718609	1.72678	22.3621	2.25786e-06	0.0369477
5188	GCNT1	-0.540058	4.09135	22.3188	2.3094e-06	0.0377911
2572	CHAF1B	-0.605885	4.46316	22.3178	2.31057e-06	0.0378102
14355	TMEM220	-1.11631	-0.722944	22.3043	2.3268e-06	0.0380758
15063	UBE2T	-0.521005	5.21066	22.3012	2.33063e-06	0.0381384
8385	METTL21D	-0.631547	2.99246	22.2913	2.34262e-06	0.0383346
11398	RASEF	-2.04772	0.274531	22.2893	2.34515e-06	0.0383761
3802	DSG3	-0.601699	7.82646	22.2859	2.34922e-06	0.0384427
9960	PBDC1	-0.597863	4.74434	22.275	2.36268e-06	0.0386629
5647	GTPBP4	-0.550839	6.57557	22.232	2.41617e-06	0.0395383
13710	SUPT16H	-0.578574	7.54192	22.1734	2.49097e-06	0.0407622
5263	GINS3	-0.597582	4.13978	22.1529	2.51772e-06	0.0412
9902	PAPL	-1.03437	-1.16213	22.1413	2.53306e-06	0.041451
5724	HBP1	0.580997	5.974	22.1058	2.58032e-06	0.0422243
12573	SLBP	-0.511437	6.06514	22.0472	2.66023e-06	0.043532
12478	SH3PXD2B	0.69054	7.4621	22.0242	2.69233e-06	0.0440573
8342	MEG9	-3.90966	-3.84521	22.0235	2.69337e-06	0.0440743
6677	KCTD12	-0.774498	5.41306	21.9951	2.73347e-06	0.0447305
3160	CTPS1	-0.560252	6.19379	21.9942	2.73481e-06	0.0447524
305	AFAP1	0.526954	5.9474	21.9846	2.74843e-06	0.0449754
13190	SNORD96A	-0.878467	1.02012	21.9797	2.75554e-06	0.0450916
15546	WWC1	0.644497	6.06373	21.94	2.81315e-06	0.0460344
11656	RIOK1	-0.632582	4.96753	21.925	2.83515e-06	0.0463945
4645	FARSB	-0.616821	5.9219	21.9151	2.84983e-06	0.0466346
5489	GPR156	-0.749628	0.860885	21.9057	2.86375e-06	0.0468625
4759	FEN1	-0.573143	6.53885	21.869	2.91915e-06	0.047769
2234	CCND2	-0.588256	5.81728	21.7645	3.0825e-06	0.0504421
6473	IRF6	0.675129	8.05614	21.7432	3.11699e-06	0.0510065
65	ABCG1	0.519532	5.97663	21.7319	3.13526e-06	0.0513054
16249	ZNF775	0.797125	2.20663	21.6984	3.19052e-06	0.0522096
15792	ZFYVE1	0.490352	5.19491	21.6639	3.24848e-06	0.0531581
2131	CCDC150	-0.798183	2.8069	21.6377	3.29316e-06	0.0538893
7006	KRT80	-0.662683	3.97369	21.6313	3.30409e-06	0.0540681
5499	GPR3	-0.671272	2.07182	21.6242	3.31649e-06	0.054271
6127	HSPA9	-0.524335	8.90715	21.6119	3.33775e-06	0.0546189
12785	SLC41A2	0.840488	1.43692	21.577	3.39905e-06	0.055622
13174	SNORD76	-1.01327	0.399749	21.5267	3.48933e-06	0.0570994
13498	SSB	-0.634287	6.2685	21.5258	3.49105e-06	0.0571275
14120	THSD1	0.50564	4.80597	21.5188	3.5037e-06	0.0573345
5386	GNL2	-0.56316	6.55234	21.5182	3.50495e-06	0.057355
10218	PGBD3	-0.593454	3.25466	21.5138	3.51296e-06	0.0574861
11167	PUS7	-0.754858	4.24213	21.5106	3.5187e-06	0.05758
11992	RSPH4A	-1.15087	-0.459888	21.4919	3.55334e-06	0.0581469
16353	ZSWIM8-AS1	-1.35169	-1.67012	21.445	3.64133e-06	0.0595867
4605	FAM86B1	-1.14673	-0.193269	21.4155	3.69775e-06	0.06051
9198	NCR3LG1	-0.730282	3.22709	21.4073	3.71351e-06	0.0607679
13127	SNORD29	-1.34485	-0.974944	21.4009	3.72597e-06	0.0609717
4497	FAM201A	0.714793	3.67507	21.3975	3.73263e-06	0.0610808
7168	LIMCH1	-0.549827	6.1172	21.3941	3.73917e-06	0.0611877
15439	WDR35	-0.749656	4.46279	21.3896	3.74794e-06	0.0613313
14079	TGS1	-0.560008	4.95297	21.3529	3.82049e-06	0.0625185
438	ALDH1A1	-0.543366	3.52482	21.3302	3.86597e-06	0.0632627
14501	TNFAIP8	0.68631	6.26701	21.2892	3.94952e-06	0.06463
13063	SNORA6	-1.03985	0.174498	21.2129	4.10982e-06	0.0672531
4360	FABP5	-0.928363	1.65044	21.2028	4.1316e-06	0.0676095
6306	IL16	0.631391	3.08295	21.1696	4.20389e-06	0.0687924
12663	SLC25A32	-0.718608	4.11228	21.1392	4.27097e-06	0.0698901
7195	LINC00176	-0.863821	0.171702	21.0952	4.37032e-06	0.0715159
6542	ITPR1	-0.498495	3.58806	21.0812	4.40217e-06	0.0720371
3803	DSN1	-0.560045	5.46815	21.0778	4.41016e-06	0.0721679
12342	SERPINA9	1.89306	-2.33162	21.0708	4.42625e-06	0.0724312
14137	TIFA	0.642809	4.53755	21.0519	4.47e-06	0.0731471
1359	BRCA2	-0.893959	4.89686	21.0354	4.50882e-06	0.0737823
2848	CNTLN	-0.750506	4.10777	21.0191	4.54722e-06	0.0744107
8132	MAP3K14	-0.694624	5.20745	21.0118	4.56472e-06	0.074697
11865	RPL36A	-0.89962	1.99381	20.9923	4.61123e-06	0.0754582
12267	SEH1L	-0.477396	5.25179	20.9727	4.65882e-06	0.0762369
1699	C20orf197	-0.575071	4.23333	20.9573	4.69623e-06	0.0768491
6300	IL12RB1	3.23017	-2.61641	20.9529	4.70708e-06	0.0770266
14270	TMEM132A	1.00368	8.02008	20.9333	4.75545e-06	0.0778182
550	ANGPTL4	-0.552095	7.81639	20.9327	4.75708e-06	0.0778448
9631	NUDT15	-0.548129	5.33451	20.917	4.79629e-06	0.0784865
15781	ZFP69	-0.610658	1.79649	20.9163	4.79791e-06	0.0785131
418	AKR1C3	0.694319	3.94621	20.9089	4.81649e-06	0.0788171
13106	SNORD12B	-1.31783	-0.980955	20.8824	4.88363e-06	0.0799157
3644	DNAH6	-0.927431	0.477024	20.8747	4.9032e-06	0.080236
12851	SLC7A7	0.948486	-0.152704	20.8564	4.95025e-06	0.0810059
348	AGPAT5	-0.63755	5.06917	20.8455	4.97851e-06	0.0814684
11813	RPF2	-0.616573	4.47214	20.8362	5.00292e-06	0.0818678
6877	KLF17	0.737734	-0.376844	20.8234	5.03644e-06	0.0824163
2371	CDCA5	-0.512517	6.42371	20.7836	5.14222e-06	0.0841473
6654	KCNK5	-1.31047	3.24091	20.7821	5.1462e-06	0.0842125
3610	DLL4	-1.01156	-1.34385	20.7461	5.24376e-06	0.085809
7033	LAD1	-0.635335	7.28366	20.7435	5.2509e-06	0.0859258
13399	SPRR1B	1.39275	7.69967	20.7288	5.29146e-06	0.0865894
12348	SERPINB2	0.896729	7.70613	20.6984	5.37615e-06	0.0879753
14409	TMEM51	0.486275	4.51913	20.6734	5.44665e-06	0.089129
6322	IL1R1	-0.631019	5.79957	20.6539	5.50253e-06	0.0900435
14729	TRIM36	0.985148	1.85066	20.6508	5.51149e-06	0.09019
891	ARNTL2	0.618726	5.36284	20.6376	5.54945e-06	0.0908113
5121	GALNT5	-0.649206	3.11088	20.6355	5.55561e-06	0.0909121
2489	CENPK	-0.618969	4.73648	20.5997	5.66052e-06	0.0926288
779	ARHGAP11B	-0.803467	1.34301	20.5875	5.69661e-06	0.0932193
10611	POLQ	-0.938501	4.55858	20.5863	5.70036e-06	0.0932808
14661	TRAF3	0.577387	6.34153	20.584	5.70717e-06	0.0933921
3592	DLEU1	-0.685267	2.94669	20.5574	5.78683e-06	0.0946957
3483	DEPDC7	-0.688603	2.20752	20.5279	5.87688e-06	0.0961693
1414	BTF3L4	-0.612587	5.35704	20.5231	5.89146e-06	0.0964078
12414	SFTA1P	-1.13154	0.0701492	20.4983	5.96842e-06	0.0976672
14502	TNFAIP8L1	0.563907	4.67418	20.4893	5.99669e-06	0.0981298
15883	ZNF202	-0.607074	4.10228	20.48	6.02563e-06	0.0986033
1441	C10orf11	0.987214	0.271444	20.4583	6.09449e-06	0.0997303
3892	EAF2	-0.761063	1.52948	20.4327	6.17666e-06	0.101075
4261	ESF1	-0.840286	5.07197	20.4053	6.26576e-06	0.102533
2464	CEBPZ	-0.676884	6.23818	20.3924	6.30807e-06	0.103225
6432	IP6K3	1.08521	0.0597818	20.3907	6.31361e-06	0.103316
2851	CNTNAP3	0.759948	3.58141	20.3862	6.32834e-06	0.103557
6324	IL1RAP	-0.537058	5.76143	20.3854	6.33109e-06	0.103602
13697	SULT1E1	-0.660018	3.6477	20.3688	6.38627e-06	0.104505
10900	PRMT3	-0.575031	4.86303	20.3606	6.41364e-06	0.104953
1294	BID	0.767248	4.88793	20.3289	6.52078e-06	0.106706
10716	PPIG	-0.735171	6.27851	20.2957	6.6348e-06	0.108572
4897	FLOT2	0.491856	7.81011	20.287	6.66512e-06	0.109068
558	ANKEF1	-0.483781	4.45025	20.2436	6.81813e-06	0.111572
12082	SAMD14	1.02441	0.277544	20.2301	6.86652e-06	0.112364
15029	UBASH3B	-0.654449	3.31462	20.202	6.96796e-06	0.114024
13760	SYNE2	-0.802196	7.27247	20.1851	7.02982e-06	0.115036
13765	SYNGR2	0.693361	6.31819	20.1833	7.03648e-06	0.115145
1327	BMPR1B	-0.576349	3.33204	20.183	7.03748e-06	0.115161
353	AGR2	2.36909	3.73667	20.1649	7.10446e-06	0.116257
9374	NIPA1	0.672222	4.60078	20.1591	7.12608e-06	0.116611
5262	GINS2	-0.752536	4.65899	20.15	7.15985e-06	0.117164
600	ANKRD36	-0.801722	1.28806	20.1388	7.20211e-06	0.117855
1484	C11orf82	-0.76032	3.87213	20.1338	7.22095e-06	0.118164
14040	TFAP2C	-0.589025	3.84623	20.1312	7.23078e-06	0.118324
8021	LYN	0.478938	4.82973	20.0527	7.53375e-06	0.123282
15992	ZNF37BP	-0.947643	3.90993	20.0276	7.63332e-06	0.124912
12855	SLC8A2	-5.14355	-3.39178	20.021	7.65952e-06	0.12534
15265	UXS1	0.518119	5.5707	19.9529	7.93719e-06	0.129884
11673	RMI2	-0.525201	4.31192	19.9521	7.94079e-06	0.129943
6659	KCNMB3	-0.818253	0.642956	19.9483	7.95652e-06	0.1302
3342	DBR1	-0.50529	4.05162	19.8923	8.19313e-06	0.134072
5520	GPRC5B	1.30332	-0.738031	19.8736	8.27337e-06	0.135386
6625	KCNAB3	-0.723332	1.66099	19.8729	8.27644e-06	0.135436
13120	SNORD22	-1.04004	0.0400706	19.8684	8.29599e-06	0.135756
11430	RBBP8	-0.632181	6.76265	19.8624	8.32223e-06	0.136185
4813	FILIP1L	0.819183	4.52548	19.8423	8.4101e-06	0.137623
12067	SAA4	1.64093	-0.837331	19.8374	8.43178e-06	0.137978
3232	CXorf57	-0.723895	2.75477	19.809	8.55808e-06	0.140044
14507	TNFRSF11A	0.715927	0.91382	19.7911	8.63827e-06	0.141357
9860	PADI3	-1.03793	0.329529	19.7304	8.91737e-06	0.145924
8658	MME	-0.723825	4.62595	19.7243	8.94546e-06	0.146383
8270	MCM5	-0.517484	6.43698	19.7131	8.99818e-06	0.147246
9261	NEAT1	-0.984725	8.54484	19.6877	9.11846e-06	0.149214
12639	SLC24A6	0.754621	4.84952	19.6813	9.14913e-06	0.149716
13241	SNX5	-0.515079	6.66245	19.6799	9.15595e-06	0.149828
601	ANKRD36B	-0.834424	1.3778	19.6604	9.24989e-06	0.151365
15938	ZNF280C	-1.06954	1.61047	19.6508	9.29663e-06	0.15213
10590	POLA1	-0.513393	4.98794	19.6406	9.34622e-06	0.152942
14156	TIMM8A	-0.532772	3.02477	19.5897	9.5985e-06	0.15707
12056	S100A8	0.897728	7.2886	19.5732	9.68174e-06	0.158432
582	ANKRD18B	-0.851016	1.30482	19.5659	9.71902e-06	0.159042
4987	FRAT2	0.595644	4.36009	19.5604	9.74693e-06	0.159499
6380	INE1	-0.824247	0.16328	19.5458	9.82181e-06	0.160724
12580	SLC11A2	0.472434	5.37124	19.5433	9.83448e-06	0.160931
16100	ZNF557	-0.599048	2.55435	19.5375	9.86431e-06	0.16142
16298	ZNF860	-0.78447	2.38905	19.5099	1.0008e-05	0.163771
1154	B4GALT1	0.772413	9.8968	19.5071	1.00229e-05	0.164014
15958	ZNF319	0.888266	4.55807	19.4692	1.02237e-05	0.1673
2122	CCDC138	-0.709617	3.10136	19.4545	1.03024e-05	0.168588
7342	LOC100129046	-1.54352	-1.49783	19.3967	1.06191e-05	0.173771
7031	LACTB	0.612312	4.55753	19.3687	1.07759e-05	0.176337
14038	TFAM	-0.612797	5.49404	19.3564	1.08455e-05	0.177476
3324	DAPP1	0.6902	4.31253	19.3532	1.08636e-05	0.177772
4295	EVI2A	-1.22806	-1.64756	19.3242	1.10297e-05	0.18049
9932	PARP10	0.659609	5.54178	19.2899	1.12301e-05	0.183769
8663	MMP13	1.84634	-0.954784	19.2696	1.13501e-05	0.185733
13480	SRRM5	-1.12364	-0.521474	19.2582	1.14182e-05	0.186847
9874	PAK1IP1	-0.503638	4.79838	19.2417	1.15173e-05	0.188468
14359	TMEM229B	1.04693	-0.555767	19.2261	1.16115e-05	0.19001
6072	HS1BP3	0.475646	4.96127	19.2008	1.17661e-05	0.192541
13116	SNORD1C	-1.98648	-1.20315	19.1609	1.20148e-05	0.196609
7513	LOC100506305	-0.521441	4.75761	19.1451	1.21151e-05	0.198252
971	ATAD2	-0.648856	6.33001	19.1262	1.22351e-05	0.200215
11672	RMI1	-0.765364	4.58205	19.1146	1.23097e-05	0.201435
16132	ZNF587B	-0.746759	2.90759	19.1132	1.2319e-05	0.201589
5943	HM13-AS1	-0.846355	-0.0565948	19.1074	1.23564e-05	0.202201
5228	GFOD1	-0.784164	1.79562	19.0965	1.24271e-05	0.203357
6231	IFNGR2	0.478497	6.61231	19.0935	1.2447e-05	0.203682
8975	MX1	0.643338	5.07065	19.0854	1.25001e-05	0.204551
4123	EMR2	-0.761642	2.35835	19.0822	1.25206e-05	0.204888
2092	CCDC102B	-0.789518	0.683559	19.0558	1.2695e-05	0.207742
889	ARNT2	0.800748	0.591692	19.0554	1.26977e-05	0.207785
5237	GGCT	-0.586824	5.74696	19.0123	1.29877e-05	0.212531
10669	POU2F2	1.03239	1.87027	19.0095	1.30071e-05	0.212847
6825	KIF18A	-0.731987	4.98058	19.0086	1.30131e-05	0.212947
13595	STIL	-0.571608	5.48991	18.9671	1.32991e-05	0.217626
1173	BAG2	-0.647188	2.56727	18.9627	1.333e-05	0.218132
793	ARHGAP31	0.569816	4.18395	18.9587	1.33576e-05	0.218583
7850	LPAL2	-0.903015	0.168323	18.9577	1.33649e-05	0.218703
12175	SCML2	-0.865245	1.72964	18.9369	1.35116e-05	0.221103
10895	PRKY	-0.909662	3.91751	18.9155	1.36635e-05	0.223589
2038	CASP8AP2	-0.681997	4.7294	18.9124	1.36859e-05	0.223956
3027	CREB5	-1.13726	1.56544	18.8626	1.40483e-05	0.229887
3325	DARC	-1.20614	4.65187	18.8242	1.43334e-05	0.234552
5666	GUSBP5	-0.680709	0.867163	18.8034	1.4491e-05	0.237131
6577	JPH1	-0.851413	1.06324	18.8032	1.44925e-05	0.237155
7101	LCT	-2.49481	-3.08986	18.7638	1.47949e-05	0.242104
7267	LINC00669	-0.684506	1.65043	18.7626	1.48046e-05	0.242262
921	ASAH2B	-1.23645	-1.0564	18.7514	1.48911e-05	0.243677
5868	HIST1H2AC	0.633341	2.57424	18.7304	1.50561e-05	0.246377
9452	NOL8	-0.571108	6.21499	18.6937	1.53487e-05	0.251167
5024	FTSJ2	-0.500672	4.8957	18.6832	1.5434e-05	0.252562
10143	PDZD2	0.821225	5.36921	18.6636	1.55927e-05	0.255159
16305	ZNF883	-0.6096	2.80354	18.66	1.5623e-05	0.255654
10985	PRUNE2	-0.567191	1.11541	18.659	1.56309e-05	0.255783
7985	LST1	1.69554	-1.91337	18.6419	1.57717e-05	0.258089
4207	EPS8	-0.491291	4.82015	18.6356	1.58237e-05	0.25894
11442	RBM12	-0.497492	6.52179	18.6348	1.58307e-05	0.259054
2444	CDRT1	1.13135	0.222196	18.5924	1.61864e-05	0.264875
12937	SMCR7	0.536283	4.05781	18.5871	1.62312e-05	0.265607
1775	C4orf26	1.08508	-0.364195	18.567	1.64039e-05	0.268433
6915	KLHL36	0.614338	4.64676	18.5237	1.67807e-05	0.2746
1760	C3orf36	-1.90219	-2.29809	18.5225	1.67909e-05	0.274766
9982	PCDH7	-0.907165	2.83403	18.5075	1.6924e-05	0.276944
5550	GRB7	0.588882	4.12002	18.4942	1.70423e-05	0.27888
3872	DYRK1B	0.731402	4.77416	18.4919	1.70626e-05	0.279212
15848	ZNF131	-0.567056	5.6108	18.4915	1.70665e-05	0.279276
12753	SLC35G1	-0.688669	1.95353	18.4679	1.72794e-05	0.28276
13144	SNORD44	-1.16183	-0.0185996	18.4591	1.73588e-05	0.284059
3410	DDX10	-0.550325	4.91199	18.4494	1.74474e-05	0.285508
5320	GLS2	-0.979894	1.36874	18.4473	1.74672e-05	0.285833
8753	MRE11A	-0.642646	4.92947	18.4211	1.77088e-05	0.289786
8919	MTHFR	0.572654	5.02937	18.4187	1.77313e-05	0.290154
1144	B3GNT4	0.757588	1.12452	18.4094	1.78174e-05	0.291565
8647	MLPH	-0.482964	5.69971	18.409	1.78214e-05	0.291629
8692	MOCOS	-0.524107	5.12874	18.3994	1.79115e-05	0.293103
6200	IFFO1	-0.714139	-0.374886	18.3911	1.79899e-05	0.294386
10997	PSG4	-0.708892	0.661618	18.3797	1.80975e-05	0.296148
14998	TYMS	-0.555964	3.87528	18.3686	1.82037e-05	0.297885
1260	BDH1	-0.502243	4.95844	18.3627	1.82598e-05	0.298803
3950	EFCAB2	-0.478091	2.74548	18.3377	1.85005e-05	0.302743
7096	LCN2	0.658276	3.81083	18.3245	1.86292e-05	0.304848
1647	C1orf106	0.886079	5.82696	18.2837	1.9033e-05	0.311455
3545	DHX33	-0.455338	5.68008	18.2725	1.9145e-05	0.313288
13487	SRSF3	-0.525174	7.90619	18.2639	1.92321e-05	0.314714
14447	TMEM89	-1.31719	-2.03558	18.2565	1.93071e-05	0.315941
5387	GNL3	-0.571815	7.01726	18.2332	1.95438e-05	0.319815
15106	UBXN8	-0.572841	3.60214	18.2286	1.95916e-05	0.320598
14629	TPM2	-0.505879	5.20562	18.2054	1.98319e-05	0.324529
16217	ZNF714	-0.810558	2.80277	18.2047	1.98384e-05	0.324636
13788	SYT8	-0.619411	7.06686	18.1939	1.99513e-05	0.326484
7213	LINC00324	0.822518	0.927234	18.1903	1.99897e-05	0.327112
234	ADAMTS9	0.935551	3.262	18.1619	2.02902e-05	0.332029
9187	NCL	-0.596831	9.86962	18.1583	2.03281e-05	0.332649
6541	ITPKC	0.48877	7.87108	18.1533	2.03812e-05	0.333518
12185	SCNN1B	1.1532	6.63858	18.1359	2.05689e-05	0.33659
1802	C5orf54	0.479621	3.03841	18.1327	2.06033e-05	0.337152
14850	TSPYL2	-0.597641	5.04707	18.1127	2.08212e-05	0.340717
10527	PLXNA4	-0.934723	-0.687338	18.1125	2.08233e-05	0.340752
13	AADAT	-0.701976	2.34212	18.0812	2.11682e-05	0.346396
8083	MALAT1	-0.81669	7.97849	18.0765	2.12202e-05	0.347247
5117	GALNT18	0.542222	5.26227	18.0465	2.1557e-05	0.352759
8985	MYB	-1.58195	-0.0060343	18.0046	2.20373e-05	0.360618
12177	SCN1B	0.750058	1.11571	18.0034	2.20516e-05	0.360852
3663	DNAJB9	0.530753	3.99265	17.9923	2.21805e-05	0.362961
127	ACER2	-0.864277	1.11915	17.9917	2.21865e-05	0.36306
14677	TRANK1	0.484409	4.82897	17.9538	2.26337e-05	0.370378
11357	RANBP17	-0.579338	3.30623	17.9	2.3282e-05	0.380987
8484	MINA	-0.493908	4.82603	17.8674	2.36843e-05	0.387571
1897	CA12	0.487577	8.4898	17.8558	2.38298e-05	0.38995
5197	GDAP1	-0.679886	2.60761	17.8411	2.40137e-05	0.392959
11730	RNF175	0.506825	2.56182	17.809	2.44224e-05	0.399648
7702	LOC407835	0.550709	3.80839	17.8043	2.44824e-05	0.40063
5502	GPR39	0.598254	1.92144	17.791	2.46552e-05	0.403458
12894	SLMO1	-0.541562	2.30833	17.7571	2.50973e-05	0.410692
12383	SETD6	-0.572265	3.49993	17.7423	2.52936e-05	0.413905
14766	TRMT10B	-0.502228	3.89364	17.7412	2.53087e-05	0.414151
1758	C3orf33	-0.891572	0.592336	17.7256	2.55175e-05	0.417568
16270	ZNF800	-0.712468	4.48513	17.7214	2.55727e-05	0.418472
8725	MPHOSPH10	-0.64567	5.4819	17.6978	2.5893e-05	0.423714
5469	GPR1	0.549287	4.71729	17.6928	2.59602e-05	0.424813
413	AKR1B1	0.70143	6.95063	17.6764	2.61861e-05	0.42851
13336	SPC25	-0.532511	4.01358	17.6364	2.67427e-05	0.437618
367	AHR	0.854378	6.24013	17.5942	2.73426e-05	0.447434
11679	RNASE13	1.44741	-2.70185	17.5767	2.75944e-05	0.451555
508	AMD1	-0.647492	6.29402	17.5618	2.78123e-05	0.45512
12212	SDE2	-0.455959	4.63914	17.5507	2.79754e-05	0.45779
5539	GRAMD1B	-0.582306	1.61908	17.4685	2.92106e-05	0.478002
5904	HIST2H2BE	0.474837	3.72795	17.4673	2.92293e-05	0.478308
15879	ZNF195	-0.707082	3.88096	17.459	2.93572e-05	0.480401
9612	NUAK1	0.432561	6.23796	17.4552	2.94165e-05	0.481371
8103	MANBA	0.46541	5.72012	17.4467	2.95478e-05	0.483521
12368	SERTAD4	-0.624635	2.73972	17.4367	2.97036e-05	0.48607
6279	IGSF3	0.551751	7.22431	17.4333	2.97559e-05	0.486926
2492	CENPN	-0.490609	5.73485	17.428	2.98405e-05	0.488309
9806	OTUD1	0.687516	3.19489	17.4202	2.99624e-05	0.490305
9672	NUP62CL	-0.6831	2.00366	17.3843	3.05343e-05	0.499663
14640	TPRG1	-1.07478	0.445991	17.3698	3.07681e-05	0.50349
733	APOL3	0.658649	3.39082	17.3454	3.11656e-05	0.509993
15952	ZNF300	-0.600792	4.67307	17.3364	3.13125e-05	0.512398
5547	GRB10	0.428412	5.99236	17.3147	3.16729e-05	0.518295
5083	GABARAPL1	0.660945	5.8488	17.3116	3.17241e-05	0.519134
13951	TCF19	-0.50002	6.17308	17.3068	3.18044e-05	0.520448
10953	PRR22	-0.857897	1.71437	17.2854	3.21645e-05	0.52634
11893	RPP40	-0.510771	3.44104	17.2841	3.21868e-05	0.526705
13367	SPIN4	-0.666643	3.18651	17.2647	3.2517e-05	0.532108
8882	MSTO1	-1.06672	-1.23446	17.257	3.26489e-05	0.534266
5878	HIST1H2BD	0.575854	2.21015	17.234	3.30468e-05	0.540778
11727	RNF168	-0.558506	4.45409	17.2323	3.30757e-05	0.541251
13146	SNORD45B	-1.64245	-0.878677	17.213	3.34142e-05	0.54679
1476	C11orf65	-1.34809	-0.892864	17.2091	3.34827e-05	0.547912
2877	COL15A1	0.782483	-0.0293812	17.2008	3.36288e-05	0.550302
1448	C10orf2	-0.426014	5.07287	17.1955	3.37233e-05	0.551848
16123	ZNF581	0.640669	4.95582	17.1883	3.38518e-05	0.553951
13050	SNORA44	-1.017	-0.213715	17.185	3.39095e-05	0.554895
11158	PTX3	0.89196	5.93789	17.1831	3.39443e-05	0.555465
8605	MIS18A	-0.575394	4.02128	17.1673	3.42272e-05	0.560093
14188	TLL1	-0.658993	4.22877	17.1643	3.42811e-05	0.560977
9139	NAT2	-0.985478	-1.78785	17.1576	3.44039e-05	0.562985
6689	KCTD7	0.472362	4.00412	17.1568	3.44173e-05	0.563204
10979	PRSS36	0.950454	0.457326	17.1517	3.45092e-05	0.564708
3563	DIEXF	-0.473978	5.31618	17.1389	3.4743e-05	0.568535
14167	TIPARP	-0.479637	7.01507	17.1385	3.47505e-05	0.568658
8501	MIR155HG	-1.16276	-1.64337	17.1138	3.52056e-05	0.576104
10347	PIK3R1	-0.627643	8.57658	17.1089	3.52968e-05	0.577597
14767	TRMT10C	-0.63455	5.09064	17.0648	3.61267e-05	0.591177
8120	MAP2K2	0.548376	6.47984	17.0597	3.62231e-05	0.592755
14042	TFAP4	-0.550996	3.11954	17.0305	3.67848e-05	0.601947
11600	RGS4	-1.82031	-1.77271	16.9981	3.74171e-05	0.612294
9271	NEDD4L	0.441263	6.79478	16.9555	3.82655e-05	0.626176
16195	ZNF688	0.550062	3.64274	16.9001	3.94003e-05	0.644747
16333	ZSCAN2	0.56747	2.88243	16.8962	3.94807e-05	0.646062
2433	CDKN2B	0.781918	5.93317	16.8842	3.97305e-05	0.650149
4058	ELAC1	-0.500027	3.11247	16.8794	3.98307e-05	0.65179
3030	CREBRF	0.521647	4.53892	16.8792	3.98356e-05	0.65187
15819	ZMAT2	-0.474461	6.99067	16.8764	3.98945e-05	0.652833
13486	SRSF2	-0.478414	7.49139	16.8704	4.00218e-05	0.654917
6622	KCNA7	-1.13084	-1.93131	16.8652	4.01308e-05	0.6567
5050	FXN	-0.436186	4.11601	16.8638	4.01603e-05	0.657183
2370	CDCA4	-0.651521	6.21158	16.8485	4.04853e-05	0.662501
10718	PPIL1	-0.450197	5.72743	16.8275	4.09361e-05	0.669879
1847	C8B	1.09623	-1.76267	16.8159	4.11876e-05	0.673994
10199	PFKFB3	-0.610898	6.62675	16.8074	4.13708e-05	0.676991
11459	RBM28	-0.435054	5.19156	16.8012	4.15072e-05	0.679223
8053	MAD2L1	-0.489141	5.48566	16.7838	4.18897e-05	0.685484
11366	RAP1GAP	0.628368	2.786	16.7749	4.20874e-05	0.688718
6388	INHBA	0.828388	6.75895	16.7642	4.23238e-05	0.692586
15008	U2SURP	-0.617627	6.8901	16.7547	4.25371e-05	0.696077
11415	RASSF4	0.687974	2.14585	16.7417	4.2829e-05	0.700854
12525	SIGMAR1	-0.445471	7.28684	16.7407	4.28518e-05	0.701227
13208	SNRPD1	-0.495819	5.72678	16.7376	4.29218e-05	0.702372
3247	CYBASC3	0.48502	6.57513	16.7222	4.32715e-05	0.708095
15920	ZNF256	-0.523073	2.46484	16.7124	4.34969e-05	0.711783
13016	SNHG3	-0.498997	5.62355	16.7014	4.37493e-05	0.715913
9702	OAS3	0.683374	7.09791	16.6866	4.40909e-05	0.721503
12646	SLC25A15	-0.515147	3.5623	16.6846	4.41371e-05	0.722259
2502	CEP128	-0.704099	3.28031	16.6788	4.42721e-05	0.724468
8279	MCOLN3	-0.686062	2.40072	16.6735	4.43974e-05	0.726519
4228	ERCC6L	-0.646201	4.35757	16.6705	4.44673e-05	0.727663
8974	MVP	0.512382	7.45708	16.6395	4.51996e-05	0.739647
778	ARHGAP11A	-0.642457	6.32434	16.6066	4.59915e-05	0.752605
16322	ZP3	0.659529	1.7689	16.5947	4.62802e-05	0.75733
1882	C9orf41	-0.619717	3.77021	16.5871	4.6465e-05	0.760354
8763	MROH6	-0.729175	3.28573	16.564	4.7035e-05	0.769681
10982	PRTFDC1	-0.90728	-0.0648749	16.5476	4.74443e-05	0.776378
13969	TCP11L2	0.629485	2.59616	16.5436	4.7545e-05	0.778026
11418	RASSF7	0.46072	5.26797	16.5388	4.76641e-05	0.779975
9464	NOP2	-0.535895	6.2624	16.5318	4.78419e-05	0.782884
6267	IGFBP7	0.480733	8.38798	16.5079	4.8448e-05	0.792803
9166	NCAPG	-0.630288	6.06547	16.5048	4.85273e-05	0.794101
5207	GDNF	-2.37859	-3.19779	16.4995	4.86635e-05	0.796329
1649	C1orf111	1.57142	-0.217142	16.4922	4.88498e-05	0.799379
4390	FAM110B	0.96692	-0.702558	16.4661	4.95268e-05	0.810457
5147	GAS6-AS1	-1.20822	-1.19182	16.4661	4.9529e-05	0.810492
2325	CD83	0.492335	4.13829	16.4655	4.95428e-05	0.810718
14904	TTF1	-0.528773	4.78117	16.4506	4.99356e-05	0.817146
8518	MIR222	-2.29869	-2.40643	16.4482	4.99981e-05	0.818169
3608	DLL1	0.657205	4.03813	16.4438	5.01142e-05	0.820069
9840	P4HA2	0.440159	8.2455	16.437	5.02948e-05	0.823023
2675	CIRBP	-0.491007	7.05036	16.4285	5.052e-05	0.82671
7224	LINC00460	-1.08366	-1.16245	16.4149	5.08846e-05	0.832675
11593	RGS16	-1.13286	0.0150691	16.4145	5.0894e-05	0.83283
4652	FASTKD3	-0.462125	3.91532	16.4068	5.11003e-05	0.836205
8109	MAOA	0.498918	7.40634	16.405	5.11499e-05	0.837016
10125	PDLIM4	0.518407	7.06472	16.3959	5.13951e-05	0.841029
4608	FAM86C2P	-0.849379	0.566595	16.3894	5.15722e-05	0.843928
9529	NR2C2AP	-0.640995	3.47806	16.387	5.16388e-05	0.845017
6802	KIAA1731	-0.583157	5.04556	16.3805	5.18167e-05	0.847929
3613	DLX2	-0.987546	2.48955	16.3727	5.20299e-05	0.851418
8848	MRTO4	-0.657425	5.78107	16.3711	5.20743e-05	0.852144
4350	F2RL2	-1.47006	-2.00685	16.3395	5.29484e-05	0.866448
11648	RIMKLB	-0.578475	5.0975	16.3367	5.30262e-05	0.86772
8154	MAP7D3	-0.528775	4.85352	16.333	5.31298e-05	0.869416
3937	EEF1E1	-0.589632	2.42053	16.3325	5.31438e-05	0.869645
11798	RP1	1.02338	-0.575463	16.3254	5.33448e-05	0.872935
9497	NPHP3	-0.825642	1.67793	16.3245	5.33691e-05	0.873332
1505	C12orf54	-0.658554	2.6082	16.316	5.36086e-05	0.877251
4876	FLJ39639	0.770121	0.0744803	16.3073	5.3856e-05	0.881299
589	ANKRD26	-0.679321	3.69226	16.3044	5.3939e-05	0.882658
11046	PSMG1	-0.476147	5.56773	16.2879	5.44102e-05	0.890369
1581	C17orf58	-0.45831	2.67337	16.2848	5.45007e-05	0.891849
2407	CDK2	-0.459736	6.07766	16.2816	5.45912e-05	0.893331
1795	C5orf34	-0.603058	3.6988	16.2683	5.49764e-05	0.899634
16226	ZNF738	-0.618814	3.15833	16.2437	5.56931e-05	0.911362
7295	LLPH	-0.599487	4.08656	16.2342	5.59741e-05	0.91596
14703	TRIB1	-0.581145	6.07514	16.2209	5.63689e-05	0.92242
7660	LOC340113	-0.909291	-1.34727	16.2069	5.67876e-05	0.929272
11988	RSL1D1	-0.508177	7.39193	16.1766	5.77028e-05	0.944248
8516	MIR210HG	0.549677	3.75589	16.1745	5.77653e-05	0.945271
3524	DHODH	-0.502971	2.80198	16.174	5.77823e-05	0.945549
7597	LOC201651	-0.780081	1.5269	16.1627	5.8129e-05	0.951222
14014	TERT	-1.38508	1.54706	16.1564	5.83205e-05	0.954356
7851	LPAR1	-0.45275	3.40076	16.1428	5.8743e-05	0.96127
7275	LINC00707	-0.650548	3.54864	16.1351	5.89823e-05	0.965186
11560	RFC4	-0.633134	5.19103	16.1256	5.92785e-05	0.970033
13977	TDG	-0.458192	5.02032	16.1232	5.93518e-05	0.971233
11887	RPP14	-0.452456	4.98823	16.1123	5.96949e-05	0.976848
13285	SOX6	-0.735299	2.91618	16.1094	5.97881e-05	0.978372
3985	EGLN3	0.627721	3.17837	16.1005	6.00694e-05	0.982975
4383	FAM107B	0.485041	4.56341	16.0922	6.03334e-05	0.987296
5395	GNPNAT1	-0.550016	6.98538	16.0887	6.0445e-05	0.989121
1109	ATXN7L2	-0.461094	3.32286	16.0728	6.09535e-05	0.997442
2188	CCDC71L	0.512048	4.85936	16.0706	6.10236e-05	0.99859
10937	PRPH2	2.25762	-2.98309	16.0686	6.10889e-05	0.999658
9700	OAS1	1.05724	4.73901	16.0405	6.20015e-05	1
10766	PPP1R3B	0.520478	3.95081	15.997	6.34439e-05	1
10240	PHACTR1	0.924161	-1.15714	15.9954	6.34976e-05	1
10091	PDE5A	-0.766328	1.27362	15.9924	6.3598e-05	1
9720	ODF3B	0.712307	3.13775	15.9751	6.4182e-05	1
34	ABCA17P	-2.37867	-2.72585	15.9716	6.42991e-05	1
5370	GNB3	-0.788833	1.32808	15.9606	6.46742e-05	1
3332	DBF4	-0.527079	4.62537	15.9484	6.50917e-05	1
10616	POLR1E	-0.531189	5.94495	15.9365	6.55043e-05	1
9045	MYO7B	-0.829571	-0.79775	15.9325	6.56406e-05	1
6337	IL27RA	0.545893	2.01852	15.9222	6.59996e-05	1
16065	ZNF507	-0.599131	4.62345	15.9153	6.62405e-05	1
10406	PKN1	0.626917	5.66922	15.9094	6.64463e-05	1
14404	TMEM47	1.14299	-0.825629	15.9076	6.65108e-05	1
11409	RASL11A	-0.830305	0.559905	15.9032	6.66674e-05	1
3286	CYP4B1	-0.796267	3.48585	15.8846	6.73243e-05	1
8513	MIR205HG	-0.563253	6.29258	15.8497	6.85758e-05	1
11438	RBL1	-0.772167	4.34694	15.8358	6.90819e-05	1
4381	FAM105A	-0.657215	2.11583	15.8159	6.98142e-05	1
2747	CLIC4	0.54051	8.16249	15.814	6.98847e-05	1
3639	DNAH14	-0.613259	2.32345	15.8017	7.03394e-05	1
8252	MC1R	-0.596381	3.36183	15.7935	7.06436e-05	1
9948	PASK	-0.603213	3.85834	15.7917	7.07133e-05	1
8187	MARCH2	0.446538	3.81664	15.7827	7.10501e-05	1
16252	ZNF778	-0.575581	2.65911	15.7514	7.22357e-05	1
16255	ZNF782	-0.69311	2.40112	15.7092	7.38649e-05	1
8311	MED12L	-0.936836	-0.309381	15.7061	7.39855e-05	1
638	ANP32E	-0.60417	6.03644	15.7057	7.39999e-05	1
14044	TFB2M	-0.527686	4.26092	15.705	7.40297e-05	1
9336	NFKBIL1	0.546184	4.68606	15.6905	7.45988e-05	1
9879	PALB2	-0.49714	4.67785	15.6889	7.46629e-05	1
2060	CBLN3	0.666314	3.17626	15.6725	7.53123e-05	1
6202	IFI16	-0.524705	7.48833	15.663	7.56887e-05	1
4255	ERVK13-1	-0.467854	2.84178	15.6597	7.58224e-05	1
10070	PDCD1LG2	-0.55274	2.40166	15.6523	7.61194e-05	1
81	ABHD4	0.421812	4.92262	15.6334	7.68858e-05	1
1543	C15orf41	-0.553003	2.90055	15.6303	7.7009e-05	1
8698	MOK	-0.476828	3.24207	15.6273	7.71314e-05	1
61	ABCE1	-0.642579	6.65641	15.6219	7.73523e-05	1
110	ACADSB	-0.679538	3.74931	15.6208	7.73987e-05	1
10166	PER2	-0.685203	4.45963	15.5925	7.85638e-05	1
12296	SEMA6D	0.712919	0.524397	15.5837	7.89319e-05	1
15425	WDR12	-0.471307	5.09262	15.5593	7.99566e-05	1
7273	LINC00704	-0.652005	1.63111	15.5498	8.03589e-05	1
10801	PPP4R4	0.565791	3.1398	15.541	8.07343e-05	1
9479	NOX4	-0.870916	0.120741	15.5385	8.08433e-05	1
13065	SNORA61	-0.595739	1.91196	15.528	8.12902e-05	1
12269	SEL1L3	-0.411938	4.95982	15.5276	8.13077e-05	1
11972	RRP15	-0.675393	4.59061	15.5198	8.16463e-05	1
12174	SCML1	-0.477757	4.06328	15.5136	8.19122e-05	1
2497	CENPV	-0.654838	0.690656	15.4999	8.25104e-05	1
3559	DIAPH3	-0.532697	5.55298	15.4975	8.26129e-05	1
10139	PDXDC2P	-0.650793	2.98643	15.4964	8.26604e-05	1
2637	CHRNA5	-0.586872	2.11309	15.4897	8.29541e-05	1
13014	SNHG15	-0.716013	4.55029	15.4849	8.31665e-05	1
803	ARHGAP5-AS1	-0.475232	2.48333	15.4567	8.44152e-05	1
5231	GFPT2	0.421307	5.71161	15.453	8.45812e-05	1
12989	SNAI2	-0.63084	8.24037	15.4063	8.66984e-05	1
13180	SNORD83A	-1.00692	-0.893772	15.3967	8.71418e-05	1
5039	FUS	-0.427001	8.27842	15.3857	8.76483e-05	1
13821	TAF1D	-0.55903	5.46527	15.3779	8.80103e-05	1
2978	CPA4	-0.928395	3.48794	15.3389	8.9849e-05	1
5770	HEATR1	-0.493935	5.75627	15.3218	9.06651e-05	1
8208	MASP2	-0.862585	1.86624	15.3113	9.117e-05	1
15110	UCHL5	-0.571278	5.41705	15.3102	9.12219e-05	1
3094	CSMD3	-0.559008	1.5332	15.3027	9.15863e-05	1
2618	CHN1	-0.532395	2.24359	15.3023	9.16038e-05	1
14716	TRIM22	0.598413	3.91946	15.2997	9.17323e-05	1
1417	BTG3	0.407729	5.12287	15.2747	9.29537e-05	1
6938	KLRAP1	-0.584959	1.13773	15.2709	9.31385e-05	1
7164	LIG1	-0.432903	5.7845	15.2706	9.31542e-05	1
2948	CORO1B	0.486438	6.86445	15.2549	9.39347e-05	1
8601	MIRLET7D	-0.959781	-0.704112	15.2466	9.43467e-05	1
8440	MGC16121	-0.558796	1.92769	15.2337	9.49927e-05	1
1596	C18orf21	-0.460791	3.94551	15.2287	9.5246e-05	1
596	ANKRD32	-0.485756	4.03093	15.219	9.57353e-05	1
16272	ZNF808	-0.620884	1.65326	15.211	9.61431e-05	1
9313	NFAM1	2.94562	-0.883879	15.2071	9.63409e-05	1
2150	CCDC18	-0.747538	4.07388	15.2012	9.66421e-05	1
13562	STAMBPL1	-0.631775	2.17013	15.1806	9.77018e-05	1
8454	MGME1	-0.442228	5.83556	15.1735	9.80718e-05	1
901	ARRB1	0.577941	1.99613	15.1709	9.82076e-05	1
6522	ITGB2	0.672362	1.80228	15.1537	9.91054e-05	1
6384	ING3	-0.580693	3.83742	15.1485	9.93756e-05	1
8860	MSH6	-0.512031	6.2387	15.1434	9.96464e-05	1
2802	CMTM7	-0.550047	3.61534	15.1411	9.97675e-05	1
10273	PHKA1	-0.458772	4.34271	15.133	0.000100195	1
4107	EME1	-0.57127	3.6582	15.1269	0.000100518	1
13114	SNORD19B	-1.26999	-1.02337	15.1175	0.000101024	1
15259	UTP3	-0.593449	5.76622	15.094	0.000102289	1
6264	IGFBP4	0.549372	5.80607	15.0847	0.000102794	1
12598	SLC16A2	0.604204	4.36898	15.0736	0.000103401	1
884	ARMCX4	-0.961792	-0.29925	15.0694	0.000103629	1
16019	ZNF43	-0.916712	-0.0933422	15.0544	0.000104457	1
15502	WHAMMP1	-0.88541	-0.048382	15.0526	0.000104558	1
5951	HMGB1	-0.531081	7.75517	15.0311	0.000105755	1
4764	FERMT3	-0.757473	-0.293418	15.0201	0.000106372	1
15165	UNKL	0.608738	4.27122	15.0083	0.000107039	1
6551	IVNS1ABP	-0.441092	8.52689	15.0066	0.000107137	1
4056	EIF5B	-0.628376	7.48053	15.0031	0.000107336	1
13451	SRFBP1	-0.618172	4.43351	14.9966	0.000107706	1
1712	C21orf67	0.581039	1.78034	14.9853	0.000108349	1
5257	GIMAP2	0.667681	1.90714	14.9644	0.000109557	1
11748	RNF219	-0.697722	3.00366	14.9486	0.000110479	1
162	ACSL5	0.537742	3.75668	14.9237	0.000111945	1
2072	CBX3	-0.643929	7.10492	14.9223	0.000112031	1
7244	LINC00589	-2.19699	-1.93852	14.9173	0.000112327	1
16156	ZNF620	-1.12989	-0.157454	14.9118	0.000112655	1
13855	TAPBPL	0.434629	5.53791	14.8959	0.000113609	1
2494	CENPP	-0.499729	3.29046	14.8874	0.000114125	1
8836	MRPS31P5	-0.630352	2.35291	14.8762	0.000114799	1
9179	NCF4	2.3569	-2.43437	14.8625	0.00011564	1
16261	ZNF789	-0.653366	2.59174	14.8612	0.000115719	1
13572	STARD5	0.531958	4.82967	14.8589	0.00011586	1
7506	LOC100506123	-0.984827	2.96889	14.8568	0.000115988	1
4607	FAM86C1	-0.590125	1.95959	14.8453	0.000116701	1
13042	SNORA3	-0.830523	-0.0172411	14.8387	0.000117107	1
12956	SMIM15	-0.516859	6.36066	14.8188	0.000118349	1
5115	GALNT15	0.456781	3.38693	14.8159	0.000118529	1
4883	FLJ42709	-0.632216	-0.0553356	14.8081	0.000119025	1
9395	NKTR	-0.811853	6.18547	14.794	0.000119915	1
10959	PRR7-AS1	-0.757098	0.52971	14.7902	0.00012016	1
6967	KRI1	-0.412	5.62184	14.7698	0.000121463	1
5754	HDAC5	0.458281	5.70467	14.7624	0.000121943	1
12812	SLC4A8	-0.643263	-0.369182	14.7468	0.000122959	1
12327	SERBP1	-0.456908	7.93696	14.7425	0.000123239	1
84	ABHD8	0.600698	3.35309	14.738	0.000123532	1
597	ANKRD33B	0.812402	4.32995	14.6989	0.000126121	1
4199	EPN3	0.706998	5.12839	14.6871	0.000126913	1
12481	SH3RF3	0.74104	4.22749	14.687	0.000126919	1
12436	SGOL1	-0.570335	3.219	14.679	0.000127458	1
5717	HAUS6	-0.600037	4.98359	14.6719	0.000127938	1
9821	OXCT1	-0.442591	6.52179	14.6714	0.000127971	1
6004	HOMEZ	0.452114	4.51618	14.67	0.000128072	1
4022	EIF2S1	-0.475112	6.91994	14.6659	0.000128345	1
4127	ENDOD1	-0.406918	5.51577	14.6372	0.000130315	1
12597	SLC16A14	-0.614491	2.75717	14.6335	0.000130574	1
1235	BCL11B	-0.824891	3.06134	14.6298	0.000130828	1
5136	GARNL3	-0.591296	1.25551	14.6285	0.00013092	1
8950	MTUS1	-0.451793	4.41196	14.6251	0.000131155	1
4446	FAM161A	-0.634594	2.32389	14.617	0.000131719	1
5804	HERC3	-0.485423	5.33413	14.6165	0.000131759	1
2742	CLECL1	-2.36803	-2.08249	14.6121	0.000132061	1
2873	COL11A1	-1.81941	-3.08759	14.607	0.000132422	1
5301	GLIPR1	-0.518173	4.42882	14.6044	0.000132605	1
13780	SYT11	0.519842	1.4983	14.5891	0.000133687	1
9701	OAS2	1.11007	3.62335	14.5753	0.000134671	1
7161	LIAS	-0.518567	3.506	14.5681	0.000135183	1
2399	CDK11B	-0.42435	3.96977	14.5604	0.000135736	1
12591	SLC15A3	0.78039	2.58994	14.5537	0.000136221	1
3733	DOK4	0.49854	3.80881	14.5467	0.000136731	1
12508	SHOX2	0.508868	0.985897	14.545	0.000136848	1
6835	KIF23	-0.442286	6.84943	14.5336	0.000137682	1
3889	E2F8	-0.85448	3.45119	14.5183	0.000138801	1
5133	GAR1	-0.474168	4.29054	14.5009	0.000140089	1
4307	EXO5	-0.510204	3.29855	14.4968	0.000140397	1
2384	CDH20	-1.15116	-2.04231	14.4757	0.000141978	1
3369	DCLRE1C	-0.535811	3.76372	14.47	0.000142409	1
16202	ZNF699	-0.688246	1.57964	14.4573	0.000143375	1
6788	KIAA1524	-0.488657	4.90171	14.4563	0.000143451	1
11318	RAD51	-0.565648	4.31779	14.4458	0.000144252	1
10546	PMS1	-0.628995	4.37257	14.4401	0.000144687	1
15466	WDR67	-0.587942	3.71601	14.4292	0.000145524	1
1208	BBS12	0.458395	2.99783	14.4223	0.00014606	1
10566	PNO1	-0.552163	4.80776	14.4079	0.000147185	1
8369	METAP1D	-0.473099	2.74507	14.3952	0.000148178	1
12570	SLAMF7	-1.01747	0.444173	14.3791	0.000149454	1
3920	EDAR	1.43435	-1.43924	14.3774	0.00014959	1
3224	CXXC5	0.59493	3.36665	14.3719	0.000150028	1
9582	NSUN2	-0.459706	7.046	14.353	0.000151538	1
712	APLN	-1.53928	-1.75445	14.3368	0.00015285	1
4651	FASTKD2	-0.506779	5.35687	14.3345	0.000153038	1
10557	PNKD	0.441617	5.7685	14.3327	0.000153177	1
14151	TIMM21	-0.435453	5.05889	14.3306	0.000153354	1
16126	ZNF583	-0.640524	1.61754	14.3292	0.000153463	1
4239	ERI2	-0.537249	4.18343	14.3287	0.00015351	1
5253	GID4	0.419573	3.95389	14.3033	0.00015559	1
3433	DDX42	-0.411139	7.01604	14.3011	0.000155773	1
12110	SASS6	-0.738097	3.73767	14.2991	0.000155939	1
6642	KCNIP4	-0.812635	0.430907	14.2941	0.000156356	1
943	ASF1B	-0.39185	5.93296	14.2923	0.000156505	1
10782	PPP2R2C	-0.430273	3.52654	14.2739	0.000158041	1
15297	VEGFA	-0.43808	7.27722	14.2657	0.000158728	1
7211	LINC00313	-0.464626	2.57057	14.2636	0.000158905	1
9234	NDUFAF6	-0.429559	3.67983	14.262	0.000159042	1
5682	H2AFJ	0.697964	5.78994	14.2594	0.000159266	1
4615	FAM89B	0.414579	5.49107	14.259	0.000159294	1
5932	HLA-E	0.408543	8.27602	14.2447	0.000160514	1
4711	FBXO4	-0.468269	3.37392	14.2318	0.000161615	1
3661	DNAJB6	0.472639	6.20144	14.2109	0.00016342	1
7834	LOC92249	-0.413516	3.84273	14.2066	0.000163795	1
11562	RFESD	-0.713804	0.782423	14.206	0.000163846	1
14342	TMEM200B	-0.752583	-0.0261404	14.2014	0.000164244	1
11193	PYCRL	-0.495087	4.13156	14.1986	0.000164492	1
8370	METAP2	-0.577067	6.72314	14.1961	0.00016471	1
10950	PRR16	-0.866175	-0.820636	14.194	0.000164896	1
8954	MTX3	-0.724826	5.18133	14.1744	0.000166621	1
13074	SNORA70	-0.759088	2.00081	14.1738	0.000166673	1
12811	SLC4A7	-0.601697	5.37486	14.1691	0.000167097	1
7732	LOC553103	-0.542047	2.2984	14.1638	0.000167563	1
12316	SEPT4	-0.61444	2.02383	14.1616	0.000167762	1
3739	DONSON	-0.601949	4.52694	14.153	0.000168528	1
2031	CASP14	-0.986842	4.68595	14.1413	0.000169582	1
3675	DNAJC2	-0.568217	5.22549	14.103	0.000173068	1
11462	RBM34	-0.47351	5.24753	14.0988	0.000173453	1
11322	RAD51C	-0.478942	4.24068	14.0944	0.000173859	1
15802	ZG16B	0.872567	1.35363	14.0889	0.000174369	1
5519	GPRC5A	-0.428164	4.56998	14.0806	0.000175141	1
2511	CEP290	-0.735823	4.58313	14.0794	0.000175254	1
13409	SPRY1	1.22728	-0.0693158	14.0707	0.000176065	1
2123	CCDC14	-0.513173	5.91802	14.0686	0.00017626	1
8333	MED6	-0.487267	4.63522	14.0455	0.000178439	1
3499	DGAT2	0.429244	4.63747	14.0455	0.000178444	1
9075	NAA15	-0.547252	6.11253	14.0396	0.000179006	1
867	ARL6IP5	0.514531	7.38412	14.0365	0.0001793	1
9770	ORC5	-0.454522	4.7249	14.0304	0.000179876	1
2174	CCDC58	-0.543577	3.4277	14.029	0.000180012	1
10760	PPP1R26	0.52854	5.33924	14.0183	0.000181044	1
13163	SNORD58C	-1.18804	-0.899142	14.0153	0.000181327	1
10880	PRKCQ-AS1	-0.495751	2.03554	14.0124	0.000181612	1
669	AP1S3	-0.69535	3.78906	14.0076	0.000182074	1
5264	GINS4	-0.401653	4.64785	13.9919	0.000183603	1
3393	DDAH1	-0.682496	2.35235	13.9689	0.00018586	1
3506	DGCR8	-0.372284	5.49806	13.9553	0.000187209	1
6899	KLHL15	-0.575384	3.65331	13.9464	0.000188096	1
10284	PHLDB3	0.554906	3.44044	13.9344	0.000189299	1
13854	TAPBP	0.788478	7.49035	13.9239	0.000190358	1
15872	ZNF180	-0.65346	2.78435	13.923	0.000190452	1
14656	TRABD2A	-0.556102	0.628402	13.9198	0.000190776	1
331	AGER	-0.474862	3.09904	13.9121	0.000191557	1
820	ARHGEF28	0.417448	5.71311	13.9071	0.00019207	1
1898	CA13	-0.648843	1.88021	13.9067	0.000192111	1
12480	SH3RF2	0.439707	6.4716	13.9057	0.000192218	1
12166	SCG2	-1.24179	-2.06477	13.8995	0.000192855	1
3367	DCLRE1A	-0.45065	3.99949	13.8987	0.000192937	1
263	ADH1A	-1.92188	-2.39903	13.8961	0.000193202	1
11190	PYCARD	0.545837	5.46857	13.8948	0.000193336	1
10834	PRDM5	-0.58317	0.858804	13.8725	0.000195642	1
2688	CKAP2L	-0.570213	6.11035	13.8684	0.000196063	1
13772	SYNPO	0.806336	7.48588	13.8522	0.000197768	1
5355	GNA15	0.437012	6.42581	13.844	0.000198626	1
5379	GNG2	-0.480206	3.64853	13.84	0.000199053	1
6230	IFNGR1	0.467751	7.68402	13.8347	0.000199619	1
6166	IBA57	-0.519581	4.18073	13.8343	0.000199655	1
5106	GALK1	0.534162	3.49525	13.819	0.000201293	1
3932	EED	-0.45747	4.13634	13.8085	0.000202421	1
15931	ZNF273	-0.629931	1.28203	13.8075	0.000202523	1
10879	PRKCQ	-0.489108	2.46815	13.7938	0.000204011	1
4088	ELOVL6	-0.479171	5.45519	13.7918	0.000204228	1
11477	RBM8A	-0.383498	5.49081	13.7901	0.000204415	1
13417	SPSB3	0.432936	5.6711	13.7846	0.000205009	1
2788	CMAHP	-0.59037	1.40924	13.778	0.000205734	1
6590	KANK1	0.41272	6.90219	13.7595	0.000207766	1
5244	GGT5	1.11885	-0.194969	13.7588	0.000207844	1
9659	NUP155	-0.418937	5.69228	13.7586	0.000207866	1
2219	CCL20	0.5287	6.71669	13.7462	0.000209248	1
8180	MAPRE2	-0.370033	4.47937	13.7461	0.000209258	1
3863	DYNC2H1	-0.602156	4.51709	13.7305	0.000210999	1
12202	SDAD1	-0.55014	5.64533	13.7195	0.000212239	1
3350	DCAF16	-0.608717	4.76385	13.7159	0.000212643	1
10401	PKIA	-0.47366	4.67975	13.6982	0.000214662	1
4259	ESCO2	-0.628276	4.17317	13.6823	0.000216484	1
15932	ZNF274	-0.367098	5.38239	13.6733	0.00021753	1
3566	DIO2	-0.989583	-0.965242	13.6544	0.000219722	1
14624	TPH1	-1.10923	-1.18506	13.6539	0.000219781	1
10185	PEX3	-0.439253	4.41236	13.6486	0.000220408	1
8708	MORF4L2-AS1	-0.850829	-0.572369	13.632	0.000222365	1
4592	FAM81A	-0.862664	1.4741	13.6225	0.000223491	1
1573	C17orf103	0.609646	3.65424	13.6179	0.000224035	1
5935	HLA-H	0.56337	2.18417	13.6147	0.000224426	1
5745	HCP5	0.704687	3.1461	13.5958	0.000226688	1
6685	KCTD21	0.382329	4.19141	13.5931	0.000227024	1
15526	WNT4	0.966046	5.80922	13.5875	0.000227695	1
4329	EXOSC8	-0.479238	4.65731	13.5816	0.00022841	1
14291	TMEM156	0.553211	3.79933	13.5699	0.000229839	1
9078	NAA25	-0.558637	4.86127	13.5659	0.000230329	1
2568	CHAC2	-0.552383	1.88607	13.5656	0.000230363	1
11650	RIN1	-0.560886	5.73746	13.5497	0.000232328	1
954	ASNSD1	-0.527663	5.55686	13.5445	0.00023297	1
15052	UBE2L6	0.665615	5.39329	13.5348	0.000234175	1
3710	DNMBP	-0.486197	5.93006	13.5291	0.000234896	1
14658	TRADD	0.453719	4.36286	13.5241	0.000235525	1
8888	MT1F	0.431814	3.52804	13.5216	0.000235833	1
13866	TAS2R14	-1.34446	-1.11063	13.5207	0.000235948	1
13728	SUV39H2	-0.600508	3.82795	13.5159	0.000236548	1
9302	NEU1	0.413236	5.87061	13.5067	0.000237713	1
4278	ETHE1	0.533521	6.17061	13.4996	0.000238613	1
6578	JPH2	0.46402	4.07327	13.4952	0.000239177	1
3968	EFNA4	0.418973	3.75878	13.4768	0.000241526	1
15199	USP1	-0.614454	5.91188	13.4767	0.000241546	1
4929	FNDC8	-0.883266	0.25243	13.4753	0.000241731	1
7986	LTA	1.3562	-1.69746	13.4668	0.000242826	1
6836	KIF24	-0.371088	4.91087	13.466	0.000242924	1
5521	GPRC5C	0.577513	4.36912	13.4646	0.000243107	1
1287	BHLHE40	-0.474576	8.25379	13.4631	0.000243297	1
13067	SNORA63	-0.840736	-0.497053	13.4498	0.000245028	1
13090	SNORD101	-1.20571	-0.671001	13.4494	0.000245079	1
15453	WDR52	-0.629115	3.92785	13.4482	0.00024524	1
591	ANKRD28	-0.465445	6.09377	13.4375	0.000246647	1
6265	IGFBP5	-0.800238	0.666198	13.4268	0.00024805	1
13984	TDRD9	2.21064	-2.54592	13.4261	0.000248149	1
6545	ITPRIP	-0.589041	7.81454	13.4066	0.000250745	1
12434	SGMS1	0.396071	5.29241	13.404	0.000251088	1
16081	ZNF527	-0.70155	1.72065	13.3819	0.000254062	1
7925	LRRC4	-1.02638	3.40638	13.372	0.000255411	1
12931	SMC2	-0.594183	7.00957	13.3676	0.000256003	1
3368	DCLRE1B	-0.396963	4.47098	13.3594	0.000257132	1
338	AGMO	0.970697	-0.836047	13.3562	0.000257572	1
2273	CCT6P1	-0.743054	0.713343	13.3543	0.000257825	1
7746	LOC643201	-0.912087	-0.648272	13.3401	0.000259787	1
14920	TTN	-0.647073	4.62428	13.339	0.000259938	1
15656	ZBTB22	0.413723	4.68749	13.322	0.000262305	1
12628	SLC22A23	0.664607	5.8919	13.3175	0.000262938	1
11119	PTPN13	-0.601811	6.51322	13.315	0.000263287	1
3540	DHX15	-0.396534	7.49767	13.3098	0.000264023	1
8004	LURAP1L	0.424068	1.92319	13.3085	0.000264206	1
14743	TRIM6	-0.661439	2.05828	13.3077	0.000264315	1
5090	GABPB1-AS1	-0.450669	3.55247	13.3075	0.000264341	1
1786	C5	-0.750362	1.73587	13.3067	0.000264464	1
10117	PDIK1L	-0.688542	2.52232	13.2929	0.000266409	1
1237	BCL2A1	-0.649191	2.13483	13.2884	0.000267059	1
12869	SLC9B2	0.409796	4.4665	13.2786	0.000268457	1
9678	NUPL2	-0.410159	4.47153	13.2673	0.00027008	1
16021	ZNF431	-0.59875	2.79332	13.2647	0.000270444	1
16233	ZNF75A	-0.675483	4.05477	13.2637	0.000270593	1
10198	PFKFB2	-0.399241	4.36118	13.2542	0.000271977	1
15440	WDR36	-0.515531	5.89094	13.2508	0.000272468	1
4238	ERI1	-0.428049	4.58214	13.2482	0.000272841	1
16356	ZWILCH	-0.527973	5.16835	13.2479	0.000272884	1
5535	GPX4	0.579391	8.0137	13.2464	0.000273103	1
16275	ZNF813	-0.65494	2.25659	13.2463	0.000273114	1
5998	HNRPDL	-0.467308	7.92826	13.243	0.000273597	1
11889	RPP25	-0.542958	2.36719	13.2395	0.000274105	1
12380	SETD4	-0.406901	3.87168	13.2382	0.000274303	1
2024	CASC5	-0.655835	5.53934	13.2323	0.000275159	1
7568	LOC100652768	-0.626332	0.469575	13.2277	0.000275847	1
7300	LMBR1L	0.374292	4.92851	13.2244	0.000276323	1
869	ARL8A	0.390426	4.99871	13.2144	0.000277809	1
14731	TRIM38	-0.392713	4.96966	13.2125	0.000278087	1
5411	GOLGA6L5	-0.97156	-0.168803	13.2038	0.000279386	1
1263	BDKRB2	-0.449418	4.16922	13.2037	0.0002794	1
12008	RTN2	0.436483	3.68724	13.1994	0.000280035	1
4734	FCAR	1.16843	-2.32878	13.1873	0.000281846	1
1831	C7orf13	0.615115	1.6682	13.1864	0.000281992	1
15885	ZNF205	0.538098	3.82535	13.1839	0.000282362	1
8476	MIDN	-0.821198	6.93914	13.1689	0.000284633	1
12553	SIX4	0.592321	3.24039	13.1648	0.000285256	1
10088	PDE4C	1.00269	-1.85237	13.1617	0.000285737	1
13522	SSX2IP	-0.522746	4.34543	13.1586	0.000286204	1
15718	ZCCHC4	-0.446577	3.25144	13.1573	0.000286396	1
15839	ZNF10	-0.574718	2.6294	13.1516	0.000287281	1
8500	MIR146A	4.54408	-3.68579	13.1493	0.000287621	1
10851	PRH2	-1.57381	-2.41365	13.1458	0.000288159	1
11265	RAB3D	0.418436	6.05218	13.1429	0.000288611	1
8996	MYEF2	-0.780323	-0.818455	13.1424	0.00028868	1
1515	C12orf71	-3.45769	-3.17813	13.1384	0.000289299	1
4747	FDCSP	1.53315	-2.77488	13.1367	0.000289574	1
6203	IFI27	0.752156	3.96561	13.1182	0.000292446	1
3143	CTDSP2	0.3817	6.97078	13.113	0.000293259	1
2490	CENPL	-0.48906	4.12234	13.0989	0.000295472	1
14125	THUMPD3	-0.426938	5.43436	13.0843	0.000297778	1
4509	FAM20C	0.733121	3.91297	13.0793	0.000298582	1
7160	LHX6	-0.48	3.58533	13.071	0.000299899	1
10732	PPM1H	1.5218	-2.90432	13.0706	0.000299972	1
8262	MCIN	-0.861039	-0.148122	13.0628	0.000301224	1
14034	TEX30	-0.494694	3.36891	13.0486	0.000303505	1
13381	SPOCD1	-0.451605	2.36347	13.0392	0.000305039	1
15578	XRCC3	-0.489909	5.22635	13.0383	0.000305187	1
291	ADRA2A	-1.46963	-1.75801	13.0344	0.000305817	1
8219	MATN1-AS1	-0.753968	0.153908	13.0158	0.000308877	1
9032	MYO1B	0.50023	8.47477	13.0139	0.000309184	1
14392	TMEM38B	-0.410316	4.01704	13.0128	0.000309364	1
12182	SCN9A	-1.06413	0.72475	13.0083	0.000310117	1
7094	LCMT2	-0.368268	4.14184	13.0051	0.000310642	1
632	ANP32A	-0.395733	6.04555	12.9992	0.000311629	1
9048	MYOF	-0.437976	8.18182	12.9884	0.00031343	1
1298	BIRC2	0.604684	6.88459	12.9865	0.000313738	1
9961	PBK	-0.508137	5.87996	12.9725	0.000316099	1
7474	LOC100499227	-1.19025	-0.52947	12.9699	0.000316535	1
6778	KIAA1377	-0.823612	2.93907	12.9681	0.000316843	1
2797	CMSS1	-0.401436	5.23731	12.968	0.000316859	1
7448	LOC100288637	-0.675853	3.68433	12.9662	0.000317168	1
624	ANLN	-0.472845	7.75044	12.9546	0.000319132	1
1370	BRE-AS1	0.938625	-1.39023	12.9535	0.000319317	1
12203	SDC1	-0.401755	8.74276	12.9521	0.000319566	1
4972	FOXO4	0.403678	3.73121	12.9508	0.000319783	1
16084	ZNF530	-0.503913	2.50101	12.9476	0.000320331	1
11518	RDH5	-0.883909	-0.697341	12.9388	0.000321842	1
400	AKAP5	-0.978013	-0.858992	12.9149	0.000325973	1
1805	C5orf63	-0.424002	3.76682	12.9144	0.00032606	1
265	ADH6	-0.864672	-0.320233	12.9121	0.00032646	1
15936	ZNF28	-0.637971	3.38309	12.9098	0.000326863	1
6486	ISG15	0.679437	5.16596	12.9095	0.000326922	1
11963	RRM1	-0.430291	7.65204	12.9057	0.000327584	1
13766	SYNGR3	0.809091	-0.935116	12.9038	0.000327916	1
13269	SORL1	-0.505504	4.33554	12.903	0.000328049	1
16054	ZNF488	-0.808583	2.8742	12.9028	0.000328084	1
3810	DTD2	-0.531781	2.98283	12.8996	0.000328655	1
3149	CTHRC1	1.01016	-0.166944	12.8966	0.000329178	1
2593	CHEK1	-0.413	5.53971	12.8958	0.000329313	1
5823	HEY1	0.597454	0.928345	12.8957	0.000329337	1
6070	HRNR	-1.22341	-0.774493	12.8706	0.000333785	1
7540	LOC100507053	-0.499982	2.59897	12.8673	0.000334371	1
3866	DYNLL2	-0.369546	5.4935	12.8654	0.000334709	1
10866	PRKAG2	0.473833	5.16229	12.8611	0.000335475	1
11085	PTGES	0.438161	6.63622	12.8551	0.000336557	1
5629	GTF2H3	-0.655776	4.94514	12.8431	0.00033872	1
4331	EXPH5	-0.570143	2.77911	12.8426	0.000338817	1
15681	ZBTB7B	0.467651	6.22047	12.8302	0.000341069	1
16042	ZNF468	-0.531355	3.40142	12.828	0.000341476	1
14759	TRIP13	-0.424406	6.01797	12.8278	0.000341514	1
8856	MSH2	-0.524783	5.07609	12.8252	0.000341976	1
15040	UBE2E1	0.450132	6.73795	12.8222	0.000342537	1
12259	SEC61A2	-0.456387	3.44982	12.8082	0.000345105	1
9167	NCAPG2	-0.44363	6.33702	12.7876	0.000348919	1
6822	KIF15	-0.482981	4.85979	12.7858	0.000349259	1
4438	FAM155B	-0.776347	0.628068	12.7781	0.000350706	1
1188	BAMBI	0.870027	-0.439248	12.7684	0.000352519	1
4283	ETV1	-0.67574	-0.0392279	12.7681	0.00035259	1
756	ARAP2	-0.538446	3.74274	12.7657	0.00035303	1
3435	DDX46	-0.552433	6.75743	12.7581	0.000354475	1
3637	DNAH11	-0.774172	-0.337327	12.7512	0.000355773	1
7141	LGALS3	0.400182	7.66945	12.7409	0.000357755	1
12912	SMAD9	-0.6163	1.83302	12.724	0.000360998	1
5662	GUSBP1	-0.429725	2.55646	12.7169	0.000362356	1
2676	CIRBP-AS1	-0.85927	0.39404	12.7143	0.000362862	1
6670	KCNS3	0.621524	3.67286	12.7142	0.000362895	1
11553	REV3L	-0.690336	5.45744	12.7068	0.000364333	1
799	ARHGAP40	-0.529976	4.19605	12.6921	0.000367201	1
13239	SNX33	0.468179	6.22368	12.684	0.000368792	1
3987	EGR2	-0.969864	3.74749	12.6712	0.000371322	1
481	ALKBH8	-0.455013	3.70647	12.6632	0.000372933	1
13057	SNORA55	-1.28881	-1.76796	12.6559	0.000374376	1
6660	KCNMB4	0.497329	2.80024	12.6555	0.000374461	1
7901	LRR1	-0.42474	4.4589	12.6456	0.000376455	1
9656	NUP107	-0.47147	5.76071	12.6453	0.000376505	1
9848	PABPC1L	-0.62007	4.04783	12.6426	0.00037706	1
215	ADAM20P1	-1.02914	-0.81415	12.6418	0.000377207	1
8728	MPHOSPH9	-0.514182	4.21065	12.6384	0.000377913	1
7333	LOC100128361	-0.622098	1.71734	12.637	0.000378194	1
14730	TRIM37	0.387162	5.27771	12.6369	0.000378216	1
8705	MORC4	-0.45786	4.84491	12.6151	0.00038265	1
6991	KRT34	-0.75494	2.49563	12.6092	0.000383862	1
13528	ST3GAL1	0.374239	6.34471	12.5969	0.000386385	1
13128	SNORD30	-1.04443	-0.972132	12.5858	0.000388687	1
3778	DRAM1	0.500035	4.93344	12.5642	0.000393212	1
12550	SIX1	0.47079	2.60492	12.5567	0.000394779	1
7820	LOC729987	-1.33866	-2.36681	12.552	0.000395786	1
2065	CBS	-0.490993	2.81269	12.5489	0.00039643	1
5215	GEMIN4	-0.406298	6.0004	12.5439	0.000397502	1
16359	ZXDB	0.62605	4.57524	12.5408	0.000398164	1
2578	CHCHD4	-0.426459	4.71461	12.5369	0.000399	1
11613	RHCG	1.82172	3.81778	12.5303	0.00040041	1
10356	PIM3	0.50156	6.54869	12.5219	0.000402216	1
2484	CENPE	-0.647269	6.30404	12.5216	0.000402283	1
12633	SLC23A2	-0.57631	5.33817	12.5106	0.000404659	1
14094	THAP9-AS1	-0.523629	4.84193	12.4893	0.000409281	1
2237	CCNE1	-0.474925	3.43701	12.4821	0.000410874	1
11642	RIF1	-0.724873	5.73605	12.4803	0.000411265	1
13880	TBC1D10A	0.411551	5.34752	12.4689	0.00041378	1
4635	FANCL	-0.564802	3.42021	12.4675	0.000414102	1
6386	ING5	-0.46175	4.37564	12.463	0.000415095	1
14074	TGM2	0.462965	9.48538	12.4514	0.000417671	1
4744	FCRL6	-1.2148	-2.37579	12.437	0.000420912	1
14763	TRIT1	-0.434887	4.00779	12.4344	0.000421503	1
1017	ATP10D	-0.375829	5.85659	12.4212	0.000424484	1
11570	RFWD3	-0.44042	6.2769	12.4204	0.000424679	1
13071	SNORA67	-0.782921	1.36553	12.4182	0.000425171	1
14213	TMA16	-0.445574	4.57028	12.4128	0.000426408	1
4178	EPGN	-0.600636	3.21843	12.4015	0.000428991	1
12494	SHCBP1	-0.551897	5.46471	12.3934	0.000430862	1
10940	PRPS2	-0.483664	5.24345	12.3823	0.000433415	1
11504	RCL1	-0.51974	5.18956	12.375	0.000435113	1
12578	SLC10A7	-0.466335	3.07204	12.3748	0.000435167	1
12568	SKP2	-0.413184	5.38043	12.3737	0.000435419	1
15617	YPEL3	0.408975	4.66304	12.3735	0.000435465	1
7953	LRRD1	-1.54599	-2.16797	12.3707	0.000436129	1
14588	TOPBP1	-0.53856	6.21059	12.3667	0.000437071	1
10069	PDCD11	-0.365691	6.6089	12.3625	0.000438047	1
15563	XKR9	-0.642922	0.69528	12.3471	0.000441668	1
10236	PGPEP1	0.436279	3.42933	12.3428	0.000442699	1
10217	PGBD2	-0.499938	2.44246	12.3427	0.000442709	1
9440	NOC3L	-0.515389	4.59179	12.3406	0.000443206	1
7990	LTB4R2	-0.6558	1.445	12.3298	0.000445787	1
15901	ZNF226	-0.436617	3.61338	12.3185	0.000448498	1
14567	TOM1	0.384743	6.09846	12.3175	0.000448738	1
6146	HTR7	-0.47593	3.6604	12.3111	0.000450265	1
6920	KLHL5	0.483821	6.57439	12.311	0.000450295	1
12305	SENP8	-0.451228	2.72385	12.3071	0.000451236	1
11843	RPL23AP64	-1.03611	-0.649803	12.3071	0.00045125	1
2248	CCNL1	-0.486712	6.44626	12.3045	0.000451861	1
2598	CHGB	-0.536497	1.4832	12.299	0.000453213	1
12802	SLC47A1	-0.422374	2.81106	12.2838	0.000456911	1
749	AQP3	0.719889	6.38947	12.2797	0.000457906	1
238	ADAP1	0.632567	3.64039	12.2676	0.0004609	1
1498	C12orf4	-0.438635	4.75261	12.2579	0.000463298	1
7146	LGALS9	0.997072	0.364425	12.2386	0.000468111	1
9598	NT5M	-0.45054	1.8072	12.2384	0.000468165	1
8915	MTHFD1	-0.453113	6.62839	12.2379	0.000468286	1
6580	JPX	-0.467505	1.66792	12.2287	0.000470597	1
11455	RBM25	-0.617337	6.76218	12.2255	0.000471406	1
9681	NUSAP1	-0.4571	7.36975	12.2215	0.00047242	1
2461	CEBPB	0.519983	7.29602	12.2139	0.00047435	1
2145	CCDC171	-0.634779	1.61224	12.2066	0.000476216	1
6609	KATNAL2	-0.569783	0.762557	12.2001	0.000477881	1
10596	POLD4	0.384493	5.95675	12.1875	0.000481102	1
14280	TMEM144	-0.616023	1.66941	12.1723	0.000485057	1
5464	GPM6B	-0.637328	1.2358	12.1657	0.000486774	1
403	AKAP8	-0.360227	5.3246	12.1595	0.000488373	1
12686	SLC26A11	0.775787	1.94588	12.1542	0.000489773	1
1229	BCDIN3D-AS1	-0.906704	-1.02817	12.1538	0.000489886	1
13030	SNORA16A	-0.704919	0.147699	12.144	0.000492449	1
10159	PELI2	-0.591167	3.19918	12.142	0.000492985	1
1349	BPGM	-0.413908	5.51935	12.14	0.000493527	1
7153	LHB	-0.628788	0.205207	12.1359	0.000494605	1
13593	STEAP3	0.450287	6.14263	12.132	0.000495627	1
9427	NMNAT2	-1.02867	2.94063	12.1282	0.000496638	1
12681	SLC25A5-AS1	-0.786707	0.0271923	12.128	0.000496706	1
13124	SNORD26	-1.29406	-1.24177	12.1165	0.000499778	1
3328	DAW1	-1.02573	-1.15872	12.0758	0.000510819	1
9556	NRGN	-0.494829	3.31527	12.075	0.000511017	1
7290	LIPT2	-0.605575	1.02985	12.0697	0.000512485	1
2058	CBLC	-0.589428	4.21966	12.063	0.000514329	1
569	ANKMY2	-0.50434	3.33193	12.0615	0.000514731	1
13550	STAC2	-0.942419	-1.36879	12.0547	0.000516632	1
15257	UTP20	-0.581567	5.02244	12.0518	0.00051743	1
13939	TCEA3	-0.767663	0.691303	12.0511	0.000517631	1
5312	GLRA1	-2.31984	-3.17932	12.0507	0.000517727	1
15045	UBE2G2	-0.399871	6.44379	12.049	0.000518198	1
4791	FGFR2	-0.469373	4.33084	12.0377	0.000521358	1
12291	SEMA5A	0.781246	1.20977	12.0229	0.000525497	1
3085	CSE1L	-0.497936	8.23818	12.0202	0.00052626	1
15674	ZBTB46	0.579804	1.89641	12.0035	0.000531002	1
5762	HDGF	0.470057	9.51241	11.9918	0.000534342	1
6587	JUP	0.706519	9.93001	11.9856	0.000536129	1
4393	FAM111A	-0.558945	6.1317	11.9774	0.000538489	1
13794	SYTL5	-2.28949	-2.36481	11.9611	0.000543241	1
16020	ZNF430	-0.69094	2.61927	11.9582	0.000544068	1
15816	ZKSCAN7	-0.580118	0.193377	11.9471	0.000547328	1
1170	BACH2	-0.608015	2.74211	11.943	0.000548534	1
8883	MSTO2P	-0.638031	1.08148	11.9271	0.000553238	1
14657	TRABD2B	0.761908	-0.0433853	11.9208	0.000555115	1
2504	CEP152	-0.581102	3.99053	11.9116	0.000557856	1
2251	CCNT1	-0.391627	5.74318	11.9113	0.00055793	1
7227	LINC00472	-0.658845	0.21506	11.8965	0.000562406	1
3717	DNTTIP2	-0.55596	6.5944	11.8959	0.000562573	1
2348	CDC34	0.405228	5.65906	11.8941	0.000563129	1
13839	TAGLN3	-1.55411	-1.4954	11.8787	0.000567792	1
2487	CENPI	-0.482683	3.7674	11.8683	0.000570973	1
6781	KIAA1430	-0.520977	6.02947	11.8672	0.000571312	1
11403	RASGRP1	-0.951478	0.0489509	11.8644	0.000572186	1
13187	SNORD93	-1.12119	-1.88364	11.8612	0.000573153	1
11799	RP1L1	-1.08273	-1.26018	11.8444	0.000578358	1
3891	EAF1	-0.412417	5.15467	11.8438	0.000578537	1
7397	LOC100131825	-0.949351	-1.44869	11.8436	0.000578612	1
6487	ISG20	0.500442	3.13298	11.8359	0.000581011	1
2515	CEP55	-0.518761	6.54778	11.8349	0.00058132	1
6135	HSPD1	-0.407682	7.97496	11.824	0.000584721	1
7905	LRRC16A	-0.391724	4.81082	11.8223	0.000585241	1
16205	ZNF700	-0.645429	3.50461	11.8129	0.000588211	1
13330	SPATA9	-1.67042	-2.53165	11.8074	0.000589963	1
4150	ENTPD1	-0.439737	4.03931	11.7685	0.000602426	1
8553	MIR4326	-1.43657	-2.85168	11.7636	0.000604013	1
14095	THBD	-0.677922	8.67642	11.7627	0.000604283	1
1141	B3GNT1	0.416826	4.03079	11.7526	0.000607573	1
9140	NAT6	0.407514	4.4371	11.7459	0.000609789	1
5680	H1FX	0.470439	6.7832	11.7388	0.000612113	1
2130	CCDC15	-0.575065	2.63437	11.7317	0.000614436	1
10794	PPP3CC	0.355527	4.64581	11.7178	0.000619055	1
12868	SLC9B1	0.879955	-1.01107	11.7157	0.000619744	1
11448	RBM17	-0.405576	6.21679	11.7156	0.000619783	1
9490	NPC1L1	-2.17103	-3.37198	11.7076	0.000622439	1
15971	ZNF334	-0.564579	3.49052	11.7042	0.0006236	1
7309	LMNB1	-0.431994	6.87355	11.7029	0.000624025	1
9280	NEK10	-1.33931	-1.77732	11.6976	0.000625812	1
8829	MRPS24	1.55562	-1.68935	11.6969	0.000626027	1
6227	IFNAR2	0.471639	4.27155	11.6924	0.000627559	1
2037	CASP8	-0.428302	4.87692	11.6795	0.000631908	1
7682	LOC399715	-1.33215	-2.74275	11.6731	0.000634107	1
9283	NEK3	-0.371024	3.36569	11.6664	0.000636378	1
9935	PARP14	0.49599	5.95122	11.665	0.000636874	1
11622	RHOBTB3	-0.692162	6.33761	11.6631	0.000637527	1
4458	FAM171B	-0.625346	0.921005	11.657	0.0006396	1
15128	UGDH-AS1	0.487111	1.22714	11.6394	0.000645696	1
15258	UTP23	-0.643933	3.85356	11.6389	0.000645881	1
3405	DDR1	0.621587	8.69605	11.6249	0.00065074	1
13526	ST18	-1.33748	-2.6425	11.6207	0.000652213	1
13695	SULT1B1	-0.735049	-0.771439	11.6168	0.000653603	1
15252	UTP11L	-0.433438	5.30729	11.6093	0.000656224	1
10148	PDZK1	-0.648148	-0.456497	11.6046	0.000657877	1
12983	SMURF2	-0.446207	5.97888	11.5952	0.000661209	1
5986	HNRNPH1	-0.49658	8.48378	11.5888	0.000663492	1
11396	RASD1	-1.04413	-1.6275	11.5858	0.000664588	1
15096	UBTD1	0.453606	5.01201	11.5802	0.000666588	1
5368	GNB2	0.438831	7.90816	11.572	0.000669521	1
5514	GPR89A	-0.440544	1.65657	11.5659	0.000671741	1
14924	TTTY15	-0.509488	2.20669	11.5634	0.000672635	1
4862	FLJ31306	-0.603866	4.59969	11.5588	0.00067431	1
13448	SREK1	-0.641205	6.67767	11.5577	0.00067469	1
7396	LOC100131726	-0.530763	0.577146	11.5311	0.000684413	1
13117	SNORD2	-0.609598	0.358951	11.5226	0.000687555	1
14293	TMEM159	0.473098	3.96377	11.5181	0.000689211	1
1894	C9orf91	-0.359658	4.19749	11.5139	0.000690781	1
9455	NOM1	-0.442895	5.30427	11.5053	0.000693967	1
6911	KLHL3	-0.525407	2.01926	11.4943	0.000698106	1
10391	PJA1	0.417086	5.40974	11.4855	0.000701421	1
13159	SNORD55	-1.07609	-0.747332	11.4854	0.000701458	1
11778	RNPEPL1	0.668361	6.00926	11.4772	0.000704547	1
16314	ZNHIT6	-0.545421	4.46964	11.4676	0.000708196	1
10122	PDLIM1	0.399795	8.2432	11.4616	0.000710506	1
14771	TRMT13	-0.544946	3.81386	11.4492	0.000715247	1
7012	KRTAP2-3	-2.0359	-2.78196	11.4434	0.000717467	1
14497	TNFAIP1	0.357262	7.71228	11.4406	0.00071856	1
281	ADORA2A-AS1	1.46353	-2.25787	11.4374	0.0007198	1
10822	PRB3	-2.23918	-2.67488	11.4224	0.000725638	1
6731	KIAA0101	-0.397212	4.74121	11.4205	0.000726394	1
1656	C1orf131	-0.420259	3.93002	11.4198	0.000726645	1
2483	CENPC1	-0.529721	3.99673	11.4182	0.000727277	1
13341	SPDL1	-0.49823	6.13828	11.4092	0.000730825	1
13068	SNORA64	-0.797253	-0.310611	11.3906	0.000738176	1
15537	WRN	-0.492173	4.33695	11.3838	0.000740887	1
12932	SMC3	-0.630633	6.06246	11.383	0.000741206	1
10683	PPAN	-0.600296	1.03586	11.3817	0.000741701	1
13920	TBP	-0.338534	4.43274	11.3782	0.000743106	1
16093	ZNF549	-0.525164	2.67698	11.3773	0.000743477	1
4657	FAT4	-0.652503	3.38704	11.3682	0.000747127	1
1329	BMS1	-0.45542	6.31449	11.3682	0.000747138	1
8604	MIS12	-0.403228	5.30302	11.3632	0.000749133	1
1558	C16orf59	-0.482338	3.04672	11.3627	0.000749344	1
1686	C1orf63	0.403958	5.0678	11.3596	0.000750581	1
5467	GPN3	-0.386653	4.73072	11.3553	0.000752348	1
8244	MBOAT1	-0.453987	2.4353	11.3534	0.000753091	1
13899	TBC1D4	-0.559377	4.22806	11.3459	0.000756133	1
9103	NAF1	-0.383158	3.0482	11.345	0.000756509	1
12867	SLC9A9	0.492331	4.76717	11.3357	0.000760296	1
9649	NUF2	-0.4856	5.07053	11.3302	0.000762582	1
12163	SCEL	-0.997582	2.8061	11.3284	0.000763327	1
6817	KIF11	-0.623408	6.37019	11.3176	0.000767741	1
3145	CTDSPL2	-0.398285	5.14627	11.3161	0.000768393	1
2527	CEP95	-0.480697	5.04098	11.3062	0.000772478	1
11323	RAD51D	-0.521731	2.36643	11.3036	0.000773561	1
3390	DCUN1D5	-0.359593	5.61343	11.3035	0.000773616	1
12019	RUFY3	-0.504301	3.79115	11.2937	0.000777691	1
11412	RASSF10	0.72815	1.2235	11.2936	0.000777736	1
9276	NEIL1	-0.563323	2.86815	11.2831	0.000782152	1
15622	YTHDC2	-0.538564	6.16051	11.2827	0.000782312	1
14972	TWISTNB	-0.506743	5.11467	11.2814	0.000782886	1
4335	EXTL2	-0.46153	4.80004	11.2784	0.000784129	1
4693	FBXO17	-0.358408	3.99695	11.2774	0.000784558	1
14719	TRIM25	0.353877	6.6682	11.2761	0.000785098	1
2201	CCDC86	-0.383799	5.29992	11.2749	0.000785638	1
4327	EXOSC6	-0.627266	4.06896	11.2727	0.000786552	1
4221	ERC2	1.86725	-3.45438	11.2591	0.000792341	1
13551	STAC3	-0.54302	0.962867	11.2561	0.000793615	1
1782	C4orf46	-0.500744	3.93532	11.2527	0.000795077	1
10420	PLA2G4A	-0.523311	2.98028	11.2489	0.000796704	1
8679	MND1	-0.443166	3.81134	11.2191	0.000809592	1
10556	PNISR	-0.478481	6.97619	11.2185	0.000809863	1
15565	XPA	-0.49982	3.93921	11.2127	0.000812403	1
10101	PDGFA	-0.477518	5.39372	11.2034	0.000816474	1
1096	ATR	-0.516946	5.27529	11.2025	0.000816876	1
4500	FAM205A	1.50884	-2.15704	11.1887	0.000822971	1
16239	ZNF765	-0.577505	2.86677	11.1863	0.000824021	1
14338	TMEM198B	-0.556394	3.98727	11.1824	0.000825782	1
13105	SNORD124	-1.47271	-2.808	11.1697	0.000831445	1
15934	ZNF276	-0.41451	4.25518	11.1573	0.000837011	1
5181	GCFC2	-0.514471	3.57847	11.1515	0.000839619	1
9102	NAE1	-0.469406	6.01712	11.133	0.000848052	1
6463	IRAK3	0.784003	0.0571644	11.1297	0.000849559	1
1508	C12orf60	0.508856	1.57171	11.1262	0.000851154	1
3990	EHBP1	-0.501565	5.66879	11.1209	0.00085359	1
7734	LOC554223	0.968672	-0.283074	11.1204	0.000853845	1
11812	RPF1	-0.402717	5.422	11.1197	0.000854163	1
14558	TNS3	0.63983	6.93086	11.1189	0.000854508	1
3067	CRYAB	-0.587223	2.31682	11.1083	0.000859437	1
9836	P2RY2	0.461525	4.13108	11.1069	0.000860077	1
14556	TNRC6C	-0.943844	-1.11914	11.0998	0.000863372	1
8239	MBLAC2	-0.403381	3.93784	11.0989	0.000863779	1
1863	C9orf114	-0.344685	5.30371	11.098	0.000864204	1
3971	EFNB2	-0.510616	6.51264	11.0741	0.000875413	1
15686	ZBTB9	-0.339751	4.38752	11.0737	0.000875622	1
7801	LOC728730	-0.58457	1.56273	11.073	0.00087596	1
12068	SAAL1	-0.361684	4.80221	11.07	0.000877343	1
11643	RILP	0.49582	2.95113	11.069	0.000877816	1
13049	SNORA41	-1.08139	-1.26812	11.0522	0.000885836	1
3480	DEPDC1B	-0.399536	5.29219	11.0459	0.000888834	1
5984	HNRNPD	-0.431777	7.53524	11.031	0.000896022	1
4516	FAM213A	-0.486524	5.35663	11.0272	0.000897858	1
2518	CEP63	-0.497364	4.97697	11.0165	0.000903059	1
851	ARL14	-0.905014	0.883692	11.0159	0.000903315	1
917	ARTN	-0.631885	3.30287	11.014	0.000904251	1
11852	RPL28	0.431989	9.75254	11.0135	0.000904493	1
16203	ZNF7	-0.368437	4.64988	10.9972	0.000912506	1
6106	HSF2BP	-0.407766	4.06692	10.9915	0.000915289	1
1438	BZW2	-0.462022	6.11292	10.989	0.000916562	1
14068	TGFBR3	-0.622566	4.65917	10.9886	0.000916724	1
3351	DCAF17	-0.451612	4.43535	10.985	0.000918516	1
9390	NKD1	0.511219	3.90706	10.9834	0.000919338	1
8272	MCM7	-0.483199	7.71064	10.983	0.000919523	1
10599	POLE	-0.62012	6.07054	10.9823	0.000919851	1
6505	ITGA10	-0.480627	2.17252	10.98	0.000921027	1
5216	GEMIN5	-0.355131	5.33912	10.961	0.000930502	1
13003	SNCAIP	0.35946	4.41308	10.9523	0.0009349	1
13292	SP140L	-0.421751	4.11467	10.9459	0.000938093	1
12933	SMC4	-0.56423	7.895	10.9448	0.000938676	1
14597	TOX	-0.511094	1.38268	10.94	0.000941116	1
15075	UBIAD1	-0.340388	4.93833	10.9372	0.00094253	1
3769	DPY19L3	-0.516429	4.64034	10.9248	0.000948836	1
8372	METRNL	0.514022	4.42196	10.8998	0.000961748	1
13574	STARD7	-0.355955	6.83835	10.8972	0.000963094	1
6845	KIF3C	0.434767	5.4011	10.8787	0.000972766	1
8798	MRPL42	-0.435891	5.42493	10.8742	0.000975134	1
10613	POLR1B	-0.438241	5.17628	10.873	0.000975768	1
540	ANAPC4	-0.532657	4.32438	10.872	0.000976308	1
15055	UBE2N	-0.406805	6.33707	10.8682	0.00097827	1
8397	METTL8	-0.537517	4.54562	10.8599	0.000982713	1
3539	DHTKD1	-0.358954	5.16651	10.8586	0.000983384	1
15135	UHRF1	-0.603866	4.66809	10.8517	0.000987067	1
15169	UPF3B	-0.495713	4.38884	10.851	0.000987433	1
3007	CPSF6	-0.353966	6.69502	10.8507	0.000987609	1
13674	STXBP5L	-1.93082	-2.6553	10.8461	0.000990054	1
1537	C15orf26	1.9528	-2.77415	10.8367	0.000995091	1
273	ADM	0.421365	4.11167	10.832	0.000997604	1
8121	MAP2K3	0.42973	6.46509	10.8193	0.00100448	1
8299	ME1	0.391155	4.7392	10.8166	0.00100593	1
12498	SHISA2	-1.74769	-3.34325	10.8141	0.00100729	1
10411	PKP1	0.476168	9.55714	10.8131	0.00100787	1
14018	TET1	-0.881041	-0.571834	10.7853	0.00102311	1
14145	TIMELESS	-0.420553	6.33488	10.7842	0.00102369	1
9724	OGDHL	-0.677359	1.89782	10.7781	0.00102709	1
3196	CUTC	-0.373635	3.88617	10.7651	0.00103431	1
9090	NAB2	-0.425862	5.66324	10.7644	0.00103474	1
6308	IL17C	2.578	-2.65591	10.7613	0.00103644	1
9917	PAR-SN	-1.12081	-1.53741	10.7597	0.00103735	1
15032	UBD	2.57767	-3.14387	10.7573	0.00103869	1
15854	ZNF138	-0.490199	3.08267	10.7526	0.00104132	1
1923	CACNA2D3	0.88924	-0.538917	10.7496	0.00104301	1
10188	PEX6	0.407722	4.64525	10.7311	0.00105352	1
116	ACAT1	-0.369007	5.43183	10.728	0.00105527	1
6831	KIF20B	-0.574152	6.23365	10.727	0.00105582	1
14807	TSC22D1	-0.38273	8.68267	10.7259	0.00105645	1
6958	KPNB1	-0.363861	8.45945	10.7249	0.00105706	1
4034	EIF3J	-0.433641	6.62653	10.7137	0.00106348	1
3111	CSPP1	-0.519275	3.9239	10.6984	0.00107228	1
14873	TTC19	-0.374439	5.45107	10.6959	0.00107376	1
11617	RHNO1	-0.357169	4.77062	10.694	0.00107481	1
14349	TMEM209	-0.514915	4.70246	10.6859	0.00107954	1
774	ARG2	-0.417494	4.54131	10.6859	0.00107956	1
10223	PGGT1B	-0.523941	4.11671	10.6784	0.00108392	1
364	AHI1	-0.582619	3.5753	10.6775	0.00108446	1
9609	NTRK1	0.625552	0.421904	10.6764	0.00108509	1
14918	TTLL7	-0.760435	0.455089	10.6746	0.00108616	1
6668	KCNRG	-0.987815	-1.24395	10.6653	0.00109162	1
4900	FLRT3	-0.341089	4.59467	10.6563	0.00109699	1
830	ARHGEF6	-0.843516	-1.23086	10.6534	0.0010987	1
2134	CCDC154	-0.793691	-1.01262	10.6528	0.00109903	1
2910	COMMD2	-0.436297	4.94124	10.6515	0.00109979	1
12788	SLC43A2	0.653263	5.79367	10.6495	0.00110099	1
15570	XPO4	-0.489452	5.54069	10.6494	0.00110106	1
3996	EHF	0.500399	7.5439	10.6485	0.00110159	1
1790	C5orf22	-0.395656	5.2144	10.6448	0.00110384	1
9413	NLRP9	-1.36081	-2.31318	10.638	0.00110785	1
13275	SOWAHC	-0.629328	6.01518	10.6238	0.00111643	1
12795	SLC45A1	0.635621	-0.0308098	10.6234	0.00111664	1
16308	ZNF92	-0.541717	2.7964	10.6203	0.00111854	1
4430	FAM13A	-0.418047	3.21917	10.6178	0.00112003	1
13012	SNHG11	0.348558	4.25479	10.6152	0.00112162	1
5891	HIST1H3E	0.960417	-0.919805	10.6127	0.00112314	1
2795	CMKLR1	-1.17085	-2.63854	10.6038	0.00112857	1
12936	SMCHD1	-0.619112	5.47694	10.6032	0.0011289	1
7069	LARP7	-0.462759	6.18198	10.5979	0.00113214	1
7633	LOC284757	-0.62614	-0.388644	10.592	0.0011358	1
5086	GABBR1	-0.679945	4.45792	10.5897	0.00113718	1
8233	MBD4	-0.438265	5.45021	10.5825	0.00114166	1
12828	SLC6A11	0.84461	2.34082	10.5634	0.00115348	1
1809	C6orf132	0.56137	5.65608	10.5626	0.00115397	1
4626	FAN1	-0.345572	5.03836	10.5622	0.00115425	1
5013	FSIP1	-0.768981	0.323919	10.5587	0.00115641	1
10601	POLE3	-0.50987	7.46774	10.5542	0.00115924	1
14638	TPR	-0.646301	7.49289	10.5533	0.00115981	1
13814	TAF11	-0.38738	5.28203	10.5532	0.00115986	1
13167	SNORD63	-1.33792	-1.74878	10.5532	0.00115987	1
1932	CACYBP	-0.379091	5.83536	10.5515	0.00116094	1
15657	ZBTB24	-0.484616	3.95926	10.5499	0.00116194	1
2359	CDC42EP4	0.376874	7.62991	10.5484	0.00116288	1
10509	PLLP	0.895439	3.9719	10.5379	0.0011695	1
679	AP3M2	-0.390553	4.34402	10.5374	0.0011698	1
16338	ZSCAN25	-0.326321	4.59239	10.536	0.00117069	1
9360	NHLRC4	0.815118	-0.866722	10.5334	0.00117233	1
15023	UBALD2	0.472577	6.09147	10.5326	0.00117286	1
13494	SRXN1	-0.406668	6.64598	10.5278	0.00117589	1
5266	GIPC1	0.417182	7.25369	10.5246	0.00117796	1
13151	SNORD49A	-1.05263	-1.50593	10.5229	0.00117907	1
11164	PUS1	-0.352874	4.34133	10.5088	0.00118809	1
7666	LOC374443	-0.447691	1.96968	10.5024	0.00119218	1
11189	PXN-AS1	-0.62185	0.219402	10.5011	0.001193	1
10340	PIK3C2B	-0.63044	3.6085	10.4932	0.00119815	1
13942	TCEAL4	-0.385357	5.48575	10.4927	0.00119845	1
10638	POLR3F	-0.482677	4.28828	10.4876	0.00120179	1
9807	OTUD3	-0.56438	3.17995	10.4782	0.0012079	1
15918	ZNF253	-1.30514	-2.43704	10.4732	0.00121119	1
13176	SNORD78	-1.11016	-1.87103	10.4726	0.0012116	1
15375	VTRNA2-1	-1.50435	-2.86952	10.4648	0.00121672	1
9898	PAOX	0.455141	2.17593	10.4643	0.001217	1
8294	MDM1	-0.385589	3.24971	10.4606	0.00121946	1
7862	LPHN2	-0.503946	2.72955	10.4487	0.00122736	1
402	AKAP7	-0.528444	2.53002	10.4433	0.00123093	1
10739	PPOX	0.34334	3.61972	10.4377	0.00123468	1
7157	LHX1	-0.949311	-0.180966	10.4253	0.00124303	1
14977	TXLNG	-0.41908	4.9044	10.4104	0.00125306	1
11206	QPCT	0.485185	-0.182077	10.4093	0.00125386	1
12018	RUFY2	-0.516906	4.38868	10.4089	0.0012541	1
11000	PSIP1	-0.565554	6.58742	10.4059	0.00125613	1
15416	WDFY2	-0.332945	5.4668	10.3981	0.00126145	1
13155	SNORD50B	-0.717838	-0.130319	10.397	0.00126222	1
11384	RARRES1	2.06712	-2.29627	10.3966	0.0012625	1
12717	SLC2A9	-0.429274	4.22607	10.3959	0.00126295	1
1681	C1orf51	-0.62927	1.23294	10.3951	0.0012635	1
11978	RRP9	-0.384031	5.32974	10.3942	0.00126415	1
12885	SLFNL1-AS1	-0.863531	-0.423443	10.3931	0.0012649	1
4802	FHL2	-0.348311	6.59768	10.3929	0.001265	1
11328	RAD9A	-0.39863	3.18552	10.3818	0.00127261	1
1781	C4orf36	-0.771875	0.644107	10.3742	0.00127786	1
3173	CTSL2	-0.373892	5.49867	10.3699	0.00128084	1
10919	PROSER2-AS1	-0.706213	0.598142	10.3692	0.00128135	1
7952	LRRCC1	-0.494018	3.07343	10.3687	0.00128169	1
4227	ERCC6	-0.359568	4.77004	10.364	0.00128497	1
533	ANAPC1	-0.345867	4.64075	10.3625	0.00128597	1
9784	OSBPL6	-0.443245	4.05069	10.3613	0.00128686	1
8011	LY6G5B	-0.761295	2.63694	10.349	0.00129545	1
12281	SEMA3C	0.496545	6.97398	10.3474	0.00129658	1
15342	VPS36	-0.42594	5.71176	10.3419	0.00130043	1
16191	ZNF680	-0.548384	2.89329	10.3398	0.00130189	1
5457	GPD1L	-0.483273	4.06421	10.3379	0.00130324	1
7409	LOC100133091	0.52677	1.89791	10.3265	0.00131134	1
5416	GOLGA8B	-0.801044	4.66068	10.3224	0.00131423	1
8034	LYRM7	-0.577131	5.14739	10.3166	0.00131838	1
2816	CNIH2	-0.898528	-0.870233	10.3141	0.00132017	1
7672	LOC388796	-0.335461	5.77997	10.3133	0.00132073	1
15284	VAT1	0.343781	7.05983	10.3062	0.00132585	1
16219	ZNF718	-0.681481	1.17257	10.3005	0.00132997	1
7675	LOC388906	-1.01767	-1.05235	10.2912	0.00133667	1
9835	P2RY11	-0.754192	1.08773	10.2897	0.00133776	1
5415	GOLGA8A	-0.761343	4.78508	10.2854	0.00134089	1
12838	SLC6A7	1.05655	-1.24979	10.2824	0.00134307	1
16206	ZNF701	-0.456818	2.78541	10.2792	0.00134535	1
4499	FAM204A	-0.453445	4.6057	10.2745	0.00134883	1
3625	DMRT2	-1.05293	-1.95988	10.2672	0.00135413	1
4639	FAR1	-0.515795	6.54317	10.2647	0.00135598	1
6859	KIN	-0.395127	3.53052	10.2582	0.00136077	1
6588	KAL1	0.514614	3.98378	10.2499	0.00136691	1
7104	LDB2	0.851487	-1.64107	10.2496	0.00136711	1
7531	LOC100506804	-1.03476	-0.598164	10.2303	0.00138153	1
12617	SLC1A5	-0.444277	8.09989	10.2245	0.00138589	1
13793	SYTL4	-0.37449	2.92271	10.2225	0.00138737	1
10994	PSEN1	0.363723	6.78412	10.2205	0.00138887	1
9793	OSGIN2	-0.403882	4.86761	10.2194	0.00138973	1
8181	MAPRE3	0.337289	4.09896	10.2114	0.00139572	1
14906	TTI1	-0.328718	6.16806	10.2108	0.00139624	1
14776	TRMT5	-0.365284	5.24245	10.2106	0.00139638	1
12374	SET	-0.401904	8.5324	10.2102	0.00139664	1
12408	SFRP1	-0.40914	8.7847	10.21	0.00139683	1
6555	JAG1	-0.462508	8.30443	10.2058	0.00140001	1
7984	LSS	0.45876	7.68284	10.2055	0.00140025	1
2154	CCDC24	0.42883	3.75449	10.2042	0.0014012	1
7667	LOC375295	-0.435762	2.33978	10.2011	0.00140357	1
11930	RPS6KA1	0.355404	6.96213	10.1993	0.00140491	1
12431	SGK223	-0.768826	4.65792	10.1991	0.0014051	1
14712	TRIM16L	0.611195	3.3388	10.1929	0.0014098	1
405	AKAP9	-0.670639	5.94311	10.1908	0.00141145	1
440	ALDH1B1	-0.401248	5.77442	10.1898	0.00141223	1
5203	GDF6	-0.651683	2.97263	10.188	0.00141359	1
2703	CLCA2	-0.415455	7.66859	10.1796	0.00142005	1
15471	WDR75	-0.379394	6.06592	10.1744	0.00142405	1
5711	HAT1	-0.427661	6.13456	10.1455	0.00144652	1
350	AGPAT9	-0.580585	-0.395729	10.1413	0.00144983	1
2160	CCDC34	-0.384177	3.95494	10.1392	0.00145149	1
3591	DLEC1	-0.924654	-1.24923	10.1304	0.00145842	1
10825	PRCD	-0.572445	0.646945	10.124	0.00146351	1
5719	HAUS8	-0.483928	3.86729	10.1177	0.00146856	1
13250	SOCS2-AS1	-0.593164	0.00376175	10.1176	0.0014686	1
6123	HSPA4L	-0.490911	5.82303	10.1131	0.0014722	1
4783	FGF5	-0.642975	1.04121	10.1055	0.00147829	1
15227	USP37	-0.49991	4.14603	10.1054	0.00147835	1
13817	TAF15	-0.358826	7.35887	10.0921	0.00148906	1
3603	DLGAP1-AS1	0.395741	1.58769	10.0895	0.00149119	1
12118	SBDSP1	-0.420144	4.78349	10.089	0.00149159	1
14109	THOC1	-0.462783	4.56473	10.0888	0.0014917	1
14511	TNFRSF14	0.453828	2.58465	10.0875	0.00149275	1
16139	ZNF597	-0.526718	1.89478	10.0851	0.00149473	1
10376	PITHD1	-0.337642	5.33313	10.0783	0.00150026	1
9333	NFKBIB	0.395663	5.27861	10.0772	0.00150115	1
13949	TCERG1	-0.547568	6.85572	10.0721	0.00150533	1
10438	PLAUR	-0.375952	6.50387	10.0714	0.00150589	1
15003	TYW3	-0.46862	5.22666	10.0702	0.00150689	1
12382	SETD5-AS1	-0.477484	3.93382	10.0516	0.00152218	1
14401	TMEM44-AS1	-0.408954	1.55113	10.0482	0.00152495	1
6001	HOMER1	-0.590772	3.9266	10.0467	0.0015262	1
3939	EEF2	0.425665	11.9528	10.0391	0.00153253	1
15860	ZNF146	-0.550486	6.64936	10.037	0.00153425	1
6562	JAM3	-0.629115	0.426898	10.0323	0.00153821	1
4006	EIF1AD	-0.329326	4.56292	10.019	0.00154933	1
2110	CCDC121	-0.628771	0.943151	10.0158	0.00155206	1
2938	COQ10B	-0.57597	4.50717	10.0147	0.00155299	1
6333	IL22RA1	0.406603	4.2656	10.0107	0.00155634	1
5605	GSTCD	-0.38701	4.73538	10.0099	0.001557	1
9970	PCBD2	-0.400517	3.61901	10.0069	0.00155951	1
1270	BEND3	-0.620501	2.49131	10.0045	0.00156155	1
698	APC	-0.580561	6.41074	9.99986	0.00156552	1
16330	ZSCAN12	-0.41954	3.1081	9.9992	0.00156608	1
14405	TMEM48	-0.385672	6.03923	9.99878	0.00156644	1
8166	MAPK6	-0.434335	7.50129	9.9958	0.00156897	1
7779	LOC652276	-0.568397	1.2295	9.99154	0.00157261	1
9548	NRCAM	0.66566	2.95361	9.97657	0.00158545	1
3176	CTSW	1.06627	-2.01388	9.96704	0.00159367	1
6305	IL15RA	0.385068	3.1263	9.96703	0.00159368	1
7114	LDLRAD3	-0.358064	6.0187	9.96539	0.0015951	1
5834	HHIP-AS1	0.497035	0.756373	9.9629	0.00159727	1
5714	HAUS3	-0.494525	4.32615	9.96109	0.00159883	1
2845	CNTD1	-0.696177	0.0970742	9.95715	0.00160226	1
9959	PAXIP1	-0.357064	4.27038	9.92898	0.00162697	1
2336	CDC123	-0.351314	6.41787	9.91946	0.00163541	1
14953	TUBGCP5	-0.374255	4.60166	9.91906	0.00163576	1
16083	ZNF529	-0.600582	3.29505	9.91872	0.00163606	1
9787	OSBPL9	-0.362901	6.88481	9.91493	0.00163943	1
13636	STRA8	-1.19649	-2.37312	9.91439	0.00163992	1
1546	C15orf54	-1.67748	-3.19316	9.91215	0.00164191	1
10584	POF1B	-0.51464	4.71716	9.90862	0.00164506	1
83	ABHD6	0.443408	3.55188	9.86581	0.00168378	1
12662	SLC25A30	-0.398031	3.5231	9.86066	0.00168851	1
2252	CCNT2	-0.410761	5.40733	9.85709	0.00169179	1
4576	FAM65C	-0.925061	-0.284931	9.83862	0.00170885	1
13981	TDRD3	-0.400546	3.88106	9.8383	0.00170915	1
198	ACVR2A	-0.574061	2.66339	9.83462	0.00171257	1
14480	TMPRSS9	-1.12452	-0.84734	9.82261	0.0017238	1
15240	USP50	-2.02189	-3.41227	9.82255	0.00172385	1
10999	PSIMCT-1	-0.434043	3.61228	9.81851	0.00172764	1
2647	CHST12	0.464976	4.48535	9.81378	0.00173209	1
4351	F2RL3	0.602236	0.124016	9.80062	0.00174453	1
445	ALDH2	0.368417	6.70208	9.79542	0.00174947	1
1925	CACNB2	-0.755889	-0.128963	9.79279	0.00175197	1
9406	NLN	-0.367756	5.84301	9.79263	0.00175213	1
14427	TMEM63C	-0.533116	3.54187	9.79025	0.0017544	1
1295	BIK	0.9433	0.848412	9.78612	0.00175834	1
[truncated: 14,365 more rows]
