# Supplementary material for: Analysis of the TGFβ-induced program in primary airway epithelial cells shows essential role of NF-κB/RelA signaling network in type II epithelial mesenchymal transition
Source: BMC Genomics. 2015 Jul 18;16(1):529. doi: 10.1186/s12864-015-1707-x (PMC4506436; doi:10.1186/s12864-015-1707-x)
Supplement: Additional file 10: — Result of GLM for comparison of DEGs in M state 12 h TNF vs 1 h TNF. [file 12864_2015_1707_MOESM10_ESM.xlsx]

## Sheet: lrtM3_T12PvT1Pbon00001Fc2x
Row.No	Genes	T12P vs. T1P(logFC)	logCPM	LR	PValue	FWER (Bon)
2316	CD69	-5.48539	-3.11276	76.0372	2.78377e-18	4.55535e-14
7162	LIF	-5.05762	5.97483	584.993	3.07678e-129	5.03485e-125
11158	PTX3	-4.69357	5.93789	378.391	2.78735e-84	4.56121e-80
3988	EGR3	-4.10258	5.44573	169.671	8.72958e-39	1.42851e-34
6476	IRG1	-4.0452	-1.67037	144.903	2.25527e-33	3.69052e-29
14496	TNF	-3.99463	4.59503	457.383	1.78391e-101	2.91919e-97
1237	BCL2A1	-3.74252	2.13483	535.785	1.55779e-118	2.54917e-114
9539	NR4A3	-3.50026	1.49852	75.7153	3.27657e-18	5.36178e-14
2219	CCL20	-3.31578	6.71669	525.719	2.41152e-116	3.94621e-112
6329	IL20	-2.97258	1.01649	45.7367	1.35262e-11	2.21343e-07
5512	GPR84	-2.83286	-0.348938	176.163	3.33566e-40	5.45847e-36
3986	EGR1	-2.81343	8.221	181.883	1.8807e-41	3.07757e-37
3212	CXCL2	-2.79163	6.12266	375.288	1.32053e-83	2.16091e-79
3213	CXCL3	-2.58545	6.86053	451.378	3.61514e-100	5.91581e-96
3088	CSF2	-2.57952	5.04177	353.932	5.9021e-79	9.6582e-75
14500	TNFAIP6	-2.30787	5.32921	105.53	9.34659e-25	1.52948e-20
8672	MMP3	-2.25154	1.44125	187.215	1.28909e-42	2.10947e-38
6350	IL6	-2.24807	6.72807	222.952	2.05348e-50	3.36031e-46
11593	RGS16	-2.23266	0.0150691	79.8625	4.01389e-19	6.56832e-15
9337	NFKBIZ	-2.20247	7.21873	296.797	1.64305e-66	2.68868e-62
9412	NLRP3	-2.17181	3.64525	243.996	5.29065e-55	8.65762e-51
6344	IL36G	-2.16186	2.31458	87.6207	7.92916e-21	1.29753e-16
11468	RBM43	-2.11314	3.67312	92.5472	6.57395e-22	1.07576e-17
6466	IRF1	-2.076	7.70185	324.02	1.92894e-72	3.15651e-68
5723	HBEGF	-2.0175	6.33166	280.577	5.62082e-63	9.19791e-59
6321	IL1B	-1.97764	8.83599	280.938	4.68992e-63	7.67459e-59
12348	SERPINB2	-1.9744	7.70613	97.4063	5.6466e-23	9.24009e-19
4940	FOSB	-1.87755	6.28514	87.0451	1.06077e-20	1.73584e-16
11690	RND1	-1.80221	1.48744	59.0964	1.50135e-14	2.45681e-10
14499	TNFAIP3	-1.78008	9.85007	243.752	5.97857e-55	9.78333e-51
6355	IL8	-1.76393	8.63222	146.996	7.8617e-34	1.28649e-29
6320	IL1A	-1.74934	9.31812	145.886	1.37492e-33	2.24992e-29
2262	CCRN4L	-1.73357	4.09061	168.755	1.38362e-38	2.26415e-34
6196	IER3	-1.72797	9.19641	96.3421	9.66532e-23	1.58163e-18
3365	DCLK1	-1.65465	0.991707	103.189	3.04711e-24	4.98629e-20
6389	INHBA-AS1	-1.64038	0.2591	39.6719	3.00416e-10	4.916e-06
4941	FOSL1	-1.58964	7.55518	69.8529	6.3897e-17	1.04561e-12
14137	TIFA	-1.56363	4.53755	128.329	9.50832e-30	1.55594e-25
12838	SLC6A7	-1.52521	-1.24979	44.7604	2.22676e-11	3.64386e-07
2218	CCL2	-1.52138	1.87632	40.5886	1.87903e-10	3.07484e-06
8759	MRGPRX4	-1.5147	1.88363	58.6792	1.85591e-14	3.03702e-10
11692	RND3	-1.50147	6.89148	84.4014	4.03859e-20	6.60874e-16
10087	PDE4B	-1.49179	2.96127	136.203	1.80141e-31	2.94783e-27
9398	NKX3-1	-1.48276	5.128	110.854	6.37009e-26	1.0424e-21
1262	BDKRB1	-1.47795	2.92749	63.7106	1.44105e-15	2.35813e-11
6328	IL1RN	-1.46622	6.46941	53.4087	2.70895e-13	4.43292e-09
11095	PTGS2	-1.45064	4.35866	65.3267	6.34547e-16	1.03837e-11
2325	CD83	-1.45052	4.13829	155.661	1.00383e-35	1.64267e-31
9349	NGF	-1.43484	0.713421	87.8247	7.15207e-21	1.17037e-16
4426	FAM134B	-1.43129	4.51118	132.153	1.3853e-30	2.2669e-26
3841	DUSP2	-1.41417	1.56585	42.0783	8.76931e-11	1.43501e-06
5213	GEM	-1.38468	0.607986	67.3334	2.29267e-16	3.75172e-12
4783	FGF5	-1.38457	1.04121	48.387	3.49879e-12	5.72541e-08
6991	KRT34	-1.37955	2.49563	41.6341	1.10057e-10	1.80098e-06
1203	BBC3	-1.35631	4.4473	64.1287	1.16552e-15	1.90725e-11
7650	LOC338758	-1.35149	1.62321	50.823	1.01084e-12	1.65413e-08
5727	HCAR2	-1.33584	3.98507	37.8002	7.83738e-10	1.28251e-05
5728	HCAR3	-1.32678	4.67024	45.3188	1.67432e-11	2.73986e-07
282	ADORA2B	-1.28806	3.82305	49.7921	1.70932e-12	2.79713e-08
15163	UNG	-1.21292	4.6229	70.4553	4.70825e-17	7.70458e-13
3965	EFNA1	-1.20754	8.20647	102.776	3.75326e-24	6.14184e-20
2294	CD274	-1.19709	3.74759	64.988	7.53568e-16	1.23314e-11
1264	BDNF	-1.17891	2.4294	73.258	1.13762e-17	1.8616e-13
3206	CXCL1	-1.13857	8.32308	64.0789	1.19538e-15	1.95612e-11
2365	CDC6	-1.13361	5.15674	110.454	7.79249e-26	1.27516e-21
10752	PPP1R15A	-1.12391	7.6665	75.5312	3.59678e-18	5.88577e-14
2373	CDCA7L	-1.11285	5.28405	60.6064	6.97082e-15	1.1407e-10
9983	PCDH9	-1.09927	2.13514	58.2957	2.25537e-14	3.69069e-10
3849	DUSP6	-1.0855	8.50969	95.1094	1.80151e-22	2.94799e-18
5262	GINS2	-1.07994	4.65899	41.191	1.3806e-10	2.25921e-06
12420	SFXN2	-1.07333	2.78273	58.222	2.34152e-14	3.83166e-10
2372	CDCA7	-1.06782	4.18933	88.7655	4.44507e-21	7.27392e-17
9332	NFKBIA	-1.06679	8.83931	64.1257	1.1673e-15	1.91016e-11
10506	PLK2	-1.05823	6.06301	71.7896	2.39415e-17	3.91779e-13
3222	CXCR7	-1.0521	5.66226	90.035	2.3398e-21	3.82885e-17
1416	BTG2	-1.02899	5.56878	47.0972	6.75512e-12	1.10541e-07
2238	CCNE2	-0.986509	3.94456	43.1506	5.06852e-11	8.29412e-07
303	AEN	-0.977753	5.61403	79.9785	3.78507e-19	6.1939e-15
1582	C17orf59	0.953269	3.50002	38.3226	5.99628e-10	9.81231e-06
10149	PDZK1IP1	0.958709	3.15623	50.8491	9.97459e-13	1.63224e-08
5758	HDAC9	0.964075	2.6474	63.0818	1.98295e-15	3.24491e-11
6354	IL7R	0.975775	6.45681	51.2894	7.97039e-13	1.30427e-08
6289	IKBKE	0.984957	5.72809	93.3744	4.32805e-22	7.08242e-18
6304	IL15	0.98831	1.91054	43.6893	3.84864e-11	6.29791e-07
4695	FBXO2	1.01026	4.5392	68.1501	1.51513e-16	2.47935e-12
2324	CD82	1.03033	6.77044	80.3374	3.15641e-19	5.16515e-15
5097	GADD45B	1.04588	6.3895	52.6454	3.99548e-13	6.5382e-09
8453	MGLL	1.04968	6.57071	53.0941	3.17954e-13	5.20299e-09
14997	TYMP	1.05466	5.20531	47.907	4.46929e-12	7.31355e-08
10422	PLA2G4C	1.05745	0.808511	47.7255	4.90276e-12	8.02288e-08
2545	CFB	1.06682	7.08364	77.8844	1.09252e-18	1.78781e-14
6211	IFIH1	1.0714	4.65729	61.7846	3.83155e-15	6.26994e-11
2820	CNKSR3	1.07292	2.96863	38.3194	6.00632e-10	9.82875e-06
12639	SLC24A6	1.07712	4.84952	39.3968	3.45865e-10	5.65974e-06
7679	LOC389791	1.0981	0.183854	38.2407	6.25334e-10	1.0233e-05
10981	PRSS8	1.09951	5.85314	54.4673	1.58055e-13	2.5864e-09
12551	SIX2	1.11426	3.99473	77.5157	1.31671e-18	2.15466e-14
3324	DAPP1	1.11902	4.31253	47.4137	5.74796e-12	9.40597e-08
14561	TOB1	1.1224	4.91411	55.4177	9.74527e-14	1.59472e-09
904	ARRDC2	1.12852	6.59001	82.0094	1.35441e-19	2.21636e-15
5139	GAS1	1.14217	6.74285	71.1692	3.27861e-17	5.36512e-13
10768	PPP1R3D	1.14735	3.02304	44.5981	2.41923e-11	3.95883e-07
12988	SNAI1	1.1501	4.26352	70.9476	3.66845e-17	6.00305e-13
1299	BIRC3	1.1532	8.14833	52.1833	5.05549e-13	8.27281e-09
2318	CD70	1.15731	-0.145816	46.4675	9.31516e-12	1.52433e-07
3817	DTX2	1.16779	5.31365	42.2473	8.04298e-11	1.31615e-06
2008	CARD14	1.1696	1.66785	50.5435	1.16551e-12	1.90723e-08
7594	LOC157381	1.16987	1.95798	43.2983	4.69981e-11	7.69077e-07
13852	TAP1	1.17811	6.2565	106.983	4.48893e-25	7.34568e-21
4986	FRAT1	1.18739	1.31196	48.9535	2.6211e-12	4.28916e-08
3821	DTX4	1.20479	5.04667	95.4776	1.49576e-22	2.44766e-18
7038	LAMA3	1.20657	10.1787	73.0111	1.28925e-17	2.10972e-13
8947	MTSS1	1.20993	6.9091	61.938	3.54435e-15	5.79997e-11
12296	SEMA6D	1.22978	0.524397	41.0611	1.47545e-10	2.41442e-06
6490	ISL2	1.23819	1.49602	37.8872	7.49538e-10	1.22654e-05
15322	VNN1	1.23992	0.284269	39.7993	2.81447e-10	4.6056e-06
6530	ITGB8	1.24657	4.94704	46.8195	7.78361e-12	1.27371e-07
10107	PDGFRL	1.25608	0.228864	39.1328	3.95932e-10	6.47903e-06
12785	SLC41A2	1.25923	1.43692	45.0533	1.91748e-11	3.13777e-07
2060	CBLN3	1.26171	3.17626	53.4187	2.69521e-13	4.41044e-09
1752	C3	1.26867	8.50906	40.277	2.20394e-10	3.60652e-06
3262	CYP1B1	1.28568	7.08774	45.2905	1.69873e-11	2.77981e-07
8400	MEX3B	1.29617	2.84635	49.0764	2.46183e-12	4.02854e-08
6179	ID1	1.34595	6.90868	101.378	7.60102e-24	1.24383e-19
12285	SEMA4A	1.349	4.12639	52.3576	4.62608e-13	7.57011e-09
15243	USP54	1.37423	5.15514	158.608	2.27893e-36	3.72925e-32
4976	FOXQ1	1.40534	5.56981	86.3205	1.53018e-20	2.50398e-16
3175	CTSS	1.41053	1.43613	55.0927	1.14978e-13	1.8815e-09
5795	HEPHL1	1.41878	2.80579	159.35	1.56954e-36	2.56839e-32
2980	CPAMD8	1.42726	1.68741	77.0692	1.65073e-18	2.70125e-14
12082	SAMD14	1.47402	0.277544	39.1186	3.98818e-10	6.52625e-06
2902	COL8A1	1.47713	5.75606	59.5554	1.18901e-14	1.94569e-10
12571	SLAMF8	1.48468	0.903934	84.9541	3.05378e-20	4.9972e-16
7022	KYNU	1.51064	4.67281	117.672	2.04586e-27	3.34784e-23
6341	IL32	1.51483	3.69552	119.012	1.04097e-27	1.70345e-23
12187	SCNN1G	1.52112	6.62985	70.0022	5.92382e-17	9.69373e-13
8094	MAN1A1	1.5274	3.13908	58.8016	1.74403e-14	2.85392e-10
1315	BMF	1.53667	4.97159	188.862	5.63293e-43	9.21772e-39
3758	DPP4	1.53752	0.948972	79.6046	4.57367e-19	7.48435e-15
98	ABTB2	1.58166	4.83984	90.1012	2.26286e-21	3.70295e-17
14495	TNC	1.64038	9.09162	44.1086	3.10654e-11	5.08354e-07
8673	MMP9	1.67613	5.16741	43.7189	3.79086e-11	6.20336e-07
11953	RRAD	1.68753	2.75376	84.6209	3.61433e-20	5.91449e-16
2726	CLDN5	1.7077	0.934949	77.0324	1.68177e-18	2.75206e-14
1636	C1QTNF1	1.73624	3.56597	82.3714	1.12776e-19	1.84546e-15
12844	SLC7A2	1.82725	7.24949	83.627	5.97502e-20	9.77752e-16
1544	C15orf48	1.85007	0.694888	146.552	9.83373e-34	1.60919e-29
11071	PTCHD2	1.86697	2.26508	80.3742	3.09812e-19	5.06976e-15
6353	IL7	2.00736	-0.950489	61.3664	4.73838e-15	7.75389e-11
6455	IQGAP2	2.05689	2.3452	141.312	1.37475e-32	2.24964e-28
3897	EBI3	2.05824	1.69011	145.901	1.36443e-33	2.23275e-29
12440	SGPP2	2.06569	4.95161	216.725	4.68635e-49	7.66875e-45
5959	HMGN2P46	2.07398	-0.65499	57.0553	4.23735e-14	6.934e-10
1276	BEST4	2.11032	0.327497	62.0551	3.33979e-15	5.46524e-11
2563	CGNL1	2.12078	2.36387	158.331	2.61947e-36	4.2865e-32
15494	WFDC2	2.13463	6.18284	88.1373	6.10646e-21	9.99262e-17
5172	GBP4	2.16057	2.83032	126.431	2.47468e-29	4.04957e-25
6348	IL4I1	2.22633	-1.85504	51.5848	6.85696e-13	1.12207e-08
12780	SLC39A8	2.25751	7.25137	250.324	2.20722e-56	3.61189e-52
751	AQP9	2.42992	-1.01931	98.8241	2.75962e-23	4.51584e-19
3781	DRAXIN	2.51083	1.02096	109.793	1.08756e-25	1.77968e-21
6085	HSD11B1	2.51338	0.974516	164.86	9.81381e-38	1.60593e-33
15151	UNC13A	2.6301	1.01075	258.716	3.26817e-58	5.34804e-54

## Sheet: lrtM3_T12PvT1Pbon00001
Row.No	Genes	T12P vs. T1P(logFC)	logCPM	LR	PValue	FWER (Bon)
7162	LIF	-5.05762	5.97483	584.993	3.07678e-129	5.03485e-125
1237	BCL2A1	-3.74252	2.13483	535.785	1.55779e-118	2.54917e-114
2219	CCL20	-3.31578	6.71669	525.719	2.41152e-116	3.94621e-112
14496	TNF	-3.99463	4.59503	457.383	1.78391e-101	2.91919e-97
3213	CXCL3	-2.58545	6.86053	451.378	3.61514e-100	5.91581e-96
11158	PTX3	-4.69357	5.93789	378.391	2.78735e-84	4.56121e-80
3212	CXCL2	-2.79163	6.12266	375.288	1.32053e-83	2.16091e-79
3088	CSF2	-2.57952	5.04177	353.932	5.9021e-79	9.6582e-75
6466	IRF1	-2.076	7.70185	324.02	1.92894e-72	3.15651e-68
9337	NFKBIZ	-2.20247	7.21873	296.797	1.64305e-66	2.68868e-62
6321	IL1B	-1.97764	8.83599	280.938	4.68992e-63	7.67459e-59
5723	HBEGF	-2.0175	6.33166	280.577	5.62082e-63	9.19791e-59
15151	UNC13A	2.6301	1.01075	258.716	3.26817e-58	5.34804e-54
12780	SLC39A8	2.25751	7.25137	250.324	2.20722e-56	3.61189e-52
9412	NLRP3	-2.17181	3.64525	243.996	5.29065e-55	8.65762e-51
14499	TNFAIP3	-1.78008	9.85007	243.752	5.97857e-55	9.78333e-51
6350	IL6	-2.24807	6.72807	222.952	2.05348e-50	3.36031e-46
12440	SGPP2	2.06569	4.95161	216.725	4.68635e-49	7.66875e-45
1315	BMF	1.53667	4.97159	188.862	5.63293e-43	9.21772e-39
8672	MMP3	-2.25154	1.44125	187.215	1.28909e-42	2.10947e-38
3986	EGR1	-2.81343	8.221	181.883	1.8807e-41	3.07757e-37
5512	GPR84	-2.83286	-0.348938	176.163	3.33566e-40	5.45847e-36
3988	EGR3	-4.10258	5.44573	169.671	8.72958e-39	1.42851e-34
2262	CCRN4L	-1.73357	4.09061	168.755	1.38362e-38	2.26415e-34
6085	HSD11B1	2.51338	0.974516	164.86	9.81381e-38	1.60593e-33
5795	HEPHL1	1.41878	2.80579	159.35	1.56954e-36	2.56839e-32
15243	USP54	1.37423	5.15514	158.608	2.27893e-36	3.72925e-32
2563	CGNL1	2.12078	2.36387	158.331	2.61947e-36	4.2865e-32
2325	CD83	-1.45052	4.13829	155.661	1.00383e-35	1.64267e-31
6355	IL8	-1.76393	8.63222	146.996	7.8617e-34	1.28649e-29
1544	C15orf48	1.85007	0.694888	146.552	9.83373e-34	1.60919e-29
3897	EBI3	2.05824	1.69011	145.901	1.36443e-33	2.23275e-29
6320	IL1A	-1.74934	9.31812	145.886	1.37492e-33	2.24992e-29
6476	IRG1	-4.0452	-1.67037	144.903	2.25527e-33	3.69052e-29
6455	IQGAP2	2.05689	2.3452	141.312	1.37475e-32	2.24964e-28
10087	PDE4B	-1.49179	2.96127	136.203	1.80141e-31	2.94783e-27
4426	FAM134B	-1.43129	4.51118	132.153	1.3853e-30	2.2669e-26
14137	TIFA	-1.56363	4.53755	128.329	9.50832e-30	1.55594e-25
5172	GBP4	2.16057	2.83032	126.431	2.47468e-29	4.04957e-25
6341	IL32	1.51483	3.69552	119.012	1.04097e-27	1.70345e-23
7022	KYNU	1.51064	4.67281	117.672	2.04586e-27	3.34784e-23
9398	NKX3-1	-1.48276	5.128	110.854	6.37009e-26	1.0424e-21
2365	CDC6	-1.13361	5.15674	110.454	7.79249e-26	1.27516e-21
3781	DRAXIN	2.51083	1.02096	109.793	1.08756e-25	1.77968e-21
13852	TAP1	1.17811	6.2565	106.983	4.48893e-25	7.34568e-21
14500	TNFAIP6	-2.30787	5.32921	105.53	9.34659e-25	1.52948e-20
3365	DCLK1	-1.65465	0.991707	103.189	3.04711e-24	4.98629e-20
3965	EFNA1	-1.20754	8.20647	102.776	3.75326e-24	6.14184e-20
6179	ID1	1.34595	6.90868	101.378	7.60102e-24	1.24383e-19
751	AQP9	2.42992	-1.01931	98.8241	2.75962e-23	4.51584e-19
12348	SERPINB2	-1.9744	7.70613	97.4063	5.6466e-23	9.24009e-19
6196	IER3	-1.72797	9.19641	96.3421	9.66532e-23	1.58163e-18
3821	DTX4	1.20479	5.04667	95.4776	1.49576e-22	2.44766e-18
3849	DUSP6	-1.0855	8.50969	95.1094	1.80151e-22	2.94799e-18
6289	IKBKE	0.984957	5.72809	93.3744	4.32805e-22	7.08242e-18
11468	RBM43	-2.11314	3.67312	92.5472	6.57395e-22	1.07576e-17
98	ABTB2	1.58166	4.83984	90.1012	2.26286e-21	3.70295e-17
3222	CXCR7	-1.0521	5.66226	90.035	2.3398e-21	3.82885e-17
2372	CDCA7	-1.06782	4.18933	88.7655	4.44507e-21	7.27392e-17
15494	WFDC2	2.13463	6.18284	88.1373	6.10646e-21	9.99262e-17
9349	NGF	-1.43484	0.713421	87.8247	7.15207e-21	1.17037e-16
6344	IL36G	-2.16186	2.31458	87.6207	7.92916e-21	1.29753e-16
4940	FOSB	-1.87755	6.28514	87.0451	1.06077e-20	1.73584e-16
4976	FOXQ1	1.40534	5.56981	86.3205	1.53018e-20	2.50398e-16
12571	SLAMF8	1.48468	0.903934	84.9541	3.05378e-20	4.9972e-16
11953	RRAD	1.68753	2.75376	84.6209	3.61433e-20	5.91449e-16
11692	RND3	-1.50147	6.89148	84.4014	4.03859e-20	6.60874e-16
12844	SLC7A2	1.82725	7.24949	83.627	5.97502e-20	9.77752e-16
1636	C1QTNF1	1.73624	3.56597	82.3714	1.12776e-19	1.84546e-15
904	ARRDC2	1.12852	6.59001	82.0094	1.35441e-19	2.21636e-15
11071	PTCHD2	1.86697	2.26508	80.3742	3.09812e-19	5.06976e-15
2324	CD82	1.03033	6.77044	80.3374	3.15641e-19	5.16515e-15
303	AEN	-0.977753	5.61403	79.9785	3.78507e-19	6.1939e-15
11593	RGS16	-2.23266	0.0150691	79.8625	4.01389e-19	6.56832e-15
3758	DPP4	1.53752	0.948972	79.6046	4.57367e-19	7.48435e-15
8271	MCM6	-0.926151	5.7285	78.235	9.14815e-19	1.497e-14
2545	CFB	1.06682	7.08364	77.8844	1.09252e-18	1.78781e-14
12551	SIX2	1.11426	3.99473	77.5157	1.31671e-18	2.15466e-14
2980	CPAMD8	1.42726	1.68741	77.0692	1.65073e-18	2.70125e-14
2726	CLDN5	1.7077	0.934949	77.0324	1.68177e-18	2.75206e-14
2316	CD69	-5.48539	-3.11276	76.0372	2.78377e-18	4.55535e-14
9539	NR4A3	-3.50026	1.49852	75.7153	3.27657e-18	5.36178e-14
10752	PPP1R15A	-1.12391	7.6665	75.5312	3.59678e-18	5.88577e-14
1264	BDNF	-1.17891	2.4294	73.258	1.13762e-17	1.8616e-13
7038	LAMA3	1.20657	10.1787	73.0111	1.28925e-17	2.10972e-13
11545	REPS2	0.946328	4.22202	72.5703	1.61183e-17	2.63759e-13
10506	PLK2	-1.05823	6.06301	71.7896	2.39415e-17	3.91779e-13
5139	GAS1	1.14217	6.74285	71.1692	3.27861e-17	5.36512e-13
12988	SNAI1	1.1501	4.26352	70.9476	3.66845e-17	6.00305e-13
15163	UNG	-1.21292	4.6229	70.4553	4.70825e-17	7.70458e-13
12187	SCNN1G	1.52112	6.62985	70.0022	5.92382e-17	9.69373e-13
4941	FOSL1	-1.58964	7.55518	69.8529	6.3897e-17	1.04561e-12
4695	FBXO2	1.01026	4.5392	68.1501	1.51513e-16	2.47935e-12
3469	DENND3	0.91461	5.14588	68.0946	1.55834e-16	2.55006e-12
5213	GEM	-1.38468	0.607986	67.3334	2.29267e-16	3.75172e-12
10437	PLAU	-0.875409	8.28837	67.0919	2.59135e-16	4.24048e-12
2343	CDC25A	-0.887555	4.1485	66.4964	3.50526e-16	5.73601e-12
12206	SDC4	-0.948988	10.1561	65.6064	5.50606e-16	9.01012e-12
11095	PTGS2	-1.45064	4.35866	65.3267	6.34547e-16	1.03837e-11
2294	CD274	-1.19709	3.74759	64.988	7.53568e-16	1.23314e-11
1203	BBC3	-1.35631	4.4473	64.1287	1.16552e-15	1.90725e-11
9332	NFKBIA	-1.06679	8.83931	64.1257	1.1673e-15	1.91016e-11
3206	CXCL1	-1.13857	8.32308	64.0789	1.19538e-15	1.95612e-11
3112	CSRNP1	-0.912544	6.2186	63.8042	1.37417e-15	2.24869e-11
1262	BDKRB1	-1.47795	2.92749	63.7106	1.44105e-15	2.35813e-11
5758	HDAC9	0.964075	2.6474	63.0818	1.98295e-15	3.24491e-11
1276	BEST4	2.11032	0.327497	62.0551	3.33979e-15	5.46524e-11
8947	MTSS1	1.20993	6.9091	61.938	3.54435e-15	5.79997e-11
6211	IFIH1	1.0714	4.65729	61.7846	3.83155e-15	6.26994e-11
6353	IL7	2.00736	-0.950489	61.3664	4.73838e-15	7.75389e-11
2373	CDCA7L	-1.11285	5.28405	60.6064	6.97082e-15	1.1407e-10
15472	WDR76	-0.856703	4.16481	59.9364	9.79703e-15	1.60319e-10
2902	COL8A1	1.47713	5.75606	59.5554	1.18901e-14	1.94569e-10
11690	RND1	-1.80221	1.48744	59.0964	1.50135e-14	2.45681e-10
8094	MAN1A1	1.5274	3.13908	58.8016	1.74403e-14	2.85392e-10
8759	MRGPRX4	-1.5147	1.88363	58.6792	1.85591e-14	3.03702e-10
3811	DTL	-0.823088	5.24027	58.5914	1.9406e-14	3.1756e-10
9983	PCDH9	-1.09927	2.13514	58.2957	2.25537e-14	3.69069e-10
12420	SFXN2	-1.07333	2.78273	58.222	2.34152e-14	3.83166e-10
8025	LYPD6	0.842198	2.81047	57.7966	2.90668e-14	4.7565e-10
5959	HMGN2P46	2.07398	-0.65499	57.0553	4.23735e-14	6.934e-10
13565	STARD10	0.869851	5.29001	55.9151	7.56692e-14	1.23825e-09
14561	TOB1	1.1224	4.91411	55.4177	9.74527e-14	1.59472e-09
3175	CTSS	1.41053	1.43613	55.0927	1.14978e-13	1.8815e-09
11494	RCAN1	-0.876735	6.40428	54.7722	1.35339e-13	2.21469e-09
8264	MCM10	-0.921156	4.51569	54.5612	1.50684e-13	2.46579e-09
5019	FTH1	0.849778	10.0451	54.4894	1.56287e-13	2.55747e-09
10981	PRSS8	1.09951	5.85314	54.4673	1.58055e-13	2.5864e-09
8266	MCM3	-0.815344	6.99494	53.9177	2.09065e-13	3.42114e-09
2060	CBLN3	1.26171	3.17626	53.4187	2.69521e-13	4.41044e-09
6328	IL1RN	-1.46622	6.46941	53.4087	2.70895e-13	4.43292e-09
8453	MGLL	1.04968	6.57071	53.0941	3.17954e-13	5.20299e-09
5097	GADD45B	1.04588	6.3895	52.6454	3.99548e-13	6.5382e-09
440	ALDH1B1	-0.913268	5.77442	52.4338	4.44992e-13	7.28185e-09
12285	SEMA4A	1.349	4.12639	52.3576	4.62608e-13	7.57011e-09
1299	BIRC3	1.1532	8.14833	52.1833	5.05549e-13	8.27281e-09
6348	IL4I1	2.22633	-1.85504	51.5848	6.85696e-13	1.12207e-08
6354	IL7R	0.975775	6.45681	51.2894	7.97039e-13	1.30427e-08
8	A4GALT	0.891089	4.95251	51.241	8.16959e-13	1.33687e-08
10149	PDZK1IP1	0.958709	3.15623	50.8491	9.97459e-13	1.63224e-08
7650	LOC338758	-1.35149	1.62321	50.823	1.01084e-12	1.65413e-08
2008	CARD14	1.1696	1.66785	50.5435	1.16551e-12	1.90723e-08
282	ADORA2B	-1.28806	3.82305	49.7921	1.70932e-12	2.79713e-08
2241	CCNG2	0.900086	6.43177	49.7508	1.74567e-12	2.85661e-08
8400	MEX3B	1.29617	2.84635	49.0764	2.46183e-12	4.02854e-08
4986	FRAT1	1.18739	1.31196	48.9535	2.6211e-12	4.28916e-08
8373	METTL1	-0.904913	3.8183	48.9515	2.62375e-12	4.2935e-08
15616	YPEL2	0.782773	4.0984	48.8757	2.72709e-12	4.46262e-08
4166	EPB41	0.795827	4.70894	48.4629	3.36603e-12	5.50818e-08
10715	PPIF	-0.755855	6.83931	48.4577	3.37491e-12	5.5227e-08
4783	FGF5	-1.38457	1.04121	48.387	3.49879e-12	5.72541e-08
8989	MYC	0.809763	8.26089	48.0894	4.07213e-12	6.66363e-08
14997	TYMP	1.05466	5.20531	47.907	4.46929e-12	7.31355e-08
10422	PLA2G4C	1.05745	0.808511	47.7255	4.90276e-12	8.02288e-08
10458	PLD1	0.831891	4.24226	47.5961	5.23724e-12	8.57022e-08
3324	DAPP1	1.11902	4.31253	47.4137	5.74796e-12	9.40597e-08
2814	CNGB1	0.903234	1.47559	47.3767	5.85738e-12	9.58502e-08
1416	BTG2	-1.02899	5.56878	47.0972	6.75512e-12	1.10541e-07
11559	RFC3	-0.792792	4.81177	47.021	7.02296e-12	1.14924e-07
6530	ITGB8	1.24657	4.94704	46.8195	7.78361e-12	1.27371e-07
2318	CD70	1.15731	-0.145816	46.4675	9.31516e-12	1.52433e-07
3579	DKC1	-0.734725	6.78717	46.3636	9.8221e-12	1.60729e-07
2572	CHAF1B	-0.871659	4.46316	46.1136	1.11593e-11	1.82612e-07
4520	FAM216A	-0.844533	3.79581	45.8349	1.28651e-11	2.10525e-07
6329	IL20	-2.97258	1.01649	45.7367	1.35262e-11	2.21343e-07
9373	NIP7	-0.838603	5.33884	45.5736	1.4701e-11	2.40568e-07
8855	MSC	-0.945743	3.86018	45.4121	1.59648e-11	2.61248e-07
5728	HCAR3	-1.32678	4.67024	45.3188	1.67432e-11	2.73986e-07
1686	C1orf63	0.814391	5.0678	45.3021	1.68871e-11	2.76341e-07
3262	CYP1B1	1.28568	7.08774	45.2905	1.69873e-11	2.77981e-07
6410	INSC	-0.916534	2.66085	45.2699	1.71666e-11	2.80914e-07
13017	SNHG4	-0.8408	3.62001	45.2293	1.75264e-11	2.86802e-07
12785	SLC41A2	1.25923	1.43692	45.0533	1.91748e-11	3.13777e-07
5261	GINS1	-0.774273	4.84581	44.812	2.16891e-11	3.5492e-07
12838	SLC6A7	-1.52521	-1.24979	44.7604	2.22676e-11	3.64386e-07
10768	PPP1R3D	1.14735	3.02304	44.5981	2.41923e-11	3.95883e-07
12204	SDC2	-0.808555	4.0941	44.358	2.73486e-11	4.47533e-07
14639	TPRA1	0.734451	6.54932	44.2252	2.92692e-11	4.78961e-07
14532	TNIP1	0.82335	9.69614	44.1698	3.01091e-11	4.92705e-07
14495	TNC	1.64038	9.09162	44.1086	3.10654e-11	5.08354e-07
8673	MMP9	1.67613	5.16741	43.7189	3.79086e-11	6.20336e-07
6304	IL15	0.98831	1.91054	43.6893	3.84864e-11	6.29791e-07
4705	FBXO32	0.691617	4.96914	43.5418	4.15008e-11	6.79119e-07
7594	LOC157381	1.16987	1.95798	43.2983	4.69981e-11	7.69077e-07
2238	CCNE2	-0.986509	3.94456	43.1506	5.06852e-11	8.29412e-07
6676	KCTD11	0.72948	6.88048	42.798	6.06947e-11	9.93208e-07
3817	DTX2	1.16779	5.31365	42.2473	8.04298e-11	1.31615e-06
13427	SPTLC3	-0.842475	4.38275	42.1583	8.41741e-11	1.37742e-06
3841	DUSP2	-1.41417	1.56585	42.0783	8.76931e-11	1.43501e-06
4987	FRAT2	0.884889	4.36009	41.9222	9.49803e-11	1.55426e-06
9838	P2RY6	0.916121	1.7269	41.8504	9.853e-11	1.61235e-06
6991	KRT34	-1.37955	2.49563	41.6341	1.10057e-10	1.80098e-06
5262	GINS2	-1.07994	4.65899	41.191	1.3806e-10	2.25921e-06
10364	PION	0.812338	3.5945	41.0641	1.47321e-10	2.41076e-06
12296	SEMA6D	1.22978	0.524397	41.0611	1.47545e-10	2.41442e-06
4306	EXO1	-0.743985	4.37955	40.7654	1.71646e-10	2.80881e-06
2218	CCL2	-1.52138	1.87632	40.5886	1.87903e-10	3.07484e-06
2305	CD3EAP	-0.806728	3.1371	40.4858	1.98048e-10	3.24086e-06
14511	TNFRSF14	0.949974	2.58465	40.3479	2.12536e-10	3.47794e-06
1752	C3	1.26867	8.50906	40.277	2.20394e-10	3.60652e-06
813	ARHGEF16	0.87984	5.34456	40.117	2.39203e-10	3.91432e-06
7513	LOC100506305	-0.753834	4.75761	39.9889	2.55411e-10	4.17955e-06
5020	FTH1P3	0.754679	4.25926	39.978	2.56839e-10	4.20292e-06
15322	VNN1	1.23992	0.284269	39.7993	2.81447e-10	4.6056e-06
734	APOL6	0.772672	5.07159	39.7779	2.84541e-10	4.65623e-06
9463	NOP16	-0.924405	5.99601	39.7059	2.9523e-10	4.83114e-06
6389	INHBA-AS1	-1.64038	0.2591	39.6719	3.00416e-10	4.916e-06
4323	EXOSC2	-0.813482	5.39224	39.6236	3.07942e-10	5.03916e-06
14852	TSR1	-0.72664	6.02254	39.6013	3.11481e-10	5.09707e-06
12639	SLC24A6	1.07712	4.84952	39.3968	3.45865e-10	5.65974e-06
5701	HAPLN3	0.734808	3.22465	39.2216	3.78336e-10	6.19108e-06
10107	PDGFRL	1.25608	0.228864	39.1328	3.95932e-10	6.47903e-06
12082	SAMD14	1.47402	0.277544	39.1186	3.98818e-10	6.52625e-06
4716	FBXO44	0.650153	4.85101	38.8846	4.49618e-10	7.35754e-06
9771	ORC6	-0.793174	4.14987	38.8759	4.51628e-10	7.39044e-06
14998	TYMS	-0.808891	3.87528	38.8702	4.52942e-10	7.41194e-06
14502	TNFAIP8L1	0.783506	4.67418	38.7514	4.81363e-10	7.87703e-06
7171	LIMD2	0.759118	4.24704	38.4755	5.54454e-10	9.07308e-06
1582	C17orf59	0.953269	3.50002	38.3226	5.99628e-10	9.81231e-06
2820	CNKSR3	1.07292	2.96863	38.3194	6.00632e-10	9.82875e-06
7679	LOC389791	1.0981	0.183854	38.2407	6.25334e-10	1.0233e-05
1675	C1orf226	0.713881	5.37065	37.9343	7.31668e-10	1.1973e-05
6490	ISL2	1.23819	1.49602	37.8872	7.49538e-10	1.22654e-05
14565	TOE1	-0.793222	4.12994	37.8605	7.59892e-10	1.24349e-05
5727	HCAR2	-1.33584	3.98507	37.8002	7.83738e-10	1.28251e-05
2758	CLMN	-0.887181	4.11879	37.6931	8.27987e-10	1.35492e-05
10801	PPP4R4	0.898244	3.1398	37.5668	8.8337e-10	1.44555e-05

## Sheet: lrtM3_T12PvT1Pbon01
Row.No	Genes	T12P vs. T1P(logFC)	logCPM	LR	PValue	FWER (Bon)
7162	LIF	-5.05762	5.97483	584.993	3.07678e-129	5.03485e-125
1237	BCL2A1	-3.74252	2.13483	535.785	1.55779e-118	2.54917e-114
2219	CCL20	-3.31578	6.71669	525.719	2.41152e-116	3.94621e-112
14496	TNF	-3.99463	4.59503	457.383	1.78391e-101	2.91919e-97
3213	CXCL3	-2.58545	6.86053	451.378	3.61514e-100	5.91581e-96
11158	PTX3	-4.69357	5.93789	378.391	2.78735e-84	4.56121e-80
3212	CXCL2	-2.79163	6.12266	375.288	1.32053e-83	2.16091e-79
3088	CSF2	-2.57952	5.04177	353.932	5.9021e-79	9.6582e-75
6466	IRF1	-2.076	7.70185	324.02	1.92894e-72	3.15651e-68
9337	NFKBIZ	-2.20247	7.21873	296.797	1.64305e-66	2.68868e-62
6321	IL1B	-1.97764	8.83599	280.938	4.68992e-63	7.67459e-59
5723	HBEGF	-2.0175	6.33166	280.577	5.62082e-63	9.19791e-59
15151	UNC13A	2.6301	1.01075	258.716	3.26817e-58	5.34804e-54
12780	SLC39A8	2.25751	7.25137	250.324	2.20722e-56	3.61189e-52
9412	NLRP3	-2.17181	3.64525	243.996	5.29065e-55	8.65762e-51
14499	TNFAIP3	-1.78008	9.85007	243.752	5.97857e-55	9.78333e-51
6350	IL6	-2.24807	6.72807	222.952	2.05348e-50	3.36031e-46
12440	SGPP2	2.06569	4.95161	216.725	4.68635e-49	7.66875e-45
1315	BMF	1.53667	4.97159	188.862	5.63293e-43	9.21772e-39
8672	MMP3	-2.25154	1.44125	187.215	1.28909e-42	2.10947e-38
3986	EGR1	-2.81343	8.221	181.883	1.8807e-41	3.07757e-37
5512	GPR84	-2.83286	-0.348938	176.163	3.33566e-40	5.45847e-36
3988	EGR3	-4.10258	5.44573	169.671	8.72958e-39	1.42851e-34
2262	CCRN4L	-1.73357	4.09061	168.755	1.38362e-38	2.26415e-34
6085	HSD11B1	2.51338	0.974516	164.86	9.81381e-38	1.60593e-33
5795	HEPHL1	1.41878	2.80579	159.35	1.56954e-36	2.56839e-32
15243	USP54	1.37423	5.15514	158.608	2.27893e-36	3.72925e-32
2563	CGNL1	2.12078	2.36387	158.331	2.61947e-36	4.2865e-32
2325	CD83	-1.45052	4.13829	155.661	1.00383e-35	1.64267e-31
6355	IL8	-1.76393	8.63222	146.996	7.8617e-34	1.28649e-29
1544	C15orf48	1.85007	0.694888	146.552	9.83373e-34	1.60919e-29
3897	EBI3	2.05824	1.69011	145.901	1.36443e-33	2.23275e-29
6320	IL1A	-1.74934	9.31812	145.886	1.37492e-33	2.24992e-29
6476	IRG1	-4.0452	-1.67037	144.903	2.25527e-33	3.69052e-29
6455	IQGAP2	2.05689	2.3452	141.312	1.37475e-32	2.24964e-28
10087	PDE4B	-1.49179	2.96127	136.203	1.80141e-31	2.94783e-27
4426	FAM134B	-1.43129	4.51118	132.153	1.3853e-30	2.2669e-26
14137	TIFA	-1.56363	4.53755	128.329	9.50832e-30	1.55594e-25
5172	GBP4	2.16057	2.83032	126.431	2.47468e-29	4.04957e-25
6341	IL32	1.51483	3.69552	119.012	1.04097e-27	1.70345e-23
7022	KYNU	1.51064	4.67281	117.672	2.04586e-27	3.34784e-23
9398	NKX3-1	-1.48276	5.128	110.854	6.37009e-26	1.0424e-21
2365	CDC6	-1.13361	5.15674	110.454	7.79249e-26	1.27516e-21
3781	DRAXIN	2.51083	1.02096	109.793	1.08756e-25	1.77968e-21
13852	TAP1	1.17811	6.2565	106.983	4.48893e-25	7.34568e-21
14500	TNFAIP6	-2.30787	5.32921	105.53	9.34659e-25	1.52948e-20
3365	DCLK1	-1.65465	0.991707	103.189	3.04711e-24	4.98629e-20
3965	EFNA1	-1.20754	8.20647	102.776	3.75326e-24	6.14184e-20
6179	ID1	1.34595	6.90868	101.378	7.60102e-24	1.24383e-19
751	AQP9	2.42992	-1.01931	98.8241	2.75962e-23	4.51584e-19
12348	SERPINB2	-1.9744	7.70613	97.4063	5.6466e-23	9.24009e-19
6196	IER3	-1.72797	9.19641	96.3421	9.66532e-23	1.58163e-18
3821	DTX4	1.20479	5.04667	95.4776	1.49576e-22	2.44766e-18
3849	DUSP6	-1.0855	8.50969	95.1094	1.80151e-22	2.94799e-18
6289	IKBKE	0.984957	5.72809	93.3744	4.32805e-22	7.08242e-18
11468	RBM43	-2.11314	3.67312	92.5472	6.57395e-22	1.07576e-17
98	ABTB2	1.58166	4.83984	90.1012	2.26286e-21	3.70295e-17
3222	CXCR7	-1.0521	5.66226	90.035	2.3398e-21	3.82885e-17
2372	CDCA7	-1.06782	4.18933	88.7655	4.44507e-21	7.27392e-17
15494	WFDC2	2.13463	6.18284	88.1373	6.10646e-21	9.99262e-17
9349	NGF	-1.43484	0.713421	87.8247	7.15207e-21	1.17037e-16
6344	IL36G	-2.16186	2.31458	87.6207	7.92916e-21	1.29753e-16
4940	FOSB	-1.87755	6.28514	87.0451	1.06077e-20	1.73584e-16
4976	FOXQ1	1.40534	5.56981	86.3205	1.53018e-20	2.50398e-16
12571	SLAMF8	1.48468	0.903934	84.9541	3.05378e-20	4.9972e-16
11953	RRAD	1.68753	2.75376	84.6209	3.61433e-20	5.91449e-16
11692	RND3	-1.50147	6.89148	84.4014	4.03859e-20	6.60874e-16
12844	SLC7A2	1.82725	7.24949	83.627	5.97502e-20	9.77752e-16
1636	C1QTNF1	1.73624	3.56597	82.3714	1.12776e-19	1.84546e-15
904	ARRDC2	1.12852	6.59001	82.0094	1.35441e-19	2.21636e-15
11071	PTCHD2	1.86697	2.26508	80.3742	3.09812e-19	5.06976e-15
2324	CD82	1.03033	6.77044	80.3374	3.15641e-19	5.16515e-15
303	AEN	-0.977753	5.61403	79.9785	3.78507e-19	6.1939e-15
11593	RGS16	-2.23266	0.0150691	79.8625	4.01389e-19	6.56832e-15
3758	DPP4	1.53752	0.948972	79.6046	4.57367e-19	7.48435e-15
8271	MCM6	-0.926151	5.7285	78.235	9.14815e-19	1.497e-14
2545	CFB	1.06682	7.08364	77.8844	1.09252e-18	1.78781e-14
12551	SIX2	1.11426	3.99473	77.5157	1.31671e-18	2.15466e-14
2980	CPAMD8	1.42726	1.68741	77.0692	1.65073e-18	2.70125e-14
2726	CLDN5	1.7077	0.934949	77.0324	1.68177e-18	2.75206e-14
2316	CD69	-5.48539	-3.11276	76.0372	2.78377e-18	4.55535e-14
9539	NR4A3	-3.50026	1.49852	75.7153	3.27657e-18	5.36178e-14
10752	PPP1R15A	-1.12391	7.6665	75.5312	3.59678e-18	5.88577e-14
1264	BDNF	-1.17891	2.4294	73.258	1.13762e-17	1.8616e-13
7038	LAMA3	1.20657	10.1787	73.0111	1.28925e-17	2.10972e-13
11545	REPS2	0.946328	4.22202	72.5703	1.61183e-17	2.63759e-13
10506	PLK2	-1.05823	6.06301	71.7896	2.39415e-17	3.91779e-13
5139	GAS1	1.14217	6.74285	71.1692	3.27861e-17	5.36512e-13
12988	SNAI1	1.1501	4.26352	70.9476	3.66845e-17	6.00305e-13
15163	UNG	-1.21292	4.6229	70.4553	4.70825e-17	7.70458e-13
12187	SCNN1G	1.52112	6.62985	70.0022	5.92382e-17	9.69373e-13
4941	FOSL1	-1.58964	7.55518	69.8529	6.3897e-17	1.04561e-12
4695	FBXO2	1.01026	4.5392	68.1501	1.51513e-16	2.47935e-12
3469	DENND3	0.91461	5.14588	68.0946	1.55834e-16	2.55006e-12
5213	GEM	-1.38468	0.607986	67.3334	2.29267e-16	3.75172e-12
10437	PLAU	-0.875409	8.28837	67.0919	2.59135e-16	4.24048e-12
2343	CDC25A	-0.887555	4.1485	66.4964	3.50526e-16	5.73601e-12
12206	SDC4	-0.948988	10.1561	65.6064	5.50606e-16	9.01012e-12
11095	PTGS2	-1.45064	4.35866	65.3267	6.34547e-16	1.03837e-11
2294	CD274	-1.19709	3.74759	64.988	7.53568e-16	1.23314e-11
1203	BBC3	-1.35631	4.4473	64.1287	1.16552e-15	1.90725e-11
9332	NFKBIA	-1.06679	8.83931	64.1257	1.1673e-15	1.91016e-11
3206	CXCL1	-1.13857	8.32308	64.0789	1.19538e-15	1.95612e-11
3112	CSRNP1	-0.912544	6.2186	63.8042	1.37417e-15	2.24869e-11
1262	BDKRB1	-1.47795	2.92749	63.7106	1.44105e-15	2.35813e-11
5758	HDAC9	0.964075	2.6474	63.0818	1.98295e-15	3.24491e-11
1276	BEST4	2.11032	0.327497	62.0551	3.33979e-15	5.46524e-11
8947	MTSS1	1.20993	6.9091	61.938	3.54435e-15	5.79997e-11
6211	IFIH1	1.0714	4.65729	61.7846	3.83155e-15	6.26994e-11
6353	IL7	2.00736	-0.950489	61.3664	4.73838e-15	7.75389e-11
2373	CDCA7L	-1.11285	5.28405	60.6064	6.97082e-15	1.1407e-10
15472	WDR76	-0.856703	4.16481	59.9364	9.79703e-15	1.60319e-10
2902	COL8A1	1.47713	5.75606	59.5554	1.18901e-14	1.94569e-10
11690	RND1	-1.80221	1.48744	59.0964	1.50135e-14	2.45681e-10
8094	MAN1A1	1.5274	3.13908	58.8016	1.74403e-14	2.85392e-10
8759	MRGPRX4	-1.5147	1.88363	58.6792	1.85591e-14	3.03702e-10
3811	DTL	-0.823088	5.24027	58.5914	1.9406e-14	3.1756e-10
9983	PCDH9	-1.09927	2.13514	58.2957	2.25537e-14	3.69069e-10
12420	SFXN2	-1.07333	2.78273	58.222	2.34152e-14	3.83166e-10
8025	LYPD6	0.842198	2.81047	57.7966	2.90668e-14	4.7565e-10
5959	HMGN2P46	2.07398	-0.65499	57.0553	4.23735e-14	6.934e-10
13565	STARD10	0.869851	5.29001	55.9151	7.56692e-14	1.23825e-09
14561	TOB1	1.1224	4.91411	55.4177	9.74527e-14	1.59472e-09
3175	CTSS	1.41053	1.43613	55.0927	1.14978e-13	1.8815e-09
11494	RCAN1	-0.876735	6.40428	54.7722	1.35339e-13	2.21469e-09
8264	MCM10	-0.921156	4.51569	54.5612	1.50684e-13	2.46579e-09
5019	FTH1	0.849778	10.0451	54.4894	1.56287e-13	2.55747e-09
10981	PRSS8	1.09951	5.85314	54.4673	1.58055e-13	2.5864e-09
8266	MCM3	-0.815344	6.99494	53.9177	2.09065e-13	3.42114e-09
2060	CBLN3	1.26171	3.17626	53.4187	2.69521e-13	4.41044e-09
6328	IL1RN	-1.46622	6.46941	53.4087	2.70895e-13	4.43292e-09
8453	MGLL	1.04968	6.57071	53.0941	3.17954e-13	5.20299e-09
5097	GADD45B	1.04588	6.3895	52.6454	3.99548e-13	6.5382e-09
440	ALDH1B1	-0.913268	5.77442	52.4338	4.44992e-13	7.28185e-09
12285	SEMA4A	1.349	4.12639	52.3576	4.62608e-13	7.57011e-09
1299	BIRC3	1.1532	8.14833	52.1833	5.05549e-13	8.27281e-09
6348	IL4I1	2.22633	-1.85504	51.5848	6.85696e-13	1.12207e-08
6354	IL7R	0.975775	6.45681	51.2894	7.97039e-13	1.30427e-08
8	A4GALT	0.891089	4.95251	51.241	8.16959e-13	1.33687e-08
10149	PDZK1IP1	0.958709	3.15623	50.8491	9.97459e-13	1.63224e-08
7650	LOC338758	-1.35149	1.62321	50.823	1.01084e-12	1.65413e-08
2008	CARD14	1.1696	1.66785	50.5435	1.16551e-12	1.90723e-08
282	ADORA2B	-1.28806	3.82305	49.7921	1.70932e-12	2.79713e-08
2241	CCNG2	0.900086	6.43177	49.7508	1.74567e-12	2.85661e-08
8400	MEX3B	1.29617	2.84635	49.0764	2.46183e-12	4.02854e-08
4986	FRAT1	1.18739	1.31196	48.9535	2.6211e-12	4.28916e-08
8373	METTL1	-0.904913	3.8183	48.9515	2.62375e-12	4.2935e-08
15616	YPEL2	0.782773	4.0984	48.8757	2.72709e-12	4.46262e-08
4166	EPB41	0.795827	4.70894	48.4629	3.36603e-12	5.50818e-08
10715	PPIF	-0.755855	6.83931	48.4577	3.37491e-12	5.5227e-08
4783	FGF5	-1.38457	1.04121	48.387	3.49879e-12	5.72541e-08
8989	MYC	0.809763	8.26089	48.0894	4.07213e-12	6.66363e-08
14997	TYMP	1.05466	5.20531	47.907	4.46929e-12	7.31355e-08
10422	PLA2G4C	1.05745	0.808511	47.7255	4.90276e-12	8.02288e-08
10458	PLD1	0.831891	4.24226	47.5961	5.23724e-12	8.57022e-08
3324	DAPP1	1.11902	4.31253	47.4137	5.74796e-12	9.40597e-08
2814	CNGB1	0.903234	1.47559	47.3767	5.85738e-12	9.58502e-08
1416	BTG2	-1.02899	5.56878	47.0972	6.75512e-12	1.10541e-07
11559	RFC3	-0.792792	4.81177	47.021	7.02296e-12	1.14924e-07
6530	ITGB8	1.24657	4.94704	46.8195	7.78361e-12	1.27371e-07
2318	CD70	1.15731	-0.145816	46.4675	9.31516e-12	1.52433e-07
3579	DKC1	-0.734725	6.78717	46.3636	9.8221e-12	1.60729e-07
2572	CHAF1B	-0.871659	4.46316	46.1136	1.11593e-11	1.82612e-07
4520	FAM216A	-0.844533	3.79581	45.8349	1.28651e-11	2.10525e-07
6329	IL20	-2.97258	1.01649	45.7367	1.35262e-11	2.21343e-07
9373	NIP7	-0.838603	5.33884	45.5736	1.4701e-11	2.40568e-07
8855	MSC	-0.945743	3.86018	45.4121	1.59648e-11	2.61248e-07
5728	HCAR3	-1.32678	4.67024	45.3188	1.67432e-11	2.73986e-07
1686	C1orf63	0.814391	5.0678	45.3021	1.68871e-11	2.76341e-07
3262	CYP1B1	1.28568	7.08774	45.2905	1.69873e-11	2.77981e-07
6410	INSC	-0.916534	2.66085	45.2699	1.71666e-11	2.80914e-07
13017	SNHG4	-0.8408	3.62001	45.2293	1.75264e-11	2.86802e-07
12785	SLC41A2	1.25923	1.43692	45.0533	1.91748e-11	3.13777e-07
5261	GINS1	-0.774273	4.84581	44.812	2.16891e-11	3.5492e-07
12838	SLC6A7	-1.52521	-1.24979	44.7604	2.22676e-11	3.64386e-07
10768	PPP1R3D	1.14735	3.02304	44.5981	2.41923e-11	3.95883e-07
12204	SDC2	-0.808555	4.0941	44.358	2.73486e-11	4.47533e-07
14639	TPRA1	0.734451	6.54932	44.2252	2.92692e-11	4.78961e-07
14532	TNIP1	0.82335	9.69614	44.1698	3.01091e-11	4.92705e-07
14495	TNC	1.64038	9.09162	44.1086	3.10654e-11	5.08354e-07
8673	MMP9	1.67613	5.16741	43.7189	3.79086e-11	6.20336e-07
6304	IL15	0.98831	1.91054	43.6893	3.84864e-11	6.29791e-07
4705	FBXO32	0.691617	4.96914	43.5418	4.15008e-11	6.79119e-07
7594	LOC157381	1.16987	1.95798	43.2983	4.69981e-11	7.69077e-07
2238	CCNE2	-0.986509	3.94456	43.1506	5.06852e-11	8.29412e-07
6676	KCTD11	0.72948	6.88048	42.798	6.06947e-11	9.93208e-07
3817	DTX2	1.16779	5.31365	42.2473	8.04298e-11	1.31615e-06
13427	SPTLC3	-0.842475	4.38275	42.1583	8.41741e-11	1.37742e-06
3841	DUSP2	-1.41417	1.56585	42.0783	8.76931e-11	1.43501e-06
4987	FRAT2	0.884889	4.36009	41.9222	9.49803e-11	1.55426e-06
9838	P2RY6	0.916121	1.7269	41.8504	9.853e-11	1.61235e-06
6991	KRT34	-1.37955	2.49563	41.6341	1.10057e-10	1.80098e-06
5262	GINS2	-1.07994	4.65899	41.191	1.3806e-10	2.25921e-06
10364	PION	0.812338	3.5945	41.0641	1.47321e-10	2.41076e-06
12296	SEMA6D	1.22978	0.524397	41.0611	1.47545e-10	2.41442e-06
4306	EXO1	-0.743985	4.37955	40.7654	1.71646e-10	2.80881e-06
2218	CCL2	-1.52138	1.87632	40.5886	1.87903e-10	3.07484e-06
2305	CD3EAP	-0.806728	3.1371	40.4858	1.98048e-10	3.24086e-06
14511	TNFRSF14	0.949974	2.58465	40.3479	2.12536e-10	3.47794e-06
1752	C3	1.26867	8.50906	40.277	2.20394e-10	3.60652e-06
813	ARHGEF16	0.87984	5.34456	40.117	2.39203e-10	3.91432e-06
7513	LOC100506305	-0.753834	4.75761	39.9889	2.55411e-10	4.17955e-06
5020	FTH1P3	0.754679	4.25926	39.978	2.56839e-10	4.20292e-06
15322	VNN1	1.23992	0.284269	39.7993	2.81447e-10	4.6056e-06
734	APOL6	0.772672	5.07159	39.7779	2.84541e-10	4.65623e-06
9463	NOP16	-0.924405	5.99601	39.7059	2.9523e-10	4.83114e-06
6389	INHBA-AS1	-1.64038	0.2591	39.6719	3.00416e-10	4.916e-06
4323	EXOSC2	-0.813482	5.39224	39.6236	3.07942e-10	5.03916e-06
14852	TSR1	-0.72664	6.02254	39.6013	3.11481e-10	5.09707e-06
12639	SLC24A6	1.07712	4.84952	39.3968	3.45865e-10	5.65974e-06
5701	HAPLN3	0.734808	3.22465	39.2216	3.78336e-10	6.19108e-06
10107	PDGFRL	1.25608	0.228864	39.1328	3.95932e-10	6.47903e-06
12082	SAMD14	1.47402	0.277544	39.1186	3.98818e-10	6.52625e-06
4716	FBXO44	0.650153	4.85101	38.8846	4.49618e-10	7.35754e-06
9771	ORC6	-0.793174	4.14987	38.8759	4.51628e-10	7.39044e-06
14998	TYMS	-0.808891	3.87528	38.8702	4.52942e-10	7.41194e-06
14502	TNFAIP8L1	0.783506	4.67418	38.7514	4.81363e-10	7.87703e-06
7171	LIMD2	0.759118	4.24704	38.4755	5.54454e-10	9.07308e-06
1582	C17orf59	0.953269	3.50002	38.3226	5.99628e-10	9.81231e-06
2820	CNKSR3	1.07292	2.96863	38.3194	6.00632e-10	9.82875e-06
7679	LOC389791	1.0981	0.183854	38.2407	6.25334e-10	1.0233e-05
1675	C1orf226	0.713881	5.37065	37.9343	7.31668e-10	1.1973e-05
6490	ISL2	1.23819	1.49602	37.8872	7.49538e-10	1.22654e-05
14565	TOE1	-0.793222	4.12994	37.8605	7.59892e-10	1.24349e-05
5727	HCAR2	-1.33584	3.98507	37.8002	7.83738e-10	1.28251e-05
2758	CLMN	-0.887181	4.11879	37.6931	8.27987e-10	1.35492e-05
10801	PPP4R4	0.898244	3.1398	37.5668	8.8337e-10	1.44555e-05
8848	MRTO4	-0.9968	5.78107	37.3099	1.00772e-09	1.64904e-05
11597	RGS2	0.776582	4.93074	37.1478	1.09508e-09	1.792e-05
14813	TSEN2	-0.686596	3.69735	36.9479	1.21331e-09	1.98546e-05
94	ABR	0.847295	6.93769	36.6858	1.38784e-09	2.27105e-05
7248	LINC00606	-4.67619	-3.47559	36.6062	1.4457e-09	2.36575e-05
9766	ORC1	-0.687996	4.63266	36.2934	1.69738e-09	2.77759e-05
12882	SLFN13	-0.784478	2.79045	36.1554	1.82189e-09	2.98134e-05
8269	MCM4	-0.628977	7.43311	36.1395	1.83681e-09	3.00576e-05
3996	EHF	0.967274	7.5439	36.0771	1.89659e-09	3.10358e-05
14607	TP53INP1	0.854431	4.48901	35.7991	2.18754e-09	3.5797e-05
3089	CSF3	-0.806595	8.46544	35.7768	2.21272e-09	3.62089e-05
9934	PARP12	0.631255	5.35302	35.646	2.36638e-09	3.87234e-05
2195	CCDC80	-0.625867	6.77256	35.4743	2.58437e-09	4.22907e-05
14050	TFEB	0.766844	4.85928	35.4721	2.58737e-09	4.23397e-05
16259	ZNF786	1.07093	2.11947	35.2772	2.85965e-09	4.67952e-05
5263	GINS3	-0.75289	4.13978	35.1462	3.05853e-09	5.00498e-05
4759	FEN1	-0.727554	6.53885	35.1229	3.09534e-09	5.06521e-05
7100	LCP2	1.18152	0.252395	35.1079	3.11934e-09	5.10448e-05
3608	DLL1	0.979475	4.03813	35.0369	3.23516e-09	5.29402e-05
9454	NOLC1	-0.659369	7.71982	34.9582	3.36859e-09	5.51235e-05
1788	C5AR2	0.972941	1.62054	34.908	3.45663e-09	5.65644e-05
9529	NR2C2AP	-0.934626	3.47806	34.8759	3.51402e-09	5.75034e-05
6335	IL23A	-1.12904	1.65278	34.868	3.52824e-09	5.77362e-05
9858	PADI1	-1.69339	-1.29892	34.8274	3.60262e-09	5.89533e-05
8265	MCM2	-0.624982	6.48343	34.7867	3.67876e-09	6.01992e-05
4645	FARSB	-0.778054	5.9219	34.7685	3.71331e-09	6.07646e-05
6327	IL1RL2	-1.02594	0.769922	34.5876	4.07495e-09	6.66824e-05
11964	RRM2	-0.631911	7.82538	34.4557	4.36058e-09	7.13565e-05
8919	MTHFR	0.787489	5.02937	34.3934	4.50243e-09	7.36778e-05
3030	CREBRF	0.750854	4.53892	34.387	4.51728e-09	7.39208e-05
9869	PAICS	-0.690631	7.33555	34.3684	4.56074e-09	7.4632e-05
1873	C9orf163	0.950144	0.492317	34.0211	5.45183e-09	8.92137e-05
15620	YRDC	-0.656358	4.64787	33.9841	5.55645e-09	9.09257e-05
97	ABTB1	0.684411	4.85572	33.9002	5.80127e-09	9.4932e-05
9465	NOP56	-0.78827	7.32283	33.5479	6.95294e-09	0.000113778
10616	POLR1E	-0.771803	5.94495	33.5215	7.04793e-09	0.000115332
70	ABHD11	-0.719495	3.96701	33.455	7.29333e-09	0.000119348
10600	POLE2	-0.680796	3.33884	33.3355	7.75556e-09	0.000126912
9604	NTN1	1.35964	4.89796	33.2841	7.96306e-09	0.000130308
13572	STARD5	-0.730756	4.82967	33.1906	8.35545e-09	0.000136729
4613	FAM86JP	-1.05535	0.656026	33.1502	8.53095e-09	0.000139601
6279	IGSF3	0.761844	7.22431	33.0043	9.19556e-09	0.000150476
731	APOL1	0.786068	3.6539	32.8445	9.9834e-09	0.000163368
10857	PRIM1	-0.730439	4.38505	32.8219	1.01e-08	0.000165276
11318	RAD51	-0.853717	4.31779	32.8048	1.01891e-08	0.000166735
11418	RASSF7	0.650942	5.26797	32.7147	1.06725e-08	0.000174644
11517	RDH16	0.890496	2.8187	32.5851	1.14085e-08	0.000186689
5096	GADD45A	-0.639481	6.80002	32.5267	1.17566e-08	0.000192385
1136	B3GALT4	0.929062	1.72801	32.3948	1.25824e-08	0.000205898
12359	SERPINE2	0.684323	7.82519	32.1924	1.39636e-08	0.0002285
13951	TCF19	-0.682698	6.17308	32.1599	1.41994e-08	0.000232359
5414	GOLGA7B	1.02093	-0.151188	32.0453	1.50618e-08	0.000246472
1802	C5orf54	0.644102	3.03841	31.9909	1.54897e-08	0.000253473
13399	SPRR1B	1.81704	7.69967	31.957	1.57625e-08	0.000257937
3992	EHD1	-0.824667	7.61835	31.8434	1.67119e-08	0.000273474
12851	SLC7A7	1.22577	-0.152704	31.7303	1.77133e-08	0.000289861
2750	CLIP2	0.894445	5.32421	31.7022	1.79718e-08	0.00029409
10566	PNO1	-0.820181	4.80776	31.6991	1.80004e-08	0.000294558
1113	AUNIP	-0.891188	3.46441	31.661	1.83568e-08	0.00030039
3388	DCUN1D3	-0.652876	3.40379	31.4715	2.02386e-08	0.000331185
3451	DEC1	0.980271	0.936085	31.4407	2.05626e-08	0.000336487
8002	LUM	2.2525	-1.34184	31.4019	2.09774e-08	0.000343274
28	ABAT	0.58267	5.2939	31.3983	2.10163e-08	0.00034391
12414	SFTA1P	-1.38854	0.0701492	31.3047	2.20544e-08	0.000360898
11979	RRS1	-0.609214	5.02758	31.2925	2.21933e-08	0.000363171
15681	ZBTB7B	0.734414	6.22047	31.2722	2.24269e-08	0.000366993
4883	FLJ42709	-0.898398	-0.0553356	31.1922	2.33708e-08	0.000382439
5550	GRB7	0.7778	4.12002	31.1814	2.35001e-08	0.000384556
5398	GNRH1	1.13681	1.64306	31.1765	2.35597e-08	0.000385532
9720	ODF3B	1.02308	3.13775	31.1522	2.38567e-08	0.000390391
11798	RP1	1.54358	-0.575463	31.145	2.3946e-08	0.000391853
6906	KLHL24	0.668252	4.8369	31.0348	2.5344e-08	0.000414728
11412	RASSF10	1.31059	1.2235	30.9497	2.64799e-08	0.000433317
221	ADAM8	1.24785	3.61807	30.8847	2.73822e-08	0.000448082
8692	MOCOS	-0.677202	5.12874	30.7162	2.98659e-08	0.000488725
10236	PGPEP1	0.702	3.42933	30.658	3.07763e-08	0.000503623
13580	STAT4	0.919858	1.81581	30.6401	3.10614e-08	0.000508289
11534	RELB	1.01259	5.53178	30.519	3.30612e-08	0.000541014
1422	BTN3A1	0.630932	3.91081	30.483	3.36807e-08	0.000551152
12526	SIK1	0.78403	8.42393	30.3942	3.52583e-08	0.000576967
65	ABCG1	0.615647	5.97663	30.3753	3.56037e-08	0.000582619
12478	SH3PXD2B	0.812662	7.4621	30.3728	3.56496e-08	0.00058337
168	ACSS1	0.680353	4.64879	30.2898	3.72071e-08	0.000608857
12371	SESN2	0.673474	4.95733	30.143	4.01343e-08	0.000656758
8915	MTHFD1	-0.712606	6.62839	30.14	4.0195e-08	0.00065775
15557	XBP1	-0.832814	7.24976	29.8884	4.57633e-08	0.00074887
12185	SCNN1B	1.60132	6.63858	29.8697	4.6208e-08	0.000756148
10443	PLCB2	-1.63504	-1.1617	29.8407	4.6904e-08	0.000767536
1616	C19orf48	-0.622225	6.79502	29.7741	4.85446e-08	0.000794384
14526	TNFSF15	-1.60464	3.82462	29.7501	4.91475e-08	0.000804249
11784	ROBO4	1.75229	0.171478	29.6683	5.12659e-08	0.000838915
10143	PDZD2	1.0413	5.36921	29.6202	5.25548e-08	0.000860007
15958	ZNF319	1.09842	4.55807	29.4621	5.70199e-08	0.000933073
15546	WWC1	0.748061	6.06373	29.4335	5.78681e-08	0.000946954
1127	AXIN2	0.707705	2.42623	29.325	6.12007e-08	0.00100149
3553	DHX58	0.691439	3.79296	29.3201	6.13546e-08	0.00100401
9935	PARP14	0.791972	5.95122	29.293	6.22194e-08	0.00101816
16359	ZXDB	0.964183	4.57524	29.2859	6.24483e-08	0.0010219
9932	PARP10	0.815577	5.54178	29.1994	6.52995e-08	0.00106856
5253	GID4	0.60447	3.95389	29.1385	6.73849e-08	0.00110269
3697	DNASE1L2	1.03972	0.236476	29.0538	7.03943e-08	0.00115193
4460	FAM172BP	-1.35309	-0.509899	28.8505	7.81876e-08	0.00127946
7033	LAD1	-0.749228	7.28366	28.7899	8.06706e-08	0.00132009
11679	RNASE13	2.12288	-2.70185	28.6506	8.66878e-08	0.00141856
820	ARHGEF28	0.601072	5.71311	28.6425	8.70489e-08	0.00142447
571	ANKRD1	-1.0653	1.74957	28.6394	8.71887e-08	0.00142676
6578	JPH2	0.679786	4.07327	28.6366	8.73149e-08	0.00142882
7096	LCN2	0.839852	3.81083	28.5685	9.04418e-08	0.00147999
7146	LGALS9	1.72753	0.364425	28.4745	9.49431e-08	0.00155365
4061	ELAVL2	-0.769776	4.13769	28.4695	9.51861e-08	0.00155763
1438	BZW2	-0.744604	6.11292	28.4366	9.68168e-08	0.00158431
11558	RFC2	-0.91489	5.34044	28.2954	1.04145e-07	0.00170423
15148	UMPS	-0.715372	5.53647	28.2888	1.045e-07	0.00171004
2444	CDRT1	1.49364	0.222196	28.2717	1.05427e-07	0.00172521
3160	CTPS1	-0.635134	6.19379	28.2218	1.08181e-07	0.00177028
5539	GRAMD1B	-0.738123	1.61908	28.2007	1.09364e-07	0.00178964
11504	RCL1	-0.785055	5.18956	28.1613	1.11614e-07	0.00182645
3956	EFEMP1	-0.579963	7.84931	28.1477	1.124e-07	0.00183931
10281	PHLDA3	0.633963	5.58453	28.1441	1.12608e-07	0.00184273
565	ANKK1	0.98867	1.58779	28.1278	1.13564e-07	0.00185835
13456	SRGAP3	0.790187	5.11029	28.0847	1.16122e-07	0.00190022
12481	SH3RF3	1.03086	4.22749	28.0429	1.18656e-07	0.00194169
2495	CENPQ	-0.729198	3.37922	27.9731	1.23017e-07	0.00201305
6878	KLF2	-1.70318	-0.429691	27.9371	1.25322e-07	0.00205077
2984	CPEB2	0.885542	4.18138	27.8672	1.29933e-07	0.00212622
9806	OTUD1	0.878289	3.19489	27.7959	1.34812e-07	0.00220607
3818	DTX2P1-UPK3BP1-PMS2P11	1.32357	0.911502	27.7589	1.37415e-07	0.00224866
12277	SELRC1	-0.631404	4.4515	27.7513	1.37953e-07	0.00225747
12480	SH3RF2	0.62297	6.4716	27.7269	1.39708e-07	0.00228618
3987	EGR2	-1.40975	3.74749	27.7098	1.40949e-07	0.0023065
1897	CA12	0.608378	8.4898	27.7063	1.41201e-07	0.00231061
6051	HPDL	-1.66008	-0.844423	27.7048	1.41309e-07	0.00231239
15674	ZBTB46	0.898059	1.89641	27.6897	1.42417e-07	0.00233051
12628	SLC22A23	0.960539	5.8919	27.4325	1.62673e-07	0.00266197
14703	TRIB1	-0.754312	6.07514	27.2683	1.77093e-07	0.00289795
4256	ERVMER34-1	-0.771362	3.52381	27.1483	1.88435e-07	0.00308355
8617	MKNK2	0.856656	7.68565	27.1314	1.90083e-07	0.00311051
4231	EREG	-0.930745	6.74633	27.115	1.91702e-07	0.00313702
1309	BLOC1S3	0.841046	4.3954	27.0966	1.93542e-07	0.00316713
14677	TRANK1	0.59926	4.82897	27.0942	1.93775e-07	0.00317093
14193	TLR2	0.75217	6.06215	27.0931	1.93886e-07	0.00317274
2851	CNTNAP3	0.880752	3.58141	27.0926	1.93944e-07	0.00317369
14453	TMEM97	-0.553597	5.26195	27.0242	2.00921e-07	0.00328787
2089	CCBP2	1.34231	-0.78872	26.8376	2.21287e-07	0.00362114
2083	CC2D2A	-0.605326	4.25267	26.7529	2.312e-07	0.00378335
11740	RNF207	1.17743	2.44271	26.7483	2.31754e-07	0.00379242
12598	SLC16A2	0.807572	4.36898	26.6691	2.41452e-07	0.00395113
4519	FAM214B	0.587753	7.15438	26.6675	2.41647e-07	0.00395432
9443	NOD2	1.11275	2.73331	26.6051	2.49589e-07	0.00408427
8004	LURAP1L	0.610382	1.92319	26.5487	2.56984e-07	0.00420529
3215	CXCL6	1.29992	1.94256	26.4505	2.70377e-07	0.00442445
1847	C8B	1.5053	-1.76267	26.4144	2.75477e-07	0.0045079
15165	UNKL	0.811666	4.27122	26.3916	2.78755e-07	0.00456154
10346	PIK3IP1	0.700785	6.06921	26.3527	2.84428e-07	0.00465438
12064	S1PR5	0.824758	3.78009	26.3393	2.86405e-07	0.00468674
11097	PTHLH	-0.682113	5.47393	26.3305	2.87702e-07	0.00470795
14270	TMEM132A	1.12831	8.02008	26.3175	2.89655e-07	0.00473991
16357	ZWINT	-0.590139	6.3899	26.2981	2.9258e-07	0.00478778
10090	PDE4DIP	0.542049	7.8657	26.2756	2.96008e-07	0.00484388
3210	CXCL16	0.854989	3.875	26.1999	3.07831e-07	0.00503735
12745	SLC35E2	0.787866	3.1572	26.1862	3.1003e-07	0.00507333
7391	LOC100131496	-1.01682	0.728637	26.1187	3.21057e-07	0.00525378
10732	PPM1H	2.60557	-2.90432	26.0056	3.40428e-07	0.00557076
1642	C1R	0.638506	5.63329	25.9956	3.42198e-07	0.00559973
5918	HLA-B	0.603609	8.16348	25.9903	3.43134e-07	0.00561504
13855	TAPBPL	0.577324	5.53791	25.9605	3.48478e-07	0.0057025
7762	LOC645638	0.873289	3.28711	25.9513	3.50142e-07	0.00572972
5004	FRS3	0.690643	2.36834	25.8322	3.72422e-07	0.00609432
14704	TRIB2	-0.699366	5.58686	25.7885	3.8096e-07	0.00623403
10229	PGLYRP4	3.15494	2.64954	25.787	3.81244e-07	0.00623867
1205	BBOX1	2.125	4.85351	25.7026	3.983e-07	0.00651779
12281	SEMA3C	0.785876	6.97398	25.6914	4.00603e-07	0.00655546
13691	SULF1	0.775352	2.96495	25.6862	4.01679e-07	0.00657308
981	ATF3	-0.945697	3.82363	25.6345	4.12588e-07	0.0067516
13854	TAPBP	1.07498	7.49035	25.5991	4.2024e-07	0.00687681
10692	PPARG	-0.733212	2.91763	25.5738	4.25783e-07	0.00696752
1144	B3GNT4	0.914833	1.12452	25.5684	4.26972e-07	0.00698697
12354	SERPINB8	-0.54689	6.77162	25.5289	4.358e-07	0.00713144
6333	IL22RA1	0.658485	4.2656	25.4796	4.47092e-07	0.00731622
4394	FAM111B	-0.923458	4.33205	25.4637	4.50775e-07	0.00737649
9017	MYLK	0.936542	1.73031	25.4523	4.53466e-07	0.00742052
1645	C1S	0.619779	3.83553	25.437	4.57063e-07	0.00747939
13184	SNORD88B	-1.40171	-0.88624	25.4189	4.61383e-07	0.00755007
10136	PDSS1	-0.637879	4.04346	25.3901	4.6832e-07	0.00766359
16158	ZNF622	-0.68782	5.98461	25.3851	4.69524e-07	0.00768329
10669	POU2F2	1.19964	1.87027	25.31	4.88177e-07	0.00798852
16268	ZNF799	-0.832451	1.44743	25.2939	4.92275e-07	0.00805558
14181	TLE1	0.717772	5.82509	25.2789	4.96101e-07	0.0081182
14529	TNFSF8	-2.10769	-2.20375	25.2437	5.05236e-07	0.00826768
5810	HES1	0.61375	5.3985	25.1719	5.2442e-07	0.00858162
3971	EFNB2	-0.770941	6.51264	25.111	5.41231e-07	0.00885671
10601	POLE3	-0.788509	7.46774	25.0784	5.50453e-07	0.00900762
8059	MAF	0.979161	4.32678	25.0286	5.64865e-07	0.00924345
14308	TMEM171	-0.802021	1.42818	24.9587	5.85715e-07	0.00958465
12422	SFXN4	-0.906838	4.45308	24.9233	5.96582e-07	0.00976247

## Sheet: lrtM3_T12PvT1Pbon
Row.No	Genes	T12P vs. T1P(logFC)	logCPM	LR	PValue	FWER (Bon)
7162	LIF	-5.05762	5.97483	584.993	3.07678e-129	5.03485e-125
1237	BCL2A1	-3.74252	2.13483	535.785	1.55779e-118	2.54917e-114
2219	CCL20	-3.31578	6.71669	525.719	2.41152e-116	3.94621e-112
14496	TNF	-3.99463	4.59503	457.383	1.78391e-101	2.91919e-97
3213	CXCL3	-2.58545	6.86053	451.378	3.61514e-100	5.91581e-96
11158	PTX3	-4.69357	5.93789	378.391	2.78735e-84	4.56121e-80
3212	CXCL2	-2.79163	6.12266	375.288	1.32053e-83	2.16091e-79
3088	CSF2	-2.57952	5.04177	353.932	5.9021e-79	9.6582e-75
6466	IRF1	-2.076	7.70185	324.02	1.92894e-72	3.15651e-68
9337	NFKBIZ	-2.20247	7.21873	296.797	1.64305e-66	2.68868e-62
6321	IL1B	-1.97764	8.83599	280.938	4.68992e-63	7.67459e-59
5723	HBEGF	-2.0175	6.33166	280.577	5.62082e-63	9.19791e-59
15151	UNC13A	2.6301	1.01075	258.716	3.26817e-58	5.34804e-54
12780	SLC39A8	2.25751	7.25137	250.324	2.20722e-56	3.61189e-52
9412	NLRP3	-2.17181	3.64525	243.996	5.29065e-55	8.65762e-51
14499	TNFAIP3	-1.78008	9.85007	243.752	5.97857e-55	9.78333e-51
6350	IL6	-2.24807	6.72807	222.952	2.05348e-50	3.36031e-46
12440	SGPP2	2.06569	4.95161	216.725	4.68635e-49	7.66875e-45
1315	BMF	1.53667	4.97159	188.862	5.63293e-43	9.21772e-39
8672	MMP3	-2.25154	1.44125	187.215	1.28909e-42	2.10947e-38
3986	EGR1	-2.81343	8.221	181.883	1.8807e-41	3.07757e-37
5512	GPR84	-2.83286	-0.348938	176.163	3.33566e-40	5.45847e-36
3988	EGR3	-4.10258	5.44573	169.671	8.72958e-39	1.42851e-34
2262	CCRN4L	-1.73357	4.09061	168.755	1.38362e-38	2.26415e-34
6085	HSD11B1	2.51338	0.974516	164.86	9.81381e-38	1.60593e-33
5795	HEPHL1	1.41878	2.80579	159.35	1.56954e-36	2.56839e-32
15243	USP54	1.37423	5.15514	158.608	2.27893e-36	3.72925e-32
2563	CGNL1	2.12078	2.36387	158.331	2.61947e-36	4.2865e-32
2325	CD83	-1.45052	4.13829	155.661	1.00383e-35	1.64267e-31
6355	IL8	-1.76393	8.63222	146.996	7.8617e-34	1.28649e-29
1544	C15orf48	1.85007	0.694888	146.552	9.83373e-34	1.60919e-29
3897	EBI3	2.05824	1.69011	145.901	1.36443e-33	2.23275e-29
6320	IL1A	-1.74934	9.31812	145.886	1.37492e-33	2.24992e-29
6476	IRG1	-4.0452	-1.67037	144.903	2.25527e-33	3.69052e-29
6455	IQGAP2	2.05689	2.3452	141.312	1.37475e-32	2.24964e-28
10087	PDE4B	-1.49179	2.96127	136.203	1.80141e-31	2.94783e-27
4426	FAM134B	-1.43129	4.51118	132.153	1.3853e-30	2.2669e-26
14137	TIFA	-1.56363	4.53755	128.329	9.50832e-30	1.55594e-25
5172	GBP4	2.16057	2.83032	126.431	2.47468e-29	4.04957e-25
6341	IL32	1.51483	3.69552	119.012	1.04097e-27	1.70345e-23
7022	KYNU	1.51064	4.67281	117.672	2.04586e-27	3.34784e-23
9398	NKX3-1	-1.48276	5.128	110.854	6.37009e-26	1.0424e-21
2365	CDC6	-1.13361	5.15674	110.454	7.79249e-26	1.27516e-21
3781	DRAXIN	2.51083	1.02096	109.793	1.08756e-25	1.77968e-21
13852	TAP1	1.17811	6.2565	106.983	4.48893e-25	7.34568e-21
14500	TNFAIP6	-2.30787	5.32921	105.53	9.34659e-25	1.52948e-20
3365	DCLK1	-1.65465	0.991707	103.189	3.04711e-24	4.98629e-20
3965	EFNA1	-1.20754	8.20647	102.776	3.75326e-24	6.14184e-20
6179	ID1	1.34595	6.90868	101.378	7.60102e-24	1.24383e-19
751	AQP9	2.42992	-1.01931	98.8241	2.75962e-23	4.51584e-19
12348	SERPINB2	-1.9744	7.70613	97.4063	5.6466e-23	9.24009e-19
6196	IER3	-1.72797	9.19641	96.3421	9.66532e-23	1.58163e-18
3821	DTX4	1.20479	5.04667	95.4776	1.49576e-22	2.44766e-18
3849	DUSP6	-1.0855	8.50969	95.1094	1.80151e-22	2.94799e-18
6289	IKBKE	0.984957	5.72809	93.3744	4.32805e-22	7.08242e-18
11468	RBM43	-2.11314	3.67312	92.5472	6.57395e-22	1.07576e-17
98	ABTB2	1.58166	4.83984	90.1012	2.26286e-21	3.70295e-17
3222	CXCR7	-1.0521	5.66226	90.035	2.3398e-21	3.82885e-17
2372	CDCA7	-1.06782	4.18933	88.7655	4.44507e-21	7.27392e-17
15494	WFDC2	2.13463	6.18284	88.1373	6.10646e-21	9.99262e-17
9349	NGF	-1.43484	0.713421	87.8247	7.15207e-21	1.17037e-16
6344	IL36G	-2.16186	2.31458	87.6207	7.92916e-21	1.29753e-16
4940	FOSB	-1.87755	6.28514	87.0451	1.06077e-20	1.73584e-16
4976	FOXQ1	1.40534	5.56981	86.3205	1.53018e-20	2.50398e-16
12571	SLAMF8	1.48468	0.903934	84.9541	3.05378e-20	4.9972e-16
11953	RRAD	1.68753	2.75376	84.6209	3.61433e-20	5.91449e-16
11692	RND3	-1.50147	6.89148	84.4014	4.03859e-20	6.60874e-16
12844	SLC7A2	1.82725	7.24949	83.627	5.97502e-20	9.77752e-16
1636	C1QTNF1	1.73624	3.56597	82.3714	1.12776e-19	1.84546e-15
904	ARRDC2	1.12852	6.59001	82.0094	1.35441e-19	2.21636e-15
11071	PTCHD2	1.86697	2.26508	80.3742	3.09812e-19	5.06976e-15
2324	CD82	1.03033	6.77044	80.3374	3.15641e-19	5.16515e-15
303	AEN	-0.977753	5.61403	79.9785	3.78507e-19	6.1939e-15
11593	RGS16	-2.23266	0.0150691	79.8625	4.01389e-19	6.56832e-15
3758	DPP4	1.53752	0.948972	79.6046	4.57367e-19	7.48435e-15
8271	MCM6	-0.926151	5.7285	78.235	9.14815e-19	1.497e-14
2545	CFB	1.06682	7.08364	77.8844	1.09252e-18	1.78781e-14
12551	SIX2	1.11426	3.99473	77.5157	1.31671e-18	2.15466e-14
2980	CPAMD8	1.42726	1.68741	77.0692	1.65073e-18	2.70125e-14
2726	CLDN5	1.7077	0.934949	77.0324	1.68177e-18	2.75206e-14
2316	CD69	-5.48539	-3.11276	76.0372	2.78377e-18	4.55535e-14
9539	NR4A3	-3.50026	1.49852	75.7153	3.27657e-18	5.36178e-14
10752	PPP1R15A	-1.12391	7.6665	75.5312	3.59678e-18	5.88577e-14
1264	BDNF	-1.17891	2.4294	73.258	1.13762e-17	1.8616e-13
7038	LAMA3	1.20657	10.1787	73.0111	1.28925e-17	2.10972e-13
11545	REPS2	0.946328	4.22202	72.5703	1.61183e-17	2.63759e-13
10506	PLK2	-1.05823	6.06301	71.7896	2.39415e-17	3.91779e-13
5139	GAS1	1.14217	6.74285	71.1692	3.27861e-17	5.36512e-13
12988	SNAI1	1.1501	4.26352	70.9476	3.66845e-17	6.00305e-13
15163	UNG	-1.21292	4.6229	70.4553	4.70825e-17	7.70458e-13
12187	SCNN1G	1.52112	6.62985	70.0022	5.92382e-17	9.69373e-13
4941	FOSL1	-1.58964	7.55518	69.8529	6.3897e-17	1.04561e-12
4695	FBXO2	1.01026	4.5392	68.1501	1.51513e-16	2.47935e-12
3469	DENND3	0.91461	5.14588	68.0946	1.55834e-16	2.55006e-12
5213	GEM	-1.38468	0.607986	67.3334	2.29267e-16	3.75172e-12
10437	PLAU	-0.875409	8.28837	67.0919	2.59135e-16	4.24048e-12
2343	CDC25A	-0.887555	4.1485	66.4964	3.50526e-16	5.73601e-12
12206	SDC4	-0.948988	10.1561	65.6064	5.50606e-16	9.01012e-12
11095	PTGS2	-1.45064	4.35866	65.3267	6.34547e-16	1.03837e-11
2294	CD274	-1.19709	3.74759	64.988	7.53568e-16	1.23314e-11
1203	BBC3	-1.35631	4.4473	64.1287	1.16552e-15	1.90725e-11
9332	NFKBIA	-1.06679	8.83931	64.1257	1.1673e-15	1.91016e-11
3206	CXCL1	-1.13857	8.32308	64.0789	1.19538e-15	1.95612e-11
3112	CSRNP1	-0.912544	6.2186	63.8042	1.37417e-15	2.24869e-11
1262	BDKRB1	-1.47795	2.92749	63.7106	1.44105e-15	2.35813e-11
5758	HDAC9	0.964075	2.6474	63.0818	1.98295e-15	3.24491e-11
1276	BEST4	2.11032	0.327497	62.0551	3.33979e-15	5.46524e-11
8947	MTSS1	1.20993	6.9091	61.938	3.54435e-15	5.79997e-11
6211	IFIH1	1.0714	4.65729	61.7846	3.83155e-15	6.26994e-11
6353	IL7	2.00736	-0.950489	61.3664	4.73838e-15	7.75389e-11
2373	CDCA7L	-1.11285	5.28405	60.6064	6.97082e-15	1.1407e-10
15472	WDR76	-0.856703	4.16481	59.9364	9.79703e-15	1.60319e-10
2902	COL8A1	1.47713	5.75606	59.5554	1.18901e-14	1.94569e-10
11690	RND1	-1.80221	1.48744	59.0964	1.50135e-14	2.45681e-10
8094	MAN1A1	1.5274	3.13908	58.8016	1.74403e-14	2.85392e-10
8759	MRGPRX4	-1.5147	1.88363	58.6792	1.85591e-14	3.03702e-10
3811	DTL	-0.823088	5.24027	58.5914	1.9406e-14	3.1756e-10
9983	PCDH9	-1.09927	2.13514	58.2957	2.25537e-14	3.69069e-10
12420	SFXN2	-1.07333	2.78273	58.222	2.34152e-14	3.83166e-10
8025	LYPD6	0.842198	2.81047	57.7966	2.90668e-14	4.7565e-10
5959	HMGN2P46	2.07398	-0.65499	57.0553	4.23735e-14	6.934e-10
13565	STARD10	0.869851	5.29001	55.9151	7.56692e-14	1.23825e-09
14561	TOB1	1.1224	4.91411	55.4177	9.74527e-14	1.59472e-09
3175	CTSS	1.41053	1.43613	55.0927	1.14978e-13	1.8815e-09
11494	RCAN1	-0.876735	6.40428	54.7722	1.35339e-13	2.21469e-09
8264	MCM10	-0.921156	4.51569	54.5612	1.50684e-13	2.46579e-09
5019	FTH1	0.849778	10.0451	54.4894	1.56287e-13	2.55747e-09
10981	PRSS8	1.09951	5.85314	54.4673	1.58055e-13	2.5864e-09
8266	MCM3	-0.815344	6.99494	53.9177	2.09065e-13	3.42114e-09
2060	CBLN3	1.26171	3.17626	53.4187	2.69521e-13	4.41044e-09
6328	IL1RN	-1.46622	6.46941	53.4087	2.70895e-13	4.43292e-09
8453	MGLL	1.04968	6.57071	53.0941	3.17954e-13	5.20299e-09
5097	GADD45B	1.04588	6.3895	52.6454	3.99548e-13	6.5382e-09
440	ALDH1B1	-0.913268	5.77442	52.4338	4.44992e-13	7.28185e-09
12285	SEMA4A	1.349	4.12639	52.3576	4.62608e-13	7.57011e-09
1299	BIRC3	1.1532	8.14833	52.1833	5.05549e-13	8.27281e-09
6348	IL4I1	2.22633	-1.85504	51.5848	6.85696e-13	1.12207e-08
6354	IL7R	0.975775	6.45681	51.2894	7.97039e-13	1.30427e-08
8	A4GALT	0.891089	4.95251	51.241	8.16959e-13	1.33687e-08
10149	PDZK1IP1	0.958709	3.15623	50.8491	9.97459e-13	1.63224e-08
7650	LOC338758	-1.35149	1.62321	50.823	1.01084e-12	1.65413e-08
2008	CARD14	1.1696	1.66785	50.5435	1.16551e-12	1.90723e-08
282	ADORA2B	-1.28806	3.82305	49.7921	1.70932e-12	2.79713e-08
2241	CCNG2	0.900086	6.43177	49.7508	1.74567e-12	2.85661e-08
8400	MEX3B	1.29617	2.84635	49.0764	2.46183e-12	4.02854e-08
4986	FRAT1	1.18739	1.31196	48.9535	2.6211e-12	4.28916e-08
8373	METTL1	-0.904913	3.8183	48.9515	2.62375e-12	4.2935e-08
15616	YPEL2	0.782773	4.0984	48.8757	2.72709e-12	4.46262e-08
4166	EPB41	0.795827	4.70894	48.4629	3.36603e-12	5.50818e-08
10715	PPIF	-0.755855	6.83931	48.4577	3.37491e-12	5.5227e-08
4783	FGF5	-1.38457	1.04121	48.387	3.49879e-12	5.72541e-08
8989	MYC	0.809763	8.26089	48.0894	4.07213e-12	6.66363e-08
14997	TYMP	1.05466	5.20531	47.907	4.46929e-12	7.31355e-08
10422	PLA2G4C	1.05745	0.808511	47.7255	4.90276e-12	8.02288e-08
10458	PLD1	0.831891	4.24226	47.5961	5.23724e-12	8.57022e-08
3324	DAPP1	1.11902	4.31253	47.4137	5.74796e-12	9.40597e-08
2814	CNGB1	0.903234	1.47559	47.3767	5.85738e-12	9.58502e-08
1416	BTG2	-1.02899	5.56878	47.0972	6.75512e-12	1.10541e-07
11559	RFC3	-0.792792	4.81177	47.021	7.02296e-12	1.14924e-07
6530	ITGB8	1.24657	4.94704	46.8195	7.78361e-12	1.27371e-07
2318	CD70	1.15731	-0.145816	46.4675	9.31516e-12	1.52433e-07
3579	DKC1	-0.734725	6.78717	46.3636	9.8221e-12	1.60729e-07
2572	CHAF1B	-0.871659	4.46316	46.1136	1.11593e-11	1.82612e-07
4520	FAM216A	-0.844533	3.79581	45.8349	1.28651e-11	2.10525e-07
6329	IL20	-2.97258	1.01649	45.7367	1.35262e-11	2.21343e-07
9373	NIP7	-0.838603	5.33884	45.5736	1.4701e-11	2.40568e-07
8855	MSC	-0.945743	3.86018	45.4121	1.59648e-11	2.61248e-07
5728	HCAR3	-1.32678	4.67024	45.3188	1.67432e-11	2.73986e-07
1686	C1orf63	0.814391	5.0678	45.3021	1.68871e-11	2.76341e-07
3262	CYP1B1	1.28568	7.08774	45.2905	1.69873e-11	2.77981e-07
6410	INSC	-0.916534	2.66085	45.2699	1.71666e-11	2.80914e-07
13017	SNHG4	-0.8408	3.62001	45.2293	1.75264e-11	2.86802e-07
12785	SLC41A2	1.25923	1.43692	45.0533	1.91748e-11	3.13777e-07
5261	GINS1	-0.774273	4.84581	44.812	2.16891e-11	3.5492e-07
12838	SLC6A7	-1.52521	-1.24979	44.7604	2.22676e-11	3.64386e-07
10768	PPP1R3D	1.14735	3.02304	44.5981	2.41923e-11	3.95883e-07
12204	SDC2	-0.808555	4.0941	44.358	2.73486e-11	4.47533e-07
14639	TPRA1	0.734451	6.54932	44.2252	2.92692e-11	4.78961e-07
14532	TNIP1	0.82335	9.69614	44.1698	3.01091e-11	4.92705e-07
14495	TNC	1.64038	9.09162	44.1086	3.10654e-11	5.08354e-07
8673	MMP9	1.67613	5.16741	43.7189	3.79086e-11	6.20336e-07
6304	IL15	0.98831	1.91054	43.6893	3.84864e-11	6.29791e-07
4705	FBXO32	0.691617	4.96914	43.5418	4.15008e-11	6.79119e-07
7594	LOC157381	1.16987	1.95798	43.2983	4.69981e-11	7.69077e-07
2238	CCNE2	-0.986509	3.94456	43.1506	5.06852e-11	8.29412e-07
6676	KCTD11	0.72948	6.88048	42.798	6.06947e-11	9.93208e-07
3817	DTX2	1.16779	5.31365	42.2473	8.04298e-11	1.31615e-06
13427	SPTLC3	-0.842475	4.38275	42.1583	8.41741e-11	1.37742e-06
3841	DUSP2	-1.41417	1.56585	42.0783	8.76931e-11	1.43501e-06
4987	FRAT2	0.884889	4.36009	41.9222	9.49803e-11	1.55426e-06
9838	P2RY6	0.916121	1.7269	41.8504	9.853e-11	1.61235e-06
6991	KRT34	-1.37955	2.49563	41.6341	1.10057e-10	1.80098e-06
5262	GINS2	-1.07994	4.65899	41.191	1.3806e-10	2.25921e-06
10364	PION	0.812338	3.5945	41.0641	1.47321e-10	2.41076e-06
12296	SEMA6D	1.22978	0.524397	41.0611	1.47545e-10	2.41442e-06
4306	EXO1	-0.743985	4.37955	40.7654	1.71646e-10	2.80881e-06
2218	CCL2	-1.52138	1.87632	40.5886	1.87903e-10	3.07484e-06
2305	CD3EAP	-0.806728	3.1371	40.4858	1.98048e-10	3.24086e-06
14511	TNFRSF14	0.949974	2.58465	40.3479	2.12536e-10	3.47794e-06
1752	C3	1.26867	8.50906	40.277	2.20394e-10	3.60652e-06
813	ARHGEF16	0.87984	5.34456	40.117	2.39203e-10	3.91432e-06
7513	LOC100506305	-0.753834	4.75761	39.9889	2.55411e-10	4.17955e-06
5020	FTH1P3	0.754679	4.25926	39.978	2.56839e-10	4.20292e-06
15322	VNN1	1.23992	0.284269	39.7993	2.81447e-10	4.6056e-06
734	APOL6	0.772672	5.07159	39.7779	2.84541e-10	4.65623e-06
9463	NOP16	-0.924405	5.99601	39.7059	2.9523e-10	4.83114e-06
6389	INHBA-AS1	-1.64038	0.2591	39.6719	3.00416e-10	4.916e-06
4323	EXOSC2	-0.813482	5.39224	39.6236	3.07942e-10	5.03916e-06
14852	TSR1	-0.72664	6.02254	39.6013	3.11481e-10	5.09707e-06
12639	SLC24A6	1.07712	4.84952	39.3968	3.45865e-10	5.65974e-06
5701	HAPLN3	0.734808	3.22465	39.2216	3.78336e-10	6.19108e-06
10107	PDGFRL	1.25608	0.228864	39.1328	3.95932e-10	6.47903e-06
12082	SAMD14	1.47402	0.277544	39.1186	3.98818e-10	6.52625e-06
4716	FBXO44	0.650153	4.85101	38.8846	4.49618e-10	7.35754e-06
9771	ORC6	-0.793174	4.14987	38.8759	4.51628e-10	7.39044e-06
14998	TYMS	-0.808891	3.87528	38.8702	4.52942e-10	7.41194e-06
14502	TNFAIP8L1	0.783506	4.67418	38.7514	4.81363e-10	7.87703e-06
7171	LIMD2	0.759118	4.24704	38.4755	5.54454e-10	9.07308e-06
1582	C17orf59	0.953269	3.50002	38.3226	5.99628e-10	9.81231e-06
2820	CNKSR3	1.07292	2.96863	38.3194	6.00632e-10	9.82875e-06
7679	LOC389791	1.0981	0.183854	38.2407	6.25334e-10	1.0233e-05
1675	C1orf226	0.713881	5.37065	37.9343	7.31668e-10	1.1973e-05
6490	ISL2	1.23819	1.49602	37.8872	7.49538e-10	1.22654e-05
14565	TOE1	-0.793222	4.12994	37.8605	7.59892e-10	1.24349e-05
5727	HCAR2	-1.33584	3.98507	37.8002	7.83738e-10	1.28251e-05
2758	CLMN	-0.887181	4.11879	37.6931	8.27987e-10	1.35492e-05
10801	PPP4R4	0.898244	3.1398	37.5668	8.8337e-10	1.44555e-05
8848	MRTO4	-0.9968	5.78107	37.3099	1.00772e-09	1.64904e-05
11597	RGS2	0.776582	4.93074	37.1478	1.09508e-09	1.792e-05
14813	TSEN2	-0.686596	3.69735	36.9479	1.21331e-09	1.98546e-05
94	ABR	0.847295	6.93769	36.6858	1.38784e-09	2.27105e-05
7248	LINC00606	-4.67619	-3.47559	36.6062	1.4457e-09	2.36575e-05
9766	ORC1	-0.687996	4.63266	36.2934	1.69738e-09	2.77759e-05
12882	SLFN13	-0.784478	2.79045	36.1554	1.82189e-09	2.98134e-05
8269	MCM4	-0.628977	7.43311	36.1395	1.83681e-09	3.00576e-05
3996	EHF	0.967274	7.5439	36.0771	1.89659e-09	3.10358e-05
14607	TP53INP1	0.854431	4.48901	35.7991	2.18754e-09	3.5797e-05
3089	CSF3	-0.806595	8.46544	35.7768	2.21272e-09	3.62089e-05
9934	PARP12	0.631255	5.35302	35.646	2.36638e-09	3.87234e-05
2195	CCDC80	-0.625867	6.77256	35.4743	2.58437e-09	4.22907e-05
14050	TFEB	0.766844	4.85928	35.4721	2.58737e-09	4.23397e-05
16259	ZNF786	1.07093	2.11947	35.2772	2.85965e-09	4.67952e-05
5263	GINS3	-0.75289	4.13978	35.1462	3.05853e-09	5.00498e-05
4759	FEN1	-0.727554	6.53885	35.1229	3.09534e-09	5.06521e-05
7100	LCP2	1.18152	0.252395	35.1079	3.11934e-09	5.10448e-05
3608	DLL1	0.979475	4.03813	35.0369	3.23516e-09	5.29402e-05
9454	NOLC1	-0.659369	7.71982	34.9582	3.36859e-09	5.51235e-05
1788	C5AR2	0.972941	1.62054	34.908	3.45663e-09	5.65644e-05
9529	NR2C2AP	-0.934626	3.47806	34.8759	3.51402e-09	5.75034e-05
6335	IL23A	-1.12904	1.65278	34.868	3.52824e-09	5.77362e-05
9858	PADI1	-1.69339	-1.29892	34.8274	3.60262e-09	5.89533e-05
8265	MCM2	-0.624982	6.48343	34.7867	3.67876e-09	6.01992e-05
4645	FARSB	-0.778054	5.9219	34.7685	3.71331e-09	6.07646e-05
6327	IL1RL2	-1.02594	0.769922	34.5876	4.07495e-09	6.66824e-05
11964	RRM2	-0.631911	7.82538	34.4557	4.36058e-09	7.13565e-05
8919	MTHFR	0.787489	5.02937	34.3934	4.50243e-09	7.36778e-05
3030	CREBRF	0.750854	4.53892	34.387	4.51728e-09	7.39208e-05
9869	PAICS	-0.690631	7.33555	34.3684	4.56074e-09	7.4632e-05
1873	C9orf163	0.950144	0.492317	34.0211	5.45183e-09	8.92137e-05
15620	YRDC	-0.656358	4.64787	33.9841	5.55645e-09	9.09257e-05
97	ABTB1	0.684411	4.85572	33.9002	5.80127e-09	9.4932e-05
9465	NOP56	-0.78827	7.32283	33.5479	6.95294e-09	0.000113778
10616	POLR1E	-0.771803	5.94495	33.5215	7.04793e-09	0.000115332
70	ABHD11	-0.719495	3.96701	33.455	7.29333e-09	0.000119348
10600	POLE2	-0.680796	3.33884	33.3355	7.75556e-09	0.000126912
9604	NTN1	1.35964	4.89796	33.2841	7.96306e-09	0.000130308
13572	STARD5	-0.730756	4.82967	33.1906	8.35545e-09	0.000136729
4613	FAM86JP	-1.05535	0.656026	33.1502	8.53095e-09	0.000139601
6279	IGSF3	0.761844	7.22431	33.0043	9.19556e-09	0.000150476
731	APOL1	0.786068	3.6539	32.8445	9.9834e-09	0.000163368
10857	PRIM1	-0.730439	4.38505	32.8219	1.01e-08	0.000165276
11318	RAD51	-0.853717	4.31779	32.8048	1.01891e-08	0.000166735
11418	RASSF7	0.650942	5.26797	32.7147	1.06725e-08	0.000174644
11517	RDH16	0.890496	2.8187	32.5851	1.14085e-08	0.000186689
5096	GADD45A	-0.639481	6.80002	32.5267	1.17566e-08	0.000192385
1136	B3GALT4	0.929062	1.72801	32.3948	1.25824e-08	0.000205898
12359	SERPINE2	0.684323	7.82519	32.1924	1.39636e-08	0.0002285
13951	TCF19	-0.682698	6.17308	32.1599	1.41994e-08	0.000232359
5414	GOLGA7B	1.02093	-0.151188	32.0453	1.50618e-08	0.000246472
1802	C5orf54	0.644102	3.03841	31.9909	1.54897e-08	0.000253473
13399	SPRR1B	1.81704	7.69967	31.957	1.57625e-08	0.000257937
3992	EHD1	-0.824667	7.61835	31.8434	1.67119e-08	0.000273474
12851	SLC7A7	1.22577	-0.152704	31.7303	1.77133e-08	0.000289861
2750	CLIP2	0.894445	5.32421	31.7022	1.79718e-08	0.00029409
10566	PNO1	-0.820181	4.80776	31.6991	1.80004e-08	0.000294558
1113	AUNIP	-0.891188	3.46441	31.661	1.83568e-08	0.00030039
3388	DCUN1D3	-0.652876	3.40379	31.4715	2.02386e-08	0.000331185
3451	DEC1	0.980271	0.936085	31.4407	2.05626e-08	0.000336487
8002	LUM	2.2525	-1.34184	31.4019	2.09774e-08	0.000343274
28	ABAT	0.58267	5.2939	31.3983	2.10163e-08	0.00034391
12414	SFTA1P	-1.38854	0.0701492	31.3047	2.20544e-08	0.000360898
11979	RRS1	-0.609214	5.02758	31.2925	2.21933e-08	0.000363171
15681	ZBTB7B	0.734414	6.22047	31.2722	2.24269e-08	0.000366993
4883	FLJ42709	-0.898398	-0.0553356	31.1922	2.33708e-08	0.000382439
5550	GRB7	0.7778	4.12002	31.1814	2.35001e-08	0.000384556
5398	GNRH1	1.13681	1.64306	31.1765	2.35597e-08	0.000385532
9720	ODF3B	1.02308	3.13775	31.1522	2.38567e-08	0.000390391
11798	RP1	1.54358	-0.575463	31.145	2.3946e-08	0.000391853
6906	KLHL24	0.668252	4.8369	31.0348	2.5344e-08	0.000414728
11412	RASSF10	1.31059	1.2235	30.9497	2.64799e-08	0.000433317
221	ADAM8	1.24785	3.61807	30.8847	2.73822e-08	0.000448082
8692	MOCOS	-0.677202	5.12874	30.7162	2.98659e-08	0.000488725
10236	PGPEP1	0.702	3.42933	30.658	3.07763e-08	0.000503623
13580	STAT4	0.919858	1.81581	30.6401	3.10614e-08	0.000508289
11534	RELB	1.01259	5.53178	30.519	3.30612e-08	0.000541014
1422	BTN3A1	0.630932	3.91081	30.483	3.36807e-08	0.000551152
12526	SIK1	0.78403	8.42393	30.3942	3.52583e-08	0.000576967
65	ABCG1	0.615647	5.97663	30.3753	3.56037e-08	0.000582619
12478	SH3PXD2B	0.812662	7.4621	30.3728	3.56496e-08	0.00058337
168	ACSS1	0.680353	4.64879	30.2898	3.72071e-08	0.000608857
12371	SESN2	0.673474	4.95733	30.143	4.01343e-08	0.000656758
8915	MTHFD1	-0.712606	6.62839	30.14	4.0195e-08	0.00065775
15557	XBP1	-0.832814	7.24976	29.8884	4.57633e-08	0.00074887
12185	SCNN1B	1.60132	6.63858	29.8697	4.6208e-08	0.000756148
10443	PLCB2	-1.63504	-1.1617	29.8407	4.6904e-08	0.000767536
1616	C19orf48	-0.622225	6.79502	29.7741	4.85446e-08	0.000794384
14526	TNFSF15	-1.60464	3.82462	29.7501	4.91475e-08	0.000804249
11784	ROBO4	1.75229	0.171478	29.6683	5.12659e-08	0.000838915
10143	PDZD2	1.0413	5.36921	29.6202	5.25548e-08	0.000860007
15958	ZNF319	1.09842	4.55807	29.4621	5.70199e-08	0.000933073
15546	WWC1	0.748061	6.06373	29.4335	5.78681e-08	0.000946954
1127	AXIN2	0.707705	2.42623	29.325	6.12007e-08	0.00100149
3553	DHX58	0.691439	3.79296	29.3201	6.13546e-08	0.00100401
9935	PARP14	0.791972	5.95122	29.293	6.22194e-08	0.00101816
16359	ZXDB	0.964183	4.57524	29.2859	6.24483e-08	0.0010219
9932	PARP10	0.815577	5.54178	29.1994	6.52995e-08	0.00106856
5253	GID4	0.60447	3.95389	29.1385	6.73849e-08	0.00110269
3697	DNASE1L2	1.03972	0.236476	29.0538	7.03943e-08	0.00115193
4460	FAM172BP	-1.35309	-0.509899	28.8505	7.81876e-08	0.00127946
7033	LAD1	-0.749228	7.28366	28.7899	8.06706e-08	0.00132009
11679	RNASE13	2.12288	-2.70185	28.6506	8.66878e-08	0.00141856
820	ARHGEF28	0.601072	5.71311	28.6425	8.70489e-08	0.00142447
571	ANKRD1	-1.0653	1.74957	28.6394	8.71887e-08	0.00142676
6578	JPH2	0.679786	4.07327	28.6366	8.73149e-08	0.00142882
7096	LCN2	0.839852	3.81083	28.5685	9.04418e-08	0.00147999
7146	LGALS9	1.72753	0.364425	28.4745	9.49431e-08	0.00155365
4061	ELAVL2	-0.769776	4.13769	28.4695	9.51861e-08	0.00155763
1438	BZW2	-0.744604	6.11292	28.4366	9.68168e-08	0.00158431
11558	RFC2	-0.91489	5.34044	28.2954	1.04145e-07	0.00170423
15148	UMPS	-0.715372	5.53647	28.2888	1.045e-07	0.00171004
2444	CDRT1	1.49364	0.222196	28.2717	1.05427e-07	0.00172521
3160	CTPS1	-0.635134	6.19379	28.2218	1.08181e-07	0.00177028
5539	GRAMD1B	-0.738123	1.61908	28.2007	1.09364e-07	0.00178964
11504	RCL1	-0.785055	5.18956	28.1613	1.11614e-07	0.00182645
3956	EFEMP1	-0.579963	7.84931	28.1477	1.124e-07	0.00183931
10281	PHLDA3	0.633963	5.58453	28.1441	1.12608e-07	0.00184273
565	ANKK1	0.98867	1.58779	28.1278	1.13564e-07	0.00185835
13456	SRGAP3	0.790187	5.11029	28.0847	1.16122e-07	0.00190022
12481	SH3RF3	1.03086	4.22749	28.0429	1.18656e-07	0.00194169
2495	CENPQ	-0.729198	3.37922	27.9731	1.23017e-07	0.00201305
6878	KLF2	-1.70318	-0.429691	27.9371	1.25322e-07	0.00205077
2984	CPEB2	0.885542	4.18138	27.8672	1.29933e-07	0.00212622
9806	OTUD1	0.878289	3.19489	27.7959	1.34812e-07	0.00220607
3818	DTX2P1-UPK3BP1-PMS2P11	1.32357	0.911502	27.7589	1.37415e-07	0.00224866
12277	SELRC1	-0.631404	4.4515	27.7513	1.37953e-07	0.00225747
12480	SH3RF2	0.62297	6.4716	27.7269	1.39708e-07	0.00228618
3987	EGR2	-1.40975	3.74749	27.7098	1.40949e-07	0.0023065
1897	CA12	0.608378	8.4898	27.7063	1.41201e-07	0.00231061
6051	HPDL	-1.66008	-0.844423	27.7048	1.41309e-07	0.00231239
15674	ZBTB46	0.898059	1.89641	27.6897	1.42417e-07	0.00233051
12628	SLC22A23	0.960539	5.8919	27.4325	1.62673e-07	0.00266197
14703	TRIB1	-0.754312	6.07514	27.2683	1.77093e-07	0.00289795
4256	ERVMER34-1	-0.771362	3.52381	27.1483	1.88435e-07	0.00308355
8617	MKNK2	0.856656	7.68565	27.1314	1.90083e-07	0.00311051
4231	EREG	-0.930745	6.74633	27.115	1.91702e-07	0.00313702
1309	BLOC1S3	0.841046	4.3954	27.0966	1.93542e-07	0.00316713
14677	TRANK1	0.59926	4.82897	27.0942	1.93775e-07	0.00317093
14193	TLR2	0.75217	6.06215	27.0931	1.93886e-07	0.00317274
2851	CNTNAP3	0.880752	3.58141	27.0926	1.93944e-07	0.00317369
14453	TMEM97	-0.553597	5.26195	27.0242	2.00921e-07	0.00328787
2089	CCBP2	1.34231	-0.78872	26.8376	2.21287e-07	0.00362114
2083	CC2D2A	-0.605326	4.25267	26.7529	2.312e-07	0.00378335
11740	RNF207	1.17743	2.44271	26.7483	2.31754e-07	0.00379242
12598	SLC16A2	0.807572	4.36898	26.6691	2.41452e-07	0.00395113
4519	FAM214B	0.587753	7.15438	26.6675	2.41647e-07	0.00395432
9443	NOD2	1.11275	2.73331	26.6051	2.49589e-07	0.00408427
8004	LURAP1L	0.610382	1.92319	26.5487	2.56984e-07	0.00420529
3215	CXCL6	1.29992	1.94256	26.4505	2.70377e-07	0.00442445
1847	C8B	1.5053	-1.76267	26.4144	2.75477e-07	0.0045079
15165	UNKL	0.811666	4.27122	26.3916	2.78755e-07	0.00456154
10346	PIK3IP1	0.700785	6.06921	26.3527	2.84428e-07	0.00465438
12064	S1PR5	0.824758	3.78009	26.3393	2.86405e-07	0.00468674
11097	PTHLH	-0.682113	5.47393	26.3305	2.87702e-07	0.00470795
14270	TMEM132A	1.12831	8.02008	26.3175	2.89655e-07	0.00473991
16357	ZWINT	-0.590139	6.3899	26.2981	2.9258e-07	0.00478778
10090	PDE4DIP	0.542049	7.8657	26.2756	2.96008e-07	0.00484388
3210	CXCL16	0.854989	3.875	26.1999	3.07831e-07	0.00503735
12745	SLC35E2	0.787866	3.1572	26.1862	3.1003e-07	0.00507333
7391	LOC100131496	-1.01682	0.728637	26.1187	3.21057e-07	0.00525378
10732	PPM1H	2.60557	-2.90432	26.0056	3.40428e-07	0.00557076
1642	C1R	0.638506	5.63329	25.9956	3.42198e-07	0.00559973
5918	HLA-B	0.603609	8.16348	25.9903	3.43134e-07	0.00561504
13855	TAPBPL	0.577324	5.53791	25.9605	3.48478e-07	0.0057025
7762	LOC645638	0.873289	3.28711	25.9513	3.50142e-07	0.00572972
5004	FRS3	0.690643	2.36834	25.8322	3.72422e-07	0.00609432
14704	TRIB2	-0.699366	5.58686	25.7885	3.8096e-07	0.00623403
10229	PGLYRP4	3.15494	2.64954	25.787	3.81244e-07	0.00623867
1205	BBOX1	2.125	4.85351	25.7026	3.983e-07	0.00651779
12281	SEMA3C	0.785876	6.97398	25.6914	4.00603e-07	0.00655546
13691	SULF1	0.775352	2.96495	25.6862	4.01679e-07	0.00657308
981	ATF3	-0.945697	3.82363	25.6345	4.12588e-07	0.0067516
13854	TAPBP	1.07498	7.49035	25.5991	4.2024e-07	0.00687681
10692	PPARG	-0.733212	2.91763	25.5738	4.25783e-07	0.00696752
1144	B3GNT4	0.914833	1.12452	25.5684	4.26972e-07	0.00698697
12354	SERPINB8	-0.54689	6.77162	25.5289	4.358e-07	0.00713144
6333	IL22RA1	0.658485	4.2656	25.4796	4.47092e-07	0.00731622
4394	FAM111B	-0.923458	4.33205	25.4637	4.50775e-07	0.00737649
9017	MYLK	0.936542	1.73031	25.4523	4.53466e-07	0.00742052
1645	C1S	0.619779	3.83553	25.437	4.57063e-07	0.00747939
13184	SNORD88B	-1.40171	-0.88624	25.4189	4.61383e-07	0.00755007
10136	PDSS1	-0.637879	4.04346	25.3901	4.6832e-07	0.00766359
16158	ZNF622	-0.68782	5.98461	25.3851	4.69524e-07	0.00768329
10669	POU2F2	1.19964	1.87027	25.31	4.88177e-07	0.00798852
16268	ZNF799	-0.832451	1.44743	25.2939	4.92275e-07	0.00805558
14181	TLE1	0.717772	5.82509	25.2789	4.96101e-07	0.0081182
14529	TNFSF8	-2.10769	-2.20375	25.2437	5.05236e-07	0.00826768
5810	HES1	0.61375	5.3985	25.1719	5.2442e-07	0.00858162
3971	EFNB2	-0.770941	6.51264	25.111	5.41231e-07	0.00885671
10601	POLE3	-0.788509	7.46774	25.0784	5.50453e-07	0.00900762
8059	MAF	0.979161	4.32678	25.0286	5.64865e-07	0.00924345
14308	TMEM171	-0.802021	1.42818	24.9587	5.85715e-07	0.00958465
12422	SFXN4	-0.906838	4.45308	24.9233	5.96582e-07	0.00976247
6127	HSPA9	-0.562504	8.90715	24.8513	6.19259e-07	0.0101336
13643	STRIP2	-0.540135	3.72456	24.8219	6.28794e-07	0.0102896
5063	FZD2	0.715687	4.40247	24.7786	6.43066e-07	0.0105231
9032	MYO1B	0.691066	8.47477	24.7152	6.64594e-07	0.0108754
11272	RAB40C	0.648346	5.36713	24.7111	6.65981e-07	0.0108981
1573	C17orf103	0.825788	3.65424	24.6746	6.78733e-07	0.0111068
8103	MANBA	0.554734	5.72012	24.6709	6.80048e-07	0.0111283
9331	NFKB2	0.918331	7.25021	24.6127	7.0088e-07	0.0114692
234	ADAMTS9	1.09141	3.262	24.5012	7.42638e-07	0.0121525
8017	LYAR	-0.578593	4.54315	24.379	7.91278e-07	0.0129485
14952	TUBGCP4	-0.495958	4.53703	24.3176	8.169e-07	0.0133677
4634	FANCI	-0.538104	6.33688	24.2376	8.51534e-07	0.0139345
14657	TRABD2B	1.15268	-0.0433853	24.2371	8.51735e-07	0.0139378
15359	VRK1	-0.592212	5.07221	24.2202	8.59255e-07	0.0140609
891	ARNTL2	0.671783	5.36284	24.2088	8.6436e-07	0.0141444
14271	TMEM132B	1.45783	0.910962	24.1858	8.74727e-07	0.014314
6488	ISG20L2	-0.683666	5.93405	24.1594	8.86835e-07	0.0145122
14738	TRIM47	0.793997	5.95144	24.1013	9.13995e-07	0.0149566
10088	PDE4C	1.50404	-1.85237	24.0884	9.20127e-07	0.015057
6482	IRX5	0.972738	3.38637	23.9246	1.00185e-06	0.0163943
15018	UBA7	0.543916	4.20687	23.907	1.01102e-06	0.0165443
12219	SDHAP1	0.761704	2.62566	23.8893	1.02035e-06	0.016697
2746	CLIC3	0.656754	2.20694	23.7762	1.08213e-06	0.017708
11570	RFWD3	-0.609908	6.2769	23.7592	1.09171e-06	0.0178647
8272	MCM7	-0.712395	7.71064	23.7535	1.09496e-06	0.017918
15268	VAMP1	0.610202	3.11103	23.7423	1.10134e-06	0.0180223
8574	MIR503	2.21129	-2.70896	23.7258	1.11086e-06	0.0181781
3385	DCTPP1	-0.895646	5.20203	23.6892	1.13213e-06	0.0185262
13014	SNHG15	-0.886622	4.55029	23.658	1.15069e-06	0.0188299
12209	SDCBP2-AS1	-0.848177	2.38035	23.6117	1.17871e-06	0.0192885
6620	KBTBD8	-0.749327	1.97667	23.591	1.19146e-06	0.019497
10858	PRIM2	-0.718335	4.4202	23.5899	1.19209e-06	0.0195074
8514	MIR21	1.04978	0.137863	23.5242	1.23354e-06	0.0201857
5024	FTSJ2	-0.56197	4.8957	23.5093	1.24312e-06	0.0203424
5967	HMOX1	0.565591	4.79653	23.5049	1.24598e-06	0.0203893
8974	MVP	0.609648	7.45708	23.4835	1.2599e-06	0.020617
10859	PRIMA1	-1.11337	0.0438853	23.4112	1.30815e-06	0.0214065
8440	MGC16121	0.728754	1.92769	23.411	1.3083e-06	0.021409
11151	PTRH2	-0.546483	4.77358	23.3946	1.31952e-06	0.0215926
6667	KCNQ5	-1.38156	0.251157	23.3859	1.32543e-06	0.0216894
2126	CCDC146	0.938985	2.30966	23.3676	1.33811e-06	0.0218969
12573	SLBP	-0.526415	6.06514	23.3369	1.3597e-06	0.0222501
10102	PDGFB	0.922467	5.35677	23.333	1.36246e-06	0.0222952
5173	GBP5	0.699516	1.2197	23.3227	1.36977e-06	0.0224149
10042	PCNA	-0.60566	6.97323	23.2976	1.38772e-06	0.0227087
8671	MMP28	0.774863	6.11696	23.2335	1.43478e-06	0.0234787
6893	KLHDC8B	0.514658	4.69961	23.2314	1.43632e-06	0.0235039
1154	B4GALT1	0.843615	9.8968	23.2155	1.44823e-06	0.0236988
11018	PSMB9	1.0998	4.85658	23.1959	1.46306e-06	0.0239415
11978	RRP9	-0.57336	5.32974	23.1461	1.5015e-06	0.0245706
15063	UBE2T	-0.530959	5.21066	23.1341	1.51087e-06	0.0247239
8270	MCM5	-0.560883	6.43698	23.1329	1.51183e-06	0.0247396
1687	C1orf68	-0.907028	-0.378483	23.1198	1.52214e-06	0.0249083
11397	RASD2	1.00097	-0.948237	23.0998	1.53806e-06	0.0251689
2405	CDK18	0.841753	3.83041	23.0338	1.59178e-06	0.0260479
16045	ZNF473	-0.637362	4.29158	23.0221	1.60153e-06	0.0262074
12389	SETMAR	-0.610624	3.18564	23.0201	1.6032e-06	0.0262347
11600	RGS4	-2.09145	-1.77271	22.9919	1.62689e-06	0.0266225
5719	HAUS8	-0.729133	3.86729	22.9815	1.63568e-06	0.0267663
12764	SLC38A4	-0.637557	1.52507	22.9698	1.64568e-06	0.0269299
5151	GATA2	0.803877	1.317	22.9508	1.66198e-06	0.0271966
3445	DDX58	0.600106	5.52001	22.9496	1.66302e-06	0.0272136
943	ASF1B	-0.496511	5.93296	22.9207	1.68825e-06	0.0276265
1505	C12orf54	-0.777864	2.6082	22.9077	1.69968e-06	0.0278135
8754	MREG	0.705515	4.19064	22.8773	1.72683e-06	0.0282578
15562	XKR8	0.629726	3.33886	22.8503	1.75123e-06	0.0286572
11610	RHBDL2	0.613909	2.52299	22.8231	1.77618e-06	0.0290654
3247	CYBASC3	0.566746	6.57513	22.7602	1.83531e-06	0.0300331
14716	TRIM22	0.743744	3.91946	22.71	1.88385e-06	0.0308273
3690	DNAJC9	-0.532884	5.74801	22.6745	1.91894e-06	0.0314015
7409	LOC100133091	0.795537	1.89791	22.6042	1.99045e-06	0.0325717
7136	LETM2	-0.522545	3.49015	22.5941	2.00094e-06	0.0327434
292	ADRB1	-1.74682	-0.898052	22.5891	2.00615e-06	0.0328286
8180	MAPRE2	-0.474225	4.47937	22.5886	2.0067e-06	0.0328376
4107	EME1	-0.697773	3.6582	22.5629	2.03372e-06	0.0332798
12441	SGSH	0.856534	3.77342	22.5207	2.07893e-06	0.0340196
7984	LSS	0.683157	7.68284	22.5029	2.09829e-06	0.0343364
2677	CIRH1A	-0.774006	6.07765	22.4956	2.10623e-06	0.0344664
15692	ZC3H12A	-0.621665	7.99619	22.4927	2.10939e-06	0.034518
9836	P2RY2	0.666735	4.13108	22.4627	2.14269e-06	0.035063
10448	PLCD4	-0.549157	4.25837	22.4569	2.14907e-06	0.0351674
10595	POLD3	-0.504008	5.18195	22.443	2.16476e-06	0.0354241
6587	JUP	0.970431	9.93001	22.4132	2.19863e-06	0.0359783
14617	TPCN1	0.801712	6.37267	22.4005	2.21322e-06	0.0362172
15435	WDR3	-0.556776	5.66859	22.3939	2.22078e-06	0.0363408
11561	RFC5	-0.771007	4.95132	22.3385	2.28572e-06	0.0374036
10411	PKP1	0.681896	9.55714	22.0608	2.64155e-06	0.0432264
3618	DMBT1	-0.740576	2.91369	22.0542	2.65057e-06	0.0433739
11483	RBMXL1	-0.540626	5.64448	22.0339	2.67883e-06	0.0438364
6907	KLHL25	0.612831	3.90262	21.996	2.73216e-06	0.044709
13491	SRSF7	-0.504401	6.77025	21.9701	2.76932e-06	0.0453172
4120	EMP1	-0.657088	5.99661	21.9682	2.77208e-06	0.0453624
5216	GEMIN5	-0.502541	5.33912	21.945	2.80572e-06	0.0459129
15225	USP35	0.546392	4.19646	21.942	2.81016e-06	0.0459855
2429	CDKN1C	0.637353	4.51323	21.8878	2.89065e-06	0.0473026
6920	KLHL5	0.646644	6.57439	21.887	2.8918e-06	0.0473214
3831	DUSP1	0.601943	8.19515	21.8859	2.89356e-06	0.0473503
12316	SEPT4	-0.761092	2.02383	21.857	2.9374e-06	0.0480675
12867	SLC9A9	0.702828	4.76717	21.8223	2.99107e-06	0.0489459
293	ADRB2	-0.502248	7.22017	21.796	3.03233e-06	0.049621
2407	CDK2	-0.532056	6.07766	21.7795	3.05851e-06	0.0500495
11366	RAP1GAP	0.721582	2.786	21.7752	3.06531e-06	0.0501607
8531	MIR3125	-3.47788	-3.14038	21.7633	3.08443e-06	0.0504735
5050	FXN	-0.495759	4.11601	21.7536	3.1001e-06	0.0507301
15075	UBIAD1	-0.479546	4.93833	21.728	3.14179e-06	0.0514123
9845	PA2G4P4	-0.788393	5.24481	21.7137	3.16523e-06	0.0517959
4262	ESM1	-1.2031	1.33995	21.6402	3.28889e-06	0.0538194
10997	PSG4	-0.769716	0.661618	21.6382	3.29226e-06	0.0538745
4556	FAM46A	0.884576	2.80311	21.5651	3.42022e-06	0.0559684
15143	ULK1	0.989879	6.53568	21.5555	3.43727e-06	0.0562474
6882	KLF6	-0.567917	8.81004	21.5319	3.47997e-06	0.0569463
12591	SLC15A3	0.962404	2.58994	21.5273	3.48833e-06	0.0570831
10760	PPP1R26	0.656664	5.33924	21.5204	3.50088e-06	0.0572883
6463	IRAK3	1.15298	0.0571644	21.52	3.50163e-06	0.0573006
6474	IRF7	0.668181	4.53777	21.4821	3.57149e-06	0.0584438
9764	ORAI3	0.565589	4.9979	21.4533	3.62561e-06	0.0593295
11355	RANBP1	-0.708894	6.1104	21.4168	3.69514e-06	0.0604672
6548	ITSN2	0.837796	5.35329	21.4154	3.6979e-06	0.0605124
10534	PMAIP1	-0.679469	4.28693	21.3845	3.75795e-06	0.0614951
14905	TTF2	-0.522973	5.45642	21.3832	3.76054e-06	0.0615374
8955	MUC1	1.09605	6.40151	21.3717	3.78313e-06	0.0619071
9702	OAS3	0.774844	7.09791	21.3475	3.83121e-06	0.0626939
13297	SP6	0.851614	2.51943	21.3382	3.8499e-06	0.0629997
14759	TRIP13	-0.547272	6.01797	21.2956	3.93632e-06	0.064414
1672	C1orf213	0.753196	1.45847	21.2637	4.0025e-06	0.0654969
2571	CHAF1A	-0.524746	5.79089	21.2507	4.02958e-06	0.06594
631	ANO9	0.960225	4.09892	21.2049	4.12711e-06	0.067536
3143	CTDSP2	0.48614	6.97078	21.2046	4.12783e-06	0.0675478
1452	C10orf54	0.753092	3.28494	21.1893	4.16086e-06	0.0680883
5789	HELLS	-0.707368	3.75555	21.1814	4.17795e-06	0.0683679
10354	PIM1	0.515054	6.93178	21.0737	4.41943e-06	0.0723196
1453	C10orf55	-0.675048	2.0794	21.043	4.49089e-06	0.073489
9753	OPTN	0.48627	7.66053	21.0348	4.51026e-06	0.0738059
10361	PINK1	0.480998	6.8792	21.0228	4.53848e-06	0.0742676
14225	TMCC2	0.712527	2.28161	20.869	4.91783e-06	0.0804753
8750	MRAP2	-0.939588	1.95014	20.8672	4.9225e-06	0.0805518
9813	OTX1	0.829409	1.72836	20.8419	4.988e-06	0.0816236
4153	ENTPD3-AS1	-1.05961	0.0934467	20.8008	5.0963e-06	0.0833958
11778	RNPEPL1	0.903497	6.00926	20.7991	5.1008e-06	0.0834695
9844	PA2G4	-0.715408	7.80531	20.7716	5.17439e-06	0.0846738
12717	SLC2A9	-0.60478	4.22607	20.7201	5.31539e-06	0.0869811
12484	SH3TC2	-0.586766	2.94223	20.6699	5.45672e-06	0.0892938
2363	CDC45	-0.662871	5.75232	20.6685	5.46063e-06	0.0893578
10459	PLD2	0.593077	5.92109	20.6375	5.54997e-06	0.0908197
10989	PSAT1	-0.671275	6.13458	20.6323	5.56482e-06	0.0910627
491	ALOXE3	0.665044	2.81804	20.631	5.56859e-06	0.0911244
8053	MAD2L1	-0.542545	5.48566	20.6264	5.58199e-06	0.0913437
438	ALDH1A1	-0.535033	3.52482	20.6165	5.61105e-06	0.0918192
12570	SLAMF7	-1.20602	0.444173	20.6056	5.64308e-06	0.0923433
4900	FLRT3	0.484454	4.59467	20.5847	5.70516e-06	0.0933592
3872	DYRK1B	0.772852	4.77416	20.582	5.71319e-06	0.0934907
14858	TSSK3	0.959884	2.57077	20.5328	5.86177e-06	0.095922
7099	LCP1	-1.08918	0.661059	20.5215	5.89648e-06	0.09649
4338	EYA2	-0.504287	5.9073	20.4893	5.99662e-06	0.0981286
12434	SGMS1	0.491283	5.29241	20.4873	6.00295e-06	0.0982323
2857	COA4	-0.670933	5.67537	20.4836	6.01433e-06	0.0984185
12854	SLC8A1	-0.947371	-0.00580891	20.4651	6.07298e-06	0.0993782
12066	SAA2	0.574205	4.72883	20.4259	6.19856e-06	0.101433
4902	FLT3LG	0.569092	2.83133	20.342	6.47621e-06	0.105977
4609	FAM86DP	-0.517197	2.53516	20.2318	6.86035e-06	0.112263
14328	TMEM189	0.702296	6.26137	20.2312	6.8623e-06	0.112295
14729	TRIM36	0.976407	1.85066	20.2296	6.8682e-06	0.112391
12795	SLC45A1	0.911939	-0.0308098	20.2206	6.90055e-06	0.112921
11442	RBM12	-0.518356	6.52179	20.2164	6.91571e-06	0.113169
2371	CDCA5	-0.505522	6.42371	20.2105	6.93717e-06	0.11352
4819	FJX1	-0.853153	5.76731	20.1982	6.98203e-06	0.114254
11102	PTMA	-0.660281	8.73805	20.1923	7.00334e-06	0.114603
12165	SCFD2	-0.542928	4.62442	20.1885	7.0175e-06	0.114834
4610	FAM86EP	-0.947206	0.318249	20.1513	7.1553e-06	0.117089
4442	FAM160A1	0.761612	3.59118	20.149	7.16358e-06	0.117225
9788	OSCAR	0.920455	0.581406	20.1341	7.21977e-06	0.118144
5904	HIST2H2BE	0.511858	3.72795	20.1176	7.2825e-06	0.119171
10879	PRKCQ	-0.589957	2.46815	20.0867	7.40105e-06	0.121111
8187	MARCH2	0.505803	3.81664	20.0815	7.42096e-06	0.121437
11148	PTPRZ1	-0.843491	4.075	20.078	7.43466e-06	0.121661
10782	PPP2R2C	-0.510345	3.52654	20.0596	7.5067e-06	0.12284
12453	SH2D3C	1.52881	1.25237	20.0396	7.58534e-06	0.124127
7031	LACTB	0.623597	4.55753	20.0283	7.63054e-06	0.124866
11614	RHD	1.05021	-0.629246	20.0282	7.63097e-06	0.124873
5647	GTPBP4	-0.522807	6.57557	20.025	7.64349e-06	0.125078
14661	TRAF3	0.56957	6.34153	20.0228	7.65228e-06	0.125222
5244	GGT5	1.38032	-0.194969	19.9488	7.95459e-06	0.130169
3838	DUSP16	0.626867	5.89947	19.9204	8.07325e-06	0.132111
5933	HLA-F	0.60894	4.67734	19.8948	8.18207e-06	0.133891
11988	RSL1D1	-0.56375	7.39193	19.8848	8.22516e-06	0.134597
15883	ZNF202	-0.598594	4.10228	19.8716	8.282e-06	0.135527
5445	GPATCH4	-0.576193	5.61943	19.8625	8.32163e-06	0.136175
879	ARMC7	0.599391	4.12848	19.8558	8.3508e-06	0.136653
12089	SAMD9L	0.825317	3.83759	19.8024	8.58726e-06	0.140522
10284	PHLDB3	0.665978	3.44044	19.7497	8.82773e-06	0.144457
13003	SNCAIP	0.485576	4.41308	19.7423	8.86198e-06	0.145017
11265	RAB3D	0.514048	6.05218	19.6848	9.13257e-06	0.149445
2057	CBLB	0.611029	4.59045	19.6815	9.14805e-06	0.149699
4365	FADS3	0.522302	7.17871	19.6473	9.31357e-06	0.152407
9613	NUAK2	-0.762321	5.51362	19.64	9.34912e-06	0.152989
4307	EXO5	-0.593827	3.29855	19.6248	9.42377e-06	0.154211
1208	BBS12	0.538175	2.99783	19.6058	9.51794e-06	0.155752
2486	CENPH	-0.643574	5.58151	19.5943	9.57534e-06	0.156691
1263	BDKRB2	-0.546813	4.16922	19.5671	9.71284e-06	0.158941
3882	E2F1	-0.644815	4.84219	19.5619	9.73943e-06	0.159376
15617	YPEL3	0.516	4.66304	19.5607	9.74514e-06	0.159469
12686	SLC26A11	1.02362	1.94588	19.5551	9.77411e-06	0.159944
14074	TGM2	0.579976	9.48538	19.492	1.0102e-05	0.165309
3803	DSN1	-0.538551	5.46815	19.4788	1.01723e-05	0.166459
3843	DUSP23	-0.690232	6.51199	19.4109	1.05406e-05	0.172487
1378	BRIX1	-0.588178	5.99655	19.4067	1.05633e-05	0.172858
15282	VASN	1.1051	4.86695	19.3907	1.06527e-05	0.174321
7249	LINC00607	0.586764	1.9246	19.3168	1.1073e-05	0.181199
9198	NCR3LG1	-0.694604	3.22709	19.2934	1.12094e-05	0.183431
2370	CDCA4	-0.697579	6.21158	19.2906	1.12258e-05	0.183698
14244	TMEM102	0.641331	3.55837	19.2806	1.12847e-05	0.184662
4513	FAM211B	0.778472	1.74633	19.2598	1.14085e-05	0.186689
2849	CNTNAP1	1.11527	5.15972	19.2505	1.14643e-05	0.187601
4738	FCGR2A	-5.14666	-3.02629	19.2395	1.15306e-05	0.188686
8774	MRPL17	-0.877298	6.13377	19.23	1.15877e-05	0.189621
14145	TIMELESS	-0.561566	6.33488	19.1912	1.18255e-05	0.193512
9140	NAT6	0.522736	4.4371	19.1768	1.1915e-05	0.194977
10345	PIK3CD	0.904622	5.33132	19.1734	1.19364e-05	0.195328
5495	GPR176	0.483552	4.07429	19.1444	1.21193e-05	0.198321
12668	SLC25A37	0.493815	6.54123	19.1401	1.21463e-05	0.198762
819	ARHGEF26	-0.958473	0.723643	19.0726	1.25836e-05	0.205918
12525	SIGMAR1	-0.475651	7.28684	19.0711	1.25937e-05	0.206083
2202	CCDC87	1.10046	-0.952094	19.0483	1.27455e-05	0.208567
9666	NUP35	-0.587941	3.86358	19.0248	1.29031e-05	0.211146
16249	ZNF775	0.746709	2.20663	19.0182	1.29479e-05	0.21188
14558	TNS3	0.839176	6.93086	19.0071	1.30231e-05	0.213109
10333	PIGW	-0.696491	4.42988	19.0059	1.30318e-05	0.213252
3067	CRYAB	-0.764932	2.31682	18.9404	1.34865e-05	0.220694
15253	UTP14A	-0.758615	5.07062	18.9331	1.35385e-05	0.221545
15515	WLS	0.498941	6.84119	18.9039	1.37468e-05	0.224953
3368	DCLRE1B	-0.472067	4.47098	18.8726	1.39742e-05	0.228674
6689	KCTD7	0.496277	4.00412	18.8696	1.39963e-05	0.229036
1900	CA2	-0.673467	2.40116	18.8227	1.43448e-05	0.234738
594	ANKRD30BP3	2.02892	-2.87938	18.7968	1.45411e-05	0.23795
1550	C15orf62	0.757088	2.02779	18.7963	1.4545e-05	0.238014
8198	MARK1	0.68629	4.3137	18.7516	1.48902e-05	0.243663
1567	C16orf88	-0.685408	4.71774	18.7492	1.49084e-05	0.24396
7300	LMBR1L	0.446604	4.92851	18.7444	1.49461e-05	0.244577
14671	TRAIP	-0.745478	3.91656	18.7408	1.49747e-05	0.245046
12541	SIRPB2	0.76779	1.82743	18.7381	1.49958e-05	0.245392
3499	DGAT2	0.496733	4.63747	18.6894	1.53834e-05	0.251734
3057	CROCCP3	0.84813	1.88957	18.676	1.54917e-05	0.253507
5694	HADH	-0.773095	5.66087	18.6726	1.55193e-05	0.253957
9316	NFATC1	1.01684	0.32853	18.6615	1.56106e-05	0.255452
8211	MAST3	0.960982	4.10185	18.6289	1.58797e-05	0.259856
13011	SNHG10	-0.512157	2.87799	18.5872	1.62308e-05	0.265602
12286	SEMA4B	0.792963	7.91682	18.5712	1.63677e-05	0.267842
12456	SH2D5	-0.636131	2.94511	18.5417	1.66228e-05	0.272016
11046	PSMG1	-0.508107	5.56773	18.5289	1.67349e-05	0.273849
3887	E2F6	-0.497297	2.99376	18.5145	1.68617e-05	0.275926
11049	PSMG3-AS1	0.677911	2.88785	18.4675	1.72823e-05	0.282808
3563	DIEXF	-0.491755	5.31618	18.4301	1.7625e-05	0.288416
10202	PFKM	-0.608667	6.65969	18.4183	1.7735e-05	0.290215
1858	C8orf58	0.448539	3.97939	18.4156	1.77596e-05	0.290617
12562	SKINTL	1.62235	-1.17628	18.3982	1.79224e-05	0.293282
11662	RIPK4	0.679056	5.96473	18.3878	1.80205e-05	0.294887
3888	E2F7	-0.768525	5.95872	18.3745	1.81467e-05	0.296953
1007	ATIC	-0.583291	6.92204	18.3578	1.8307e-05	0.299575
782	ARHGAP18	-0.616903	4.28219	18.3516	1.83666e-05	0.300552
14054	TFPI2	-0.537025	5.99265	18.3325	1.85518e-05	0.303581
9755	OR2B11	-2.39669	-3.00283	18.3217	1.86567e-05	0.305298
12395	SF3A3	-0.631131	6.79272	18.3154	1.87188e-05	0.306315
9874	PAK1IP1	-0.49182	4.79838	18.3092	1.87794e-05	0.307306
9464	NOP2	-0.563928	6.2624	18.2911	1.89587e-05	0.310241
13589	STC2	0.68463	7.11061	18.2848	1.90216e-05	0.31127
9165	NCAPD3	-0.49772	6.14943	18.2772	1.90983e-05	0.312525
8045	LZTS2	0.580218	5.21237	18.2748	1.9122e-05	0.312913
15775	ZFP36L2	0.89407	7.83721	18.2518	1.93541e-05	0.31671
530	AMZ1	1.36331	-1.76898	18.2347	1.95289e-05	0.31957
3405	DDR1	0.779842	8.69605	18.2069	1.9816e-05	0.324269
3420	DDX21	-0.597992	8.02517	18.2021	1.98662e-05	0.32509
14359	TMEM229B	1.03261	-0.555767	18.1992	1.98966e-05	0.325588
8913	MTFR2	-0.65945	3.12756	18.1799	2.00985e-05	0.328892
305	AFAP1	0.478841	5.9474	18.1635	2.02728e-05	0.331744
26	AATF	-0.48007	6.31232	18.1578	2.0334e-05	0.332745
11311	RAD18	-0.534756	4.86477	18.1528	2.0387e-05	0.333612
6263	IGFBP3	-0.582397	3.098	18.1419	2.05039e-05	0.335526
14073	TGM1	0.754288	5.30812	18.1249	2.0688e-05	0.338539
10218	PGBD3	-0.545886	3.25466	18.1096	2.08545e-05	0.341263
4214	ERAP1	0.54934	6.61078	18.071	2.12818e-05	0.348255
6660	KCNMB4	0.597333	2.80024	18.0675	2.13214e-05	0.348904
7138	LFNG	0.821956	4.8146	18.0424	2.16044e-05	0.353534
3663	DNAJB9	0.531849	3.99265	18.0207	2.18516e-05	0.357579
6322	IL1R1	-0.589112	5.79957	18.0099	2.19763e-05	0.35962
9955	PAX8	0.93336	-0.932391	18.0061	2.20198e-05	0.360332
15425	WDR12	-0.507244	5.09262	17.9999	2.20916e-05	0.361507
12505	SHMT1	-0.658547	5.0427	17.996	2.2137e-05	0.36225
3257	CYLD	0.504138	6.65331	17.9914	2.219e-05	0.363118
1840	C7orf53	1.02502	0.0256258	17.9903	2.22038e-05	0.363344
12092	SAMSN1	0.532742	2.70395	17.9789	2.23371e-05	0.365525
9168	NCAPH	-0.451977	5.72639	17.9354	2.28529e-05	0.373964
14609	TP53RK	-0.568975	5.37829	17.8835	2.34847e-05	0.384303
8782	MRPL24	-0.815033	6.34276	17.8766	2.35696e-05	0.385693
10938	PRPS1	-0.591057	5.46946	17.8124	2.43789e-05	0.398936
14345	TMEM204	0.509036	2.8439	17.7893	2.46771e-05	0.403817
5502	GPR39	0.602123	1.92144	17.7706	2.492e-05	0.40779
9548	NRCAM	0.893416	2.95361	17.7607	2.50505e-05	0.409927
8081	MAK16	-0.603113	4.23751	17.7472	2.52287e-05	0.412843
14410	TMEM51-AS1	1.49618	-0.490552	17.7142	2.56704e-05	0.42007
6257	IGF2-AS	1.41036	-2.51683	17.7074	2.57629e-05	0.421584
15095	UBR7	-0.509467	5.89974	17.6827	2.60994e-05	0.427091
1922	CACNA2D2	1.11721	-0.0958911	17.6538	2.64982e-05	0.433617
13374	SPINT1	0.724544	7.39394	17.6402	2.66885e-05	0.43673
6577	JPH1	-0.832554	1.06324	17.6092	2.71274e-05	0.443912
1260	BDH1	-0.492541	4.95844	17.6076	2.71495e-05	0.444274
16062	ZNF503	1.01416	3.6941	17.6002	2.72558e-05	0.446013
12029	RUVBL1	-0.735699	6.57992	17.5952	2.73283e-05	0.4472
5138	GART	-0.663111	6.87699	17.594	2.73453e-05	0.447479
14291	TMEM156	0.630006	3.79933	17.508	2.86107e-05	0.468185
6738	KIAA0247	0.666407	6.98507	17.4852	2.89551e-05	0.473821
3847	DUSP5	-0.654261	5.38566	17.4573	2.9383e-05	0.480823
2091	CCDC102A	0.713394	3.48039	17.4079	3.01567e-05	0.493485
2461	CEBPB	0.621439	7.29602	17.3961	3.03449e-05	0.496564
4343	EZH2	-0.462452	5.41531	17.36	3.09267e-05	0.506084
3920	EDAR	1.66598	-1.43924	17.3479	3.11238e-05	0.509309
6199	IER5L	0.823348	4.8945	17.3414	3.12314e-05	0.511071
1401	BTBD11	-0.589364	3.90162	17.3341	3.13513e-05	0.513033
4829	FKBP4	-0.758921	6.87694	17.3	3.19191e-05	0.522325
9376	NIPAL1	-0.860948	2.74466	17.2987	3.19406e-05	0.522676
5490	GPR157	0.958845	0.712957	17.2822	3.22188e-05	0.527228
11783	ROBO3	0.458564	4.05742	17.2591	3.2613e-05	0.533679
1809	C6orf132	0.720155	5.65608	17.2331	3.30627e-05	0.541038
11323	RAD51D	-0.642285	2.36643	17.1796	3.40077e-05	0.556503
11181	PWWP2B	0.658701	3.70884	17.1642	3.42834e-05	0.561014
3899	EBNA1BP2	-0.612189	6.8101	17.1511	3.45213e-05	0.564906
7178	LIN52	-0.49199	3.08655	17.1507	3.45279e-05	0.565014
1240	BCL2L11	0.543836	4.6222	17.1429	3.46701e-05	0.567341
525	AMPD3	0.595245	5.19939	17.1106	3.52647e-05	0.577071
6997	KRT6B	-0.504878	7.53197	17.1032	3.54032e-05	0.579338
9631	NUDT15	-0.496093	5.33451	17.1016	3.54326e-05	0.579819
7767	LOC646471	0.691549	2.29848	17.1005	3.54538e-05	0.580165
6469	IRF2BP2	0.715053	7.07255	17.0707	3.6014e-05	0.589333
964	ASS1	0.759187	8.11298	17.0551	3.63104e-05	0.594184
5381	GNG4	-0.651564	0.484997	17.0474	3.64577e-05	0.596594
11893	RPP40	-0.508259	3.44104	17.0276	3.68413e-05	0.602872
1289	BHLHE41	-0.940529	2.98498	17.0145	3.70962e-05	0.607041
1811	C6orf141	-0.839342	2.36098	17.011	3.71633e-05	0.60814
9609	NTRK1	0.803187	0.421904	17.0096	3.7192e-05	0.60861
4221	ERC2	2.69544	-3.45438	17.0088	3.72071e-05	0.608857
6137	HSPG2	1.1631	7.75848	16.9946	3.74865e-05	0.613429
14268	TMEM130	2.72287	-3.25128	16.9836	3.77045e-05	0.616996
10930	PRPF4	-0.550465	6.64361	16.9773	3.78286e-05	0.619028
2697	CKS1B	-0.706676	4.60941	16.9482	3.84147e-05	0.628618
2462	CEBPD	-0.686542	6.2529	16.9292	3.87996e-05	0.634917
12663	SLC25A32	-0.643643	4.11228	16.9282	3.88197e-05	0.635246
8747	MPZL2	-0.547569	6.30351	16.9202	3.8985e-05	0.63795
6462	IRAK2	0.591192	5.76102	16.9158	3.90752e-05	0.639427
13413	SPRYD4	-0.655213	4.18634	16.8769	3.98842e-05	0.652666
1935	CADM3	-0.562295	6.16148	16.8765	3.98929e-05	0.652807
2490	CENPL	-0.555191	4.12234	16.8666	4.01017e-05	0.656224
10406	PKN1	0.64569	5.66922	16.8605	4.02307e-05	0.658334
10363	PINX1	-0.741254	4.37898	16.7928	4.16922e-05	0.682251
4357	FAAH2	0.785864	2.35708	16.7827	4.19126e-05	0.685858
8502	MIR17HG	-0.87675	2.13611	16.7682	4.22361e-05	0.691151
7796	LOC728392	0.635829	2.87133	16.7677	4.22455e-05	0.691306
8935	MTMR7	0.79301	0.959053	16.7543	4.25465e-05	0.696231
14787	TRPA1	1.08079	-1.53051	16.7102	4.35474e-05	0.712609
388	AK2	-0.73649	7.2495	16.7046	4.36743e-05	0.714686
12482	SH3RF3-AS1	0.87565	1.64872	16.6779	4.42945e-05	0.724836
10240	PHACTR1	0.960974	-1.15714	16.6714	4.44456e-05	0.727308
15526	WNT4	1.10758	5.80922	16.6468	4.50267e-05	0.736818
53	ABCC3	0.760699	4.87733	16.614	4.58104e-05	0.749642
889	ARNT2	0.753015	0.591692	16.6065	4.59926e-05	0.752623
735	APOLD1	0.631378	2.73296	16.6036	4.60637e-05	0.753787
1967	CAMKK1	-0.463095	3.34971	16.5834	4.65575e-05	0.761867
3773	DPYSL2	0.438585	6.19924	16.5832	4.65605e-05	0.761916
3286	CYP4B1	-0.819945	3.48585	16.5721	4.68356e-05	0.766418
15186	URB2	-0.492256	4.42942	16.5623	4.70781e-05	0.770386
881	ARMC9	0.416956	5.41462	16.5577	4.71924e-05	0.772257
5509	GPR68	0.512815	6.13733	16.5551	4.72558e-05	0.773293
10332	PIGV	0.412814	5.07938	16.5464	4.74746e-05	0.776874
1632	C1QBP	-0.546837	6.98427	16.5126	4.83278e-05	0.790837
11963	RRM1	-0.486882	7.65204	16.5068	4.84758e-05	0.793258
8917	MTHFD2	-0.658707	6.77316	16.4961	4.87508e-05	0.797757
13500	SSBP2	-0.611654	5.53608	16.4905	4.88943e-05	0.800107
14102	THEM4	-0.471633	4.28988	16.4763	4.92611e-05	0.806109
9390	NKD1	0.627935	3.90706	16.4708	4.94043e-05	0.808452
4018	EIF2B3	-0.704966	4.9374	16.4611	4.96587e-05	0.812616
13969	TCP11L2	0.631912	2.59616	16.4541	4.98434e-05	0.815638
5541	GRAMD2	-0.684064	4.61576	16.4139	5.09093e-05	0.83308
13766	SYNGR3	0.949166	-0.935116	16.4114	5.09764e-05	0.834178
8679	MND1	-0.535912	3.81134	16.4041	5.11756e-05	0.837438
3066	CRY2	0.517528	4.22194	16.4004	5.12755e-05	0.839073
1760	C3orf36	-1.81891	-2.29809	16.3961	5.13914e-05	0.840969
16095	ZNF551	-0.548376	3.62238	16.3861	5.16614e-05	0.845388
11804	RPA2	-0.656407	5.84671	16.3628	5.23008e-05	0.85585
12634	SLC23A3	1.04406	-0.520487	16.3325	5.31444e-05	0.869656
7807	LOC728989	1.11542	-0.558693	16.3322	5.31518e-05	0.869777
8516	MIR210HG	0.552821	3.75589	16.3157	5.36192e-05	0.877424
12098	SAP30L	0.445434	5.68729	16.3141	5.36621e-05	0.878127
9956	PAX9	0.570513	3.10274	16.2943	5.4227e-05	0.88737
2043	CASZ1	0.810665	5.17705	16.2865	5.44499e-05	0.891018
6522	ITGB2	0.698922	1.80228	16.2704	5.49138e-05	0.89861
13487	SRSF3	-0.495556	7.90619	16.268	5.49837e-05	0.899753
1947	CALHM2	0.486287	2.16873	16.2606	5.51988e-05	0.903273
10642	POLR3K	-0.597135	3.78358	16.2545	5.53766e-05	0.906183
242	ADAT1	-0.441661	4.32665	16.2366	5.59038e-05	0.91481
905	ARRDC3	0.497167	6.2969	16.2284	5.61466e-05	0.918783
8120	MAP2K2	0.534878	6.47984	16.226	5.62184e-05	0.919957
5152	GATA3	0.998419	-0.926614	16.2153	5.65346e-05	0.925132
6191	IDI2-AS1	0.784349	-0.0535977	16.2012	5.69584e-05	0.932068
9365	NICN1	0.534036	3.79433	16.1889	5.73297e-05	0.938143
10591	POLA2	-0.495164	5.29248	16.172	5.78433e-05	0.946548
84	ABHD8	0.631363	3.35309	16.1717	5.78533e-05	0.946712
1643	C1RL	0.467394	5.22193	16.1697	5.79132e-05	0.947691
12788	SLC43A2	0.80757	5.79367	16.1677	5.79731e-05	0.948671
5738	HCG27	1.45878	-1.06416	16.1636	5.80999e-05	0.950746
694	APBA3	0.536446	4.54309	16.1629	5.81216e-05	0.951102
11372	RAPGEF1	0.659423	7.69718	16.1616	5.81621e-05	0.951764
7094	LCMT2	-0.410834	4.14184	16.1524	5.84439e-05	0.956375
11100	PTK6	0.593743	4.73636	16.1339	5.90187e-05	0.965781
7457	LOC100289137	1.14493	3.46179	16.1292	5.91648e-05	0.968173
173	ACTBL2	-0.771723	-0.352974	16.1283	5.91923e-05	0.968623
5481	GPR137	0.652053	5.07924	16.1152	5.96034e-05	0.97535
4866	FLJ35282	1.01548	-0.0574438	16.1052	5.9919e-05	0.980515
2074	CBX4	0.541743	5.05131	16.1035	5.99736e-05	0.981408
3574	DIS3L	-0.530872	4.61775	16.0969	6.01825e-05	0.984826
11752	RNF24	0.480443	4.69266	16.0751	6.08807e-05	0.996252
3903	ECE1	0.701768	7.37807	16.066	6.11734e-05	1
16098	ZNF555	0.690259	1.99164	16.0573	6.1455e-05	1
8005	LUST	0.844417	0.917496	16.0446	6.18692e-05	1
11400	RASGEF1B	1.13651	-0.498643	16.0404	6.20058e-05	1
4796	FGR	2.04503	-0.731207	16.0181	6.27388e-05	1
15112	UCK2	-0.500868	6.13346	16.0114	6.29623e-05	1
8667	MMP19	0.574642	3.44733	16.0079	6.30794e-05	1
3701	DNER	0.652624	8.32515	15.9988	6.33829e-05	1
6541	ITPKC	0.458757	7.87108	15.9929	6.35808e-05	1
14021	TEX10	-0.571078	6.06276	15.9928	6.35831e-05	1
6803	KIAA1737	0.530416	4.46305	15.9871	6.37746e-05	1
3894	EARS2	-0.484566	5.55768	15.9628	6.46e-05	1
2320	CD74	1.97865	4.50726	15.9527	6.4944e-05	1
15171	UPK3B	1.61042	0.0686399	15.9501	6.50344e-05	1
6685	KCTD21	0.415334	4.19141	15.9468	6.51488e-05	1
3952	EFCAB4B	-0.525625	2.58687	15.9418	6.53201e-05	1
2211	CCDC93	0.431421	5.92956	15.9196	6.60917e-05	1
9717	ODC1	-0.680452	8.62336	15.9168	6.61885e-05	1
11608	RHBDF2	0.818035	4.18194	15.9144	6.62719e-05	1
12555	SKA1	-0.45603	4.47702	15.9104	6.64141e-05	1
5301	GLIPR1	-0.541018	4.42882	15.9056	6.65811e-05	1
4383	FAM107B	0.48287	4.56341	15.9053	6.65923e-05	1
13807	TACSTD2	0.47057	8.2967	15.9031	6.66698e-05	1
3657	DNAJB2	0.432415	6.6271	15.8998	6.67851e-05	1
9553	NRG1	-0.631807	1.89584	15.8828	6.73898e-05	1
3443	DDX55	-0.453743	4.50316	15.8736	6.77163e-05	1
4605	FAM86B1	-1.01637	-0.193269	15.8365	6.90584e-05	1
2494	CENPP	-0.516904	3.29046	15.8285	6.93516e-05	1
7044	LAMB3	0.83482	10.2204	15.788	7.08514e-05	1
12429	SGK1	-0.683587	7.70303	15.7786	7.1205e-05	1
13887	TBC1D17	0.608378	5.15696	15.7573	7.20098e-05	1
6023	HOXB5	1.08175	-0.333459	15.7563	7.20489e-05	1
11970	RRP1	-0.454275	5.20686	15.7455	7.24595e-05	1
2267	CCT2	-0.788374	8.20504	15.7402	7.26632e-05	1
10999	PSIMCT-1	-0.549344	3.61228	15.7372	7.27793e-05	1
4142	ENOSF1	-0.438206	4.69666	15.7245	7.32698e-05	1
5185	GCLC	0.482603	6.41558	15.7121	7.37503e-05	1
5590	GSDMB	0.588074	2.85822	15.6802	7.50052e-05	1
11434	RBFA	-0.610918	4.64637	15.6781	7.50872e-05	1
16303	ZNF879	0.726851	1.35118	15.6618	7.57377e-05	1
14563	TOB2	0.828696	5.41756	15.6566	7.59462e-05	1
8348	MEI1	0.926017	-0.91631	15.641	7.65761e-05	1
15823	ZMIZ1-AS1	0.712917	0.242407	15.5874	7.87759e-05	1
16156	ZNF620	-1.16013	-0.157454	15.581	7.90455e-05	1
1434	BYSL	-0.554891	5.38105	15.568	7.95891e-05	1
4199	EPN3	0.736044	5.12839	15.5678	7.95985e-05	1
8550	MIR4260	-1.56204	-2.06701	15.5629	7.98061e-05	1
8628	MLF1IP	-0.574919	4.39743	15.5597	7.99386e-05	1
13494	SRXN1	-0.494592	6.64598	15.5517	8.02796e-05	1
7057	LANCL2	-0.530047	4.73576	15.5502	8.03414e-05	1
11673	RMI2	-0.463743	4.31192	15.4872	8.30674e-05	1
15029	UBASH3B	-0.573834	3.31462	15.4841	8.32008e-05	1
1499	C12orf43	-0.650173	4.57602	15.4631	8.4134e-05	1
14006	TENM2	0.816576	1.75159	15.4309	8.55767e-05	1
8145	MAP4K2	0.539784	4.24962	15.4188	8.61263e-05	1
13977	TDG	-0.447888	5.02032	15.3817	8.78359e-05	1
1871	C9orf156	-0.454321	4.49604	15.3803	8.79023e-05	1
2928	COPS3	-0.497305	6.56374	15.3561	8.90352e-05	1
5520	GPRC5B	1.13603	-0.738031	15.3549	8.90874e-05	1
11376	RAPGEF5	-0.767908	2.53319	15.3383	8.98768e-05	1
2578	CHCHD4	-0.471832	4.71461	15.3268	9.0423e-05	1
4022	EIF2S1	-0.485753	6.91994	15.3233	9.05901e-05	1
5754	HDAC5	0.467022	5.70467	15.308	9.13269e-05	1
10356	PIM3	-0.551111	6.54869	15.2787	9.27555e-05	1
4876	FLJ39639	0.751624	0.0744803	15.2628	9.35402e-05	1
11684	RNASEH2B	-0.461642	5.06696	15.2576	9.38003e-05	1
4509	FAM20C	0.793152	3.91297	15.2574	9.38064e-05	1
13765	SYNGR2	0.602252	6.31819	15.2566	9.38489e-05	1
12650	SLC25A19	-0.711632	2.14763	15.2557	9.38938e-05	1
5489	GPR156	-0.634684	0.860885	15.2553	9.39113e-05	1
12419	SFXN1	-0.463181	6.24231	15.1881	9.73163e-05	1
6190	IDI2	-0.651126	1.85455	15.1878	9.7332e-05	1
9840	P4HA2	0.423007	8.2455	15.1833	9.75643e-05	1
8100	MAN2B1	0.616757	6.31617	15.1801	9.77272e-05	1
7313	LMO3	-0.571885	4.24302	15.1628	9.863e-05	1
12906	SMAD3	0.54555	6.37144	15.1389	9.98826e-05	1
6274	IGIP	0.769782	3.36827	15.1279	0.00010047	1
12113	SATB1	0.546616	3.51491	15.1224	0.000100763	1
11719	RNF146	0.489154	4.67344	15.1221	0.000100776	1
4946	FOXC1	-0.802615	4.21912	15.121	0.000100838	1
15885	ZNF205	0.577297	3.82535	15.0948	0.000102243	1
12293	SEMA6A	0.783279	1.4194	15.0866	0.000102691	1
5982	HNRNPAB	-0.406841	8.34378	15.0791	0.000103101	1
11975	RRP7A	-0.602028	5.07287	15.0761	0.000103263	1
13939	TCEA3	-0.857398	0.691303	15.0651	0.000103865	1
256	ADCY5	0.713651	0.266166	15.0632	0.000103969	1
8888	MT1F	0.457441	3.52804	15.0624	0.000104012	1
255	ADCY4	1.18761	-0.56341	15.0586	0.000104225	1
7086	LCAT	0.650433	3.77462	15.0352	0.000105527	1
2878	COL16A1	0.634058	6.61402	15.035	0.000105538	1
13417	SPSB3	0.452564	5.6711	15.0336	0.000105613	1
4200	EPOR	0.619562	1.99348	15.0023	0.000107379	1
6264	IGFBP4	0.547682	5.80607	14.9868	0.000108264	1
3224	CXXC5	0.609505	3.36665	14.9815	0.000108572	1
14792	TRPM4	0.732072	5.65353	14.9707	0.000109194	1
7043	LAMB2P1	2.16569	-1.94042	14.9649	0.000109528	1
3295	CYR61	0.518962	7.25839	14.9572	0.000109977	1
13347	SPDYE7P	-2.48886	-3.56459	14.954	0.000110164	1
9016	MYLIP	-0.445354	3.33771	14.9388	0.000111055	1
10590	POLA1	-0.448414	4.98794	14.9366	0.000111184	1
7408	LOC100132891	0.774714	2.6027	14.9269	0.000111758	1
13336	SPC25	-0.490846	4.01358	14.9268	0.000111764	1
2594	CHEK2	-0.644335	4.09605	14.9228	0.000112002	1
7190	LINC00152	-0.51018	3.87356	14.9197	0.000112184	1
712	APLN	-1.57702	-1.75445	14.9181	0.000112281	1
3268	CYP27A1	0.962727	-0.698759	14.9145	0.000112496	1
9662	NUP205	-0.428984	6.92448	14.8816	0.000114476	1
14906	TTI1	-0.396954	6.16806	14.8764	0.00011479	1
14937	TUBAL3	-1.10791	-0.0293688	14.8717	0.000115078	1
7631	LOC284648	-2.21102	-2.56525	14.8475	0.000116565	1
9230	NDUFAF2	-0.856979	5.24198	14.8466	0.000116615	1
7672	LOC388796	-0.402632	5.77997	14.8416	0.000116926	1
11037	PSMD6-AS2	0.713147	1.21974	14.8305	0.000117617	1
14079	TGS1	-0.467232	4.95297	14.83	0.000117649	1
10123	PDLIM2	0.498487	3.87969	14.8215	0.000118182	1
12597	SLC16A14	-0.621778	2.75717	14.8018	0.000119418	1
6836	KIF24	-0.389437	4.91087	14.7996	0.000119561	1
5039	FUS	-0.418735	8.27842	14.7953	0.000119835	1
14730	TRIM37	0.419424	5.27771	14.7871	0.000120354	1
7079	LBH	0.598278	6.01497	14.7824	0.000120658	1
5345	GMNN	-0.454729	5.0303	14.779	0.000120874	1
14507	TNFRSF11A	0.617883	0.91382	14.7758	0.000121078	1
8391	METTL2B	-0.486491	3.41146	14.7648	0.000121789	1
13433	SQRDL	0.601003	7.20756	14.7633	0.000121885	1
10614	POLR1C	-0.596193	4.94866	14.763	0.000121905	1
14576	TOMM5	-0.565123	6.75657	14.7596	0.000122125	1
13357	SPG20OS	1.96556	-2.18847	14.7535	0.000122522	1
8333	MED6	-0.499397	4.63522	14.7361	0.000123653	1
9335	NFKBIE	-0.438807	5.28106	14.7337	0.000123811	1
12407	SFR1	-0.608256	3.37317	14.7308	0.000124004	1
15445	WDR43	-0.542596	6.3663	14.7237	0.000124472	1
9701	OAS2	1.14033	3.62335	14.7218	0.000124594	1
10613	POLR1B	-0.509731	5.17628	14.6949	0.000126385	1
5306	GLIS2	0.853691	4.09744	14.6915	0.000126617	1
3410	DDX10	-0.491479	4.91199	14.6878	0.000126866	1
1141	B3GNT1	0.467275	4.03079	14.6857	0.000127006	1
2098	CCDC109B	-0.455764	4.06953	14.6808	0.000127335	1
10718	PPIL1	-0.420519	5.72743	14.6684	0.000128176	1
12056	S100A8	0.774029	7.2886	14.6679	0.000128209	1
2790	CMBL	-0.541274	4.33423	14.6647	0.000128426	1
9598	NT5M	-0.494879	1.8072	14.6497	0.000129453	1
8188	MARCH3	0.542589	1.90229	14.6447	0.0001298	1
12008	RTN2	0.460775	3.68724	14.6415	0.000130023	1
6002	HOMER2	-0.658721	4.44511	14.634	0.000130536	1
13280	SOX18	2.86151	-3.42378	14.6299	0.00013082	1
12291	SEMA5A	0.86971	1.20977	14.6226	0.000131327	1
15408	WBP2	0.509261	6.83881	14.6054	0.000132536	1
8021	LYN	0.408523	4.82973	14.6021	0.000132767	1
16299	ZNF862	0.561255	4.34041	14.5776	0.000134505	1
15473	WDR77	-0.440928	5.74349	14.5504	0.00013646	1
4992	FRMD3	-0.735427	1.28566	14.539	0.00013729	1
6388	INHBA	-0.769668	6.75895	14.5312	0.000137855	1
2237	CCNE1	-0.512544	3.43701	14.5165	0.000138934	1
3558	DIAPH2	0.529078	3.52922	14.5049	0.000139796	1
4539	FAM22D	0.836543	0.203952	14.5	0.00014016	1
8171	MAPK8IP3	0.797493	6.74589	14.4928	0.000140696	1
12814	SLC50A1	-0.591278	5.36338	14.474	0.00014211	1
15660	ZBTB3	0.588004	2.20439	14.4512	0.000143838	1
10575	PNPT1	-0.50395	5.37453	14.4505	0.00014389	1
12212	SDE2	-0.414238	4.63914	14.4379	0.000144855	1
8804	MRPL46	-0.714294	4.77521	14.4144	0.000146674	1
13772	SYNPO	0.822534	7.48588	14.4056	0.000147367	1
16059	ZNF500	0.561875	3.46287	14.4012	0.000147711	1
2715	CLDN1	0.681806	8.10506	14.4	0.000147799	1
6588	KAL1	0.612846	3.98378	14.3997	0.000147827	1
8063	MAFG	0.521401	5.87422	14.3944	0.00014824	1
9824	OXNAD1	-0.457727	4.58436	14.379	0.000149459	1
1537	C15orf26	2.53569	-2.77415	14.3718	0.000150032	1
12987	SMYD5	-0.403176	5.11422	14.3679	0.000150347	1
3485	DERA	-0.521755	5.08591	14.3418	0.000152441	1
8199	MARK2	0.624015	6.01297	14.3374	0.000152802	1
4720	FBXO5	-0.479324	5.1228	14.3299	0.000153412	1
4897	FLOT2	0.413077	7.81011	14.3284	0.000153535	1
9134	NASP	-0.454953	7.11549	14.305	0.000155452	1
3839	DUSP18	0.487986	1.98433	14.2976	0.00015606	1
8698	MOK	-0.45729	3.24207	14.289	0.00015678	1
9232	NDUFAF4	-0.512621	3.75361	14.2698	0.000158387	1
6458	IQSEC2	0.510282	4.35564	14.2619	0.000159048	1
16112	ZNF57	0.569281	2.68724	14.2382	0.000161069	1
14517	TNFRSF25	0.725806	3.49358	14.2358	0.000161276	1
5547	GRB10	0.388394	5.99236	14.2346	0.000161374	1
13593	STEAP3	0.488101	6.14263	14.2329	0.00016152	1
6715	KDR	0.440832	4.03916	14.2212	0.000162526	1
10489	PLEKHH3	0.735009	4.97385	14.2135	0.000163199	1
6845	KIF3C	0.497402	5.4011	14.2053	0.000163909	1
16241	ZNF767	0.432016	3.68834	14.2044	0.00016399	1
6562	JAM3	-0.745459	0.426898	14.1848	0.0001657	1
7675	LOC388906	-1.1815	-1.05235	14.178	0.000166307	1
11348	RALGPS1	0.491057	3.43421	14.1764	0.000166441	1
6011	HOXA1	0.468964	2.08164	14.1704	0.000166977	1
14810	TSC22D3	0.520702	7.10219	14.155	0.000168352	1
4630	FANCD2	-0.429998	5.06978	14.1428	0.000169448	1
4910	FMNL1	0.714788	4.7267	14.1201	0.000171506	1
7023	L1CAM	0.827902	1.7481	14.0785	0.000175334	1
7852	LPAR2	0.618285	3.144	14.0721	0.000175931	1
8212	MAST4	0.806649	7.3627	14.0665	0.000176461	1
9374	NIPA1	0.560512	4.60078	14.0594	0.000177128	1
901	ARRB1	0.55723	1.99613	14.0452	0.000178473	1
5985	HNRNPF	-0.426983	8.22323	14.042	0.000178774	1
386	AJUBA	0.392373	6.87043	14.0356	0.000179386	1
5457	GPD1L	-0.563048	4.06421	14.029	0.000180016	1
5114	GALNT14	-0.639806	0.260488	14.0113	0.000181712	1
9144	NAV2	0.668268	6.61883	14.0046	0.000182365	1
6877	KLF17	0.60153	-0.376844	14.0012	0.00018269	1
8350	MEIS1	0.449945	4.13848	13.9951	0.000183291	1
14654	TRA2B	-0.438414	7.57615	13.9942	0.000183374	1
14409	TMEM51	0.399694	4.51913	13.989	0.000183881	1
5588	GRWD1	-0.425413	6.19964	13.9877	0.000184013	1
15045	UBE2G2	-0.430482	6.44379	13.9545	0.000187287	1
2568	CHAC2	-0.562834	1.88607	13.9392	0.000188817	1
4328	EXOSC7	-0.562158	4.93283	13.9249	0.000190258	1
10014	PCDHGB2	0.902723	-0.846608	13.9212	0.000190639	1
6472	IRF5	0.71782	2.45565	13.919	0.000190856	1
14120	THSD1	-0.400241	4.80597	13.9055	0.000192239	1
4912	FMNL3	0.495814	5.18699	13.9023	0.000192564	1
3193	CUL7	0.472791	5.36958	13.8838	0.000194468	1
6700	KDM3A	0.419577	5.91894	13.8649	0.000196431	1
4127	ENDOD1	-0.396485	5.51577	13.8624	0.00019669	1
14309	TMEM173	0.413395	6.22767	13.8596	0.000196987	1
1089	ATP9A	0.42172	4.44959	13.8274	0.000200388	1
8435	MGAT4A	0.670881	1.8716	13.8237	0.000200791	1
10429	PLAC1	-1.10209	-0.929119	13.8197	0.000201216	1
4109	EMG1	-0.824459	5.682	13.8055	0.000202745	1
10523	PLXDC2	0.399666	3.83185	13.8022	0.000203101	1
7671	LOC388692	0.528059	3.88036	13.7898	0.000204441	1
8127	MAP3K1	0.553828	4.40957	13.7726	0.00020632	1
4896	FLOT1	-0.708043	6.18669	13.7701	0.000206602	1
14777	TRMT6	-0.435896	5.81153	13.7656	0.000207095	1
2569	CHAD	1.20209	-0.854968	13.7489	0.000208939	1
4473	FAM182B	1.5117	-2.44058	13.7235	0.000211785	1
5591	GSDMC	-0.682381	2.80503	13.7204	0.000212139	1
2109	CCDC120	0.697135	4.49019	13.7	0.000214451	1
11489	RBPMS	0.580451	3.62923	13.6977	0.000214721	1
13730	SUV420H2	0.596465	3.27353	13.6957	0.000214941	1
2310	CD55	0.516259	6.594	13.694	0.000215145	1
6106	HSF2BP	-0.455318	4.06692	13.6894	0.000215664	1
7600	LOC220729	0.471159	3.0368	13.6828	0.000216422	1
11319	RAD51AP1	-0.475129	4.15266	13.6826	0.000216451	1
14567	TOM1	0.40568	6.09846	13.6775	0.000217036	1
7221	LINC00346	-1.85454	-1.78722	13.6731	0.000217553	1
8630	MLH1	-0.468597	5.59889	13.6485	0.000220416	1
11354	RAN	-0.547323	8.02182	13.6459	0.000220721	1
7042	LAMB2	0.659982	7.47068	13.6422	0.000221159	1
9538	NR4A2	-0.842609	3.87948	13.6377	0.000221688	1
1476	C11orf65	-1.23689	-0.892864	13.6218	0.000223569	1
542	ANAPC7	-0.479779	5.6764	13.6138	0.000224524	1
12148	SCARF1	0.741193	1.0563	13.5829	0.000228257	1
8657	MMD	0.600255	4.43341	13.5802	0.000228587	1
14930	TUBA1B	-0.564787	9.35104	13.575	0.000229214	1
11803	RPA1	-0.574875	7.05372	13.5719	0.000229595	1
9133	NARS2	-0.399574	3.77537	13.5666	0.000230246	1
7501	LOC100506054	-0.639204	2.06388	13.5535	0.000231853	1
11643	RILP	0.55363	2.95113	13.5453	0.000232869	1
10739	PPOX	0.392966	3.61972	13.5444	0.000232985	1
9271	NEDD4L	0.393918	6.79478	13.5178	0.000236308	1
13599	STK10	0.438256	6.47316	13.5119	0.00023706	1
11444	RBM12B-AS1	1.09134	-0.845996	13.5101	0.000237285	1
549	ANGPTL2	0.542058	1.09374	13.5057	0.000237836	1
10313	PIEZO1	0.928871	8.35088	13.4901	0.000239827	1
7844	LOX	0.573544	9.31409	13.4855	0.000240419	1
2637	CHRNA5	-0.549552	2.11309	13.4636	0.000243234	1
16136	ZNF594	0.743471	2.59926	13.4526	0.000244663	1
12489	SHB	0.481229	5.49119	13.4449	0.000245677	1
11887	RPP14	-0.413669	4.98823	13.4347	0.000247016	1
16227	ZNF74	0.568165	3.70741	13.428	0.000247895	1
12656	SLC25A25	-0.38603	5.03361	13.3986	0.000251806	1
7988	LTB	-0.635101	3.36334	13.397	0.000252031	1
1173	BAG2	-0.546912	2.56727	13.3933	0.000252525	1
13110	SNORD17	-0.542781	0.817962	13.3777	0.000254639	1
4055	EIF5AL1	-0.4962	6.12495	13.3721	0.000255399	1
5505	GPR56	0.767982	6.81651	13.3541	0.000257858	1
15940	ZNF281	0.414781	5.56272	13.3537	0.000257917	1
15963	ZNF322	0.575284	2.34523	13.348	0.000258693	1
10271	PHGDH	-0.557262	5.29077	13.3324	0.000260865	1
6126	HSPA8	-0.663048	10.6503	13.3293	0.000261289	1
11263	RAB3A	0.955332	0.436482	13.3248	0.000261915	1
5891	HIST1H3E	1.12442	-0.919805	13.3201	0.000262583	1
15032	UBD	3.28546	-3.14387	13.3108	0.000263877	1
4536	FAM229A	0.964162	0.159655	13.3098	0.000264023	1
7474	LOC100499227	-1.21317	-0.52947	13.3066	0.000264467	1
6728	KIAA0020	-0.558322	5.96631	13.3037	0.000264884	1
4950	FOXD2-AS1	0.715189	1.55073	13.2874	0.0002672	1
7702	LOC407835	0.4754	3.80839	13.2819	0.000267974	1
273	ADM	0.468127	4.11167	13.2762	0.000268802	1
14995	TXNRD3	-0.510933	2.83004	13.2705	0.000269619	1
11925	RPS3A	-1.61525	6.57616	13.2477	0.000272915	1
4963	FOXL2	0.702757	1.48821	13.2173	0.000277383	1
8785	MRPL3	-0.422024	6.58526	13.2159	0.000277582	1
1606	C19orf21	0.479303	5.82305	13.1994	0.000280044	1
12061	S1PR2	0.614626	2.69901	13.1911	0.000281277	1
4295	EVI2A	-1.05174	-1.64756	13.184	0.000282351	1
10255	PHF13	0.421013	4.39825	13.1838	0.000282376	1
1758	C3orf33	-0.782886	0.592336	13.1835	0.000282428	1
6181	ID3	0.670071	6.85301	13.1784	0.000283195	1
1283	BFSP1	-0.779792	2.13534	13.167	0.000284917	1
13735	SVIL	0.545985	6.64174	13.1629	0.000285549	1
6158	HYAL3	0.403611	3.71864	13.1548	0.000286787	1
10436	PLAT	-0.498327	5.92505	13.152	0.000287218	1
558	ANKEF1	-0.39177	4.45025	13.1508	0.0002874	1
9777	OSBP2	0.430839	4.55543	13.1452	0.000288263	1
5572	GRINA	0.74267	8.49453	13.1355	0.000289748	1
15917	ZNF252P-AS1	1.2773	-1.52833	13.1321	0.00029028	1
774	ARG2	-0.463058	4.54131	13.1302	0.000290572	1
14220	TMC5	2.4765	-0.859808	13.1269	0.000291082	1
2331	CD97	0.57211	5.49583	13.1189	0.000292337	1
5325	GLTPD1	0.753105	5.22031	13.1154	0.000292885	1
6229	IFNE	0.748891	2.77166	13.1105	0.000293638	1
14996	TYK2	0.592144	6.85615	13.1017	0.000295026	1
9559	NRIP3	-0.606668	3.56357	13.1014	0.000295075	1
14665	TRAF3IP3	-0.525382	1.99674	13.0976	0.000295676	1
11889	RPP25	-0.541773	2.36719	13.0937	0.000296287	1
14823	TSLP	-0.847946	1.89375	13.0868	0.000297377	1
9694	NXT1	-0.570381	4.66304	13.0755	0.000299181	1
10900	PRMT3	-0.461242	4.86303	13.0536	0.000302708	1
8575	MIR5047	0.513502	4.51838	13.0435	0.000304342	1
11083	PTGER4	-0.676014	4.31039	13.0433	0.000304379	1
16054	ZNF488	-0.819833	2.8742	13.0389	0.000305086	1
8229	MB21D2	-0.486797	2.74717	13.0231	0.000307666	1
10188	PEX6	0.450051	4.64525	13.0108	0.000309701	1
4390	FAM110B	0.859433	-0.702558	13.0006	0.000311399	1
11730	RNF175	0.432646	2.56182	12.9852	0.000313962	1
12757	SLC37A1	0.399838	3.51766	12.9737	0.000315901	1
5133	GAR1	-0.448957	4.29054	12.9672	0.000316994	1
13208	SNRPD1	-0.436465	5.72678	12.9634	0.000317634	1
11326	RAD54L	-0.376936	4.35839	12.954	0.000319247	1
4391	FAM110C	0.628032	3.76931	12.9481	0.000320253	1
9418	NME1	-0.816091	5.17088	12.9428	0.000321149	1
9831	P2RX5-TAX1BP3	-0.769645	-0.361108	12.9382	0.000321952	1
13707	SUN2	0.564559	7.65387	12.9167	0.000325667	1
3417	DDX19A	-0.456984	5.23433	12.9005	0.000328501	1
4486	FAM193B	0.489265	5.70261	12.895	0.000329459	1
16078	ZNF524	0.588617	3.6595	12.8824	0.000331679	1
11982	RSBN1	0.402456	3.85917	12.8815	0.00033185	1
5356	GNAI1	0.540402	5.902	12.8506	0.000337364	1
15920	ZNF256	-0.46211	2.46484	12.8459	0.000338219	1
13528	ST3GAL1	0.378006	6.34471	12.8429	0.00033877	1
1101	ATXN1	0.515041	4.79761	12.8376	0.000339725	1
9603	NTMT1	-0.683121	4.96989	12.8239	0.00034222	1
10417	PLA2G15	0.448569	4.04224	12.8206	0.000342817	1
6173	ICAM4	-1.27872	-0.931889	12.8067	0.000345387	1
3620	DMC1	-0.645199	0.305727	12.8054	0.00034562	1
13997	TEF	0.455411	4.23212	12.7934	0.000347838	1
4747	FDCSP	1.53997	-2.77488	12.7905	0.000348392	1
617	ANKRD65	0.760349	0.932541	12.7673	0.000352729	1
745	APTX	-0.599124	5.91923	12.7569	0.000354695	1
10913	PRORSD1P	0.662569	0.949196	12.7336	0.000359135	1
14098	THBS3	0.532532	4.34641	12.7296	0.000359918	1
12802	SLC47A1	-0.432397	2.81106	12.727	0.000360417	1
5919	HLA-C	0.413614	8.64394	12.7246	0.000360883	1
15772	ZFP30	0.532903	2.69679	12.7128	0.000363157	1
9860	PADI3	-0.862579	0.329529	12.7101	0.000363678	1
2122	CCDC138	-0.575746	3.10136	12.7014	0.000365388	1
8828	MRPS23	-0.545778	5.47335	12.6642	0.000372729	1
4009	EIF1B	-0.461892	4.92321	12.6545	0.000374656	1
2523	CEP78	-0.429781	4.08315	12.6403	0.000377516	1
14696	TREM1	-0.782881	0.729459	12.6384	0.000377904	1
8832	MRPS27	-0.541759	7.37431	12.6218	0.000381266	1
15600	YEATS4	-0.450121	4.63179	12.6149	0.000382686	1
10018	PCDHGB6	0.923079	-0.698788	12.6141	0.000382858	1
15949	ZNF296	0.61849	2.63802	12.5817	0.000389533	1
9725	OGFOD1	-0.4398	5.78149	12.5779	0.000390338	1
3930	EDNRA	-0.630168	2.25525	12.5745	0.00039105	1
14214	TMA7	-0.467121	4.53329	12.5738	0.000391198	1
12534	SIN3B	0.529325	6.14732	12.5621	0.000393643	1
2725	CLDN4	1.04494	3.14614	12.5356	0.000399276	1
8141	MAP3K8	-0.487895	3.38064	12.5198	0.000402653	1
14538	TNKS1BP1	0.61836	8.95216	12.518	0.000403058	1
7799	LOC728554	-0.696799	4.37935	12.5174	0.000403172	1
13578	STAT2	0.383878	5.89616	12.4915	0.000408814	1
11321	RAD51B	-0.562484	2.6671	12.4871	0.00040977	1
11737	RNF19B	-0.423508	6.53097	12.4747	0.000412493	1
12937	SMCR7	0.438896	4.05781	12.4738	0.000412709	1
790	ARHGAP27	0.474825	5.02756	12.4728	0.000412926	1
4044	EIF4EBP1	-0.492758	5.90798	12.462	0.000415314	1
6135	HSPD1	-0.418562	7.97496	12.4584	0.000416111	1
15577	XRCC2	-0.494467	2.82861	12.4478	0.000418477	1
8170	MAPK8IP2	0.811146	2.35691	12.428	0.000422952	1
11683	RNASEH2A	-0.65372	5.87596	12.4163	0.000425601	1
3090	CSGALNACT1	0.626373	0.711951	12.4127	0.000426422	1
1317	BMP1	0.501128	7.65489	12.4043	0.000428348	1
1831	C7orf13	0.598665	1.6682	12.3977	0.000429861	1
2940	COQ3	-0.623504	3.83235	12.3964	0.000430162	1
7359	LOC100129931	1.44763	-1.99587	12.392	0.000431178	1
7728	LOC541471	-0.508501	3.85883	12.388	0.000432097	1
2786	CLYBL	-0.548242	2.8638	12.3816	0.000433576	1
701	APCDD1L	0.826561	0.919907	12.376	0.000434888	1
10901	PRMT5	-0.599954	7.21956	12.3606	0.000438479	1
15892	ZNF215	-0.48761	2.26846	12.3363	0.000444246	1
4615	FAM89B	0.385568	5.49107	12.3272	0.000446407	1
2949	CORO1C	-0.41664	8.36987	12.3253	0.000446865	1
9301	NETO2	-0.423333	6.25414	12.3184	0.000448508	1
2121	CCDC137	-0.450394	5.75015	12.3139	0.000449603	1
12950	SMIM1	3.27334	-2.46658	12.2979	0.000453467	1
4344	EZR	-0.477165	8.10341	12.2715	0.00045994	1
8979	MXD4	0.447989	7.45521	12.2706	0.00046016	1
2143	CCDC17	0.647704	0.414528	12.2696	0.000460408	1
3523	DHH	2.08879	-3.20615	12.2694	0.000460441	1
7773	LOC646938	0.900202	-1.74156	12.2682	0.000460747	1
7224	LINC00460	-0.965119	-1.16245	12.268	0.00046078	1
5283	GJD3	0.649247	1.62907	12.2359	0.000468776	1
6368	IMP4	-0.561696	5.79522	12.2352	0.000468969	1
3539	DHTKD1	-0.381376	5.16651	12.2335	0.000469392	1
15260	UTP6	-0.484378	5.97882	12.2329	0.000469541	1
3448	DDX60	0.525615	5.97397	12.2326	0.000469617	1
15571	XPO5	-0.392425	6.01082	12.2286	0.000470615	1
383	AIMP2	-0.433338	4.87857	12.2147	0.000474136	1
1371	BREA2	0.988599	-1.2171	12.214	0.000474329	1
15531	WNT7B	0.706825	3.21628	12.1987	0.000478217	1
3521	DHFR	-0.404538	6.12083	12.1969	0.00047868	1
10651	POMT1	0.396081	5.05635	12.1958	0.000478983	1
10639	POLR3G	-0.544628	3.73076	12.1934	0.000479588	1
11331	RAET1E	-0.64105	4.17271	12.1924	0.000479842	1
4425	FAM134A	0.396782	6.66251	12.1777	0.000483644	1
15211	USP21	0.387955	4.74684	12.1771	0.000483811	1
16035	ZNF449	0.577458	2.43958	12.1493	0.00049105	1
10070	PDCD1LG2	-0.488512	2.40166	12.1474	0.00049157	1
1637	C1QTNF2	-0.635909	1.34962	12.1442	0.000492397	1
15504	WHAMMP3	0.698809	0.44066	12.1419	0.000493014	1
10155	PECR	-0.553743	3.18534	12.1184	0.000499269	1
4629	FANCC	-0.406849	4.88618	12.118	0.000499362	1
5935	HLA-H	0.533652	2.18417	12.1143	0.000500364	1
4351	F2RL3	0.677456	0.124016	12.1135	0.00050058	1
14797	TRPV1	0.616798	1.56692	12.1101	0.000501506	1
12644	SLC25A13	-0.472358	5.5442	12.1035	0.000503284	1
10884	PRKD2	0.557067	5.72625	12.0915	0.000506527	1
14793	TRPM6	0.771883	-0.952092	12.0892	0.000507145	1
4387	FAM109A	0.539027	3.7285	12.0886	0.000507311	1
12125	SBNO2	0.673227	7.15453	12.0839	0.000508602	1
13212	SNRPF	-0.484195	5.85625	12.066	0.000513492	1
7188	LINC00115	0.673128	0.416578	12.0427	0.000519965	1
2154	CCDC24	0.468712	3.75449	12.0324	0.000522825	1
15543	WTAPP1	-1.71071	-2.73574	12.0272	0.000524285	1
12568	SKP2	-0.407573	5.38043	12.0177	0.000526984	1
7172	LIME1	0.715028	3.33918	12.0176	0.000526991	1
1448	C10orf2	-0.35677	5.07287	12.015	0.000527755	1
11565	RFNG	0.608776	4.20079	12.0083	0.000529631	1
11054	PSPC1	-0.382986	5.17908	12.0076	0.000529845	1
5264	GINS4	-0.372424	4.64785	11.9962	0.000533078	1
11499	RCC1	-0.52372	7.12454	11.9939	0.000533751	1
1001	ATG4D	0.553949	4.55509	11.9924	0.000534171	1
12342	SERPINA9	1.35153	-2.33162	11.9914	0.000534453	1
13154	SNORD5	-0.620993	0.520496	11.9909	0.000534602	1
9073	N6AMT2	-0.513367	2.87251	11.9874	0.000535612	1
15763	ZFHX2	1.1503	-1.48169	11.9855	0.000536151	1
14658	TRADD	0.427487	4.36286	11.9832	0.000536815	1
11880	RPL9	-2.06208	4.66027	11.9808	0.000537529	1
4590	FAM78A	0.688603	1.02042	11.9657	0.000541874	1
7581	LOC148696	2.4196	-2.85915	11.9653	0.000541992	1
11139	PTPRJ	0.499369	3.43711	11.9644	0.000542262	1
14097	THBS2	0.560922	1.37471	11.9612	0.000543207	1
1984	CAPN1	0.437941	8.57658	11.9468	0.00054742	1
6028	HOXC-AS5	-1.00043	0.0525291	11.9377	0.000550081	1
4141	ENOPH1	-0.429314	5.27464	11.9377	0.00055009	1
14392	TMEM38B	-0.393761	4.01704	11.9261	0.000553515	1
13409	SPRY1	1.13111	-0.0693158	11.8761	0.000568588	1
9873	PAK1	-0.460416	5.68232	11.8736	0.000569348	1
4209	EPS8L2	0.432255	7.19139	11.872	0.000569828	1
16199	ZNF695	-0.920695	-0.35605	11.8713	0.000570048	1
5858	HIP1R	0.46683	6.1638	11.8577	0.000574244	1
4711	FBXO4	-0.428552	3.37392	11.839	0.000580024	1
11839	RPL22L1	-0.67132	5.97284	11.8236	0.00058486	1
2724	CLDN23	0.745256	1.317	11.8179	0.000586646	1
6795	KIAA1614	0.830625	-0.470056	11.8179	0.000586651	1
12295	SEMA6C	0.695607	2.77286	11.7964	0.000593468	1
16000	ZNF395	0.36345	7.22015	11.7955	0.000593744	1
1186	BAIAP3	1.10938	-0.809353	11.794	0.000594204	1
14501	TNFAIP8	-0.504887	6.26701	11.7926	0.000594666	1
1985	CAPN10	0.544478	4.39721	11.7915	0.000595011	1
14448	TMEM8A	0.575641	5.94221	11.7846	0.000597233	1
1004	ATG9A	0.498402	7.12315	11.7816	0.000598194	1
10267	PHF5A	-0.691201	5.45654	11.7696	0.000602069	1
10072	PDCD2L	-0.568657	2.88504	11.7691	0.000602224	1
15750	ZEB1-AS1	0.400554	3.12751	11.7562	0.000606404	1
704	APEX1	-0.598935	7.61268	11.7552	0.000606744	1
3682	DNAJC28	0.784388	0.443244	11.7499	0.000608481	1
1247	BCL6	-0.6078	5.40775	11.7444	0.000610262	1
4592	FAM81A	-0.808496	1.4741	11.74	0.000611697	1
16286	ZNF836	0.627055	2.24321	11.7325	0.000614176	1
7168	LIMCH1	-0.406489	6.1172	11.7016	0.000624469	1
1775	C4orf26	0.849879	-0.364195	11.7016	0.000624475	1
3370	DCN	0.559253	3.96237	11.6637	0.000637331	1
15990	ZNF367	-0.641742	4.14405	11.6446	0.00064388	1
7778	LOC649395	-0.637605	2.74081	11.6416	0.00064494	1
4688	FBXL8	0.614054	2.38192	11.6381	0.000646157	1
8766	MRPL1	-0.472287	4.90161	11.6374	0.000646393	1
475	ALKBH2	-0.580739	3.40228	11.6361	0.000646841	1
345	AGPAT3	0.493508	6.62228	11.6358	0.000646941	1
10233	PGM3	0.442362	6.26021	11.6339	0.000647608	1
6787	KIAA1522	0.683112	8.11942	11.6295	0.000649124	1
15580	XRCC5	-0.576313	8.91776	11.6229	0.000651431	1
9353	NGRN	-0.578243	6.42392	11.6171	0.000653469	1
6418	INTS12	-0.470287	4.78107	11.6022	0.000658751	1
5922	HLA-DOB	1.01861	-0.164479	11.6015	0.000658985	1
9278	NEIL3	-0.392866	3.74646	11.5867	0.000664254	1
5458	GPD2	-0.431037	6.05153	11.5839	0.000665256	1
15096	UBTD1	0.453832	5.01201	11.5776	0.00066752	1
6033	HOXC6	0.585068	0.647778	11.5555	0.000675483	1
12024	RUNX2	0.840039	1.74186	11.5545	0.000675865	1
5874	HIST1H2AK	1.13658	-1.78015	11.538	0.000681863	1
6558	JAK1	0.39366	7.48497	11.5367	0.000682369	1
6915	KLHL36	0.48392	4.64676	11.5328	0.000683793	1
1659	C1orf162	0.753601	-0.139011	11.5325	0.00068391	1
16152	ZNF615	0.642921	1.88887	11.529	0.000685186	1
11782	ROBO1	0.579683	4.72161	11.5278	0.000685649	1
8213	MASTL	-0.380354	5.34057	11.5214	0.000687984	1
8501	MIR155HG	-0.986904	-1.64337	11.5198	0.00068857	1
14989	TXNIP	0.614725	8.38092	11.5173	0.00068953	1
7232	LINC00482	0.856905	-0.873449	11.5071	0.000693297	1
10853	PRICKLE2	0.427652	4.40007	11.5039	0.000694508	1
7006	KRT80	-0.483704	3.97369	11.4899	0.000699744	1
6898	KLHL13	-0.715387	2.23978	11.4887	0.000700215	1
11871	RPL39L	-0.627825	3.45036	11.4843	0.000701856	1
3592	DLEU1	-0.517547	2.94669	11.4794	0.000703729	1
5974	HNF1B	-1.89266	-2.89125	11.4754	0.000705225	1
9636	NUDT18	0.361722	3.4896	11.4544	0.000713238	1
14157	TIMM8B	-0.780521	5.31856	11.4529	0.000713843	1
7651	LOC338799	0.450992	3.50043	11.4488	0.000715409	1
15752	ZER1	0.491249	6.56628	11.4464	0.000716308	1
5779	HECA	0.597808	4.45086	11.4454	0.000716693	1
5681	H1FX-AS1	0.565258	1.76798	11.4366	0.0007201	1
6765	KIAA1147	0.416966	5.6459	11.4328	0.000721574	1
2201	CCDC86	-0.386629	5.29992	11.426	0.000724239	1
13155	SNORD50B	-0.755617	-0.130319	11.4243	0.00072489	1
1923	CACNA2D3	0.941108	-0.538917	11.4052	0.000732407	1
16195	ZNF688	0.451234	3.64274	11.4005	0.000734253	1
2333	CDA	0.432984	4.09903	11.3934	0.00073706	1
10169	PES1	-0.457204	6.8986	11.3926	0.000737377	1
1564	C16orf80	-0.482244	4.88977	11.3756	0.000744151	1
2797	CMSS1	-0.376166	5.23731	11.3683	0.000747069	1
3564	DIMT1	-0.392652	5.65977	11.3651	0.000748365	1
14221	TMC6	0.559802	4.25335	11.3641	0.000748788	1
13471	SRPRB	-0.551859	6.1393	11.3593	0.00075073	1
15333	VPS18	0.414655	5.84262	11.3581	0.000751189	1
4126	ENC1	0.386562	6.59286	11.3419	0.00075778	1
16089	ZNF544	-0.42527	4.78017	11.3213	0.000766238	1
11124	PTPN22	-0.767818	-0.660541	11.3132	0.000769597	1
2885	COL27A1	0.69135	5.88059	11.3122	0.000769986	1
14834	TSPAN15	-0.388107	2.47401	11.311	0.000770473	1
2399	CDK11B	-0.374802	3.96977	11.3011	0.000774628	1
7974	LSM2	-0.513627	5.52318	11.2952	0.000777064	1
10125	PDLIM4	0.429834	7.06472	11.2905	0.000779048	1
9030	MYO19	-0.355127	6.82855	11.2845	0.000781575	1
5071	FZR1	0.536353	6.36193	11.282	0.000782625	1
3746	DPF1	-0.419402	2.47711	11.2804	0.000783308	1
10725	PPL	0.614878	8.67314	11.2803	0.00078332	1
15005	U2AF1	-0.453838	6.64849	11.2671	0.000788937	1
4557	FAM46B	0.404169	5.50405	11.2637	0.000790369	1
2747	CLIC4	0.455462	8.16249	11.248	0.000797075	1
337	AGMAT	-0.505136	1.04782	11.2403	0.000800387	1
7724	LOC442459	-0.900669	0.0278153	11.24	0.000800552	1
12141	SCAND3	0.454564	2.57143	11.236	0.00080227	1
9434	NNAT	0.71307	1.65765	11.2256	0.000806773	1
1974	CAMSAP3	0.754828	4.26842	11.2139	0.000811864	1
14058	TG	0.652201	0.953678	11.2112	0.000813042	1
8026	LYPD6B	1.3601	2.17606	11.2109	0.000813189	1
2065	CBS	-0.465116	2.81269	11.1998	0.000818066	1
5583	GRPEL1	-0.447235	5.90098	11.1998	0.000818075	1
2268	CCT3	-0.65059	9.13063	11.1914	0.000821769	1
14572	TOMM22	-0.669037	6.56871	11.1889	0.000822894	1
14404	TMEM47	0.946288	-0.825629	11.1846	0.000824773	1
2270	CCT5	-0.398593	8.99811	11.184	0.000825059	1
14868	TTC12	-0.534724	4.84504	11.1755	0.000828854	1
13710	SUPT16H	-0.410128	7.54192	11.1679	0.000832258	1
10528	PLXNB1	0.520186	7.84903	11.1628	0.000834538	1
6592	KANK3	0.534275	2.40282	11.1615	0.000835112	1
3328	DAW1	-0.99258	-1.15872	11.1524	0.000839237	1
910	ARSD	0.441275	4.48012	11.1475	0.000841456	1
9409	NLRC5	0.472472	3.77751	11.1461	0.000842073	1
7905	LRRC16A	-0.381068	4.81082	11.1417	0.000844098	1
6352	IL6ST	0.529803	7.91733	11.1348	0.000847212	1
8418	MFSD10	0.561131	6.28416	11.1339	0.000847662	1
8510	MIR200A	-2.62171	-2.39808	11.1321	0.000848482	1
12228	SDR16C5	0.747961	2.96911	11.1308	0.000849055	1
15429	WDR19	0.418015	4.87275	11.1122	0.000857613	1
14340	TMEM2	0.462188	6.11398	11.1089	0.000859143	1
7576	LOC144486	0.727128	-0.0884229	11.0993	0.000863587	1
6358	ILF2	-0.590442	7.9486	11.0861	0.000869795	1
9187	NCL	-0.465726	9.86962	11.0857	0.00086995	1
3545	DHX33	-0.354899	5.68008	11.083	0.000871207	1
13315	SPATA13	0.703878	1.44809	11.0814	0.000871984	1
8275	MCMBP	-0.362128	6.56126	11.0761	0.000874461	1
6517	ITGAV	0.547542	8.23101	11.0699	0.000877381	1
81	ABHD4	0.354791	4.92262	11.0659	0.000879322	1
1718	C22orf29	0.60168	5.09902	11.0655	0.000879479	1
687	AP5B1	0.534162	6.04694	11.056	0.000883985	1
11705	RNF125	-0.673118	1.40642	11.0401	0.000891633	1
5475	GPR116	1.08464	-1.96307	11.0399	0.000891697	1
11075	PTDSS1	-0.532857	6.58834	11.0396	0.000891848	1
5426	GORAB	-0.427477	3.6975	11.0366	0.000893305	1
5937	HLA-L	0.586656	0.647055	11.0348	0.000894174	1
5344	GMIP	0.502983	4.64106	11.0344	0.000894364	1
6378	INCA1	0.558348	2.38953	11.0197	0.000901502	1
3793	DSCC1	-0.526714	3.37168	11.0155	0.000903512	1
16242	ZNF768	0.428739	5.86169	11.0129	0.000904823	1
2144	CCDC170	1.05234	-1.51202	11.0099	0.000906262	1
8758	MRGPRX3	0.38198	6.03773	10.9992	0.000911494	1
13724	SUSD3	-0.969763	-1.72813	10.9986	0.000911825	1
2729	CLDN9	4.43562	-2.81973	10.9932	0.000914479	1
15792	ZFYVE1	0.348644	5.19491	10.9915	0.000915314	1
2446	CDRT15P1	0.792733	-0.221751	10.988	0.00091704	1
3422	DDX24	-0.479702	7.44281	10.9872	0.000917409	1
6317	IL18R1	0.517227	3.99939	10.9819	0.000920077	1
3238	CYB5B	-0.551503	6.99741	10.9806	0.000920724	1
11058	PSTK	-0.555873	3.01958	10.9768	0.000922574	1
10311	PID1	0.349998	7.26808	10.9754	0.000923302	1
2317	CD7	0.914034	-0.0502136	10.9719	0.000925049	1
162	ACSL5	0.460886	3.75668	10.9674	0.000927291	1
10200	PFKFB4	0.493108	4.59673	10.9637	0.00092914	1
10352	PILRA	0.837593	-0.566088	10.9629	0.000929567	1
13090	SNORD101	-1.10468	-0.671001	10.9602	0.00093089	1
8525	MIR27B	1.43354	-0.869397	10.9586	0.00093171	1
16034	ZNF446	0.436675	3.65088	10.9584	0.000931805	1
7983	LSR	0.49563	6.63288	10.9576	0.000932182	1
4730	FBXW5	0.482913	7.43361	10.9559	0.000933057	1
8282	MCTP1	0.573579	0.833303	10.9557	0.000933181	1
12095	SAP25	0.826878	0.429162	10.9556	0.000933202	1
914	ARSJ	-0.336988	4.29253	10.9342	0.000944045	1
3547	DHX35	-0.444336	4.66724	10.9182	0.000952262	1
3196	CUTC	-0.376816	3.88617	10.9135	0.000954634	1
9297	NEO1	0.517873	6.03318	10.9121	0.000955397	1
4627	FANCA	-0.389871	4.32535	10.8997	0.000961792	1
7579	LOC146880	0.465291	5.07648	10.8992	0.000962064	1
6858	KIFC3	0.468932	6.94769	10.8939	0.000964817	1
3850	DUSP7	0.693624	6.82825	10.8939	0.00096483	1
6217	IFITM1	0.867554	2.21799	10.8905	0.00096658	1
2034	CASP4	-0.399568	6.11573	10.8839	0.000970055	1
13598	STIP1	-0.556731	7.94579	10.8783	0.000972994	1
7658	LOC339874	1.19825	-1.75317	10.8745	0.000974989	1
9674	NUP88	-0.514007	5.86346	10.8711	0.000976741	1
7422	LOC100134868	-1.42131	-2.01627	10.8699	0.000977394	1
9124	NAPB	0.425866	3.62684	10.8628	0.000981155	1
14597	TOX	-0.510638	1.38268	10.8549	0.000985351	1
10821	PRAM1	3.18205	-3.2495	10.853	0.000986363	1
8302	MEA1	-0.574701	5.50799	10.8512	0.000987341	1
10101	PDGFA	0.472023	5.39372	10.8455	0.000990338	1
15874	ZNF182	0.514617	3.43661	10.8445	0.000990886	1
9324	NFE2L3	0.622871	2.47057	10.841	0.00099275	1
12508	SHOX2	0.43972	0.985897	10.8297	0.000998837	1
5534	GPX3	-0.397503	6.80173	10.8232	0.00100238	1
10986	PRX	0.473363	2.15369	10.8164	0.00100606	1
13054	SNORA51	-1.18479	-1.34175	10.8128	0.00100798	1
14153	TIMM23	-0.632418	5.01579	10.8128	0.00100799	1
6282	IGSF8	0.433378	5.65759	10.8083	0.00101044	1
2246	CCNJL	0.344509	4.89782	10.8081	0.00101055	1
2896	COL5A2	0.45645	2.62204	10.7972	0.00101654	1
4207	EPS8	-0.375834	4.82015	10.7956	0.0010174	1
15421	WDPCP	-0.475195	1.9357	10.7861	0.00102264	1
4149	ENTHD2	0.542534	4.53659	10.7859	0.00102277	1
1781	C4orf36	-0.790138	0.644107	10.7784	0.00102689	1
7967	LSG1	-0.394199	5.71307	10.7744	0.00102916	1
9906	PAPOLG	0.413058	4.16264	10.7731	0.00102984	1
8304	MECOM	-0.503297	3.20345	10.767	0.00103328	1
2879	COL17A1	0.537875	10.2619	10.7634	0.00103525	1
6664	KCNQ1OT1	0.852612	2.8065	10.7465	0.00104475	1
13810	TADA2B	0.420696	4.68184	10.7463	0.00104487	1
13241	SNX5	-0.38049	6.66245	10.7459	0.00104513	1
6296	IL11	-0.38946	4.48242	10.7458	0.00104516	1
5117	GALNT18	0.417512	5.26227	10.7421	0.00104723	1
16348	ZSWIM4	0.808973	5.04842	10.7354	0.00105103	1
16201	ZNF697	-0.575274	5.03906	10.7206	0.0010595	1
12603	SLC16A7	-0.615816	3.52302	10.7204	0.00105959	1
377	AIFM3	0.82905	0.996669	10.7124	0.00106418	1
4906	FLYWCH1	0.5413	5.78165	10.7109	0.00106508	1
12878	SLCO5A1	1.10168	-2.42692	10.7061	0.00106782	1
12715	SLC2A6	0.59085	6.37975	10.7054	0.00106822	1
9303	NEU3	-0.443372	3.29565	10.7022	0.00107006	1
11976	RRP7B	-0.491416	1.74159	10.6992	0.00107183	1
12072	SAE1	-0.580572	7.47391	10.6969	0.00107314	1
13180	SNORD83A	-0.861647	-0.893772	10.6927	0.00107559	1
9897	PANX2	0.81262	2.17029	10.6922	0.00107587	1
9550	NRDE2	-0.36011	4.5109	10.6917	0.00107616	1
10939	PRPS1L1	-0.889323	-1.42464	10.681	0.0010824	1
3610	DLL4	1.00804	-1.34385	10.6648	0.00109194	1
13600	STK11	0.531881	6.21475	10.6636	0.00109264	1
10567	PNP	-0.650298	7.23769	10.652	0.00109953	1
16091	ZNF547	0.532382	1.17156	10.6507	0.00110031	1
96	ABT1	-0.515792	5.23136	10.65	0.00110074	1
14577	TOMM6	-0.472695	6.7856	10.6481	0.00110185	1
10542	PMM2	-0.414196	5.87088	10.6407	0.00110629	1
2643	CHRNG	2.04014	-2.29894	10.6393	0.00110708	1
6381	INF2	0.5227	7.12115	10.6308	0.00111221	1
8138	MAP3K5	0.479604	3.72335	10.6296	0.00111295	1
2684	CITED2	0.468736	4.28849	10.6282	0.00111376	1
10819	PRADC1	-0.676342	4.34127	10.626	0.00111506	1
8436	MGAT4B	0.621234	8.16713	10.6245	0.001116	1
7329	LOC100128076	1.21971	-2.42256	10.6172	0.00112038	1
4955	FOXF2	0.601592	2.88393	10.617	0.00112056	1
5674	GYS1	0.486582	7.2782	10.61	0.00112477	1
12237	SEC14L1	0.416615	5.95199	10.6094	0.00112517	1
15116	UCN2	0.729797	4.13851	10.6092	0.00112525	1
11173	PVRL2	0.442631	5.89075	10.6049	0.0011279	1
10540	PML	0.686017	6.81281	10.5936	0.00113478	1
5945	HMBS	-0.662499	5.42881	10.5919	0.00113583	1
14169	TIPIN	-0.525007	2.99242	10.5678	0.00115077	1
4920	FN3KRP	-0.500326	5.17374	10.5664	0.00115162	1
12586	SLC12A8	-0.540668	1.50899	10.5657	0.00115204	1
5170	GBP2	0.429986	4.54924	10.5627	0.00115392	1
12269	SEL1L3	-0.340225	4.95982	10.5532	0.00115985	1
1017	ATP10D	-0.346679	5.85659	10.5504	0.00116162	1
5910	HIVEP2	0.556883	6.91651	10.547	0.00116375	1
2828	CNOT10	-0.4507	5.18728	10.5469	0.00116384	1
9612	NUAK1	0.335941	6.23796	10.5457	0.00116456	1
5217	GEMIN6	-0.438056	3.89004	10.5386	0.00116909	1
1441	C10orf11	0.696878	0.271444	10.5366	0.00117032	1
6523	ITGB2-AS1	0.73388	0.0969877	10.5365	0.0011704	1
3689	DNAJC8	-0.64816	6.81712	10.5341	0.00117194	1
2114	CCDC126	0.50907	2.4469	10.5328	0.00117272	1
4191	EPHX2	-0.77528	1.94867	10.5291	0.00117512	1
2187	CCDC71	-0.61731	5.1617	10.525	0.00117771	1
5640	GTF3C4	-0.370275	5.83158	10.5127	0.00118556	1
12287	SEMA4C	0.536306	4.95263	10.5101	0.00118726	1
8390	METTL2A	-0.526694	3.45644	10.509	0.00118795	1
4693	FBXO17	-0.346422	3.99695	10.4997	0.00119396	1
8215	MAT2A	-0.388369	8.24329	10.4783	0.00120786	1
15220	USP31	0.446266	5.47376	10.4771	0.00120865	1
11322	RAD51C	-0.41364	4.24068	10.469	0.00121392	1
5501	GPR37L1	1.18882	-0.671817	10.4638	0.00121739	1
603	ANKRD37	0.571529	0.908045	10.463	0.00121791	1
12557	SKA3	-0.385501	5.32333	10.4628	0.00121802	1
3208	CXCL11	0.950745	3.28242	10.4571	0.00122182	1
15668	ZBTB40	0.384357	5.48725	10.4491	0.00122712	1
10620	POLR2D	-0.358101	5.08547	10.4456	0.0012294	1
13268	SORD	-0.576722	4.52976	10.4437	0.00123069	1
5465	GPN1	-0.599632	6.03536	10.4435	0.00123084	1
6654	KCNK5	-0.985633	3.24091	10.4426	0.00123141	1
12006	RTKN2	0.716622	0.850196	10.4342	0.001237	1
147	ACP2	0.420967	5.32808	10.4285	0.00124082	1
14400	TMEM44	0.380656	4.82882	10.4243	0.00124365	1
13087	SNORA9	-0.689202	0.508132	10.4146	0.00125023	1
3427	DDX31	-0.423459	4.6861	10.4116	0.00125225	1
6027	HOXB9	0.401159	3.10435	10.4077	0.0012549	1
12746	SLC35E2B	0.551796	5.32214	10.4004	0.00125988	1
13421	SPTBN1	0.374254	8.27218	10.398	0.00126154	1
8604	MIS12	-0.38581	5.30302	10.3909	0.00126635	1
15928	ZNF267	-0.472722	4.85209	10.3845	0.00127081	1
15864	ZNF16	-0.431582	3.41311	10.3776	0.00127552	1
11296	RABGGTA	0.428473	5.97872	10.3681	0.00128213	1
2497	CENPV	-0.543924	0.690656	10.3668	0.00128305	1
6430	IP6K1	0.374265	5.96674	10.3651	0.00128418	1
5548	GRB14	0.519806	2.22285	10.3505	0.00129442	1
232	ADAMTS7	0.760074	5.72439	10.3479	0.00129625	1
6958	KPNB1	-0.357357	8.45945	10.3441	0.00129892	1
13082	SNORA78	-1.83604	-2.59003	10.3354	0.00130506	1
16355	ZW10	-0.374234	5.26518	10.3251	0.00131235	1
3540	DHX15	-0.349198	7.49767	10.323	0.00131381	1
6883	KLF7	-0.568863	7.31673	10.322	0.00131453	1
7521	LOC100506472	0.819557	-0.0507238	10.3201	0.00131588	1
1830	C7orf10	-0.645394	1.62974	10.3156	0.00131911	1
14162	TIMP3	-0.363839	7.11153	10.3064	0.00132566	1
5375	GNG11	-0.619944	4.7251	10.3058	0.00132614	1
7025	L3HYPDH	-0.33907	3.47826	10.3	0.00133029	1
9393	NKPD1	0.586586	2.2421	10.2966	0.00133272	1
7876	LRFN3	0.70241	3.85495	10.2928	0.0013355	1
12874	SLCO2A1	-0.708794	3.80714	10.2873	0.00133951	1
12820	SLC5A10	0.389208	4.76896	10.2869	0.00133976	1
2288	CD200	0.819179	-0.897817	10.2849	0.00134125	1
1439	C10orf10	-0.412299	2.07022	10.2847	0.00134138	1
13239	SNX33	0.42145	6.22368	10.2827	0.00134287	1
2567	CHAC1	0.521929	2.92074	10.279	0.00134556	1
1358	BRCA1	-0.49361	5.81406	10.2667	0.0013545	1
4718	FBXO46	0.528595	4.28601	10.2604	0.00135915	1
8352	MEIS3	0.483711	3.52399	10.2604	0.00135916	1
6511	ITGA5	0.444611	8.42616	10.2592	0.00136007	1
6846	KIF4A	-0.479635	5.69777	10.2365	0.00137688	1
15799	ZFYVE28	0.568824	1.40869	10.2343	0.00137853	1
12220	SDHAP2	0.411902	2.23409	10.2298	0.00138191	1
9943	PARPBP	-0.491597	3.31038	10.229	0.00138251	1
2428	CDKN1B	0.377557	5.60485	10.2255	0.00138516	1
1258	BCR	0.53558	6.98124	10.225	0.00138549	1
179	ACTL6A	-0.398782	6.11796	10.2236	0.00138655	1
5183	GCHFR	-0.652321	2.79941	10.2233	0.0013868	1
13800	TAB3	0.510019	6.00179	10.2227	0.00138722	1
11682	RNASEH1	-0.344717	4.28278	10.222	0.00138775	1
12978	SMTN	0.541809	7.12178	10.2216	0.00138809	1
9362	NHP2L1	-0.39809	6.97485	10.2214	0.00138821	1
2513	CEP41	-0.348446	4.66509	10.2193	0.00138979	1
9512	NPR3	-0.608738	1.62362	10.2191	0.00138997	1
3426	DDX28	-0.422357	4.41112	10.2161	0.00139218	1
6772	KIAA1244	0.679072	1.02576	10.2094	0.00139727	1
6370	IMPA2	-0.581652	5.36423	10.2047	0.00140084	1
6847	KIF4B	-0.463841	2.85151	10.2025	0.00140253	1
9000	MYH11	0.613823	1.87851	10.1814	0.00141866	1
4867	FLJ35390	1.81473	-2.05825	10.1811	0.00141887	1
15426	WDR13	0.362541	6.6969	10.1798	0.00141986	1
10059	PCSK9	0.493708	6.69955	10.1709	0.00142675	1
10493	PLEKHM2	0.444694	6.69189	10.1698	0.00142762	1
7130	LEPREL1	0.437511	5.48487	10.1675	0.00142935	1
6745	KIAA0430	0.370983	6.16434	10.166	0.00143051	1
4171	EPB41L4B	0.546546	5.41755	10.1631	0.00143276	1
6178	ICT1	-0.741908	5.63144	10.1622	0.00143348	1
10657	POP5	-0.586961	4.91948	10.1608	0.0014346	1
12447	SH2B1	0.488992	5.96797	10.1427	0.00144871	1
8280	MCPH1	-0.348626	4.60053	10.1411	0.00145003	1
1932	CACYBP	-0.371652	5.83536	10.1332	0.00145626	1
16258	ZNF785	0.565191	2.86604	10.1277	0.00146056	1
7357	LOC100129917	0.648692	1.9118	10.1247	0.00146299	1
13525	ST14	0.594593	6.43129	10.1242	0.00146339	1
11143	PTPRN2	0.749498	0.685987	10.1199	0.00146676	1
3051	CRMP1	0.695333	3.28122	10.1181	0.00146818	1
9305	NEURL1B	0.559506	7.32922	10.1156	0.00147019	1
824	ARHGEF37	0.423932	5.54558	10.1153	0.00147041	1
57	ABCD1	0.620896	3.82249	10.1056	0.00147819	1
15922	ZNF259	-0.552465	6.21557	10.1055	0.00147825	1
8898	MTBP	-0.432608	3.59675	10.1026	0.00148061	1
1688	C1orf74	-0.487669	3.9516	10.0998	0.00148285	1
1849	C8orf33	-0.526964	6.11455	10.0997	0.00148291	1
16352	ZSWIM8	0.558218	6.11808	10.0975	0.00148473	1
5582	GRN	0.604094	9.33919	10.0958	0.00148609	1
14596	TOR4A	0.607965	6.19674	10.0945	0.00148714	1
10856	PRICKLE4	0.450772	3.6066	10.0846	0.00149511	1
4033	EIF3IP1	-1.03377	-0.505247	10.0839	0.00149574	1
1338	BNIPL	0.873286	0.294716	10.07	0.00150707	1
12210	SDCCAG3	-0.440426	6.15354	10.0679	0.00150877	1
8688	MOB3A	0.567561	5.65489	10.0673	0.00150924	1
1905	CA9	-1.17454	1.27087	10.0653	0.00151084	1
2000	CAPS	0.443653	1.74482	10.0567	0.00151794	1
9960	PBDC1	-0.402287	4.74434	10.0543	0.00151996	1
2806	CNBD2	-1.6571	-2.10408	10.051	0.00152267	1
4809	FICD	0.516962	1.42726	10.0492	0.00152415	1
7204	LINC00263	0.453	2.8504	10.0342	0.00153656	1
5060	FYN	0.364942	4.88831	10.0338	0.00153691	1
63	ABCF2	-0.47234	6.82206	10.0291	0.00154083	1
1172	BAG1	-0.558582	7.21345	10.0285	0.00154137	1
14197	TLR6	-0.530476	1.94304	10.023	0.00154595	1
7669	LOC388152	0.792045	-0.237598	10.0222	0.00154661	1
16153	ZNF616	0.649651	2.96952	10.0162	0.00155168	1
13200	SNRNP40	-0.652915	5.70442	10.0152	0.00155258	1
3056	CROCCP2	0.465712	4.69918	10.0129	0.00155447	1
6436	IPO13	0.454551	6.13181	10.0092	0.00155761	1
3820	DTX3L	0.506919	5.70545	10.0052	0.001561	1
16118	ZNF575	0.698801	0.768437	10.0011	0.00156444	1
4150	ENTPD1	-0.405868	4.03931	9.99622	0.00156862	1
4381	FAM105A	-0.528262	2.11583	9.99004	0.00157389	1
2210	CCDC92	0.400909	5.01672	9.97675	0.00158529	1
15943	ZNF284	0.605001	0.18774	9.9754	0.00158645	1
15846	ZNF121	-0.553525	2.46925	9.96967	0.0015914	1
4089	ELOVL7	0.595727	3.49494	9.96602	0.00159456	1
12513	SHROOM2	0.646275	6.23038	9.96552	0.00159499	1
354	AGRN	0.83638	8.95877	9.95341	0.00160552	1
6629	KCND1	0.679954	1.33564	9.94748	0.0016107	1
14956	TUFT1	-0.477484	6.24487	9.94383	0.00161389	1
11309	RAD1	-0.361768	5.4132	9.94295	0.00161466	1
2647	CHST12	0.468455	4.48535	9.94195	0.00161555	1
14342	TMEM200B	-0.637774	-0.0261404	9.93787	0.00161913	1
9995	PCDHB19P	1.50712	-2.32372	9.93638	0.00162044	1
15893	ZNF217	0.402964	6.6039	9.92944	0.00162656	1
1492	C11orf95	0.612417	4.39293	9.92417	0.00163122	1
9212	NDST1	0.572575	8.52162	9.91473	0.00163961	1
11252	RAB30	-0.561852	1.86666	9.91215	0.00164191	1
9660	NUP160	-0.351975	6.00003	9.9097	0.0016441	1
12582	SLC12A4	0.523735	6.66913	9.90873	0.00164496	1
2366	CDC7	-0.47938	4.57688	9.90665	0.00164683	1
15718	ZCCHC4	-0.389039	3.25144	9.90444	0.0016488	1
13839	TAGLN3	-1.43912	-1.4954	9.90086	0.00165201	1
378	AIG1	-0.469676	5.37008	9.89445	0.00165778	1
15979	ZNF345	0.59716	1.3369	9.89409	0.00165811	1
10491	PLEKHM1	0.530788	5.24973	9.8914	0.00166053	1
2663	CIAO1	-0.417096	6.23607	9.8854	0.00166596	1
1300	BIRC5	-0.596954	6.73948	9.87797	0.00167269	1
8354	MELK	-0.350612	6.78043	9.87735	0.00167326	1
12369	SERTAD4-AS1	-0.462272	1.35874	9.87572	0.00167474	1
12290	SEMA4G	0.700512	0.842476	9.87546	0.00167498	1
5613	GSTO2	-0.65364	4.26821	9.86941	0.0016805	1
5043	FUT2	0.659323	1.59379	9.86585	0.00168375	1
2681	CISH	0.860288	1.99247	9.86396	0.00168548	1
9422	NME6	-0.407054	3.91451	9.86091	0.00168828	1
8091	MAML3	-0.437097	3.82114	9.85257	0.00169594	1
14041	TFAP2E	0.720481	-0.686104	9.85251	0.001696	1
15589	XYLT2	0.364849	5.81284	9.84987	0.00169844	1
10433	PLAG1	0.458926	3.84392	9.84513	0.00170282	1
14255	TMEM116	-0.395295	2.84215	9.82571	0.00172089	1
8647	MLPH	-0.352734	5.69971	9.82347	0.00172299	1
10950	PRR16	-0.735597	-0.820636	9.8232	0.00172325	1
1275	BEST2	1.51363	1.1428	9.8178	0.00172831	1
8263	MCL1	-0.355892	9.86	9.81714	0.00172893	1
1773	C4orf19	-0.595574	-0.319897	9.81038	0.0017353	1
5538	GRAMD1A	0.530147	5.70204	9.80686	0.00173862	1
13010	SNHG1	-0.396827	5.98778	9.80242	0.00174283	1
10731	PPM1G	-0.381903	7.57454	9.80148	0.00174372	1
13248	SOCS1	0.779461	1.42382	9.80049	0.00174466	1
11859	RPL32P3	0.474257	1.81879	9.79803	0.00174699	1
12674	SLC25A42	0.46128	3.74427	9.79616	0.00174877	1
2374	CDCA8	-0.398124	6.3365	9.79486	0.00175001	1
12971	SMPD1	0.439215	5.67599	9.79389	0.00175093	1
3016	CRAT	0.445387	6.25005	9.78407	0.0017603	1
9005	MYH7B	0.767533	-0.303298	9.78379	0.00176057	1
10704	PPFIA4	0.548526	1.85732	9.78256	0.00176175	1
14156	TIMM8A	-0.38081	3.02477	9.7783	0.00176584	1
8065	MAFK	0.480961	4.96769	9.77821	0.00176592	1
13022	SNHG9	-0.519706	1.72348	9.77257	0.00177135	1
5878	HIST1H2BD	0.431496	2.21015	9.76041	0.00178311	1
3436	DDX47	-0.396161	5.84587	9.75366	0.00178966	1
534	ANAPC10	-0.475854	3.31088	9.75338	0.00178993	1
49	ABCC10	0.483123	4.62788	9.75122	0.00179203	1
10427	PLA2R1	0.428662	4.77788	9.74372	0.00179936	1
8149	MAP6	0.572165	2.30256	9.74163	0.00180141	1
9584	NSUN4	-0.370994	5.02346	9.72518	0.00181761	1
7241	LINC00565	-2.81444	-3.6984	9.72187	0.00182089	1
4608	FAM86C2P	-0.675723	0.566595	9.71934	0.00182339	1
1670	C1orf21	-0.477983	5.24861	9.71756	0.00182516	1
12448	SH2B2	0.710879	0.166977	9.71503	0.00182767	1
2774	CLSPN	-0.602787	4.35072	9.70159	0.00184109	1
6710	KDM5C	0.500519	7.05063	9.7004	0.00184228	1
453	ALDH7A1	-0.433756	7.22063	9.69898	0.0018437	1
15157	UNC5B	0.62629	6.16438	9.69112	0.00185161	1
15762	ZFC3H1	0.605188	6.32919	9.68516	0.00185762	1
4939	FOS	-0.406127	5.74028	9.67746	0.00186542	1
908	ARSA	0.550762	5.43949	9.67569	0.00186723	1
13886	TBC1D16	0.533123	6.46456	9.6567	0.00188662	1
1414	BTF3L4	-0.420303	5.35704	9.65658	0.00188675	1
12580	SLC11A2	0.331459	5.37124	9.65626	0.00188707	1
4188	EPHB4	0.558341	7.27649	9.65212	0.00189133	1
2160	CCDC34	-0.37566	3.95494	9.6519	0.00189156	1
13984	TDRD9	1.80538	-2.54592	9.63921	0.00190467	1
902	ARRB2	-0.412395	4.44631	9.63892	0.00190497	1
5080	GAB2	0.449749	2.22263	9.63544	0.00190858	1
3753	DPH5	-0.610688	5.15632	9.62997	0.00191428	1
6339	IL2RG	1.3188	-0.710521	9.62796	0.00191637	1
8768	MRPL11	-0.655267	5.9823	9.62501	0.00191945	1
3460	DEGS1	-0.445403	5.98722	9.61251	0.00193257	1
8167	MAPK7	0.662406	4.832	9.60711	0.00193826	1
14146	TIMM10	-0.61717	5.22156	9.60605	0.00193938	1
9910	PAPSS2	0.384437	4.72241	9.60318	0.0019424	1
12708	SLC2A11	0.479191	2.03447	9.59865	0.00194721	1
8779	MRPL21	-0.6831	5.71556	9.58413	0.00196266	1
2807	CNBP	-0.341599	8.10178	9.58383	0.00196299	1
12403	SFMBT1	-0.339787	3.81324	9.57868	0.0019685	1
10924	PRPF19	-0.405962	7.71262	9.57451	0.00197298	1
11112	PTPLAD1	-0.358857	6.67121	9.57353	0.00197403	1
54	ABCC4	-0.391489	3.81962	9.5697	0.00197815	1
15644	ZBED6	0.511332	3.88595	9.55388	0.00199528	1
11619	RHOB	-0.362157	7.13812	9.544	0.00200604	1
14822	TSKU	0.534567	6.50562	9.54077	0.00200957	1
7154	LHFP	0.585719	3.95653	9.53015	0.00202124	1
9092	NABP2	-0.5394	5.79	9.53008	0.00202131	1
1376	BRICD5	0.590905	0.727825	9.52515	0.00202675	1
9328	NFIL3	0.341418	5.44835	9.52379	0.00202825	1
11607	RHBDF1	0.551382	5.75853	9.52279	0.00202936	1
14426	TMEM63B	0.543257	6.36154	9.51438	0.00203868	1
5065	FZD4	0.397499	3.85858	9.51243	0.00204085	1
9621	NUDC	-0.407581	7.18411	9.51022	0.00204331	1
2151	CCDC19	-0.48575	0.193573	9.51007	0.00204347	1
11898	RPS10	-0.74208	1.0929	9.50439	0.00204981	1
10295	PHYHIP	0.767933	-0.888554	9.50201	0.00205247	1
1656	C1orf131	-0.384326	3.93002	9.50192	0.00205257	1
3985	EGLN3	0.480571	3.17837	9.49961	0.00205516	1
10242	PHACTR3	-0.5191	4.79959	9.49891	0.00205594	1
16097	ZNF554	0.486954	1.47003	9.48911	0.00206695	1
8823	MRPS18B	-0.476467	6.21334	9.48541	0.00207113	1
3784	DRG1	-0.578103	5.84124	9.47554	0.00208229	1
1926	CACNB3	0.329025	4.94772	9.47295	0.00208524	1
14002	TEKT4P2	0.40958	2.96357	9.47086	0.00208761	1
1767	C3orf58	0.605021	3.04678	9.4695	0.00208916	1
6544	ITPR3	0.640473	8.41459	9.45505	0.00210569	1
2488	CENPJ	-0.433581	5.00291	9.45307	0.00210796	1
9967	PBXIP1	0.336203	6.21523	9.44988	0.00211162	1
369	AHSA1	-0.467659	6.79072	9.44642	0.00211561	1
8697	MOGS	0.508922	6.38304	9.4447	0.0021176	1
15652	ZBTB18	0.365878	3.01612	9.4403	0.00212269	1
13680	SUCLG1	-0.66587	7.08615	9.43811	0.00212523	1
9738	OLFML2A	0.698703	5.95536	9.43139	0.00213302	1
478	ALKBH5	0.378176	5.9319	9.42664	0.00213856	1
9691	NXPH2	-1.61719	-3.30972	9.41819	0.00214844	1
5167	GBGT1	0.368969	1.71987	9.41679	0.00215008	1
1838	C7orf49	-0.498032	5.09393	9.4123	0.00215534	1
955	ASPDH	1.98083	-3.0458	9.41066	0.00215727	1
8705	MORC4	-0.39658	4.84491	9.40467	0.00216433	1
2061	CBR1	-0.572712	6.49849	9.39981	0.00217007	1
2583	CHD1L	-0.454907	5.34804	9.39395	0.00217702	1
6980	KRT18	-0.394921	6.63853	9.39292	0.00217825	1
3687	DNAJC6	0.495621	0.804234	9.39153	0.0021799	1
1924	CACNB1	0.559164	3.14009	9.39129	0.00218019	1
6223	IFNA1	0.860368	-0.885926	9.38973	0.00218204	1
9355	NHLH1	1.24583	-1.63643	9.38922	0.00218264	1
6874	KLF13	0.437887	8.15914	9.38799	0.00218412	1
3342	DBR1	-0.3486	4.05162	9.38592	0.00218658	1
2956	COX10	-0.328891	4.67927	9.38484	0.00218787	1
11069	PTCH1	0.466446	3.00547	9.37973	0.00219398	1
1344	BOLA3	-0.378001	4.32656	9.35929	0.00221859	1
297	ADSL	-0.581762	6.33364	9.3528	0.00222645	1
5666	GUSBP5	-0.492845	0.867163	9.34825	0.00223198	1
1482	C11orf75	-0.578212	1.1663	9.34267	0.0022388	1
10368	PIP5K1A	-0.424612	6.10559	9.32968	0.00225472	1
38	ABCA5	0.59475	3.73965	9.3282	0.00225654	1
15891	ZNF214	0.510955	0.86465	9.32778	0.00225706	1
2492	CENPN	-0.359026	5.73485	9.32632	0.00225886	1
8299	ME1	0.363274	4.7392	9.32186	0.00226436	1
7239	LINC00526	0.412572	1.23264	9.32166	0.00226461	1
12948	SMG8	-0.434469	5.19604	9.31343	0.00227481	1
16139	ZNF597	-0.508968	1.89478	9.31204	0.00227653	1
2433	CDKN2B	0.578845	5.93317	9.31025	0.00227876	1
8399	MEX3A	0.510207	3.03556	9.30698	0.00228283	1
10273	PHKA1	-0.362281	4.34271	9.30641	0.00228354	1
7072	LAS1L	-0.37171	6.10884	9.30097	0.00229033	1
14853	TSR2	-0.370985	5.28567	9.29877	0.00229307	1
9136	NAT10	-0.341239	6.51859	9.29336	0.00229985	1
9891	PAN3-AS1	0.510892	0.874791	9.2923	0.00230118	1
15128	UGDH-AS1	0.436866	1.22714	9.28101	0.00231542	1
14587	TOP3B	0.370745	4.76099	9.27757	0.00231977	1
4762	FERMT1	0.349476	7.70211	9.27587	0.00232193	1
14471	TMPRSS11E	-1.82603	-0.965691	9.27554	0.00232234	1
8020	LYL1	0.45014	1.25987	9.27536	0.00232257	1
11292	RABEPK	-0.586604	5.35994	9.26386	0.00233719	1
6768	KIAA1199	0.516744	2.74082	9.25933	0.00234299	1
9506	NPM3	-0.487754	5.08086	9.24904	0.00235619	1
6566	JHDM1D	0.446986	4.70018	9.2483	0.00235715	1
10845	PRELID2	-0.402627	2.63032	9.24086	0.00236674	1
14316	TMEM18	-0.453301	4.63194	9.23492	0.00237442	1
8842	MRPS6	-0.589871	4.97394	9.2335	0.00237626	1
8202	MARK4	0.454935	5.85138	9.22755	0.00238401	1
6599	KARS	-0.535693	7.97884	9.22079	0.00239282	1
10201	PFKL	0.466397	7.52683	9.21556	0.00239966	1
12011	RTN4IP1	-0.47951	3.38082	9.21066	0.0024061	1
5605	GSTCD	-0.371598	4.73538	9.20495	0.00241361	1
2295	CD276	0.507069	6.94459	9.19885	0.00242168	1
1804	C5orf56	0.710747	1.23332	9.19654	0.00242473	1
253	ADCY10P1	0.517573	2.9869	9.19301	0.00242941	1
10571	PNPLA6	0.556261	6.35145	9.18395	0.00244146	1
8775	MRPL18	-0.444871	6.20569	9.18222	0.00244378	1
11566	RFT1	-0.380041	5.51099	9.17931	0.00244766	1
13895	TBC1D25	0.380747	5.19839	9.17541	0.00245289	1
7262	LINC00659	0.875926	0.203065	9.17332	0.00245568	1
1470	C11orf48	-0.399545	5.2878	9.17327	0.00245576	1
6834	KIF22	-0.436001	6.708	9.17256	0.0024567	1
13437	SRC	0.440979	7.3188	9.17135	0.00245833	1
4005	EIF1	-0.42807	8.64605	9.17029	0.00245975	1
13465	SRP72	-0.380132	7.4021	9.16879	0.00246178	1
8165	MAPK4	0.482873	1.77322	9.16163	0.00247142	1
2864	COG2	-0.580455	5.10511	9.15359	0.0024823	1
16346	ZSWIM1	0.517067	4.44566	9.14931	0.00248811	1
13159	SNORD55	-0.973767	-0.747332	9.14589	0.00249278	1
10089	PDE4D	-0.355699	5.63499	9.14549	0.00249332	1
11584	RGMA	-1.70339	-1.27604	9.14512	0.00249382	1
2738	CLEC4A	0.81003	-1.18106	9.14386	0.00249554	1
9053	MYOZ1	1.61128	-2.86855	9.13785	0.00250376	1
992	ATG14	0.367739	4.49795	9.13542	0.00250708	1
11797	ROS1	0.54515	6.13361	9.13483	0.00250789	1
3115	CSRP1	-0.50167	7.79561	9.1348	0.00250792	1
13094	SNORD110	-0.808947	-0.521087	9.13242	0.00251119	1
662	AP1B1	0.43385	7.51316	9.13192	0.00251188	1
10578	POC1A	-0.53994	4.96301	9.1313	0.00251273	1
7278	LINC00847	0.3622	4.0157	9.13045	0.0025139	1
6435	IPO11	-0.380184	5.1708	9.12221	0.00252525	1
11330	RAE1	-0.441151	6.34485	9.11967	0.00252876	1
10140	PDXK	0.325174	7.7358	9.11828	0.00253068	1
13331	SPATC1	4.10795	-2.15799	9.11805	0.00253099	1
9690	NXPE4	2.23827	-3.55986	9.11474	0.00253558	1
14970	TWIST1	-0.497647	3.37616	9.10422	0.0025502	1
15639	ZBED2	-0.512621	7.88836	9.09991	0.00255623	1
7998	LTV1	-0.427634	5.38596	9.09859	0.00255807	1
3846	DUSP4	0.356241	7.21032	9.09769	0.00255933	1
8217	MATK	0.701942	-1.40822	9.09395	0.00256457	1
3902	ECD	-0.393846	5.3215	9.09218	0.00256705	1
15819	ZMAT2	-0.347968	6.99067	9.08489	0.0025773	1
8600	MIRLET7BHG	0.500407	1.84278	9.08252	0.00258064	1
101	ACACA	-0.318129	6.91884	9.08069	0.00258322	1
9979	PCDH12	0.520165	0.0467256	9.07482	0.00259154	1
10658	POP7	-0.564145	5.26654	9.07349	0.00259341	1
5368	GNB2	0.388419	7.90816	9.07261	0.00259467	1
14525	TNFSF14	0.924709	0.202133	9.07219	0.00259525	1
15412	WBSCR22	-0.426279	5.92686	9.07051	0.00259765	1
15847	ZNF124	-0.707496	1.12686	9.07036	0.00259786	1
11891	RPP30	-0.407949	5.09142	9.06758	0.00260181	1
12067	SAA4	1.02815	-0.837331	9.067	0.00260264	1
14582	TOP1MT	-0.367593	4.77398	9.06477	0.00260582	1
8773	MRPL16	-0.397394	5.3453	9.0646	0.00260606	1
7070	LARS	-0.351286	7.47663	9.05645	0.00261769	1
12177	SCN1B	0.527877	1.11571	9.05281	0.00262291	1
2229	CCNB1IP1	-0.571156	5.66135	9.05223	0.00262375	1
7373	LOC100130705	0.683878	0.0454557	9.0513	0.00262508	1
117	ACAT2	-0.571896	6.38841	9.04799	0.00262984	1
9313	NFAM1	1.9853	-0.883879	9.04018	0.00264109	1
8843	MRPS7	-0.583121	6.08526	9.0397	0.0026418	1
3493	DFFA	-0.335121	5.22568	9.03431	0.00264959	1
7479	LOC100505633	-0.61897	2.35668	9.03268	0.00265195	1
4285	ETV3	-0.357883	4.01798	9.02819	0.00265847	1
2670	CIITA	2.90645	2.85563	9.02254	0.00266671	1
7746	LOC643201	-0.76444	-0.648272	9.02127	0.00266856	1
3258	CYP11A1	-1.168	-2.82321	9.01432	0.00267873	1
16135	ZNF593	-0.675311	4.8638	9.00286	0.00269557	1
2739	CLEC4E	0.779273	-1.76401	8.99786	0.00270295	1
8129	MAP3K11	0.484255	6.34785	8.99738	0.00270367	1
1531	C14orf28	0.513565	1.42356	8.98728	0.00271865	1
7879	LRG1	1.05573	1.45823	8.98583	0.00272081	1
6098	HSD17B7P2	0.598155	0.331679	8.98451	0.00272278	1
15705	ZC3H8	-0.39338	4.1649	8.97395	0.00273855	1
5973	HNF1A	-0.454959	1.09349	8.95871	0.0027615	1
10635	POLR3C	-0.496593	5.12525	8.95258	0.00277077	1
7640	LOC285419	0.950241	-2.01999	8.94278	0.00278568	1
11193	PYCRL	-0.393667	4.13156	8.93902	0.00279142	1
7088	LCE3A	1.57	-2.3192	8.92548	0.00281219	1
11723	RNF152	0.449121	2.48447	8.92197	0.0028176	1
10438	PLAUR	-0.353935	6.50387	8.92185	0.00281778	1
6186	IDH3A	-0.362732	6.20968	8.91954	0.00282136	1
13847	TANGO6	-0.445656	4.3209	8.91596	0.0028269	1
2792	CMC2	-0.420933	4.16572	8.90945	0.00283698	1
6961	KRBA1	0.54213	4.16119	8.90587	0.00284255	1
8907	MTF1	-0.41344	5.72747	8.90243	0.00284791	1
2953	CORO7	0.593749	0.72687	8.9022	0.00284827	1
8194	MARCH9	0.461044	3.09446	8.90177	0.00284895	1
3650	DNAJA3	-0.527081	6.48267	8.89853	0.002854	1
12846	SLC7A5	0.579539	11.2832	8.89738	0.0028558	1
7635	LOC284837	0.623744	1.92462	8.89395	0.00286118	1
7200	LINC00240	-0.671329	0.716759	8.89101	0.00286578	1
11055	PSPH	-0.434288	4.77633	8.88846	0.00286978	1
15352	VPS51	0.420712	6.52688	8.88833	0.00286999	1
6581	JRK	0.430275	5.27689	8.88729	0.00287163	1
10231	PGM2	-0.337587	6.28175	8.88538	0.00287463	1
6545	ITPRIP	-0.478982	7.81454	8.88314	0.00287817	1
11167	PUS7	-0.486113	4.24213	8.8816	0.00288059	1
8446	MGC2752	0.364042	5.686	8.88094	0.00288163	1
3589	DLC1	-0.427553	4.35201	8.87953	0.00288386	1
13298	SP8	1.39396	-2.82175	8.87795	0.00288636	1
15702	ZC3H6	0.505587	2.728	8.87167	0.0028963	1
10280	PHLDA2	-0.48852	5.84062	8.86867	0.00290106	1
1179	BAHD1	0.476216	5.35557	8.86569	0.00290581	1
15627	YWHAE	-0.518423	9.16904	8.86211	0.00291151	1
5542	GRAMD3	-0.3899	4.74113	8.85568	0.00292179	1
5564	GRIK1-AS1	1.53934	-2.89121	8.85373	0.00292491	1
5718	HAUS7	-0.514387	4.42834	8.85366	0.00292501	1
9724	OGDHL	-0.624979	1.89782	8.84549	0.00293815	1
705	APEX2	-0.345844	5.63755	8.84545	0.0029382	1
16344	ZSCAN5A	-0.418	2.15381	8.84398	0.00294057	1
8610	MKI67IP	-0.371434	5.60422	8.83705	0.00295176	1
7753	LOC644172	0.822644	-1.33011	8.8336	0.00295735	1
1707	C21orf2	0.522947	4.01152	8.83123	0.00296119	1
11571	RFX1	0.727616	4.07481	8.82935	0.00296423	1
8285	MCU	-0.467419	5.56392	8.82801	0.00296642	1
7114	LDLRAD3	-0.337426	6.0187	8.8272	0.00296774	1
8556	MIR4467	2.41597	-3.11073	8.82468	0.00297184	1
13424	SPTBN5	0.727457	1.89711	8.82446	0.00297219	1
9234	NDUFAF6	-0.339296	3.67983	8.82249	0.00297541	1
11977	RRP8	-0.483778	4.1495	8.81885	0.00298134	1
11230	RAB11FIP5	0.422145	6.20064	8.81599	0.00298602	1
8205	MARVELD1	0.584133	7.61823	8.81454	0.0029884	1
4653	FASTKD5	-0.344395	5.55835	8.80509	0.00300391	1
6324	IL1RAP	-0.353025	5.76143	8.80508	0.00300393	1
4274	ETF1	-0.355652	8.27039	8.80313	0.00300715	1
314	AFG3L2	-0.337703	7.17167	8.79888	0.00301415	1
10187	PEX5L	0.974502	-0.624894	8.79871	0.00301444	1
3981	EGFR	0.584243	8.27848	8.79726	0.00301683	1
10809	PPT1	-0.430965	7.02659	8.79003	0.00302882	1
3509	DGKD	0.561334	5.55907	8.78973	0.0030293	1
8369	METAP1D	-0.373756	2.74507	8.78702	0.00303381	1
15334	VPS25	-0.553015	6.59805	8.77965	0.0030461	1
13581	STAT5A	0.375027	4.27582	8.77832	0.00304831	1
1487	C11orf86	-2.03208	-1.58021	8.77441	0.00305487	1
14249	TMEM106C	-0.594761	5.81507	8.77388	0.00305575	1
3318	DANCR	-0.545656	6.46139	8.7728	0.00305756	1
6362	ILKAP	-0.476828	4.99401	8.76377	0.00307274	1
15608	YIPF5	-0.381764	7.46945	8.75852	0.0030816	1
2673	CINP	-0.37325	4.96271	8.75679	0.00308452	1
15449	WDR46	-0.454933	5.8759	8.75671	0.00308465	1
4094	ELP6	-0.609041	5.17594	8.74911	0.00309754	1
4721	FBXO6	0.467448	2.76627	8.74844	0.00309867	1
11081	PTGER1	1.29714	-2.22993	8.7484	0.00309874	1
7319	LMTK3	0.637398	2.37992	8.74818	0.00309912	1
366	AHNAK2	0.559769	9.6462	8.74804	0.00309936	1
10264	PHF21A	0.393819	5.21341	8.74497	0.00310457	1
[truncated: 14,365 more rows]
